# Supplementary material for: Genomic analysis of P elements in natural populations of Drosophila melanogaster
Source: PeerJ. 2017 Sep 15;5:e3824. doi: 10.7717/peerj.3824 (PMC5602686; doi:10.7717/peerj.3824)
Supplement: File S1 — Comma separated value (CSV) formatted file with strain name, SRA accession, population, median insert size, average depth of coverage in the unique region of the major chromosome arms, %GD data from A and A* crosses, P-M cytotype status, estimates of the number of predicted P elements from TEMP (raw and filtered) and RetroSeq (raw and filtered), normalized coverage, full-length P elements (FP), and the ratio of truncated to full-length elements ( KP∕FP ratio) for 50 isofemale strains from three global regions. GD data are taken from Ignatenko et al. (2015) and were standardized to definitions proposed by Engels & Preston (1980) prior to re-analysis here. GD data from Ignatenko et al. (2015) are not available (NA) for seven isofemale strains and six pool-seq samples from Bergman & Haddrill (2015) . [file peerj-05-3824-s001.csv]

sample	sra_accession	population	median_insert_size	depth	percent_gd_A_star	percent_gd_A	cytotype	temp_p_raw	temp_p_filtered	temp_p_raw_weighted	temp_p_filtered_weighted	retro_p_raw	retro_p_filtered	all_p_coverage	fp_coverage	kp_coverage	kp_fp_ratio
FR23	ERS629837	Europe	459	53.24	8	3	Q	397	102	47.76	37.17	138	119	36.50	3.54	32.96	9.31
FR24	ERS629838	Europe	463	51.85	0	0	Q	249	120	46.43	39.01	138	123	37.23	6.33	30.90	4.88
FR25	ERS629839	Europe	466	54.41	0	0	Q	339	120	50.96	41.63	149	132	38.70	5.67	33.03	5.83
FR26	ERS629840	Europe	464	55.63	0	5	Q	196	104	40.83	35.69	111	107	33.18	3.22	29.96	9.30
FR28	ERS629841	Europe	482	51.95	NA	NA	NA	233	112	45.15	39.55	134	127	33.97	6.55	27.42	4.19
FR29	ERS629842	Europe	475	53.06	51	2	M	292	126	43.07	33.60	179	162	33.64	5.42	28.22	5.21
FR30	ERS629843	Europe	473	52.84	16	0	M	171	101	36.51	33.60	112	101	30.62	5.45	25.17	4.62
FR31	ERS629844	Europe	479	52.03	3	0	Q	216	120	41.10	35.60	131	118	33.91	3.90	30.01	7.69
FR32	ERS629845	Europe	471	53.98	0	0	Q	185	93	35.47	29.75	104	96	29.95	3.67	26.28	7.16
FR33	ERS629846	Europe	477	55.27	0	0	Q	219	88	40.38	33.55	108	103	30.41	5.20	25.21	4.85
FR34	ERS629847	Europe	488	53.07	0	24	P	193	90	37.14	33.46	98	94	34.88	6.47	28.41	4.39
FR35	ERS629848	Europe	485	49.87	31	43	P'	183	88	33.21	30.22	107	99	32.55	5.87	26.68	4.55
FR37	ERS629849	Europe	465	54.18	0	0	Q	224	105	41.36	36.32	113	106	31.28	1.57	29.71	18.92
FR38	ERS629850	Europe	481	52.73	6	0	Q	230	107	41.99	37.37	137	128	34.46	6.68	27.78	4.16
FR39	ERS629851	Europe	465	54.12	0	0	Q	194	98	41.71	32.70	107	101	27.34	4.49	22.85	5.09
FR42	ERS629852	Europe	453	54.21	0	23	P	229	130	46.70	39.64	147	133	35.68	4.42	31.26	7.07
FR44	ERS629853	Europe	476	53.28	0	0	Q	240	107	56.54	44.95	118	113	46.83	8.05	38.78	4.82
FR45	ERS629854	Europe	474	51.99	0	3	Q	198	106	44.22	37.10	118	111	36.61	5.35	31.26	5.84
FR46	ERS629855	Europe	483	51.92	NA	NA	NA	483	129	54.08	40.27	170	151	42.32	4.93	37.39	7.58
FR48	ERS629856	Europe	480	53.50	NA	NA	NA	276	87	41.03	27.28	120	105	28.23	4.19	24.04	5.74
FRpool20	ERS629857	Europe	475	53.35	NA	NA	NA	1003	85	53.11	14.06	372	245	37.83	5.26	32.57	6.19
FRpool39	ERS629858	Europe	482	52.78	NA	NA	NA	1395	46	47.41	7.38	278	171	34.82	4.56	30.26	6.64
GA01	ERS629859	N. America	477	52.97	0	0	Q	129	59	26.88	24.85	66	60	20.49	9.30	11.19	1.20
GA02	ERS629860	N. America	481	51.72	4	0	M	134	63	29.50	23.68	77	69	22.89	8.16	14.73	1.81
GA03	ERS629861	N. America	484	51.60	6	10	Q	125	64	29.41	25.89	72	68	19.84	6.79	13.05	1.92
GA04	ERS629862	N. America	478	52.11	0	40	P	132	70	32.43	28.61	75	74	22.28	9.66	12.62	1.31
GA05	ERS629863	N. America	473	52.49	0	26	P	150	65	27.41	22.55	85	79	22.73	9.22	13.51	1.47
GA06	ERS629864	N. America	461	53.31	4	12	P	181	88	33.30	29.13	108	103	24.04	6.23	17.81	2.86
GA07	ERS629865	N. America	482	53.17	3	21	P	150	68	32.16	26.96	94	89	21.96	5.72	16.24	2.84
GA08	ERS629866	N. America	490	47.66	0	23	P	143	76	29.70	26.44	88	82	22.05	7.83	14.22	1.82
GA09	ERS629867	N. America	481	51.11	0	26	P	204	66	32.60	26.74	78	71	25.12	8.30	16.82	2.03
GA10	ERS629868	N. America	484	51.70	0	14	P	195	66	37.03	29.97	94	88	24.22	11.06	13.16	1.19
GA11	ERS629869	N. America	467	50.85	0	0	Q	94	52	22.17	21.18	56	52	21.18	9.24	11.94	1.29
GA12	ERS629870	N. America	475	49.41	10	7	Q	142	64	29.74	27.36	72	65	24.14	11.73	12.41	1.06
GA13	ERS629871	N. America	468	52.80	26	9	M	303	81	37.99	30.34	117	98	24.46	6.63	17.83	2.69
GA15	ERS629872	N. America	478	53.49	NA	NA	NA	153	74	26.71	22.64	85	81	17.50	6.39	11.11	1.74
GA17	ERS629873	N. America	468	53.38	23	0	M	155	74	33.01	29.92	84	76	22.65	9.85	12.80	1.30
GApool15	ERS629874	N. America	473	53.92	NA	NA	NA	684	53	36.21	7.27	312	219	22.80	8.07	14.73	1.83
GApool30	ERS629875	N. America	475	54.15	NA	NA	NA	1101	27	37.49	5.39	259	159	22.99	7.29	15.70	2.15
GH01	ERS629876	Africa	483	55.58	8	9	Q	294	120	46.04	38.69	149	138	32.77	3.82	28.95	7.58
GH02	ERS629877	Africa	484	54.77	NA	NA	NA	382	158	62.34	53.50	209	178	43.17	2.11	41.06	19.46
GH04	ERS629878	Africa	473	55.44	9	3	Q	204	96	45.81	39.16	108	105	34.23	2.02	32.21	15.95
GH05	ERS629879	Africa	483	54.27	NA	NA	NA	182	107	40.09	37.51	124	114	29.64	2.72	26.92	9.90
GH06	ERS629880	Africa	471	55.68	3	10	Q	189	106	42.72	38.62	118	112	30.29	3.11	27.18	8.74
GH08	ERS629881	Africa	483	54.95	5	15	P	214	107	39.60	33.31	132	124	28.84	5.22	23.62	4.52
GH09	ERS629882	Africa	478	55.41	1	10	Q	221	96	41.47	37.08	117	108	28.30	3.97	24.33	6.13
GH10	ERS629883	Africa	460	54.98	NA	NA	NA	149	78	37.44	32.80	93	86	26.38	3.96	22.42	5.66
GH11	ERS629884	Africa	476	55.73	4	10	Q	229	98	46.18	39.21	124	114	32.96	3.23	29.73	9.20
GH12	ERS629885	Africa	487	55.24	10	3	Q	243	119	47.56	39.64	152	132	31.12	1.59	29.53	18.57
GH14	ERS629886	Africa	467	55.18	0	0	Q	321	134	54.13	46.29	157	136	36.81	3.87	32.94	8.51
GH15	ERS629887	Africa	474	54.58	18	4	M	191	105	44.23	40.84	120	112	29.77	2.83	26.94	9.52
GH16	ERS629888	Africa	468	55.32	0	10	Q	255	123	49.19	43.45	158	141	37.03	2.86	34.17	11.95
GH17	ERS629889	Africa	473	56.33	14	80	P'	194	84	44.86	40.07	99	97	34.93	7.65	27.28	3.57
GH18	ERS629890	Africa	480	55.25	0	42	P	238	94	44.72	37.93	118	111	36.64	2.96	33.68	11.38
GHpool15	ERS629891	Africa	479	55.52	NA	NA	NA	958	110	54.58	15.87	505	348	35.60	3.28	32.32	9.85
GHpool32	ERS629892	Africa	478	55.75	NA	NA	NA	1681	28	53.27	4.96	329	193	33.80	3.55	30.25	8.52
