# Supplementary material for: Genomic analysis of P elements in natural populations of Drosophila melanogaster
Source: PeerJ. 2017 Sep 15;5:e3824. doi: 10.7717/peerj.3824 (PMC5602686; doi:10.7717/peerj.3824)
Supplement: File S2 — Zip archive of browser extensible data (BED) files of predicted P element locations in genome sequences from 50 isofemale strains and 6 pool-seq samples from three global regions. Each sample has four BED files corresponding to raw (*raw.bed) and filtered (*nonredundant.bed) output from TEMP and RetroSeq, respectively. BED files for seven isofemale strains from Bergman & Haddrill (2015) are included here that do not have GD data in Ignatenko et al. (2015) but are included in the pool-seq samples, allowing comparisons to be made between isofemale strains and pool-seq samples for the same set of strains. [file peerj-05-3824-s002.zip]

Archive with 225 entries (224 files):
- bed_files/
- bed_files/ERS629837_retroseq_nonredundant.bed
- bed_files/ERS629837_retroseq_raw.bed
- bed_files/ERS629837_temp_nonredundant.bed
- bed_files/ERS629837_temp_raw.bed
- bed_files/ERS629838_retroseq_nonredundant.bed
- bed_files/ERS629838_retroseq_raw.bed
- bed_files/ERS629838_temp_nonredundant.bed
- bed_files/ERS629838_temp_raw.bed
- bed_files/ERS629839_retroseq_nonredundant.bed
- bed_files/ERS629839_retroseq_raw.bed
- bed_files/ERS629839_temp_nonredundant.bed
- bed_files/ERS629839_temp_raw.bed
- bed_files/ERS629840_retroseq_nonredundant.bed
- bed_files/ERS629840_retroseq_raw.bed
- bed_files/ERS629840_temp_nonredundant.bed
- bed_files/ERS629840_temp_raw.bed
- bed_files/ERS629841_retroseq_nonredundant.bed
- bed_files/ERS629841_retroseq_raw.bed
- bed_files/ERS629841_temp_nonredundant.bed
- bed_files/ERS629841_temp_raw.bed
- bed_files/ERS629842_retroseq_nonredundant.bed
- bed_files/ERS629842_retroseq_raw.bed
- bed_files/ERS629842_temp_nonredundant.bed
- bed_files/ERS629842_temp_raw.bed
- bed_files/ERS629843_retroseq_nonredundant.bed
- bed_files/ERS629843_retroseq_raw.bed
- bed_files/ERS629843_temp_nonredundant.bed
- bed_files/ERS629843_temp_raw.bed
- bed_files/ERS629844_retroseq_nonredundant.bed
- bed_files/ERS629844_retroseq_raw.bed
- bed_files/ERS629844_temp_nonredundant.bed
- bed_files/ERS629844_temp_raw.bed
- bed_files/ERS629845_retroseq_nonredundant.bed
- bed_files/ERS629845_retroseq_raw.bed
- bed_files/ERS629845_temp_nonredundant.bed
- bed_files/ERS629845_temp_raw.bed
- bed_files/ERS629846_retroseq_nonredundant.bed
- bed_files/ERS629846_retroseq_raw.bed
- bed_files/ERS629846_temp_nonredundant.bed
- bed_files/ERS629846_temp_raw.bed
- bed_files/ERS629847_retroseq_nonredundant.bed
- bed_files/ERS629847_retroseq_raw.bed
- bed_files/ERS629847_temp_nonredundant.bed
- bed_files/ERS629847_temp_raw.bed
- bed_files/ERS629848_retroseq_nonredundant.bed
- bed_files/ERS629848_retroseq_raw.bed
- bed_files/ERS629848_temp_nonredundant.bed
- bed_files/ERS629848_temp_raw.bed
- bed_files/ERS629849_retroseq_nonredundant.bed
- bed_files/ERS629849_retroseq_raw.bed
- bed_files/ERS629849_temp_nonredundant.bed
- bed_files/ERS629849_temp_raw.bed
- bed_files/ERS629850_retroseq_nonredundant.bed
- bed_files/ERS629850_retroseq_raw.bed
- bed_files/ERS629850_temp_nonredundant.bed
- bed_files/ERS629850_temp_raw.bed
- bed_files/ERS629851_retroseq_nonredundant.bed
- bed_files/ERS629851_retroseq_raw.bed
- bed_files/ERS629851_temp_nonredundant.bed
- bed_files/ERS629851_temp_raw.bed
- bed_files/ERS629852_retroseq_nonredundant.bed
- bed_files/ERS629852_retroseq_raw.bed
- bed_files/ERS629852_temp_nonredundant.bed
- bed_files/ERS629852_temp_raw.bed
- bed_files/ERS629853_retroseq_nonredundant.bed
- bed_files/ERS629853_retroseq_raw.bed
- bed_files/ERS629853_temp_nonredundant.bed
- bed_files/ERS629853_temp_raw.bed
- bed_files/ERS629854_retroseq_nonredundant.bed
- bed_files/ERS629854_retroseq_raw.bed
- bed_files/ERS629854_temp_nonredundant.bed
- bed_files/ERS629854_temp_raw.bed
- bed_files/ERS629855_retroseq_nonredundant.bed
- bed_files/ERS629855_retroseq_raw.bed
- bed_files/ERS629855_temp_nonredundant.bed
- bed_files/ERS629855_temp_raw.bed
- bed_files/ERS629856_retroseq_nonredundant.bed
- bed_files/ERS629856_retroseq_raw.bed
- bed_files/ERS629856_temp_nonredundant.bed
- bed_files/ERS629856_temp_raw.bed
- bed_files/ERS629857_retroseq_nonredundant.bed
- bed_files/ERS629857_retroseq_raw.bed
- bed_files/ERS629857_temp_nonredundant.bed
- bed_files/ERS629857_temp_raw.bed
- bed_files/ERS629858_retroseq_nonredundant.bed
- bed_files/ERS629858_retroseq_raw.bed
- bed_files/ERS629858_temp_nonredundant.bed
- bed_files/ERS629858_temp_raw.bed
- bed_files/ERS629859_retroseq_nonredundant.bed
- bed_files/ERS629859_retroseq_raw.bed
- bed_files/ERS629859_temp_nonredundant.bed
- bed_files/ERS629859_temp_raw.bed
- bed_files/ERS629860_retroseq_nonredundant.bed
- bed_files/ERS629860_retroseq_raw.bed
- bed_files/ERS629860_temp_nonredundant.bed
- bed_files/ERS629860_temp_raw.bed
- bed_files/ERS629861_retroseq_nonredundant.bed
- bed_files/ERS629861_retroseq_raw.bed
- bed_files/ERS629861_temp_nonredundant.bed
- bed_files/ERS629861_temp_raw.bed
- bed_files/ERS629862_retroseq_nonredundant.bed
- bed_files/ERS629862_retroseq_raw.bed
- bed_files/ERS629862_temp_nonredundant.bed
- bed_files/ERS629862_temp_raw.bed
- bed_files/ERS629863_retroseq_nonredundant.bed
- bed_files/ERS629863_retroseq_raw.bed
- bed_files/ERS629863_temp_nonredundant.bed
- bed_files/ERS629863_temp_raw.bed
- bed_files/ERS629864_retroseq_nonredundant.bed
- bed_files/ERS629864_retroseq_raw.bed
- bed_files/ERS629864_temp_nonredundant.bed
- bed_files/ERS629864_temp_raw.bed
- bed_files/ERS629865_retroseq_nonredundant.bed
- bed_files/ERS629865_retroseq_raw.bed
- bed_files/ERS629865_temp_nonredundant.bed
- bed_files/ERS629865_temp_raw.bed
- bed_files/ERS629866_retroseq_nonredundant.bed
- bed_files/ERS629866_retroseq_raw.bed
- bed_files/ERS629866_temp_nonredundant.bed
- bed_files/ERS629866_temp_raw.bed
- bed_files/ERS629867_retroseq_nonredundant.bed
- bed_files/ERS629867_retroseq_raw.bed
- bed_files/ERS629867_temp_nonredundant.bed
- bed_files/ERS629867_temp_raw.bed
- bed_files/ERS629868_retroseq_nonredundant.bed
- bed_files/ERS629868_retroseq_raw.bed
- bed_files/ERS629868_temp_nonredundant.bed
- bed_files/ERS629868_temp_raw.bed
- bed_files/ERS629869_retroseq_nonredundant.bed
- bed_files/ERS629869_retroseq_raw.bed
- bed_files/ERS629869_temp_nonredundant.bed
- bed_files/ERS629869_temp_raw.bed
- bed_files/ERS629870_retroseq_nonredundant.bed
- bed_files/ERS629870_retroseq_raw.bed
- bed_files/ERS629870_temp_nonredundant.bed
- bed_files/ERS629870_temp_raw.bed
- bed_files/ERS629871_retroseq_nonredundant.bed
- bed_files/ERS629871_retroseq_raw.bed
- bed_files/ERS629871_temp_nonredundant.bed
- bed_files/ERS629871_temp_raw.bed
- bed_files/ERS629872_retroseq_nonredundant.bed
- bed_files/ERS629872_retroseq_raw.bed
- bed_files/ERS629872_temp_nonredundant.bed
- bed_files/ERS629872_temp_raw.bed
- bed_files/ERS629873_retroseq_nonredundant.bed
- bed_files/ERS629873_retroseq_raw.bed
- bed_files/ERS629873_temp_nonredundant.bed
- bed_files/ERS629873_temp_raw.bed
- bed_files/ERS629874_retroseq_nonredundant.bed
- bed_files/ERS629874_retroseq_raw.bed
- bed_files/ERS629874_temp_nonredundant.bed
- bed_files/ERS629874_temp_raw.bed
- bed_files/ERS629875_retroseq_nonredundant.bed
- bed_files/ERS629875_retroseq_raw.bed
- bed_files/ERS629875_temp_nonredundant.bed
- bed_files/ERS629875_temp_raw.bed
- bed_files/ERS629876_retroseq_nonredundant.bed
- bed_files/ERS629876_retroseq_raw.bed
- bed_files/ERS629876_temp_nonredundant.bed
- bed_files/ERS629876_temp_raw.bed
- bed_files/ERS629877_retroseq_nonredundant.bed
- bed_files/ERS629877_retroseq_raw.bed
- bed_files/ERS629877_temp_nonredundant.bed
- bed_files/ERS629877_temp_raw.bed
- bed_files/ERS629878_retroseq_nonredundant.bed
- bed_files/ERS629878_retroseq_raw.bed
- bed_files/ERS629878_temp_nonredundant.bed
- bed_files/ERS629878_temp_raw.bed
- bed_files/ERS629879_retroseq_nonredundant.bed
- bed_files/ERS629879_retroseq_raw.bed
- bed_files/ERS629879_temp_nonredundant.bed
- bed_files/ERS629879_temp_raw.bed
- bed_files/ERS629880_retroseq_nonredundant.bed
- bed_files/ERS629880_retroseq_raw.bed
- bed_files/ERS629880_temp_nonredundant.bed
- bed_files/ERS629880_temp_raw.bed
- bed_files/ERS629881_retroseq_nonredundant.bed
- bed_files/ERS629881_retroseq_raw.bed
- bed_files/ERS629881_temp_nonredundant.bed
- bed_files/ERS629881_temp_raw.bed
- bed_files/ERS629882_retroseq_nonredundant.bed
- bed_files/ERS629882_retroseq_raw.bed
- bed_files/ERS629882_temp_nonredundant.bed
- bed_files/ERS629882_temp_raw.bed
- bed_files/ERS629883_retroseq_nonredundant.bed
- bed_files/ERS629883_retroseq_raw.bed
- bed_files/ERS629883_temp_nonredundant.bed
- bed_files/ERS629883_temp_raw.bed
- bed_files/ERS629884_retroseq_nonredundant.bed
- bed_files/ERS629884_retroseq_raw.bed
- bed_files/ERS629884_temp_nonredundant.bed
- bed_files/ERS629884_temp_raw.bed
- bed_files/ERS629885_retroseq_nonredundant.bed
- bed_files/ERS629885_retroseq_raw.bed
- bed_files/ERS629885_temp_nonredundant.bed
- bed_files/ERS629885_temp_raw.bed
- bed_files/ERS629886_retroseq_nonredundant.bed
- bed_files/ERS629886_retroseq_raw.bed
- bed_files/ERS629886_temp_nonredundant.bed
- bed_files/ERS629886_temp_raw.bed
- bed_files/ERS629887_retroseq_nonredundant.bed
- bed_files/ERS629887_retroseq_raw.bed
- bed_files/ERS629887_temp_nonredundant.bed
- bed_files/ERS629887_temp_raw.bed
- bed_files/ERS629888_retroseq_nonredundant.bed
- bed_files/ERS629888_retroseq_raw.bed
- bed_files/ERS629888_temp_nonredundant.bed
- bed_files/ERS629888_temp_raw.bed
- bed_files/ERS629889_retroseq_nonredundant.bed
- bed_files/ERS629889_retroseq_raw.bed
- bed_files/ERS629889_temp_nonredundant.bed
- bed_files/ERS629889_temp_raw.bed
- bed_files/ERS629890_retroseq_nonredundant.bed
- bed_files/ERS629890_retroseq_raw.bed
- bed_files/ERS629890_temp_nonredundant.bed
- bed_files/ERS629890_temp_raw.bed
- bed_files/ERS629891_retroseq_nonredundant.bed
- bed_files/ERS629891_retroseq_raw.bed
- bed_files/ERS629891_temp_nonredundant.bed
- bed_files/ERS629891_temp_raw.bed
- bed_files/ERS629892_retroseq_nonredundant.bed
- bed_files/ERS629892_retroseq_raw.bed
- bed_files/ERS629892_temp_nonredundant.bed
- bed_files/ERS629892_temp_raw.bed
