# Supplementary material for: Genomic analysis of P elements in natural populations of Drosophila melanogaster
Source: PeerJ. 2017 Sep 15;5:e3824. doi: 10.7717/peerj.3824 (PMC5602686; doi:10.7717/peerj.3824)
Supplement: File S2 — Zip archive of browser extensible data (BED) files of predicted P element locations in genome sequences from 50 isofemale strains and 6 pool-seq samples from three global regions. Each sample has four BED files corresponding to raw (*raw.bed) and filtered (*nonredundant.bed) output from TEMP and RetroSeq, respectively. BED files for seven isofemale strains from Bergman & Haddrill (2015) are included here that do not have GD data in Ignatenko et al. (2015) but are included in the pool-seq samples, allowing comparisons to be made between isofemale strains and pool-seq samples for the same set of strains. [file peerj-05-3824-s002.zip › bed_files/ERS629837_retroseq_raw.bed]

track name="ERS629837_RetroSeq" description="ERS629837_RetroSeq"
chr2L	544513	544515	P-element_non-reference_ERS629837_retroseq_rp_20	0	.
chr2L	3632320	3632322	P-element_non-reference_ERS629837_retroseq_rp_65	0	.
chr2L	3806544	3806546	P-element_non-reference_ERS629837_retroseq_rp_68	0	.
chr2L	4394164	4394166	P-element_non-reference_ERS629837_retroseq_rp_79	0	.
chr2L	4821345	4821347	P-element_non-reference_ERS629837_retroseq_rp_86	0	.
chr2L	6127613	6127615	P-element_non-reference_ERS629837_retroseq_rp_100	0	.
chr2L	6642657	6642659	P-element_non-reference_ERS629837_retroseq_rp_114	0	.
chr2L	6667907	6667909	P-element_non-reference_ERS629837_retroseq_rp_116	0	.
chr2L	7050671	7050673	P-element_non-reference_ERS629837_retroseq_rp_120	0	.
chr2L	7084809	7084811	P-element_non-reference_ERS629837_retroseq_rp_121	0	.
chr2L	8420500	8420502	P-element_non-reference_ERS629837_retroseq_rp_147	0	.
chr2L	8464059	8464061	P-element_non-reference_ERS629837_retroseq_rp_148	0	.
chr2L	8535755	8535757	P-element_non-reference_ERS629837_retroseq_rp_153	0	.
chr2L	9782299	9782301	P-element_non-reference_ERS629837_retroseq_rp_176	0	.
chr2L	10220007	10220009	P-element_non-reference_ERS629837_retroseq_rp_183	0	.
chr2L	10238357	10238359	P-element_non-reference_ERS629837_retroseq_rp_184	0	.
chr2L	12313964	12313966	P-element_non-reference_ERS629837_retroseq_rp_216	0	.
chr2L	12507866	12507868	P-element_non-reference_ERS629837_retroseq_rp_222	0	.
chr2L	13771061	13771063	P-element_non-reference_ERS629837_retroseq_rp_243	0	.
chr2L	14262891	14262893	P-element_non-reference_ERS629837_retroseq_rp_250	0	.
chr2L	15333639	15333641	P-element_non-reference_ERS629837_retroseq_rp_263	0	.
chr2L	15762758	15762760	P-element_non-reference_ERS629837_retroseq_rp_266	0	.
chr2L	16485734	16485736	P-element_non-reference_ERS629837_retroseq_rp_285	0	.
chr2L	16533465	16533467	P-element_non-reference_ERS629837_retroseq_rp_286	0	.
chr2L	16588366	16588368	P-element_non-reference_ERS629837_retroseq_rp_291	0	.
chr2L	16685327	16685329	P-element_non-reference_ERS629837_retroseq_rp_293	0	.
chr2L	17260782	17260784	P-element_non-reference_ERS629837_retroseq_rp_306	0	.
chr2L	18320252	18320254	P-element_non-reference_ERS629837_retroseq_rp_322	0	.
chr2L	19158029	19158031	P-element_non-reference_ERS629837_retroseq_rp_338	0	.
chr2L	20675871	20675873	P-element_non-reference_ERS629837_retroseq_rp_380	0	.
chr2L	21311196	21311198	P-element_non-reference_ERS629837_retroseq_rp_399	0	.
chr2L	21344629	21344631	P-element_non-reference_ERS629837_retroseq_rp_401	0	.
chr2L	21570347	21570349	P-element_non-reference_ERS629837_retroseq_rp_408	0	.
chr2R	7015758	7015760	P-element_non-reference_ERS629837_retroseq_rp_696	0	.
chr2R	8232450	8232452	P-element_non-reference_ERS629837_retroseq_rp_719	0	.
chr2R	9414362	9414364	P-element_non-reference_ERS629837_retroseq_rp_737	0	.
chr2R	10534373	10534375	P-element_non-reference_ERS629837_retroseq_rp_753	0	.
chr2R	11397433	11397435	P-element_non-reference_ERS629837_retroseq_rp_772	0	.
chr2R	12027407	12027409	P-element_non-reference_ERS629837_retroseq_rp_786	0	.
chr2R	12587293	12587295	P-element_non-reference_ERS629837_retroseq_rp_795	0	.
chr2R	13050517	13050519	P-element_non-reference_ERS629837_retroseq_rp_802	0	.
chr2R	13918895	13918897	P-element_non-reference_ERS629837_retroseq_rp_817	0	.
chr2R	17420798	17420800	P-element_non-reference_ERS629837_retroseq_rp_872	0	.
chr2R	20667425	20667427	P-element_non-reference_ERS629837_retroseq_rp_937	0	.
chr2R	20698401	20698403	P-element_non-reference_ERS629837_retroseq_rp_940	0	.
chr2R	20998143	20998145	P-element_non-reference_ERS629837_retroseq_rp_949	0	.
chr2R	21379509	21379511	P-element_non-reference_ERS629837_retroseq_rp_955	0	.
chr2R	21608321	21608323	P-element_non-reference_ERS629837_retroseq_rp_961	0	.
chr2R	21871856	21871858	P-element_non-reference_ERS629837_retroseq_rp_967	0	.
chr2R	22075898	22075900	P-element_non-reference_ERS629837_retroseq_rp_978	0	.
chr2R	24526208	24526210	P-element_non-reference_ERS629837_retroseq_rp_1018	0	.
chr3L	104387	104389	P-element_non-reference_ERS629837_retroseq_rp_1034	0	.
chr3L	122902	122904	P-element_non-reference_ERS629837_retroseq_rp_1035	0	.
chr3L	128598	128600	P-element_non-reference_ERS629837_retroseq_rp_1037	0	.
chr3L	131550	131552	P-element_non-reference_ERS629837_retroseq_rp_1038	0	.
chr3L	707913	707915	P-element_non-reference_ERS629837_retroseq_rp_1042	0	.
chr3L	3246737	3246739	P-element_non-reference_ERS629837_retroseq_rp_1072	0	.
chr3L	3250402	3250404	P-element_non-reference_ERS629837_retroseq_rp_1073	0	.
chr3L	4624874	4624876	P-element_non-reference_ERS629837_retroseq_rp_1091	0	.
chr3L	6964412	6964414	P-element_non-reference_ERS629837_retroseq_rp_1131	0	.
chr3L	7313857	7313859	P-element_non-reference_ERS629837_retroseq_rp_1135	0	.
chr3L	8675686	8675688	P-element_non-reference_ERS629837_retroseq_rp_1156	0	.
chr3L	9128269	9128271	P-element_non-reference_ERS629837_retroseq_rp_1164	0	.
chr3L	9547257	9547259	P-element_non-reference_ERS629837_retroseq_rp_1172	0	.
chr3L	10857844	10857846	P-element_non-reference_ERS629837_retroseq_rp_1196	0	.
chr3L	11939805	11939807	P-element_non-reference_ERS629837_retroseq_rp_1221	0	.
chr3L	12056655	12056657	P-element_non-reference_ERS629837_retroseq_rp_1226	0	.
chr3L	13922903	13922905	P-element_non-reference_ERS629837_retroseq_rp_1269	0	.
chr3L	14968519	14968521	P-element_non-reference_ERS629837_retroseq_rp_1280	0	.
chr3L	16046901	16046903	P-element_non-reference_ERS629837_retroseq_rp_1303	0	.
chr3L	16891154	16891156	P-element_non-reference_ERS629837_retroseq_rp_1310	0	.
chr3L	17961896	17961898	P-element_non-reference_ERS629837_retroseq_rp_1339	0	.
chr3L	17971301	17971303	P-element_non-reference_ERS629837_retroseq_rp_1340	0	.
chr3L	17971304	17971306	P-element_non-reference_ERS629837_retroseq_rp_1341	0	.
chr3L	17973222	17973224	P-element_non-reference_ERS629837_retroseq_rp_1342	0	.
chr3L	18626364	18626366	P-element_non-reference_ERS629837_retroseq_rp_1358	0	.
chr3L	19861654	19861656	P-element_non-reference_ERS629837_retroseq_rp_1384	0	.
chr3L	20771449	20771451	P-element_non-reference_ERS629837_retroseq_rp_1406	0	.
chr3L	20785128	20785130	P-element_non-reference_ERS629837_retroseq_rp_1407	0	.
chr3L	22728187	22728189	P-element_non-reference_ERS629837_retroseq_rp_1442	0	.
chr3R	2385627	2385629	P-element_non-reference_ERS629837_retroseq_rp_1564	0	.
chr3R	5264188	5264190	P-element_non-reference_ERS629837_retroseq_rp_1647	0	.
chr3R	5671420	5671422	P-element_non-reference_ERS629837_retroseq_rp_1653	0	.
chr3R	7162787	7162789	P-element_non-reference_ERS629837_retroseq_rp_1668	0	.
chr3R	9533098	9533100	P-element_non-reference_ERS629837_retroseq_rp_1705	0	.
chr3R	11764505	11764507	P-element_non-reference_ERS629837_retroseq_rp_1737	0	.
chr3R	14020727	14020729	P-element_non-reference_ERS629837_retroseq_rp_1780	0	.
chr3R	15328694	15328696	P-element_non-reference_ERS629837_retroseq_rp_1814	0	.
chr3R	15537464	15537466	P-element_non-reference_ERS629837_retroseq_rp_1820	0	.
chr3R	15973631	15973633	P-element_non-reference_ERS629837_retroseq_rp_1829	0	.
chr3R	16241630	16241632	P-element_non-reference_ERS629837_retroseq_rp_1831	0	.
chr3R	17944078	17944080	P-element_non-reference_ERS629837_retroseq_rp_1851	0	.
chr3R	18121964	18121966	P-element_non-reference_ERS629837_retroseq_rp_1857	0	.
chr3R	18198379	18198381	P-element_non-reference_ERS629837_retroseq_rp_1860	0	.
chr3R	18670941	18670943	P-element_non-reference_ERS629837_retroseq_rp_1867	0	.
chr3R	20585797	20585799	P-element_non-reference_ERS629837_retroseq_rp_1910	0	.
chr3R	24630111	24630113	P-element_non-reference_ERS629837_retroseq_rp_2001	0	.
chr3R	25183738	25183740	P-element_non-reference_ERS629837_retroseq_rp_2006	0	.
chr3R	26055368	26055370	P-element_non-reference_ERS629837_retroseq_rp_2023	0	.
chr3R	27152193	27152195	P-element_non-reference_ERS629837_retroseq_rp_2046	0	.
chr3R	27244974	27244976	P-element_non-reference_ERS629837_retroseq_rp_2049	0	.
chr3R	30015288	30015290	P-element_non-reference_ERS629837_retroseq_rp_2121	0	.
chr4	1051365	1051367	P-element_non-reference_ERS629837_retroseq_rp_2155	0	.
chrX	499660	499662	P-element_non-reference_ERS629837_retroseq_rp_2167	0	.
chrX	1165029	1165031	P-element_non-reference_ERS629837_retroseq_rp_2173	0	.
chrX	1619892	1619894	P-element_non-reference_ERS629837_retroseq_rp_2181	0	.
chrX	2050526	2050528	P-element_non-reference_ERS629837_retroseq_rp_2182	0	.
chrX	2518155	2518157	P-element_non-reference_ERS629837_retroseq_rp_2186	0	.
chrX	2685548	2685550	P-element_non-reference_ERS629837_retroseq_rp_2187	0	.
chrX	3687354	3687356	P-element_non-reference_ERS629837_retroseq_rp_2195	0	.
chrX	3777228	3777230	P-element_non-reference_ERS629837_retroseq_rp_2196	0	.
chrX	5690067	5690069	P-element_non-reference_ERS629837_retroseq_rp_2209	0	.
chrX	5755299	5755301	P-element_non-reference_ERS629837_retroseq_rp_2211	0	.
chrX	5965927	5965929	P-element_non-reference_ERS629837_retroseq_rp_2220	0	.
chrX	6656392	6656394	P-element_non-reference_ERS629837_retroseq_rp_2231	0	.
chrX	6998830	6998832	P-element_non-reference_ERS629837_retroseq_rp_2233	0	.
chrX	8271394	8271396	P-element_non-reference_ERS629837_retroseq_rp_2251	0	.
chrX	8501578	8501580	P-element_non-reference_ERS629837_retroseq_rp_2254	0	.
chrX	8894046	8894048	P-element_non-reference_ERS629837_retroseq_rp_2255	0	.
chrX	9041838	9041840	P-element_non-reference_ERS629837_retroseq_rp_2259	0	.
chrX	9135096	9135098	P-element_non-reference_ERS629837_retroseq_rp_2261	0	.
chrX	10546943	10546945	P-element_non-reference_ERS629837_retroseq_rp_2293	0	.
chrX	11600925	11600927	P-element_non-reference_ERS629837_retroseq_rp_2314	0	.
chrX	11918665	11918667	P-element_non-reference_ERS629837_retroseq_rp_2317	0	.
chrX	13128737	13128739	P-element_non-reference_ERS629837_retroseq_rp_2337	0	.
chrX	13640726	13640728	P-element_non-reference_ERS629837_retroseq_rp_2340	0	.
chrX	14322086	14322088	P-element_non-reference_ERS629837_retroseq_rp_2348	0	.
chrX	14826065	14826067	P-element_non-reference_ERS629837_retroseq_rp_2355	0	.
chrX	14923834	14923836	P-element_non-reference_ERS629837_retroseq_rp_2357	0	.
chrX	15633598	15633600	P-element_non-reference_ERS629837_retroseq_rp_2373	0	.
chrX	16333606	16333608	P-element_non-reference_ERS629837_retroseq_rp_2376	0	.
chrX	17252085	17252087	P-element_non-reference_ERS629837_retroseq_rp_2389	0	.
chrX	17738396	17738398	P-element_non-reference_ERS629837_retroseq_rp_2399	0	.
chrX	19281384	19281386	P-element_non-reference_ERS629837_retroseq_rp_2424	0	.
chrX	19744741	19744743	P-element_non-reference_ERS629837_retroseq_rp_2430	0	.
chrX	19887101	19887103	P-element_non-reference_ERS629837_retroseq_rp_2435	0	.
chrX	20330603	20330605	P-element_non-reference_ERS629837_retroseq_rp_2445	0	.
chrX	22944991	22944993	P-element_non-reference_ERS629837_retroseq_rp_2511	0	.
