# Supplementary material for: Genomic analysis of P elements in natural populations of Drosophila melanogaster
Source: PeerJ. 2017 Sep 15;5:e3824. doi: 10.7717/peerj.3824 (PMC5602686; doi:10.7717/peerj.3824)
Supplement: File S2 — Zip archive of browser extensible data (BED) files of predicted P element locations in genome sequences from 50 isofemale strains and 6 pool-seq samples from three global regions. Each sample has four BED files corresponding to raw (*raw.bed) and filtered (*nonredundant.bed) output from TEMP and RetroSeq, respectively. BED files for seven isofemale strains from Bergman & Haddrill (2015) are included here that do not have GD data in Ignatenko et al. (2015) but are included in the pool-seq samples, allowing comparisons to be made between isofemale strains and pool-seq samples for the same set of strains. [file peerj-05-3824-s002.zip › bed_files/ERS629837_temp_nonredundant.bed]

track name="ERS629837_TEMP" description="ERS629837_TEMP"
chr2L	3806533	3806555	P-element_non-reference_ERS629837_temp_rp_822	0	-
chr2L	4394172	4394200	P-element_non-reference_ERS629837_temp_rp_904	0	+
chr2L	4821285	4821295	P-element_non-reference_ERS629837_temp_sr_954	0	-
chr2L	6127599	6127619	P-element_non-reference_ERS629837_temp_rp_1167	0	-
chr2L	6642664	6642706	P-element_non-reference_ERS629837_temp_rp_1259	0	+
chr2L	7050605	7050668	P-element_non-reference_ERS629837_temp_rp_1327	0	-
chr2L	8420503	8420516	P-element_non-reference_ERS629837_temp_sr_1553	0	-
chr2L	8464065	8464074	P-element_non-reference_ERS629837_temp_sr_1560	0	+
chr2L	8535738	8535751	P-element_non-reference_ERS629837_temp_sr_1576	0	-
chr2L	9782206	9782216	P-element_non-reference_ERS629837_temp_rp_1805	0	+
chr2L	10238362	10238371	P-element_non-reference_ERS629837_temp_sr_1870	0	+
chr2L	12313947	12313959	P-element_non-reference_ERS629837_temp_rp_2211	0	-
chr2L	12507924	12507932	P-element_non-reference_ERS629837_temp_sr_2263	0	-
chr2L	13771074	13771091	P-element_non-reference_ERS629837_temp_rp_2499	0	+
chr2L	15333642	15333702	P-element_non-reference_ERS629837_temp_rp_2741	0	-
chr2L	15762757	15762767	P-element_non-reference_ERS629837_temp_rp_2794	0	-
chr2L	16533447	16533466	P-element_non-reference_ERS629837_temp_rp_2909	0	-
chr2L	16588348	16588358	P-element_non-reference_ERS629837_temp_rp_2924	0	-
chr2L	16685244	16685270	P-element_non-reference_ERS629837_temp_rp_2945	0	-
chr2L	17260771	17260779	P-element_non-reference_ERS629837_temp_sr_3024	0	+
chr2L	18320293	18320303	P-element_non-reference_ERS629837_temp_sr_3194	0	-
chr2L	19157929	19157940	P-element_non-reference_ERS629837_temp_sr_3351	0	-
chr2L	20675830	20675857	P-element_non-reference_ERS629837_temp_rp_3728	0	+
chr2L	21311110	21311148	P-element_non-reference_ERS629837_temp_rp_3950	0	+
chr2L	21344629	21344635	P-element_non-reference_ERS629837_temp_rp_3983	0	+
chr2L	21570724	21570818	P-element_non-reference_ERS629837_temp_rp_4085	0	+
chr2R	7015759	7015767	P-element_non-reference_ERS629837_temp_sr_14924	0	-
chr2R	8232245	8232640	P-element_non-reference_ERS629837_temp_rp_15160	0	+
chr2R	9414364	9414374	P-element_non-reference_ERS629837_temp_rp_15389	0	-
chr2R	10534316	10534326	P-element_non-reference_ERS629837_temp_sr_15600	0	+
chr2R	13918663	13919140	P-element_non-reference_ERS629837_temp_rp_16205	0	+
chr2R	13980100	13980151	P-element_non-reference_ERS629837_temp_rp_16213	0	-
chr2R	17420786	17420800	P-element_non-reference_ERS629837_temp_rp_16789	0	-
chr2R	20667206	20667313	P-element_non-reference_ERS629837_temp_rp_17336	0	-
chr2R	20698396	20698405	P-element_non-reference_ERS629837_temp_rp_17348	0	-
chr2R	21379606	21379615	P-element_non-reference_ERS629837_temp_sr_17478	0	+
chr2R	21608334	21608343	P-element_non-reference_ERS629837_temp_sr_17517	0	-
chr2R	21871834	21871836	P-element_non-reference_ERS629837_temp_rp_17559	0	-
chr2R	22075875	22075908	P-element_non-reference_ERS629837_temp_rp_17598	0	-
chr2R	24526115	24526126	P-element_non-reference_ERS629837_temp_sr_18003	0	+
chr3L	104342	104350	P-element_non-reference_ERS629837_temp_sr_18236	0	-
chr3L	122900	122930	P-element_non-reference_ERS629837_temp_rp_18241	0	-
chr3L	707891	707927	P-element_non-reference_ERS629837_temp_rp_18347	0	+
chr3L	3246596	3246607	P-element_non-reference_ERS629837_temp_sr_18764	0	+
chr3L	3250363	3250379	P-element_non-reference_ERS629837_temp_sr_18766	0	-
chr3L	6964399	6964461	P-element_non-reference_ERS629837_temp_rp_19424	0	+
chr3L	7313843	7313882	P-element_non-reference_ERS629837_temp_rp_19483	0	-
chr3L	10857816	10857838	P-element_non-reference_ERS629837_temp_rp_20082	0	-
chr3L	11939780	11939788	P-element_non-reference_ERS629837_temp_sr_20269	0	+
chr3L	12056723	12056732	P-element_non-reference_ERS629837_temp_sr_20286	0	-
chr3L	13922915	13922947	P-element_non-reference_ERS629837_temp_rp_20625	0	+
chr3L	14968496	14968504	P-element_non-reference_ERS629837_temp_sr_20805	0	+
chr3L	16046870	16046899	P-element_non-reference_ERS629837_temp_rp_20965	0	-
chr3L	16891116	16891155	P-element_non-reference_ERS629837_temp_rp_21099	0	-
chr3L	16891155	16891163	P-element_non-reference_ERS629837_temp_sr_21100	0	+
chr3L	17961880	17961892	P-element_non-reference_ERS629837_temp_rp_21336	0	+
chr3L	17971236	17971246	P-element_non-reference_ERS629837_temp_sr_21341	0	+
chr3L	17973199	17973210	P-element_non-reference_ERS629837_temp_sr_21343	0	-
chr3L	18626349	18626367	P-element_non-reference_ERS629837_temp_rp_21447	0	-
chr3L	19861462	19861472	P-element_non-reference_ERS629837_temp_rp_21684	0	+
chr3L	20771440	20771457	P-element_non-reference_ERS629837_temp_rp_21886	0	-
chr3L	22728098	22728120	P-element_non-reference_ERS629837_temp_rp_22345	0	-
chr3R	2385545	2385666	P-element_non-reference_ERS629837_temp_rp_32313	0	+
chr3R	5264192	5264200	P-element_non-reference_ERS629837_temp_sr_35237	0	+
chr3R	5671387	5671398	P-element_non-reference_ERS629837_temp_rp_35319	0	+
chr3R	7162825	7162833	P-element_non-reference_ERS629837_temp_sr_35599	0	-
chr3R	9533096	9533103	P-element_non-reference_ERS629837_temp_rp_36051	0	-
chr3R	11764452	11764464	P-element_non-reference_ERS629837_temp_rp_36411	0	+
chr3R	14020777	14020788	P-element_non-reference_ERS629837_temp_rp_36850	0	-
chr3R	15328704	15328715	P-element_non-reference_ERS629837_temp_rp_37081	0	+
chr3R	15537457	15537460	P-element_non-reference_ERS629837_temp_rp_37118	0	-
chr3R	15973676	15973689	P-element_non-reference_ERS629837_temp_rp_37178	0	-
chr3R	17944069	17944077	P-element_non-reference_ERS629837_temp_sr_37481	0	-
chr3R	18198392	18198400	P-element_non-reference_ERS629837_temp_sr_37543	0	+
chr3R	18670811	18670813	P-element_non-reference_ERS629837_temp_rp_37626	0	-
chr3R	20585778	20585787	P-element_non-reference_ERS629837_temp_rp_37980	0	+
chr3R	24630105	24630144	P-element_non-reference_ERS629837_temp_rp_38739	0	+
chr3R	25183736	25183763	P-element_non-reference_ERS629837_temp_rp_38819	0	-
chr3R	26055369	26055377	P-element_non-reference_ERS629837_temp_sr_38944	0	+
chr3R	27244996	27245075	P-element_non-reference_ERS629837_temp_rp_39121	0	-
chr3R	30015192	30015202	P-element_non-reference_ERS629837_temp_sr_39618	0	+
chrX	499548	499685	P-element_non-reference_ERS629837_temp_rp_41626	0	+
chrX	1164886	1164923	P-element_non-reference_ERS629837_temp_rp_41775	0	-
chrX	2518134	2518145	P-element_non-reference_ERS629837_temp_sr_42034	0	+
chrX	3687329	3687337	P-element_non-reference_ERS629837_temp_sr_42241	0	+
chrX	3777235	3777245	P-element_non-reference_ERS629837_temp_sr_42275	0	-
chrX	5689966	5689975	P-element_non-reference_ERS629837_temp_sr_42709	0	-
chrX	5755240	5755303	P-element_non-reference_ERS629837_temp_rp_42718	0	-
chrX	8501618	8501626	P-element_non-reference_ERS629837_temp_sr_43329	0	-
chrX	8893984	8894018	P-element_non-reference_ERS629837_temp_rp_43429	0	-
chrX	9041748	9041758	P-element_non-reference_ERS629837_temp_sr_43471	0	+
chrX	10546921	10546940	P-element_non-reference_ERS629837_temp_rp_43864	0	+
chrX	11600971	11600979	P-element_non-reference_ERS629837_temp_sr_44143	0	-
chrX	11918663	11918698	P-element_non-reference_ERS629837_temp_rp_44233	0	-
chrX	14923632	14923642	P-element_non-reference_ERS629837_temp_rp_44861	0	-
chrX	14923842	14923858	P-element_non-reference_ERS629837_temp_rp_44862	0	-
chrX	15633639	15633668	P-element_non-reference_ERS629837_temp_rp_45021	0	+
chrX	16333647	16333656	P-element_non-reference_ERS629837_temp_sr_45151	0	-
chrX	17252061	17252126	P-element_non-reference_ERS629837_temp_rp_45310	0	-
chrX	19887052	19887110	P-element_non-reference_ERS629837_temp_rp_45854	0	-
chrX	20330566	20330574	P-element_non-reference_ERS629837_temp_sr_46024	0	+
chrY	3012923	3013078	P-element_non-reference_ERS629837_temp_rp_52127	0	+
