# Supplementary material for: Genomic analysis of P elements in natural populations of Drosophila melanogaster
Source: PeerJ. 2017 Sep 15;5:e3824. doi: 10.7717/peerj.3824 (PMC5602686; doi:10.7717/peerj.3824)
Supplement: File S2 — Zip archive of browser extensible data (BED) files of predicted P element locations in genome sequences from 50 isofemale strains and 6 pool-seq samples from three global regions. Each sample has four BED files corresponding to raw (*raw.bed) and filtered (*nonredundant.bed) output from TEMP and RetroSeq, respectively. BED files for seven isofemale strains from Bergman & Haddrill (2015) are included here that do not have GD data in Ignatenko et al. (2015) but are included in the pool-seq samples, allowing comparisons to be made between isofemale strains and pool-seq samples for the same set of strains. [file peerj-05-3824-s002.zip › bed_files/ERS629837_temp_raw.bed]

track name="ERS629837_TEMP" description="ERS629837_TEMP"
chr2L	131509	131969	P-element_non-reference_ERS629837_temp_rp_210	0	+
chr2L	131779	132046	P-element_non-reference_ERS629837_temp_rp_211	0	-
chr2L	222635	223095	P-element_non-reference_ERS629837_temp_rp_231	0	-
chr2L	544492	544657	P-element_non-reference_ERS629837_temp_rp_295	0	-
chr2L	715118	715377	P-element_non-reference_ERS629837_temp_rp_331	0	+
chr2L	830044	830504	P-element_non-reference_ERS629837_temp_rp_349	0	-
chr2L	2144743	2145203	P-element_non-reference_ERS629837_temp_rp_560	0	+
chr2L	2178706	2178862	P-element_non-reference_ERS629837_temp_rp_564	0	-
chr2L	2242129	2242432	P-element_non-reference_ERS629837_temp_rp_571	0	+
chr2L	2492716	2493176	P-element_non-reference_ERS629837_temp_rp_617	0	+
chr2L	2751846	2752306	P-element_non-reference_ERS629837_temp_rp_660	0	+
chr2L	2752195	2752655	P-element_non-reference_ERS629837_temp_rp_661	0	-
chr2L	2886821	2887074	P-element_non-reference_ERS629837_temp_rp_682	0	+
chr2L	3037132	3037345	P-element_non-reference_ERS629837_temp_rp_704	0	-
chr2L	3319791	3320251	P-element_non-reference_ERS629837_temp_rp_755	0	-
chr2L	3477863	3478323	P-element_non-reference_ERS629837_temp_rp_785	0	-
chr2L	3631952	3632339	P-element_non-reference_ERS629837_temp_rp_801	0	-
chr2L	3632158	3632435	P-element_non-reference_ERS629837_temp_rp_802	0	+
chr2L	3806533	3806555	P-element_non-reference_ERS629837_temp_rp_822	0	-
chr2L	4394172	4394200	P-element_non-reference_ERS629837_temp_rp_904	0	+
chr2L	4821285	4821295	P-element_non-reference_ERS629837_temp_sr_953	0	+
chr2L	4821285	4821295	P-element_non-reference_ERS629837_temp_sr_954	0	-
chr2L	6127599	6127619	P-element_non-reference_ERS629837_temp_rp_1167	0	-
chr2L	6642664	6642706	P-element_non-reference_ERS629837_temp_rp_1259	0	+
chr2L	6667819	6667917	P-element_non-reference_ERS629837_temp_rp_1265	0	+
chr2L	6967451	6967798	P-element_non-reference_ERS629837_temp_rp_1308	0	-
chr2L	7012912	7013372	P-element_non-reference_ERS629837_temp_rp_1320	0	-
chr2L	7050605	7050668	P-element_non-reference_ERS629837_temp_rp_1327	0	-
chr2L	7084643	7084687	P-element_non-reference_ERS629837_temp_rp_1337	0	+
chr2L	7576637	7577097	P-element_non-reference_ERS629837_temp_rp_1423	0	+
chr2L	8420503	8420516	P-element_non-reference_ERS629837_temp_sr_1553	0	-
chr2L	8464065	8464074	P-element_non-reference_ERS629837_temp_sr_1560	0	+
chr2L	8521629	8522089	P-element_non-reference_ERS629837_temp_rp_1572	0	+
chr2L	8535738	8535751	P-element_non-reference_ERS629837_temp_sr_1576	0	-
chr2L	9699143	9699603	P-element_non-reference_ERS629837_temp_rp_1789	0	-
chr2L	9699366	9699826	P-element_non-reference_ERS629837_temp_rp_1790	0	+
chr2L	9782206	9782216	P-element_non-reference_ERS629837_temp_rp_1805	0	+
chr2L	9782282	9782370	P-element_non-reference_ERS629837_temp_rp_1806	0	-
chr2L	10220018	10220130	P-element_non-reference_ERS629837_temp_rp_1868	0	+
chr2L	10238362	10238371	P-element_non-reference_ERS629837_temp_sr_1870	0	+
chr2L	10490377	10490837	P-element_non-reference_ERS629837_temp_rp_1901	0	+
chr2L	10808366	10808826	P-element_non-reference_ERS629837_temp_rp_1959	0	-
chr2L	11261084	11261544	P-element_non-reference_ERS629837_temp_rp_2051	0	+
chr2L	11808109	11808255	P-element_non-reference_ERS629837_temp_rp_2131	0	-
chr2L	11808109	11808504	P-element_non-reference_ERS629837_temp_rp_2132	0	+
chr2L	12313947	12313959	P-element_non-reference_ERS629837_temp_rp_2211	0	-
chr2L	12507794	12507867	P-element_non-reference_ERS629837_temp_rp_2262	0	+
chr2L	12507924	12507932	P-element_non-reference_ERS629837_temp_sr_2263	0	-
chr2L	12822852	12823141	P-element_non-reference_ERS629837_temp_rp_2318	0	+
chr2L	13771074	13771091	P-element_non-reference_ERS629837_temp_rp_2499	0	+
chr2L	14052092	14052552	P-element_non-reference_ERS629837_temp_rp_2537	0	+
chr2L	14262540	14263000	P-element_non-reference_ERS629837_temp_rp_2574	0	-
chr2L	14490415	14490777	P-element_non-reference_ERS629837_temp_rp_2602	0	+
chr2L	15264769	15264802	P-element_non-reference_ERS629837_temp_rp_2729	0	-
chr2L	15333378	15333838	P-element_non-reference_ERS629837_temp_rp_2740	0	+
chr2L	15333642	15333702	P-element_non-reference_ERS629837_temp_rp_2741	0	-
chr2L	15762757	15762767	P-element_non-reference_ERS629837_temp_rp_2794	0	-
chr2L	15813871	15814331	P-element_non-reference_ERS629837_temp_rp_2802	0	-
chr2L	16223838	16224074	P-element_non-reference_ERS629837_temp_rp_2869	0	+
chr2L	16485708	16485815	P-element_non-reference_ERS629837_temp_rp_2896	0	+
chr2L	16520646	16520919	P-element_non-reference_ERS629837_temp_rp_2907	0	+
chr2L	16533447	16533466	P-element_non-reference_ERS629837_temp_rp_2909	0	-
chr2L	16588348	16588358	P-element_non-reference_ERS629837_temp_rp_2924	0	-
chr2L	16685244	16685270	P-element_non-reference_ERS629837_temp_rp_2945	0	-
chr2L	16720694	16721154	P-element_non-reference_ERS629837_temp_rp_2954	0	+
chr2L	17260771	17260779	P-element_non-reference_ERS629837_temp_sr_3024	0	+
chr2L	17434053	17434513	P-element_non-reference_ERS629837_temp_rp_3056	0	-
chr2L	18320293	18320303	P-element_non-reference_ERS629837_temp_sr_3194	0	-
chr2L	18720280	18720740	P-element_non-reference_ERS629837_temp_rp_3255	0	-
chr2L	19157929	19157940	P-element_non-reference_ERS629837_temp_sr_3351	0	-
chr2L	19865779	19866239	P-element_non-reference_ERS629837_temp_rp_3483	0	-
chr2L	20382248	20382518	P-element_non-reference_ERS629837_temp_rp_3659	0	+
chr2L	20645021	20645481	P-element_non-reference_ERS629837_temp_rp_3720	0	-
chr2L	20675830	20675857	P-element_non-reference_ERS629837_temp_rp_3728	0	+
chr2L	20734969	20735429	P-element_non-reference_ERS629837_temp_rp_3745	0	+
chr2L	20822771	20823231	P-element_non-reference_ERS629837_temp_rp_3759	0	+
chr2L	21239768	21240228	P-element_non-reference_ERS629837_temp_rp_3888	0	-
chr2L	21311110	21311148	P-element_non-reference_ERS629837_temp_rp_3950	0	+
chr2L	21344629	21344635	P-element_non-reference_ERS629837_temp_rp_3983	0	+
chr2L	21570724	21570818	P-element_non-reference_ERS629837_temp_rp_4085	0	+
chr2L	22315658	22316118	P-element_non-reference_ERS629837_temp_rp_4776	0	+
chr2R	3939736	3940196	P-element_non-reference_ERS629837_temp_rp_11705	0	-
chr2R	6752237	6752697	P-element_non-reference_ERS629837_temp_rp_14863	0	+
chr2R	6911093	6911553	P-element_non-reference_ERS629837_temp_rp_14898	0	+
chr2R	6971281	6971513	P-element_non-reference_ERS629837_temp_rp_14918	0	-
chr2R	7015759	7015767	P-element_non-reference_ERS629837_temp_sr_14924	0	-
chr2R	7245810	7246270	P-element_non-reference_ERS629837_temp_rp_14965	0	+
chr2R	7622946	7623406	P-element_non-reference_ERS629837_temp_rp_15032	0	+
chr2R	7807051	7807189	P-element_non-reference_ERS629837_temp_rp_15073	0	+
chr2R	7988839	7989299	P-element_non-reference_ERS629837_temp_rp_15108	0	+
chr2R	8152255	8152420	P-element_non-reference_ERS629837_temp_rp_15146	0	+
chr2R	8232245	8232640	P-element_non-reference_ERS629837_temp_rp_15160	0	+
chr2R	8423502	8423962	P-element_non-reference_ERS629837_temp_rp_15201	0	-
chr2R	8668644	8669104	P-element_non-reference_ERS629837_temp_rp_15254	0	-
chr2R	9409347	9409409	P-element_non-reference_ERS629837_temp_rp_15386	0	+
chr2R	9414094	9414554	P-element_non-reference_ERS629837_temp_rp_15388	0	+
chr2R	9414364	9414374	P-element_non-reference_ERS629837_temp_rp_15389	0	-
chr2R	10534316	10534326	P-element_non-reference_ERS629837_temp_sr_15600	0	+
chr2R	10564356	10564816	P-element_non-reference_ERS629837_temp_rp_15606	0	-
chr2R	11364208	11364668	P-element_non-reference_ERS629837_temp_rp_15770	0	+
chr2R	11397409	11397719	P-element_non-reference_ERS629837_temp_rp_15777	0	-
chr2R	12027631	12027649	P-element_non-reference_ERS629837_temp_rp_15869	0	-
chr2R	12587283	12587412	P-element_non-reference_ERS629837_temp_rp_15978	0	-
chr2R	12980717	12981177	P-element_non-reference_ERS629837_temp_rp_16038	0	-
chr2R	12996062	12996522	P-element_non-reference_ERS629837_temp_rp_16043	0	+
chr2R	13050500	13050960	P-element_non-reference_ERS629837_temp_rp_16052	0	-
chr2R	13346276	13346736	P-element_non-reference_ERS629837_temp_rp_16095	0	-
chr2R	13622978	13623034	P-element_non-reference_ERS629837_temp_rp_16151	0	-
chr2R	13918663	13919140	P-element_non-reference_ERS629837_temp_rp_16205	0	+
chr2R	13980100	13980151	P-element_non-reference_ERS629837_temp_rp_16213	0	-
chr2R	14944108	14944568	P-element_non-reference_ERS629837_temp_rp_16381	0	-
chr2R	15128289	15128749	P-element_non-reference_ERS629837_temp_rp_16415	0	+
chr2R	16130037	16130328	P-element_non-reference_ERS629837_temp_rp_16597	0	-
chr2R	16583514	16583974	P-element_non-reference_ERS629837_temp_rp_16669	0	-
chr2R	16645141	16645601	P-element_non-reference_ERS629837_temp_rp_16679	0	+
chr2R	16828941	16829401	P-element_non-reference_ERS629837_temp_rp_16710	0	-
chr2R	17394253	17394547	P-element_non-reference_ERS629837_temp_rp_16786	0	+
chr2R	17420786	17420800	P-element_non-reference_ERS629837_temp_rp_16789	0	-
chr2R	17435602	17436062	P-element_non-reference_ERS629837_temp_rp_16792	0	-
chr2R	17509520	17509980	P-element_non-reference_ERS629837_temp_rp_16805	0	+
chr2R	17580518	17580978	P-element_non-reference_ERS629837_temp_rp_16815	0	-
chr2R	19131088	19131548	P-element_non-reference_ERS629837_temp_rp_17086	0	-
chr2R	19450013	19450182	P-element_non-reference_ERS629837_temp_rp_17139	0	+
chr2R	19456541	19457001	P-element_non-reference_ERS629837_temp_rp_17141	0	+
chr2R	20106539	20106738	P-element_non-reference_ERS629837_temp_rp_17228	0	-
chr2R	20326521	20326981	P-element_non-reference_ERS629837_temp_rp_17273	0	-
chr2R	20584303	20584582	P-element_non-reference_ERS629837_temp_rp_17323	0	+
chr2R	20587962	20588107	P-element_non-reference_ERS629837_temp_rp_17325	0	+
chr2R	20667206	20667313	P-element_non-reference_ERS629837_temp_rp_17336	0	-
chr2R	20698396	20698405	P-element_non-reference_ERS629837_temp_rp_17348	0	-
chr2R	20998159	20998214	P-element_non-reference_ERS629837_temp_rp_17397	0	+
chr2R	21379606	21379615	P-element_non-reference_ERS629837_temp_sr_17478	0	+
chr2R	21608334	21608343	P-element_non-reference_ERS629837_temp_sr_17517	0	-
chr2R	21871617	21872077	P-element_non-reference_ERS629837_temp_rp_17558	0	+
chr2R	21871834	21871836	P-element_non-reference_ERS629837_temp_rp_17559	0	-
chr2R	22075875	22075908	P-element_non-reference_ERS629837_temp_rp_17598	0	-
chr2R	22189810	22190131	P-element_non-reference_ERS629837_temp_rp_17625	0	-
chr2R	22317537	22317717	P-element_non-reference_ERS629837_temp_rp_17644	0	+
chr2R	22514017	22514477	P-element_non-reference_ERS629837_temp_rp_17681	0	-
chr2R	22854464	22854924	P-element_non-reference_ERS629837_temp_rp_17744	0	-
chr2R	23184925	23185385	P-element_non-reference_ERS629837_temp_rp_17793	0	-
chr2R	23426089	23426183	P-element_non-reference_ERS629837_temp_rp_17827	0	-
chr2R	23551243	23551703	P-element_non-reference_ERS629837_temp_rp_17845	0	+
chr2R	23972460	23972920	P-element_non-reference_ERS629837_temp_rp_17908	0	+
chr2R	24197408	24197868	P-element_non-reference_ERS629837_temp_rp_17946	0	-
chr2R	24526115	24526126	P-element_non-reference_ERS629837_temp_sr_18003	0	+
chr2R	24767778	24768238	P-element_non-reference_ERS629837_temp_rp_18044	0	+
chr2R	24768090	24768604	P-element_non-reference_ERS629837_temp_rp_18045	0	-
chr2R	24833924	24834384	P-element_non-reference_ERS629837_temp_rp_18054	0	+
chr2R	25099254	25099714	P-element_non-reference_ERS629837_temp_rp_18098	0	+
chr3L	104342	104350	P-element_non-reference_ERS629837_temp_sr_18236	0	-
chr3L	122900	122930	P-element_non-reference_ERS629837_temp_rp_18241	0	-
chr3L	128621	128633	P-element_non-reference_ERS629837_temp_rp_18243	0	+
chr3L	131707	131717	P-element_non-reference_ERS629837_temp_rp_18246	0	+
chr3L	707891	707927	P-element_non-reference_ERS629837_temp_rp_18347	0	+
chr3L	748979	749439	P-element_non-reference_ERS629837_temp_rp_18355	0	+
chr3L	816536	816996	P-element_non-reference_ERS629837_temp_rp_18368	0	+
chr3L	1208256	1208393	P-element_non-reference_ERS629837_temp_rp_18441	0	-
chr3L	1588725	1589185	P-element_non-reference_ERS629837_temp_rp_18502	0	-
chr3L	3246596	3246607	P-element_non-reference_ERS629837_temp_sr_18764	0	+
chr3L	3250363	3250379	P-element_non-reference_ERS629837_temp_sr_18765	0	+
chr3L	3250363	3250379	P-element_non-reference_ERS629837_temp_sr_18766	0	-
chr3L	3942207	3942507	P-element_non-reference_ERS629837_temp_rp_18896	0	+
chr3L	4624670	4624681	P-element_non-reference_ERS629837_temp_rp_19016	0	+
chr3L	4749957	4750417	P-element_non-reference_ERS629837_temp_rp_19039	0	+
chr3L	5773962	5774422	P-element_non-reference_ERS629837_temp_rp_19204	0	-
chr3L	6217994	6218134	P-element_non-reference_ERS629837_temp_rp_19284	0	-
chr3L	6272022	6272482	P-element_non-reference_ERS629837_temp_rp_19293	0	-
chr3L	6964399	6964461	P-element_non-reference_ERS629837_temp_rp_19424	0	+
chr3L	7313843	7313882	P-element_non-reference_ERS629837_temp_rp_19483	0	-
chr3L	8346695	8347155	P-element_non-reference_ERS629837_temp_rp_19672	0	-
chr3L	8455605	8456065	P-element_non-reference_ERS629837_temp_rp_19700	0	-
chr3L	8675668	8675701	P-element_non-reference_ERS629837_temp_rp_19720	0	-
chr3L	9012094	9012554	P-element_non-reference_ERS629837_temp_rp_19780	0	-
chr3L	9128234	9128306	P-element_non-reference_ERS629837_temp_rp_19801	0	-
chr3L	9383634	9384094	P-element_non-reference_ERS629837_temp_rp_19845	0	-
chr3L	9547186	9547280	P-element_non-reference_ERS629837_temp_rp_19869	0	+
chr3L	10462843	10463303	P-element_non-reference_ERS629837_temp_rp_20016	0	+
chr3L	10857816	10857838	P-element_non-reference_ERS629837_temp_rp_20082	0	-
chr3L	11069880	11069889	P-element_non-reference_ERS629837_temp_rp_20118	0	+
chr3L	11366443	11366903	P-element_non-reference_ERS629837_temp_rp_20165	0	+
chr3L	11776606	11777066	P-element_non-reference_ERS629837_temp_rp_20229	0	-
chr3L	11939780	11939788	P-element_non-reference_ERS629837_temp_sr_20269	0	+
chr3L	12056723	12056732	P-element_non-reference_ERS629837_temp_sr_20286	0	-
chr3L	13922915	13922947	P-element_non-reference_ERS629837_temp_rp_20625	0	+
chr3L	13938442	13938688	P-element_non-reference_ERS629837_temp_rp_20627	0	+
chr3L	13994121	13994268	P-element_non-reference_ERS629837_temp_rp_20632	0	+
chr3L	14789515	14789688	P-element_non-reference_ERS629837_temp_rp_20772	0	+
chr3L	14968496	14968504	P-element_non-reference_ERS629837_temp_sr_20805	0	+
chr3L	15114868	15115328	P-element_non-reference_ERS629837_temp_rp_20825	0	+
chr3L	15547959	15548419	P-element_non-reference_ERS629837_temp_rp_20891	0	-
chr3L	16046870	16046899	P-element_non-reference_ERS629837_temp_rp_20965	0	-
chr3L	16799782	16800242	P-element_non-reference_ERS629837_temp_rp_21085	0	-
chr3L	16891116	16891155	P-element_non-reference_ERS629837_temp_rp_21099	0	-
chr3L	16891155	16891163	P-element_non-reference_ERS629837_temp_sr_21100	0	+
chr3L	17039668	17040128	P-element_non-reference_ERS629837_temp_rp_21130	0	+
chr3L	17312143	17312603	P-element_non-reference_ERS629837_temp_rp_21197	0	+
chr3L	17926967	17927427	P-element_non-reference_ERS629837_temp_rp_21331	0	+
chr3L	17961880	17961892	P-element_non-reference_ERS629837_temp_rp_21336	0	+
chr3L	17971236	17971246	P-element_non-reference_ERS629837_temp_sr_21341	0	+
chr3L	17971611	17971801	P-element_non-reference_ERS629837_temp_rp_21342	0	-
chr3L	17973199	17973210	P-element_non-reference_ERS629837_temp_sr_21343	0	-
chr3L	18139370	18139491	P-element_non-reference_ERS629837_temp_rp_21374	0	+
chr3L	18626349	18626367	P-element_non-reference_ERS629837_temp_rp_21447	0	-
chr3L	18802345	18802419	P-element_non-reference_ERS629837_temp_rp_21489	0	+
chr3L	19861462	19861472	P-element_non-reference_ERS629837_temp_rp_21684	0	+
chr3L	19870653	19871113	P-element_non-reference_ERS629837_temp_rp_21688	0	-
chr3L	20771440	20771457	P-element_non-reference_ERS629837_temp_rp_21886	0	-
chr3L	20785126	20785263	P-element_non-reference_ERS629837_temp_rp_21888	0	-
chr3L	21240179	21240330	P-element_non-reference_ERS629837_temp_rp_21987	0	+
chr3L	21240248	21240261	P-element_non-reference_ERS629837_temp_rp_21988	0	-
chr3L	21276724	21276826	P-element_non-reference_ERS629837_temp_rp_21994	0	-
chr3L	21434275	21434462	P-element_non-reference_ERS629837_temp_rp_22029	0	-
chr3L	21821576	21822036	P-element_non-reference_ERS629837_temp_rp_22123	0	+
chr3L	22015842	22016302	P-element_non-reference_ERS629837_temp_rp_22185	0	-
chr3L	22408364	22408525	P-element_non-reference_ERS629837_temp_rp_22258	0	+
chr3L	22728098	22728120	P-element_non-reference_ERS629837_temp_rp_22345	0	-
chr3L	24724975	24725435	P-element_non-reference_ERS629837_temp_rp_25092	0	+
chr3L	27394992	27395452	P-element_non-reference_ERS629837_temp_rp_28605	0	+
chr3R	2385545	2385666	P-element_non-reference_ERS629837_temp_rp_32313	0	+
chr3R	4307339	4307799	P-element_non-reference_ERS629837_temp_rp_34839	0	+
chr3R	5087037	5087497	P-element_non-reference_ERS629837_temp_rp_35194	0	-
chr3R	5264192	5264200	P-element_non-reference_ERS629837_temp_sr_35237	0	+
chr3R	5393008	5393468	P-element_non-reference_ERS629837_temp_rp_35265	0	-
chr3R	5624081	5624541	P-element_non-reference_ERS629837_temp_rp_35313	0	+
chr3R	5671387	5671398	P-element_non-reference_ERS629837_temp_rp_35319	0	+
chr3R	7162825	7162833	P-element_non-reference_ERS629837_temp_sr_35599	0	-
chr3R	7985401	7985861	P-element_non-reference_ERS629837_temp_rp_35785	0	+
chr3R	8477494	8477954	P-element_non-reference_ERS629837_temp_rp_35879	0	-
chr3R	8652891	8653351	P-element_non-reference_ERS629837_temp_rp_35919	0	-
chr3R	8856995	8857455	P-element_non-reference_ERS629837_temp_rp_35939	0	-
chr3R	9157731	9158191	P-element_non-reference_ERS629837_temp_rp_35984	0	-
chr3R	9342595	9342709	P-element_non-reference_ERS629837_temp_rp_36010	0	+
chr3R	9532965	9533425	P-element_non-reference_ERS629837_temp_rp_36050	0	+
chr3R	9533096	9533103	P-element_non-reference_ERS629837_temp_rp_36051	0	-
chr3R	10478732	10479192	P-element_non-reference_ERS629837_temp_rp_36186	0	-
chr3R	11243905	11243955	P-element_non-reference_ERS629837_temp_rp_36318	0	-
chr3R	11669500	11669714	P-element_non-reference_ERS629837_temp_rp_36388	0	+
chr3R	11759791	11760251	P-element_non-reference_ERS629837_temp_rp_36410	0	+
chr3R	11764452	11764464	P-element_non-reference_ERS629837_temp_rp_36411	0	+
chr3R	11822662	11822877	P-element_non-reference_ERS629837_temp_rp_36421	0	+
chr3R	12443094	12443554	P-element_non-reference_ERS629837_temp_rp_36524	0	-
chr3R	12719623	12720083	P-element_non-reference_ERS629837_temp_rp_36623	0	+
chr3R	13638112	13638572	P-element_non-reference_ERS629837_temp_rp_36764	0	+
chr3R	13745298	13745758	P-element_non-reference_ERS629837_temp_rp_36792	0	-
chr3R	14020777	14020788	P-element_non-reference_ERS629837_temp_rp_36850	0	-
chr3R	14541723	14542183	P-element_non-reference_ERS629837_temp_rp_36951	0	-
chr3R	15197995	15198455	P-element_non-reference_ERS629837_temp_rp_37058	0	+
chr3R	15242491	15242684	P-element_non-reference_ERS629837_temp_rp_37064	0	-
chr3R	15328704	15328715	P-element_non-reference_ERS629837_temp_rp_37081	0	+
chr3R	15537457	15537460	P-element_non-reference_ERS629837_temp_rp_37118	0	-
chr3R	15739677	15740137	P-element_non-reference_ERS629837_temp_rp_37139	0	-
chr3R	15838512	15838972	P-element_non-reference_ERS629837_temp_rp_37158	0	+
chr3R	15973676	15973689	P-element_non-reference_ERS629837_temp_rp_37178	0	-
chr3R	16099577	16100037	P-element_non-reference_ERS629837_temp_rp_37208	0	+
chr3R	16224684	16224820	P-element_non-reference_ERS629837_temp_rp_37227	0	+
chr3R	16241586	16241853	P-element_non-reference_ERS629837_temp_rp_37231	0	-
chr3R	17002371	17002831	P-element_non-reference_ERS629837_temp_rp_37331	0	+
chr3R	17053623	17054083	P-element_non-reference_ERS629837_temp_rp_37343	0	+
chr3R	17944069	17944077	P-element_non-reference_ERS629837_temp_sr_37481	0	-
chr3R	18121959	18122023	P-element_non-reference_ERS629837_temp_rp_37520	0	-
chr3R	18198392	18198400	P-element_non-reference_ERS629837_temp_sr_37543	0	+
chr3R	18225817	18226117	P-element_non-reference_ERS629837_temp_rp_37548	0	-
chr3R	18397082	18397542	P-element_non-reference_ERS629837_temp_rp_37576	0	-
chr3R	18450095	18450555	P-element_non-reference_ERS629837_temp_rp_37588	0	-
chr3R	18670811	18670813	P-element_non-reference_ERS629837_temp_rp_37626	0	-
chr3R	18742878	18743031	P-element_non-reference_ERS629837_temp_rp_37642	0	-
chr3R	20585778	20585787	P-element_non-reference_ERS629837_temp_rp_37980	0	+
chr3R	20781432	20781892	P-element_non-reference_ERS629837_temp_rp_38022	0	+
chr3R	21296286	21296624	P-element_non-reference_ERS629837_temp_rp_38122	0	-
chr3R	21365545	21365682	P-element_non-reference_ERS629837_temp_rp_38126	0	+
chr3R	23166820	23167280	P-element_non-reference_ERS629837_temp_rp_38458	0	+
chr3R	23592259	23592719	P-element_non-reference_ERS629837_temp_rp_38550	0	+
chr3R	24057282	24057632	P-element_non-reference_ERS629837_temp_rp_38638	0	-
chr3R	24140342	24140802	P-element_non-reference_ERS629837_temp_rp_38651	0	+
chr3R	24630105	24630144	P-element_non-reference_ERS629837_temp_rp_38739	0	+
chr3R	25183736	25183763	P-element_non-reference_ERS629837_temp_rp_38819	0	-
chr3R	25472931	25473391	P-element_non-reference_ERS629837_temp_rp_38861	0	-
chr3R	25678930	25679390	P-element_non-reference_ERS629837_temp_rp_38899	0	-
chr3R	26055369	26055377	P-element_non-reference_ERS629837_temp_sr_38944	0	+
chr3R	27152223	27152249	P-element_non-reference_ERS629837_temp_rp_39106	0	-
chr3R	27244996	27245075	P-element_non-reference_ERS629837_temp_rp_39121	0	-
chr3R	29479045	29479505	P-element_non-reference_ERS629837_temp_rp_39527	0	-
chr3R	30015192	30015202	P-element_non-reference_ERS629837_temp_sr_39618	0	+
chr3R	30045815	30046275	P-element_non-reference_ERS629837_temp_rp_39626	0	+
chr3R	31035697	31036157	P-element_non-reference_ERS629837_temp_rp_39808	0	+
chr3R	31058516	31058976	P-element_non-reference_ERS629837_temp_rp_39819	0	+
chr3R	31777973	31778433	P-element_non-reference_ERS629837_temp_rp_39923	0	-
chr3R	31966459	31966919	P-element_non-reference_ERS629837_temp_rp_39951	0	+
chr4	432095	432555	P-element_non-reference_ERS629837_temp_rp_40359	0	-
chr4	455645	455801	P-element_non-reference_ERS629837_temp_rp_40381	0	-
chr4	1051361	1051429	P-element_non-reference_ERS629837_temp_rp_40891	0	-
chr4	1088378	1088838	P-element_non-reference_ERS629837_temp_rp_40923	0	-
chrM	3828	4288	P-element_non-reference_ERS629837_temp_rp_41263	0	+
chrX	175763	176168	P-element_non-reference_ERS629837_temp_rp_41432	0	+
chrX	499548	499685	P-element_non-reference_ERS629837_temp_rp_41626	0	+
chrX	523154	523332	P-element_non-reference_ERS629837_temp_rp_41629	0	-
chrX	769616	770076	P-element_non-reference_ERS629837_temp_rp_41692	0	+
chrX	1164886	1164923	P-element_non-reference_ERS629837_temp_rp_41775	0	-
chrX	1165494	1165954	P-element_non-reference_ERS629837_temp_rp_41776	0	+
chrX	1276697	1276807	P-element_non-reference_ERS629837_temp_rp_41812	0	+
chrX	1514652	1515112	P-element_non-reference_ERS629837_temp_rp_41849	0	-
chrX	1619541	1620001	P-element_non-reference_ERS629837_temp_rp_41870	0	-
chrX	1619827	1619905	P-element_non-reference_ERS629837_temp_rp_41871	0	+
chrX	1873489	1873949	P-element_non-reference_ERS629837_temp_rp_41927	0	+
chrX	1963961	1964421	P-element_non-reference_ERS629837_temp_rp_41938	0	-
chrX	2032076	2032271	P-element_non-reference_ERS629837_temp_rp_41952	0	+
chrX	2050442	2050535	P-element_non-reference_ERS629837_temp_rp_41958	0	-
chrX	2518134	2518145	P-element_non-reference_ERS629837_temp_sr_42034	0	+
chrX	2637938	2638398	P-element_non-reference_ERS629837_temp_rp_42044	0	+
chrX	2685515	2685613	P-element_non-reference_ERS629837_temp_rp_42055	0	+
chrX	2764039	2764499	P-element_non-reference_ERS629837_temp_rp_42062	0	-
chrX	3288506	3288966	P-element_non-reference_ERS629837_temp_rp_42167	0	+
chrX	3664112	3664572	P-element_non-reference_ERS629837_temp_rp_42233	0	-
chrX	3687329	3687337	P-element_non-reference_ERS629837_temp_sr_42240	0	-
chrX	3687329	3687337	P-element_non-reference_ERS629837_temp_sr_42241	0	+
chrX	3688793	3689253	P-element_non-reference_ERS629837_temp_rp_42243	0	+
chrX	3777235	3777245	P-element_non-reference_ERS629837_temp_sr_42273	0	+
chrX	3777235	3777245	P-element_non-reference_ERS629837_temp_sr_42275	0	-
chrX	3861936	3862396	P-element_non-reference_ERS629837_temp_rp_42302	0	-
chrX	3895864	3896324	P-element_non-reference_ERS629837_temp_rp_42308	0	-
chrX	3950500	3950802	P-element_non-reference_ERS629837_temp_rp_42326	0	-
chrX	5364967	5365427	P-element_non-reference_ERS629837_temp_rp_42640	0	+
chrX	5689966	5689975	P-element_non-reference_ERS629837_temp_sr_42709	0	-
chrX	5755240	5755303	P-element_non-reference_ERS629837_temp_rp_42718	0	-
chrX	5965892	5965996	P-element_non-reference_ERS629837_temp_rp_42764	0	+
chrX	5988516	5988961	P-element_non-reference_ERS629837_temp_rp_42769	0	-
chrX	6656348	6656596	P-element_non-reference_ERS629837_temp_rp_42899	0	-
chrX	6800700	6801160	P-element_non-reference_ERS629837_temp_rp_42948	0	+
chrX	6998811	6998980	P-element_non-reference_ERS629837_temp_rp_42989	0	-
chrX	7195792	7196252	P-element_non-reference_ERS629837_temp_rp_43025	0	+
chrX	7620144	7620604	P-element_non-reference_ERS629837_temp_rp_43091	0	+
chrX	7944321	7944781	P-element_non-reference_ERS629837_temp_rp_43178	0	-
chrX	7995108	7995568	P-element_non-reference_ERS629837_temp_rp_43188	0	-
chrX	8091482	8091942	P-element_non-reference_ERS629837_temp_rp_43218	0	+
chrX	8192877	8193337	P-element_non-reference_ERS629837_temp_rp_43234	0	+
chrX	8271393	8271454	P-element_non-reference_ERS629837_temp_rp_43260	0	-
chrX	8501618	8501626	P-element_non-reference_ERS629837_temp_sr_43329	0	-
chrX	8506283	8506743	P-element_non-reference_ERS629837_temp_rp_43331	0	+
chrX	8681415	8681875	P-element_non-reference_ERS629837_temp_rp_43362	0	-
chrX	8893984	8894018	P-element_non-reference_ERS629837_temp_rp_43429	0	-
chrX	8894154	8894221	P-element_non-reference_ERS629837_temp_rp_43430	0	+
chrX	9041748	9041758	P-element_non-reference_ERS629837_temp_sr_43470	0	-
chrX	9041748	9041758	P-element_non-reference_ERS629837_temp_sr_43471	0	+
chrX	9134809	9135173	P-element_non-reference_ERS629837_temp_rp_43491	0	-
chrX	9135036	9135236	P-element_non-reference_ERS629837_temp_rp_43492	0	+
chrX	9136345	9136805	P-element_non-reference_ERS629837_temp_rp_43493	0	+
chrX	9332683	9333143	P-element_non-reference_ERS629837_temp_rp_43552	0	-
chrX	10150975	10151435	P-element_non-reference_ERS629837_temp_rp_43765	0	+
chrX	10290178	10290355	P-element_non-reference_ERS629837_temp_rp_43795	0	+
chrX	10385747	10385999	P-element_non-reference_ERS629837_temp_rp_43822	0	+
chrX	10392041	10392501	P-element_non-reference_ERS629837_temp_rp_43824	0	+
chrX	10473779	10473931	P-element_non-reference_ERS629837_temp_rp_43852	0	+
chrX	10546921	10546940	P-element_non-reference_ERS629837_temp_rp_43864	0	+
chrX	10744933	10744941	P-element_non-reference_ERS629837_temp_sr_43935	0	+
chrX	10952143	10952603	P-element_non-reference_ERS629837_temp_rp_44017	0	+
chrX	11600971	11600979	P-element_non-reference_ERS629837_temp_sr_44143	0	-
chrX	11681731	11682191	P-element_non-reference_ERS629837_temp_rp_44161	0	-
chrX	11694499	11694509	P-element_non-reference_ERS629837_temp_rp_44164	0	-
chrX	11714578	11715038	P-element_non-reference_ERS629837_temp_rp_44170	0	+
chrX	11918663	11918698	P-element_non-reference_ERS629837_temp_rp_44233	0	-
chrX	12668378	12668838	P-element_non-reference_ERS629837_temp_rp_44390	0	-
chrX	13128855	13128864	P-element_non-reference_ERS629837_temp_rp_44514	0	-
chrX	13640652	13640829	P-element_non-reference_ERS629837_temp_rp_44600	0	-
chrX	13712994	13713454	P-element_non-reference_ERS629837_temp_rp_44622	0	-
chrX	14322060	14322088	P-element_non-reference_ERS629837_temp_rp_44727	0	+
chrX	14602314	14602774	P-element_non-reference_ERS629837_temp_rp_44794	0	-
chrX	14825933	14826393	P-element_non-reference_ERS629837_temp_rp_44841	0	-
chrX	14826050	14826157	P-element_non-reference_ERS629837_temp_rp_44842	0	+
chrX	14923391	14923851	P-element_non-reference_ERS629837_temp_rp_44860	0	+
chrX	14923632	14923642	P-element_non-reference_ERS629837_temp_rp_44861	0	-
chrX	14923842	14923858	P-element_non-reference_ERS629837_temp_rp_44862	0	-
chrX	15152433	15152893	P-element_non-reference_ERS629837_temp_rp_44911	0	+
chrX	15633639	15633668	P-element_non-reference_ERS629837_temp_rp_45021	0	+
chrX	15675458	15675918	P-element_non-reference_ERS629837_temp_rp_45033	0	+
chrX	15689160	15689620	P-element_non-reference_ERS629837_temp_rp_45035	0	-
chrX	15811837	15811952	P-element_non-reference_ERS629837_temp_rp_45057	0	+
chrX	15971077	15971537	P-element_non-reference_ERS629837_temp_rp_45103	0	+
chrX	16270099	16270559	P-element_non-reference_ERS629837_temp_rp_45141	0	-
chrX	16333647	16333656	P-element_non-reference_ERS629837_temp_sr_45151	0	-
chrX	17252061	17252126	P-element_non-reference_ERS629837_temp_rp_45310	0	-
chrX	17710935	17711395	P-element_non-reference_ERS629837_temp_rp_45410	0	-
chrX	17738390	17738483	P-element_non-reference_ERS629837_temp_rp_45414	0	+
chrX	18930827	18931287	P-element_non-reference_ERS629837_temp_rp_45649	0	-
chrX	19095876	19096336	P-element_non-reference_ERS629837_temp_rp_45672	0	+
chrX	19744431	19744453	P-element_non-reference_ERS629837_temp_rp_45810	0	+
chrX	19844206	19844681	P-element_non-reference_ERS629837_temp_rp_45838	0	+
chrX	19887052	19887110	P-element_non-reference_ERS629837_temp_rp_45854	0	-
chrX	19887124	19887274	P-element_non-reference_ERS629837_temp_rp_45855	0	+
chrX	20009514	20009974	P-element_non-reference_ERS629837_temp_rp_45916	0	-
chrX	20330566	20330574	P-element_non-reference_ERS629837_temp_sr_46023	0	-
chrX	20330566	20330574	P-element_non-reference_ERS629837_temp_sr_46024	0	+
chrX	21305438	21305898	P-element_non-reference_ERS629837_temp_rp_46353	0	+
chrX	21569453	21569913	P-element_non-reference_ERS629837_temp_rp_46466	0	-
chrX	22592693	22593153	P-element_non-reference_ERS629837_temp_rp_47537	0	-
chrX	22944987	22945022	P-element_non-reference_ERS629837_temp_rp_47791	0	+
chrY	3012923	3013078	P-element_non-reference_ERS629837_temp_rp_52127	0	+
