# Supplementary material for: Genomic analysis of P elements in natural populations of Drosophila melanogaster
Source: PeerJ. 2017 Sep 15;5:e3824. doi: 10.7717/peerj.3824 (PMC5602686; doi:10.7717/peerj.3824)
Supplement: File S2 — Zip archive of browser extensible data (BED) files of predicted P element locations in genome sequences from 50 isofemale strains and 6 pool-seq samples from three global regions. Each sample has four BED files corresponding to raw (*raw.bed) and filtered (*nonredundant.bed) output from TEMP and RetroSeq, respectively. BED files for seven isofemale strains from Bergman & Haddrill (2015) are included here that do not have GD data in Ignatenko et al. (2015) but are included in the pool-seq samples, allowing comparisons to be made between isofemale strains and pool-seq samples for the same set of strains. [file peerj-05-3824-s002.zip › bed_files/ERS629838_retroseq_raw.bed]

track name="ERS629838_RetroSeq" description="ERS629838_RetroSeq"
chr2L	131922	131924	P-element_non-reference_ERS629838_retroseq_rp_12	0	.
chr2L	3478224	3478226	P-element_non-reference_ERS629838_retroseq_rp_84	0	.
chr2L	3632194	3632196	P-element_non-reference_ERS629838_retroseq_rp_85	0	.
chr2L	5001659	5001661	P-element_non-reference_ERS629838_retroseq_rp_108	0	.
chr2L	6323796	6323798	P-element_non-reference_ERS629838_retroseq_rp_146	0	.
chr2L	7084849	7084851	P-element_non-reference_ERS629838_retroseq_rp_157	0	.
chr2L	7491487	7491489	P-element_non-reference_ERS629838_retroseq_rp_165	0	.
chr2L	8126963	8126965	P-element_non-reference_ERS629838_retroseq_rp_183	0	.
chr2L	8162410	8162412	P-element_non-reference_ERS629838_retroseq_rp_184	0	.
chr2L	8463964	8463966	P-element_non-reference_ERS629838_retroseq_rp_189	0	.
chr2L	9616875	9616877	P-element_non-reference_ERS629838_retroseq_rp_224	0	.
chr2L	9782392	9782394	P-element_non-reference_ERS629838_retroseq_rp_227	0	.
chr2L	10474486	10474488	P-element_non-reference_ERS629838_retroseq_rp_243	0	.
chr2L	12507638	12507640	P-element_non-reference_ERS629838_retroseq_rp_298	0	.
chr2L	16680467	16680469	P-element_non-reference_ERS629838_retroseq_rp_409	0	.
chr2L	19190314	19190316	P-element_non-reference_ERS629838_retroseq_rp_468	0	.
chr2L	20115842	20115844	P-element_non-reference_ERS629838_retroseq_rp_508	0	.
chr2L	20164270	20164272	P-element_non-reference_ERS629838_retroseq_rp_513	0	.
chr2L	20716414	20716416	P-element_non-reference_ERS629838_retroseq_rp_538	0	.
chr2L	22261382	22261384	P-element_non-reference_ERS629838_retroseq_rp_604	0	.
chr2L	22282860	22282862	P-element_non-reference_ERS629838_retroseq_rp_605	0	.
chr2L	22315364	22315366	P-element_non-reference_ERS629838_retroseq_rp_606	0	.
chr2R	6715271	6715273	P-element_non-reference_ERS629838_retroseq_rp_855	0	.
chr2R	6985756	6985758	P-element_non-reference_ERS629838_retroseq_rp_863	0	.
chr2R	7463175	7463177	P-element_non-reference_ERS629838_retroseq_rp_871	0	.
chr2R	7489893	7489895	P-element_non-reference_ERS629838_retroseq_rp_872	0	.
chr2R	7623376	7623378	P-element_non-reference_ERS629838_retroseq_rp_874	0	.
chr2R	8068268	8068270	P-element_non-reference_ERS629838_retroseq_rp_884	0	.
chr2R	8600429	8600431	P-element_non-reference_ERS629838_retroseq_rp_902	0	.
chr2R	9186415	9186417	P-element_non-reference_ERS629838_retroseq_rp_911	0	.
chr2R	10078233	10078235	P-element_non-reference_ERS629838_retroseq_rp_950	0	.
chr2R	10551793	10551795	P-element_non-reference_ERS629838_retroseq_rp_958	0	.
chr2R	12019856	12019858	P-element_non-reference_ERS629838_retroseq_rp_1001	0	.
chr2R	12916003	12916005	P-element_non-reference_ERS629838_retroseq_rp_1014	0	.
chr2R	13622997	13622999	P-element_non-reference_ERS629838_retroseq_rp_1028	0	.
chr2R	13983364	13983366	P-element_non-reference_ERS629838_retroseq_rp_1041	0	.
chr2R	14481945	14481947	P-element_non-reference_ERS629838_retroseq_rp_1054	0	.
chr2R	14618760	14618762	P-element_non-reference_ERS629838_retroseq_rp_1056	0	.
chr2R	14882091	14882093	P-element_non-reference_ERS629838_retroseq_rp_1063	0	.
chr2R	16095736	16095738	P-element_non-reference_ERS629838_retroseq_rp_1095	0	.
chr2R	16334154	16334156	P-element_non-reference_ERS629838_retroseq_rp_1099	0	.
chr2R	16857257	16857259	P-element_non-reference_ERS629838_retroseq_rp_1111	0	.
chr2R	17698393	17698395	P-element_non-reference_ERS629838_retroseq_rp_1128	0	.
chr2R	20997573	20997575	P-element_non-reference_ERS629838_retroseq_rp_1216	0	.
chr2R	21379508	21379510	P-element_non-reference_ERS629838_retroseq_rp_1221	0	.
chr2R	24098538	24098540	P-element_non-reference_ERS629838_retroseq_rp_1281	0	.
chr3L	708264	708266	P-element_non-reference_ERS629838_retroseq_rp_1310	0	.
chr3L	748713	748715	P-element_non-reference_ERS629838_retroseq_rp_1311	0	.
chr3L	1517301	1517303	P-element_non-reference_ERS629838_retroseq_rp_1326	0	.
chr3L	3336895	3336897	P-element_non-reference_ERS629838_retroseq_rp_1365	0	.
chr3L	3893026	3893028	P-element_non-reference_ERS629838_retroseq_rp_1377	0	.
chr3L	3983659	3983661	P-element_non-reference_ERS629838_retroseq_rp_1380	0	.
chr3L	5185259	5185261	P-element_non-reference_ERS629838_retroseq_rp_1401	0	.
chr3L	5355326	5355328	P-element_non-reference_ERS629838_retroseq_rp_1407	0	.
chr3L	6256732	6256734	P-element_non-reference_ERS629838_retroseq_rp_1432	0	.
chr3L	7134528	7134530	P-element_non-reference_ERS629838_retroseq_rp_1452	0	.
chr3L	8455829	8455831	P-element_non-reference_ERS629838_retroseq_rp_1475	0	.
chr3L	9509336	9509338	P-element_non-reference_ERS629838_retroseq_rp_1502	0	.
chr3L	10664630	10664632	P-element_non-reference_ERS629838_retroseq_rp_1535	0	.
chr3L	11553474	11553476	P-element_non-reference_ERS629838_retroseq_rp_1550	0	.
chr3L	14190844	14190846	P-element_non-reference_ERS629838_retroseq_rp_1623	0	.
chr3L	14274182	14274184	P-element_non-reference_ERS629838_retroseq_rp_1625	0	.
chr3L	14551001	14551003	P-element_non-reference_ERS629838_retroseq_rp_1636	0	.
chr3L	15230453	15230455	P-element_non-reference_ERS629838_retroseq_rp_1652	0	.
chr3L	16052170	16052172	P-element_non-reference_ERS629838_retroseq_rp_1667	0	.
chr3L	16368298	16368300	P-element_non-reference_ERS629838_retroseq_rp_1670	0	.
chr3L	16481153	16481155	P-element_non-reference_ERS629838_retroseq_rp_1672	0	.
chr3L	17212304	17212306	P-element_non-reference_ERS629838_retroseq_rp_1697	0	.
chr3L	17421514	17421516	P-element_non-reference_ERS629838_retroseq_rp_1703	0	.
chr3L	18840845	18840847	P-element_non-reference_ERS629838_retroseq_rp_1747	0	.
chr3L	19861831	19861833	P-element_non-reference_ERS629838_retroseq_rp_1775	0	.
chr3L	22872172	22872174	P-element_non-reference_ERS629838_retroseq_rp_1849	0	.
chr3L	23180710	23180712	P-element_non-reference_ERS629838_retroseq_rp_1859	0	.
chr3L	23418376	23418378	P-element_non-reference_ERS629838_retroseq_rp_1873	0	.
chr3L	26366579	26366581	P-element_non-reference_ERS629838_retroseq_rp_1980	0	.
chr3R	4803403	4803405	P-element_non-reference_ERS629838_retroseq_rp_2144	0	.
chr3R	4964256	4964258	P-element_non-reference_ERS629838_retroseq_rp_2147	0	.
chr3R	8250441	8250443	P-element_non-reference_ERS629838_retroseq_rp_2230	0	.
chr3R	8931926	8931928	P-element_non-reference_ERS629838_retroseq_rp_2242	0	.
chr3R	9057274	9057276	P-element_non-reference_ERS629838_retroseq_rp_2246	0	.
chr3R	10109419	10109421	P-element_non-reference_ERS629838_retroseq_rp_2268	0	.
chr3R	10144820	10144822	P-element_non-reference_ERS629838_retroseq_rp_2269	0	.
chr3R	10170485	10170487	P-element_non-reference_ERS629838_retroseq_rp_2270	0	.
chr3R	11449140	11449142	P-element_non-reference_ERS629838_retroseq_rp_2308	0	.
chr3R	11761322	11761324	P-element_non-reference_ERS629838_retroseq_rp_2321	0	.
chr3R	12369324	12369326	P-element_non-reference_ERS629838_retroseq_rp_2344	0	.
chr3R	12443094	12443096	P-element_non-reference_ERS629838_retroseq_rp_2347	0	.
chr3R	14020623	14020625	P-element_non-reference_ERS629838_retroseq_rp_2392	0	.
chr3R	14697304	14697306	P-element_non-reference_ERS629838_retroseq_rp_2409	0	.
chr3R	14749407	14749409	P-element_non-reference_ERS629838_retroseq_rp_2413	0	.
chr3R	15137156	15137158	P-element_non-reference_ERS629838_retroseq_rp_2429	0	.
chr3R	15537522	15537524	P-element_non-reference_ERS629838_retroseq_rp_2435	0	.
chr3R	15666044	15666046	P-element_non-reference_ERS629838_retroseq_rp_2437	0	.
chr3R	16189561	16189563	P-element_non-reference_ERS629838_retroseq_rp_2447	0	.
chr3R	16242466	16242468	P-element_non-reference_ERS629838_retroseq_rp_2448	0	.
chr3R	17944062	17944064	P-element_non-reference_ERS629838_retroseq_rp_2491	0	.
chr3R	18198335	18198337	P-element_non-reference_ERS629838_retroseq_rp_2501	0	.
chr3R	18924028	18924030	P-element_non-reference_ERS629838_retroseq_rp_2515	0	.
chr3R	19403461	19403463	P-element_non-reference_ERS629838_retroseq_rp_2526	0	.
chr3R	21376514	21376516	P-element_non-reference_ERS629838_retroseq_rp_2575	0	.
chr3R	22367622	22367624	P-element_non-reference_ERS629838_retroseq_rp_2593	0	.
chr3R	23295165	23295167	P-element_non-reference_ERS629838_retroseq_rp_2620	0	.
chr3R	23530378	23530380	P-element_non-reference_ERS629838_retroseq_rp_2623	0	.
chr3R	24057432	24057434	P-element_non-reference_ERS629838_retroseq_rp_2635	0	.
chr3R	24661789	24661791	P-element_non-reference_ERS629838_retroseq_rp_2644	0	.
chr3R	24765129	24765131	P-element_non-reference_ERS629838_retroseq_rp_2650	0	.
chr3R	25050158	25050160	P-element_non-reference_ERS629838_retroseq_rp_2654	0	.
chr3R	26006081	26006083	P-element_non-reference_ERS629838_retroseq_rp_2674	0	.
chr3R	26036489	26036491	P-element_non-reference_ERS629838_retroseq_rp_2676	0	.
chr3R	27700363	27700365	P-element_non-reference_ERS629838_retroseq_rp_2710	0	.
chr3R	30015254	30015256	P-element_non-reference_ERS629838_retroseq_rp_2767	0	.
chr3R	30276191	30276193	P-element_non-reference_ERS629838_retroseq_rp_2772	0	.
chr4	181917	181919	P-element_non-reference_ERS629838_retroseq_rp_2818	0	.
chr4	429578	429580	P-element_non-reference_ERS629838_retroseq_rp_2826	0	.
chrX	122843	122845	P-element_non-reference_ERS629838_retroseq_rp_2849	0	.
chrX	356475	356477	P-element_non-reference_ERS629838_retroseq_rp_2850	0	.
chrX	523316	523318	P-element_non-reference_ERS629838_retroseq_rp_2852	0	.
chrX	1927794	1927796	P-element_non-reference_ERS629838_retroseq_rp_2875	0	.
chrX	1948357	1948359	P-element_non-reference_ERS629838_retroseq_rp_2876	0	.
chrX	2089728	2089730	P-element_non-reference_ERS629838_retroseq_rp_2880	0	.
chrX	2145894	2145896	P-element_non-reference_ERS629838_retroseq_rp_2881	0	.
chrX	2950516	2950518	P-element_non-reference_ERS629838_retroseq_rp_2893	0	.
chrX	4906900	4906902	P-element_non-reference_ERS629838_retroseq_rp_2930	0	.
chrX	5662901	5662903	P-element_non-reference_ERS629838_retroseq_rp_2941	0	.
chrX	6729217	6729219	P-element_non-reference_ERS629838_retroseq_rp_2967	0	.
chrX	6867556	6867558	P-element_non-reference_ERS629838_retroseq_rp_2969	0	.
chrX	7995449	7995451	P-element_non-reference_ERS629838_retroseq_rp_2987	0	.
chrX	9664485	9664487	P-element_non-reference_ERS629838_retroseq_rp_3028	0	.
chrX	10784631	10784633	P-element_non-reference_ERS629838_retroseq_rp_3062	0	.
chrX	11621932	11621934	P-element_non-reference_ERS629838_retroseq_rp_3077	0	.
chrX	11787925	11787927	P-element_non-reference_ERS629838_retroseq_rp_3079	0	.
chrX	12575107	12575109	P-element_non-reference_ERS629838_retroseq_rp_3092	0	.
chrX	13762347	13762349	P-element_non-reference_ERS629838_retroseq_rp_3111	0	.
chrX	13990755	13990757	P-element_non-reference_ERS629838_retroseq_rp_3113	0	.
chrX	17723143	17723145	P-element_non-reference_ERS629838_retroseq_rp_3153	0	.
chrX	17887110	17887112	P-element_non-reference_ERS629838_retroseq_rp_3156	0	.
chrX	21339041	21339043	P-element_non-reference_ERS629838_retroseq_rp_3230	0	.
chrX	23096712	23096714	P-element_non-reference_ERS629838_retroseq_rp_3275	0	.
