# Supplementary material for: Genomic analysis of P elements in natural populations of Drosophila melanogaster
Source: PeerJ. 2017 Sep 15;5:e3824. doi: 10.7717/peerj.3824 (PMC5602686; doi:10.7717/peerj.3824)
Supplement: File S2 — Zip archive of browser extensible data (BED) files of predicted P element locations in genome sequences from 50 isofemale strains and 6 pool-seq samples from three global regions. Each sample has four BED files corresponding to raw (*raw.bed) and filtered (*nonredundant.bed) output from TEMP and RetroSeq, respectively. BED files for seven isofemale strains from Bergman & Haddrill (2015) are included here that do not have GD data in Ignatenko et al. (2015) but are included in the pool-seq samples, allowing comparisons to be made between isofemale strains and pool-seq samples for the same set of strains. [file peerj-05-3824-s002.zip › bed_files/ERS629838_temp_raw.bed]

track name="ERS629838_TEMP" description="ERS629838_TEMP"
chr2L	131886	131894	P-element_non-reference_ERS629838_temp_sr_192	0	+
chr2L	681882	682346	P-element_non-reference_ERS629838_temp_rp_279	0	+
chr2L	1669230	1669694	P-element_non-reference_ERS629838_temp_rp_401	0	+
chr2L	3478137	3478393	P-element_non-reference_ERS629838_temp_rp_650	0	-
chr2L	3631974	3632438	P-element_non-reference_ERS629838_temp_rp_668	0	-
chr2L	3632181	3632193	P-element_non-reference_ERS629838_temp_rp_669	0	+
chr2L	4700903	4701367	P-element_non-reference_ERS629838_temp_rp_752	0	+
chr2L	5001601	5001610	P-element_non-reference_ERS629838_temp_sr_800	0	-
chr2L	5981734	5982198	P-element_non-reference_ERS629838_temp_rp_929	0	-
chr2L	6323738	6323797	P-element_non-reference_ERS629838_temp_rp_972	0	-
chr2L	7013309	7013773	P-element_non-reference_ERS629838_temp_rp_1051	0	-
chr2L	7084636	7084646	P-element_non-reference_ERS629838_temp_rp_1065	0	+
chr2L	7491489	7491498	P-element_non-reference_ERS629838_temp_sr_1116	0	-
chr2L	8126882	8126892	P-element_non-reference_ERS629838_temp_sr_1198	0	-
chr2L	8162411	8162419	P-element_non-reference_ERS629838_temp_sr_1201	0	-
chr2L	8463978	8463986	P-element_non-reference_ERS629838_temp_sr_1236	0	+
chr2L	9265365	9265829	P-element_non-reference_ERS629838_temp_rp_1346	0	-
chr2L	9468778	9469242	P-element_non-reference_ERS629838_temp_rp_1381	0	+
chr2L	9616776	9616842	P-element_non-reference_ERS629838_temp_rp_1407	0	-
chr2L	9782267	9782275	P-element_non-reference_ERS629838_temp_sr_1427	0	+
chr2L	10155669	10156133	P-element_non-reference_ERS629838_temp_rp_1494	0	+
chr2L	10238096	10238560	P-element_non-reference_ERS629838_temp_rp_1505	0	+
chr2L	10474358	10474368	P-element_non-reference_ERS629838_temp_sr_1533	0	+
chr2L	11036979	11037443	P-element_non-reference_ERS629838_temp_rp_1613	0	-
chr2L	12507680	12507690	P-element_non-reference_ERS629838_temp_sr_1802	0	+
chr2L	13398632	13399096	P-element_non-reference_ERS629838_temp_rp_1939	0	+
chr2L	15560094	15560558	P-element_non-reference_ERS629838_temp_rp_2192	0	-
chr2L	16305768	16306232	P-element_non-reference_ERS629838_temp_rp_2294	0	-
chr2L	16680497	16680526	P-element_non-reference_ERS629838_temp_rp_2348	0	-
chr2L	19190285	19190294	P-element_non-reference_ERS629838_temp_sr_2671	0	+
chr2L	19548373	19548837	P-element_non-reference_ERS629838_temp_rp_2729	0	-
chr2L	19968188	19968652	P-element_non-reference_ERS629838_temp_rp_2785	0	+
chr2L	20115941	20115948	P-element_non-reference_ERS629838_temp_rp_2828	0	+
chr2L	20164465	20164478	P-element_non-reference_ERS629838_temp_rp_2853	0	+
chr2L	20716420	20716429	P-element_non-reference_ERS629838_temp_sr_3026	0	+
chr2L	20716420	20716429	P-element_non-reference_ERS629838_temp_sr_3027	0	-
chr2L	20793120	20793584	P-element_non-reference_ERS629838_temp_rp_3034	0	+
chr2L	22261369	22261391	P-element_non-reference_ERS629838_temp_rp_3948	0	+
chr2L	22282786	22282870	P-element_non-reference_ERS629838_temp_rp_3984	0	-
chr2L	22315326	22315369	P-element_non-reference_ERS629838_temp_rp_4034	0	-
chr2R	3501931	3502395	P-element_non-reference_ERS629838_temp_rp_10478	0	+
chr2R	5929804	5930268	P-element_non-reference_ERS629838_temp_rp_13656	0	+
chr2R	6715208	6715234	P-element_non-reference_ERS629838_temp_rp_14072	0	+
chr2R	6985667	6985732	P-element_non-reference_ERS629838_temp_rp_14115	0	-
chr2R	7463083	7463094	P-element_non-reference_ERS629838_temp_rp_14196	0	+
chr2R	7489938	7489947	P-element_non-reference_ERS629838_temp_rp_14198	0	+
chr2R	7622988	7623064	P-element_non-reference_ERS629838_temp_rp_14223	0	-
chr2R	8068244	8068291	P-element_non-reference_ERS629838_temp_rp_14289	0	-
chr2R	8302095	8302559	P-element_non-reference_ERS629838_temp_rp_14330	0	+
chr2R	8600405	8600431	P-element_non-reference_ERS629838_temp_rp_14379	0	+
chr2R	9186330	9186334	P-element_non-reference_ERS629838_temp_rp_14459	0	-
chr2R	9364812	9365276	P-element_non-reference_ERS629838_temp_rp_14481	0	-
chr2R	10078159	10078188	P-element_non-reference_ERS629838_temp_rp_14604	0	+
chr2R	10101003	10101114	P-element_non-reference_ERS629838_temp_rp_14609	0	-
chr2R	10551836	10551847	P-element_non-reference_ERS629838_temp_rp_14674	0	+
chr2R	11204619	11205083	P-element_non-reference_ERS629838_temp_rp_14800	0	+
chr2R	11648652	11648793	P-element_non-reference_ERS629838_temp_rp_14873	0	-
chr2R	12019848	12019871	P-element_non-reference_ERS629838_temp_rp_14918	0	-
chr2R	12184911	12185375	P-element_non-reference_ERS629838_temp_rp_14938	0	-
chr2R	12915967	12915976	P-element_non-reference_ERS629838_temp_sr_15037	0	+
chr2R	13622926	13623002	P-element_non-reference_ERS629838_temp_rp_15130	0	-
chr2R	13623010	13623021	P-element_non-reference_ERS629838_temp_rp_15131	0	+
chr2R	13983306	13983319	P-element_non-reference_ERS629838_temp_rp_15192	0	+
chr2R	14278118	14278582	P-element_non-reference_ERS629838_temp_rp_15258	0	-
chr2R	14481898	14481918	P-element_non-reference_ERS629838_temp_rp_15283	0	+
chr2R	14618665	14618718	P-element_non-reference_ERS629838_temp_rp_15304	0	-
chr2R	14686176	14686640	P-element_non-reference_ERS629838_temp_rp_15313	0	-
chr2R	14882031	14882254	P-element_non-reference_ERS629838_temp_rp_15331	0	+
chr2R	15612876	15613340	P-element_non-reference_ERS629838_temp_rp_15434	0	+
chr2R	16095678	16095686	P-element_non-reference_ERS629838_temp_sr_15506	0	-
chr2R	16334071	16334156	P-element_non-reference_ERS629838_temp_rp_15541	0	-
chr2R	16653889	16654353	P-element_non-reference_ERS629838_temp_rp_15574	0	-
chr2R	16857142	16857230	P-element_non-reference_ERS629838_temp_rp_15597	0	-
chr2R	17420423	17420887	P-element_non-reference_ERS629838_temp_rp_15651	0	-
chr2R	17698372	17698397	P-element_non-reference_ERS629838_temp_rp_15690	0	-
chr2R	18355242	18355706	P-element_non-reference_ERS629838_temp_rp_15781	0	+
chr2R	20997545	20997577	P-element_non-reference_ERS629838_temp_rp_16141	0	-
chr2R	21379483	21379491	P-element_non-reference_ERS629838_temp_sr_16188	0	-
chr2R	21380441	21380905	P-element_non-reference_ERS629838_temp_rp_16189	0	+
chr2R	22799077	22799244	P-element_non-reference_ERS629838_temp_rp_16370	0	+
chr2R	24022395	24022859	P-element_non-reference_ERS629838_temp_rp_16526	0	+
chr2R	24098533	24098542	P-element_non-reference_ERS629838_temp_rp_16540	0	-
chr3L	708217	708227	P-element_non-reference_ERS629838_temp_sr_16880	0	+
chr3L	748628	748637	P-element_non-reference_ERS629838_temp_rp_16889	0	-
chr3L	1517247	1517275	P-element_non-reference_ERS629838_temp_rp_16985	0	-
chr3L	3037908	3038041	P-element_non-reference_ERS629838_temp_rp_17187	0	-
chr3L	3336857	3336865	P-element_non-reference_ERS629838_temp_sr_17221	0	+
chr3L	3675120	3675584	P-element_non-reference_ERS629838_temp_rp_17279	0	-
chr3L	3687025	3687489	P-element_non-reference_ERS629838_temp_rp_17283	0	-
chr3L	3892933	3892993	P-element_non-reference_ERS629838_temp_rp_17323	0	-
chr3L	3983782	3983870	P-element_non-reference_ERS629838_temp_rp_17337	0	+
chr3L	4251548	4252012	P-element_non-reference_ERS629838_temp_rp_17376	0	+
chr3L	5185265	5185277	P-element_non-reference_ERS629838_temp_rp_17518	0	+
chr3L	5355357	5355394	P-element_non-reference_ERS629838_temp_rp_17547	0	-
chr3L	6256653	6256733	P-element_non-reference_ERS629838_temp_rp_17667	0	-
chr3L	6746917	6747051	P-element_non-reference_ERS629838_temp_rp_17742	0	+
chr3L	7134520	7134552	P-element_non-reference_ERS629838_temp_rp_17803	0	+
chr3L	7769271	7769735	P-element_non-reference_ERS629838_temp_rp_17898	0	-
chr3L	7985422	7985886	P-element_non-reference_ERS629838_temp_rp_17928	0	-
chr3L	7987252	7987716	P-element_non-reference_ERS629838_temp_rp_17930	0	-
chr3L	8455366	8455830	P-element_non-reference_ERS629838_temp_rp_18008	0	+
chr3L	8455782	8456246	P-element_non-reference_ERS629838_temp_rp_18009	0	-
chr3L	9372621	9373085	P-element_non-reference_ERS629838_temp_rp_18127	0	-
chr3L	9426461	9426945	P-element_non-reference_ERS629838_temp_rp_18136	0	-
chr3L	9509265	9509276	P-element_non-reference_ERS629838_temp_rp_18153	0	+
chr3L	10617258	10617722	P-element_non-reference_ERS629838_temp_rp_18286	0	+
chr3L	10664626	10664636	P-element_non-reference_ERS629838_temp_sr_18290	0	-
chr3L	10857623	10857704	P-element_non-reference_ERS629838_temp_rp_18317	0	-
chr3L	11553393	11553402	P-element_non-reference_ERS629838_temp_rp_18407	0	+
chr3L	12734470	12734781	P-element_non-reference_ERS629838_temp_rp_18582	0	+
chr3L	13411638	13412102	P-element_non-reference_ERS629838_temp_rp_18677	0	-
chr3L	14190845	14190853	P-element_non-reference_ERS629838_temp_sr_18803	0	+
chr3L	14193971	14194435	P-element_non-reference_ERS629838_temp_rp_18804	0	-
chr3L	14217967	14218431	P-element_non-reference_ERS629838_temp_rp_18806	0	+
chr3L	14274022	14274486	P-element_non-reference_ERS629838_temp_rp_18812	0	-
chr3L	14551006	14551016	P-element_non-reference_ERS629838_temp_sr_18848	0	+
chr3L	14551006	14551016	P-element_non-reference_ERS629838_temp_sr_18849	0	-
chr3L	15230427	15230451	P-element_non-reference_ERS629838_temp_rp_18941	0	-
chr3L	16046870	16046977	P-element_non-reference_ERS629838_temp_rp_19039	0	+
chr3L	16052193	16052205	P-element_non-reference_ERS629838_temp_rp_19041	0	-
chr3L	16368302	16368311	P-element_non-reference_ERS629838_temp_rp_19086	0	+
chr3L	16481093	16481102	P-element_non-reference_ERS629838_temp_rp_19099	0	+
chr3L	16845042	16845204	P-element_non-reference_ERS629838_temp_rp_19157	0	+
chr3L	17212440	17212692	P-element_non-reference_ERS629838_temp_rp_19222	0	+
chr3L	17421516	17421518	P-element_non-reference_ERS629838_temp_rp_19248	0	-
chr3L	17421529	17421545	P-element_non-reference_ERS629838_temp_rp_19249	0	+
chr3L	17529759	17529827	P-element_non-reference_ERS629838_temp_rp_19257	0	-
chr3L	18819305	18819769	P-element_non-reference_ERS629838_temp_rp_19481	0	-
chr3L	18840529	18840537	P-element_non-reference_ERS629838_temp_sr_19485	0	-
chr3L	19286943	19287407	P-element_non-reference_ERS629838_temp_rp_19552	0	+
chr3L	19325636	19326100	P-element_non-reference_ERS629838_temp_rp_19560	0	-
chr3L	19861459	19861468	P-element_non-reference_ERS629838_temp_rp_19645	0	-
chr3L	21057355	21057819	P-element_non-reference_ERS629838_temp_rp_19856	0	-
chr3L	21348775	21349239	P-element_non-reference_ERS629838_temp_rp_19917	0	-
chr3L	21501207	21501671	P-element_non-reference_ERS629838_temp_rp_19955	0	-
chr3L	22407651	22408115	P-element_non-reference_ERS629838_temp_rp_20119	0	-
chr3L	22872156	22872174	P-element_non-reference_ERS629838_temp_rp_20240	0	+
chr3L	23180683	23181147	P-element_non-reference_ERS629838_temp_rp_20576	0	-
chr3L	23418380	23418394	P-element_non-reference_ERS629838_temp_sr_20914	0	-
chr3L	23869728	23870192	P-element_non-reference_ERS629838_temp_rp_21643	0	-
chr3L	25403005	25403469	P-element_non-reference_ERS629838_temp_rp_23768	0	-
chr3L	26366536	26366765	P-element_non-reference_ERS629838_temp_rp_25155	0	+
chr3R	2134611	2135075	P-element_non-reference_ERS629838_temp_rp_29951	0	-
chr3R	3117748	3118212	P-element_non-reference_ERS629838_temp_rp_31197	0	-
chr3R	4452434	4452898	P-element_non-reference_ERS629838_temp_rp_32819	0	+
chr3R	4566525	4566989	P-element_non-reference_ERS629838_temp_rp_32910	0	-
chr3R	4803386	4803396	P-element_non-reference_ERS629838_temp_sr_33025	0	-
chr3R	4964280	4964288	P-element_non-reference_ERS629838_temp_sr_33063	0	-
chr3R	6407698	6408243	P-element_non-reference_ERS629838_temp_rp_33311	0	-
chr3R	7491540	7492004	P-element_non-reference_ERS629838_temp_rp_33487	0	-
chr3R	7497806	7498270	P-element_non-reference_ERS629838_temp_rp_33490	0	+
chr3R	8090040	8090504	P-element_non-reference_ERS629838_temp_rp_33590	0	+
chr3R	8093546	8094010	P-element_non-reference_ERS629838_temp_rp_33591	0	+
chr3R	8250465	8250475	P-element_non-reference_ERS629838_temp_sr_33612	0	-
chr3R	8931888	8931892	P-element_non-reference_ERS629838_temp_sr_33699	0	-
chr3R	9057219	9057379	P-element_non-reference_ERS629838_temp_rp_33715	0	+
chr3R	9057252	9057288	P-element_non-reference_ERS629838_temp_rp_33716	0	-
chr3R	10109422	10109432	P-element_non-reference_ERS629838_temp_rp_33846	0	+
chr3R	10144320	10144784	P-element_non-reference_ERS629838_temp_rp_33850	0	-
chr3R	10144741	10145205	P-element_non-reference_ERS629838_temp_rp_33851	0	+
chr3R	10170030	10170494	P-element_non-reference_ERS629838_temp_rp_33856	0	+
chr3R	10170476	10170940	P-element_non-reference_ERS629838_temp_rp_33857	0	-
chr3R	11449130	11449138	P-element_non-reference_ERS629838_temp_sr_34037	0	+
chr3R	11591112	11591576	P-element_non-reference_ERS629838_temp_rp_34070	0	+
chr3R	11761436	11761439	P-element_non-reference_ERS629838_temp_rp_34089	0	-
chr3R	12369293	12369329	P-element_non-reference_ERS629838_temp_rp_34162	0	-
chr3R	12443083	12443124	P-element_non-reference_ERS629838_temp_rp_34170	0	-
chr3R	12949206	12949670	P-element_non-reference_ERS629838_temp_rp_34301	0	+
chr3R	13983560	13984024	P-element_non-reference_ERS629838_temp_rp_34452	0	-
chr3R	14020778	14020788	P-element_non-reference_ERS629838_temp_sr_34456	0	-
chr3R	14697285	14697309	P-element_non-reference_ERS629838_temp_rp_34560	0	-
chr3R	14740616	14740894	P-element_non-reference_ERS629838_temp_rp_34570	0	+
chr3R	14749434	14749444	P-element_non-reference_ERS629838_temp_sr_34574	0	+
chr3R	15137113	15137122	P-element_non-reference_ERS629838_temp_sr_34622	0	-
chr3R	15537458	15537466	P-element_non-reference_ERS629838_temp_sr_34675	0	-
chr3R	15666025	15666053	P-element_non-reference_ERS629838_temp_rp_34685	0	+
chr3R	16189497	16189768	P-element_non-reference_ERS629838_temp_rp_34762	0	+
chr3R	16242362	16242416	P-element_non-reference_ERS629838_temp_rp_34769	0	-
chr3R	16453633	16454097	P-element_non-reference_ERS629838_temp_rp_34786	0	+
chr3R	17944069	17944077	P-element_non-reference_ERS629838_temp_sr_34976	0	-
chr3R	17944069	17944077	P-element_non-reference_ERS629838_temp_sr_34977	0	+
chr3R	18198324	18198392	P-element_non-reference_ERS629838_temp_rp_35033	0	+
chr3R	18924024	18924032	P-element_non-reference_ERS629838_temp_rp_35142	0	-
chr3R	19403403	19403462	P-element_non-reference_ERS629838_temp_rp_35228	0	-
chr3R	19661362	19661826	P-element_non-reference_ERS629838_temp_rp_35269	0	-
chr3R	20421017	20421481	P-element_non-reference_ERS629838_temp_rp_35366	0	-
chr3R	21376484	21376517	P-element_non-reference_ERS629838_temp_rp_35487	0	+
chr3R	22367481	22367517	P-element_non-reference_ERS629838_temp_rp_35629	0	-
chr3R	23226768	23227057	P-element_non-reference_ERS629838_temp_rp_35774	0	-
chr3R	23295096	23295106	P-element_non-reference_ERS629838_temp_rp_35790	0	+
chr3R	23530371	23530382	P-element_non-reference_ERS629838_temp_sr_35821	0	-
chr3R	23964553	23965017	P-element_non-reference_ERS629838_temp_rp_35883	0	+
chr3R	24057382	24057394	P-element_non-reference_ERS629838_temp_sr_35900	0	+
chr3R	24113830	24114294	P-element_non-reference_ERS629838_temp_rp_35905	0	+
chr3R	24661818	24661828	P-element_non-reference_ERS629838_temp_sr_35990	0	+
chr3R	24765123	24765144	P-element_non-reference_ERS629838_temp_rp_36006	0	+
chr3R	25050118	25050126	P-element_non-reference_ERS629838_temp_sr_36048	0	-
chr3R	26006079	26006149	P-element_non-reference_ERS629838_temp_rp_36172	0	-
chr3R	26036479	26036489	P-element_non-reference_ERS629838_temp_rp_36181	0	-
chr3R	26867454	26867918	P-element_non-reference_ERS629838_temp_rp_36267	0	-
chr3R	27371375	27371839	P-element_non-reference_ERS629838_temp_rp_36321	0	-
chr3R	27700359	27700395	P-element_non-reference_ERS629838_temp_rp_36364	0	-
chr3R	30015195	30015202	P-element_non-reference_ERS629838_temp_rp_36653	0	+
chr3R	30276075	30276117	P-element_non-reference_ERS629838_temp_rp_36697	0	-
chr3R	32041662	32042126	P-element_non-reference_ERS629838_temp_rp_36938	0	+
chr4	181884	181932	P-element_non-reference_ERS629838_temp_rp_37085	0	+
chr4	429575	429602	P-element_non-reference_ERS629838_temp_rp_37309	0	-
chrX	123217	123228	P-element_non-reference_ERS629838_temp_rp_38281	0	-
chrX	356446	356448	P-element_non-reference_ERS629838_temp_rp_38466	0	+
chrX	523323	523331	P-element_non-reference_ERS629838_temp_sr_38481	0	+
chrX	1927944	1928081	P-element_non-reference_ERS629838_temp_rp_38703	0	+
chrX	1948265	1948291	P-element_non-reference_ERS629838_temp_rp_38705	0	-
chrX	2012107	2012274	P-element_non-reference_ERS629838_temp_rp_38720	0	-
chrX	2089736	2089744	P-element_non-reference_ERS629838_temp_sr_38734	0	-
chrX	2145874	2145920	P-element_non-reference_ERS629838_temp_rp_38743	0	-
chrX	2383161	2383625	P-element_non-reference_ERS629838_temp_rp_38771	0	+
chrX	2950528	2950685	P-element_non-reference_ERS629838_temp_rp_38858	0	+
chrX	4906803	4906937	P-element_non-reference_ERS629838_temp_rp_39215	0	-
chrX	5365110	5365574	P-element_non-reference_ERS629838_temp_rp_39312	0	+
chrX	5662911	5662921	P-element_non-reference_ERS629838_temp_sr_39370	0	-
chrX	6729114	6729122	P-element_non-reference_ERS629838_temp_sr_39556	0	+
chrX	6867497	6867513	P-element_non-reference_ERS629838_temp_sr_39587	0	+
chrX	7995454	7995462	P-element_non-reference_ERS629838_temp_sr_39788	0	-
chrX	8092802	8093266	P-element_non-reference_ERS629838_temp_rp_39816	0	+
chrX	8967446	8967910	P-element_non-reference_ERS629838_temp_rp_40010	0	-
chrX	9283416	9283880	P-element_non-reference_ERS629838_temp_rp_40083	0	+
chrX	9664479	9664489	P-element_non-reference_ERS629838_temp_sr_40143	0	-
chrX	9697562	9698026	P-element_non-reference_ERS629838_temp_rp_40156	0	-
chrX	9911883	9912347	P-element_non-reference_ERS629838_temp_rp_40208	0	+
chrX	10784540	10784552	P-element_non-reference_ERS629838_temp_sr_40415	0	-
chrX	11621934	11621943	P-element_non-reference_ERS629838_temp_sr_40595	0	-
chrX	11787864	11787872	P-element_non-reference_ERS629838_temp_sr_40632	0	-
chrX	11805661	11805966	P-element_non-reference_ERS629838_temp_rp_40635	0	+
chrX	12575110	12575118	P-element_non-reference_ERS629838_temp_sr_40794	0	-
chrX	13289383	13289847	P-element_non-reference_ERS629838_temp_rp_40934	0	-
chrX	13682821	13683285	P-element_non-reference_ERS629838_temp_rp_41005	0	+
chrX	13696688	13696871	P-element_non-reference_ERS629838_temp_rp_41014	0	-
chrX	13721838	13722302	P-element_non-reference_ERS629838_temp_rp_41016	0	-
chrX	13762354	13762363	P-element_non-reference_ERS629838_temp_sr_41023	0	-
chrX	13990694	13990702	P-element_non-reference_ERS629838_temp_sr_41068	0	+
chrX	14155648	14156112	P-element_non-reference_ERS629838_temp_rp_41095	0	+
chrX	16426531	16426684	P-element_non-reference_ERS629838_temp_rp_41452	0	-
chrX	17723105	17723117	P-element_non-reference_ERS629838_temp_rp_41627	0	-
chrX	17923373	17923837	P-element_non-reference_ERS629838_temp_rp_41654	0	+
chrX	19886906	19887347	P-element_non-reference_ERS629838_temp_rp_41980	0	-
chrX	20979520	20979984	P-element_non-reference_ERS629838_temp_rp_42290	0	+
chrX	21339038	21339054	P-element_non-reference_ERS629838_temp_rp_42448	0	+
chrX	23096715	23096723	P-element_non-reference_ERS629838_temp_sr_44010	0	-
chrY	384560	385024	P-element_non-reference_ERS629838_temp_rp_45145	0	+
