# Supplementary material for: Genomic analysis of P elements in natural populations of Drosophila melanogaster
Source: PeerJ. 2017 Sep 15;5:e3824. doi: 10.7717/peerj.3824 (PMC5602686; doi:10.7717/peerj.3824)
Supplement: File S2 — Zip archive of browser extensible data (BED) files of predicted P element locations in genome sequences from 50 isofemale strains and 6 pool-seq samples from three global regions. Each sample has four BED files corresponding to raw (*raw.bed) and filtered (*nonredundant.bed) output from TEMP and RetroSeq, respectively. BED files for seven isofemale strains from Bergman & Haddrill (2015) are included here that do not have GD data in Ignatenko et al. (2015) but are included in the pool-seq samples, allowing comparisons to be made between isofemale strains and pool-seq samples for the same set of strains. [file peerj-05-3824-s002.zip › bed_files/ERS629839_retroseq_nonredundant.bed]

track name="ERS629839_RetroSeq" description="ERS629839_RetroSeq"
chr2L	1119386	1119388	P-element_non-reference_ERS629839_retroseq_rp_29	0	.
chr2L	3632292	3632294	P-element_non-reference_ERS629839_retroseq_rp_72	0	.
chr2L	5108541	5108543	P-element_non-reference_ERS629839_retroseq_rp_95	0	.
chr2L	5658648	5658650	P-element_non-reference_ERS629839_retroseq_rp_101	0	.
chr2L	5980534	5980536	P-element_non-reference_ERS629839_retroseq_rp_109	0	.
chr2L	8083393	8083395	P-element_non-reference_ERS629839_retroseq_rp_142	0	.
chr2L	10264305	10264307	P-element_non-reference_ERS629839_retroseq_rp_181	0	.
chr2L	13550441	13550443	P-element_non-reference_ERS629839_retroseq_rp_250	0	.
chr2L	16791395	16791397	P-element_non-reference_ERS629839_retroseq_rp_331	0	.
chr2L	17363601	17363603	P-element_non-reference_ERS629839_retroseq_rp_349	0	.
chr2L	18733173	18733175	P-element_non-reference_ERS629839_retroseq_rp_380	0	.
chr2L	19183676	19183678	P-element_non-reference_ERS629839_retroseq_rp_386	0	.
chr2R	5149580	5149582	P-element_non-reference_ERS629839_retroseq_rp_681	0	.
chr2R	6220503	6220505	P-element_non-reference_ERS629839_retroseq_rp_728	0	.
chr2R	6872774	6872776	P-element_non-reference_ERS629839_retroseq_rp_741	0	.
chr2R	7665741	7665743	P-element_non-reference_ERS629839_retroseq_rp_763	0	.
chr2R	7759014	7759016	P-element_non-reference_ERS629839_retroseq_rp_766	0	.
chr2R	9413452	9413454	P-element_non-reference_ERS629839_retroseq_rp_792	0	.
chr2R	10056723	10056725	P-element_non-reference_ERS629839_retroseq_rp_806	0	.
chr2R	10534372	10534374	P-element_non-reference_ERS629839_retroseq_rp_812	0	.
chr2R	10541821	10541823	P-element_non-reference_ERS629839_retroseq_rp_813	0	.
chr2R	10583587	10583589	P-element_non-reference_ERS629839_retroseq_rp_816	0	.
chr2R	10874212	10874214	P-element_non-reference_ERS629839_retroseq_rp_825	0	.
chr2R	11232918	11232920	P-element_non-reference_ERS629839_retroseq_rp_833	0	.
chr2R	11397433	11397435	P-element_non-reference_ERS629839_retroseq_rp_838	0	.
chr2R	11970578	11970580	P-element_non-reference_ERS629839_retroseq_rp_850	0	.
chr2R	12780358	12780360	P-element_non-reference_ERS629839_retroseq_rp_862	0	.
chr2R	13919107	13919109	P-element_non-reference_ERS629839_retroseq_rp_887	0	.
chr2R	14268002	14268004	P-element_non-reference_ERS629839_retroseq_rp_896	0	.
chr2R	14307566	14307568	P-element_non-reference_ERS629839_retroseq_rp_899	0	.
chr2R	15610971	15610973	P-element_non-reference_ERS629839_retroseq_rp_938	0	.
chr2R	17479094	17479096	P-element_non-reference_ERS629839_retroseq_rp_980	0	.
chr2R	21175244	21175246	P-element_non-reference_ERS629839_retroseq_rp_1044	0	.
chr2R	21713339	21713341	P-element_non-reference_ERS629839_retroseq_rp_1052	0	.
chr2R	22193214	22193216	P-element_non-reference_ERS629839_retroseq_rp_1059	0	.
chr2R	22941037	22941039	P-element_non-reference_ERS629839_retroseq_rp_1080	0	.
chr2R	24186550	24186552	P-element_non-reference_ERS629839_retroseq_rp_1097	0	.
chr2R	24334486	24334488	P-element_non-reference_ERS629839_retroseq_rp_1103	0	.
chr2R	25010779	25010781	P-element_non-reference_ERS629839_retroseq_rp_1111	0	.
chr3L	749343	749345	P-element_non-reference_ERS629839_retroseq_rp_1140	0	.
chr3L	1586596	1586598	P-element_non-reference_ERS629839_retroseq_rp_1155	0	.
chr3L	3250411	3250413	P-element_non-reference_ERS629839_retroseq_rp_1189	0	.
chr3L	3336047	3336049	P-element_non-reference_ERS629839_retroseq_rp_1190	0	.
chr3L	5355397	5355399	P-element_non-reference_ERS629839_retroseq_rp_1230	0	.
chr3L	9462618	9462620	P-element_non-reference_ERS629839_retroseq_rp_1305	0	.
chr3L	9466110	9466112	P-element_non-reference_ERS629839_retroseq_rp_1306	0	.
chr3L	9505299	9505301	P-element_non-reference_ERS629839_retroseq_rp_1310	0	.
chr3L	9974668	9974670	P-element_non-reference_ERS629839_retroseq_rp_1325	0	.
chr3L	11553318	11553320	P-element_non-reference_ERS629839_retroseq_rp_1365	0	.
chr3L	11795620	11795622	P-element_non-reference_ERS629839_retroseq_rp_1375	0	.
chr3L	12056630	12056632	P-element_non-reference_ERS629839_retroseq_rp_1380	0	.
chr3L	14037016	14037018	P-element_non-reference_ERS629839_retroseq_rp_1447	0	.
chr3L	14274309	14274311	P-element_non-reference_ERS629839_retroseq_rp_1455	0	.
chr3L	14427444	14427446	P-element_non-reference_ERS629839_retroseq_rp_1460	0	.
chr3L	14987741	14987743	P-element_non-reference_ERS629839_retroseq_rp_1475	0	.
chr3L	15532603	15532605	P-element_non-reference_ERS629839_retroseq_rp_1494	0	.
chr3L	16958948	16958950	P-element_non-reference_ERS629839_retroseq_rp_1525	0	.
chr3L	20006509	20006511	P-element_non-reference_ERS629839_retroseq_rp_1629	0	.
chr3L	20768129	20768131	P-element_non-reference_ERS629839_retroseq_rp_1651	0	.
chr3L	20949710	20949712	P-element_non-reference_ERS629839_retroseq_rp_1657	0	.
chr3L	21027960	21027962	P-element_non-reference_ERS629839_retroseq_rp_1658	0	.
chr3L	21193612	21193614	P-element_non-reference_ERS629839_retroseq_rp_1661	0	.
chr3L	21240186	21240188	P-element_non-reference_ERS629839_retroseq_rp_1663	0	.
chr3L	21382204	21382206	P-element_non-reference_ERS629839_retroseq_rp_1668	0	.
chr3L	21509740	21509742	P-element_non-reference_ERS629839_retroseq_rp_1670	0	.
chr3L	22720994	22720996	P-element_non-reference_ERS629839_retroseq_rp_1702	0	.
chr3R	4232386	4232388	P-element_non-reference_ERS629839_retroseq_rp_1927	0	.
chr3R	7122798	7122800	P-element_non-reference_ERS629839_retroseq_rp_1984	0	.
chr3R	8477670	8477672	P-element_non-reference_ERS629839_retroseq_rp_2024	0	.
chr3R	8928076	8928078	P-element_non-reference_ERS629839_retroseq_rp_2039	0	.
chr3R	9247249	9247251	P-element_non-reference_ERS629839_retroseq_rp_2049	0	.
chr3R	9394615	9394617	P-element_non-reference_ERS629839_retroseq_rp_2056	0	.
chr3R	9551398	9551400	P-element_non-reference_ERS629839_retroseq_rp_2060	0	.
chr3R	10144764	10144766	P-element_non-reference_ERS629839_retroseq_rp_2067	0	.
chr3R	10170489	10170491	P-element_non-reference_ERS629839_retroseq_rp_2068	0	.
chr3R	11157076	11157078	P-element_non-reference_ERS629839_retroseq_rp_2092	0	.
chr3R	14026092	14026094	P-element_non-reference_ERS629839_retroseq_rp_2181	0	.
chr3R	15250010	15250012	P-element_non-reference_ERS629839_retroseq_rp_2224	0	.
chr3R	15291828	15291830	P-element_non-reference_ERS629839_retroseq_rp_2227	0	.
chr3R	15328732	15328734	P-element_non-reference_ERS629839_retroseq_rp_2229	0	.
chr3R	16242773	16242775	P-element_non-reference_ERS629839_retroseq_rp_2247	0	.
chr3R	16280108	16280110	P-element_non-reference_ERS629839_retroseq_rp_2248	0	.
chr3R	17546485	17546487	P-element_non-reference_ERS629839_retroseq_rp_2285	0	.
chr3R	18585619	18585621	P-element_non-reference_ERS629839_retroseq_rp_2309	0	.
chr3R	18743546	18743548	P-element_non-reference_ERS629839_retroseq_rp_2314	0	.
chr3R	19094228	19094230	P-element_non-reference_ERS629839_retroseq_rp_2321	0	.
chr3R	19281754	19281756	P-element_non-reference_ERS629839_retroseq_rp_2329	0	.
chr3R	20574201	20574203	P-element_non-reference_ERS629839_retroseq_rp_2372	0	.
chr3R	22666729	22666731	P-element_non-reference_ERS629839_retroseq_rp_2405	0	.
chr3R	22899273	22899275	P-element_non-reference_ERS629839_retroseq_rp_2413	0	.
chr3R	24846349	24846351	P-element_non-reference_ERS629839_retroseq_rp_2459	0	.
chr3R	25050571	25050573	P-element_non-reference_ERS629839_retroseq_rp_2461	0	.
chr3R	25137874	25137876	P-element_non-reference_ERS629839_retroseq_rp_2463	0	.
chr3R	26041768	26041770	P-element_non-reference_ERS629839_retroseq_rp_2489	0	.
chr3R	26798277	26798279	P-element_non-reference_ERS629839_retroseq_rp_2504	0	.
chr3R	28326376	28326378	P-element_non-reference_ERS629839_retroseq_rp_2539	0	.
chr3R	29877021	29877023	P-element_non-reference_ERS629839_retroseq_rp_2568	0	.
chr3R	30046328	30046330	P-element_non-reference_ERS629839_retroseq_rp_2572	0	.
chrX	523309	523311	P-element_non-reference_ERS629839_retroseq_rp_2640	0	.
chrX	1904246	1904248	P-element_non-reference_ERS629839_retroseq_rp_2650	0	.
chrX	2083870	2083872	P-element_non-reference_ERS629839_retroseq_rp_2651	0	.
chrX	2636391	2636393	P-element_non-reference_ERS629839_retroseq_rp_2656	0	.
chrX	2950748	2950750	P-element_non-reference_ERS629839_retroseq_rp_2668	0	.
chrX	3676775	3676777	P-element_non-reference_ERS629839_retroseq_rp_2681	0	.
chrX	4688105	4688107	P-element_non-reference_ERS629839_retroseq_rp_2695	0	.
chrX	4793925	4793927	P-element_non-reference_ERS629839_retroseq_rp_2698	0	.
chrX	4931147	4931149	P-element_non-reference_ERS629839_retroseq_rp_2700	0	.
chrX	5885831	5885833	P-element_non-reference_ERS629839_retroseq_rp_2719	0	.
chrX	6544070	6544072	P-element_non-reference_ERS629839_retroseq_rp_2732	0	.
chrX	6860861	6860863	P-element_non-reference_ERS629839_retroseq_rp_2735	0	.
chrX	6998607	6998609	P-element_non-reference_ERS629839_retroseq_rp_2739	0	.
chrX	8132102	8132104	P-element_non-reference_ERS629839_retroseq_rp_2762	0	.
chrX	9651036	9651038	P-element_non-reference_ERS629839_retroseq_rp_2789	0	.
chrX	10628486	10628488	P-element_non-reference_ERS629839_retroseq_rp_2820	0	.
chrX	11622856	11622858	P-element_non-reference_ERS629839_retroseq_rp_2834	0	.
chrX	12720264	12720266	P-element_non-reference_ERS629839_retroseq_rp_2863	0	.
chrX	13207070	13207072	P-element_non-reference_ERS629839_retroseq_rp_2869	0	.
chrX	14825477	14825479	P-element_non-reference_ERS629839_retroseq_rp_2892	0	.
chrX	14923629	14923631	P-element_non-reference_ERS629839_retroseq_rp_2896	0	.
chrX	15009533	15009535	P-element_non-reference_ERS629839_retroseq_rp_2900	0	.
chrX	15163099	15163101	P-element_non-reference_ERS629839_retroseq_rp_2905	0	.
chrX	15812845	15812847	P-element_non-reference_ERS629839_retroseq_rp_2914	0	.
chrX	18357995	18357997	P-element_non-reference_ERS629839_retroseq_rp_2961	0	.
chrX	18505374	18505376	P-element_non-reference_ERS629839_retroseq_rp_2964	0	.
chrX	18534746	18534748	P-element_non-reference_ERS629839_retroseq_rp_2966	0	.
chrX	18775125	18775127	P-element_non-reference_ERS629839_retroseq_rp_2973	0	.
chrX	19642775	19642777	P-element_non-reference_ERS629839_retroseq_rp_2991	0	.
chrX	19887079	19887081	P-element_non-reference_ERS629839_retroseq_rp_2998	0	.
chrX	20330565	20330567	P-element_non-reference_ERS629839_retroseq_rp_3006	0	.
chrX	22456680	22456682	P-element_non-reference_ERS629839_retroseq_rp_3076	0	.
chrX	22576858	22576860	P-element_non-reference_ERS629839_retroseq_rp_3087	0	.
chrX	22855239	22855241	P-element_non-reference_ERS629839_retroseq_rp_3100	0	.
