# Supplementary material for: Genomic analysis of P elements in natural populations of Drosophila melanogaster
Source: PeerJ. 2017 Sep 15;5:e3824. doi: 10.7717/peerj.3824 (PMC5602686; doi:10.7717/peerj.3824)
Supplement: File S2 — Zip archive of browser extensible data (BED) files of predicted P element locations in genome sequences from 50 isofemale strains and 6 pool-seq samples from three global regions. Each sample has four BED files corresponding to raw (*raw.bed) and filtered (*nonredundant.bed) output from TEMP and RetroSeq, respectively. BED files for seven isofemale strains from Bergman & Haddrill (2015) are included here that do not have GD data in Ignatenko et al. (2015) but are included in the pool-seq samples, allowing comparisons to be made between isofemale strains and pool-seq samples for the same set of strains. [file peerj-05-3824-s002.zip › bed_files/ERS629839_temp_nonredundant.bed]

track name="ERS629839_TEMP" description="ERS629839_TEMP"
chr2L	1119388	1119398	P-element_non-reference_ERS629839_temp_sr_391	0	-
chr2L	3632256	3632264	P-element_non-reference_ERS629839_temp_sr_785	0	+
chr2L	5108463	5108472	P-element_non-reference_ERS629839_temp_rp_968	0	+
chr2L	5658610	5658618	P-element_non-reference_ERS629839_temp_sr_1068	0	+
chr2L	5980480	5980491	P-element_non-reference_ERS629839_temp_rp_1129	0	-
chr2L	8083399	8083408	P-element_non-reference_ERS629839_temp_sr_1459	0	-
chr2L	10264276	10264308	P-element_non-reference_ERS629839_temp_rp_1780	0	-
chr2L	13550432	13550434	P-element_non-reference_ERS629839_temp_rp_2380	0	-
chr2L	16791436	16791440	P-element_non-reference_ERS629839_temp_rp_2913	0	-
chr2L	16791497	16791520	P-element_non-reference_ERS629839_temp_rp_2914	0	+
chr2L	17363593	17363609	P-element_non-reference_ERS629839_temp_rp_3004	0	-
chr2L	18733117	18733125	P-element_non-reference_ERS629839_temp_sr_3246	0	-
chr2L	19183641	19183651	P-element_non-reference_ERS629839_temp_rp_3327	0	+
chr2R	5149517	5149521	P-element_non-reference_ERS629839_temp_rp_13524	0	+
chr2R	6872718	6872728	P-element_non-reference_ERS629839_temp_sr_14845	0	+
chr2R	7759015	7759024	P-element_non-reference_ERS629839_temp_sr_15016	0	+
chr2R	9413435	9413460	P-element_non-reference_ERS629839_temp_rp_15297	0	-
chr2R	10056681	10056689	P-element_non-reference_ERS629839_temp_sr_15418	0	-
chr2R	10534360	10534369	P-element_non-reference_ERS629839_temp_sr_15499	0	-
chr2R	10541777	10541785	P-element_non-reference_ERS629839_temp_sr_15500	0	-
chr2R	10541798	10541813	P-element_non-reference_ERS629839_temp_rp_15501	0	+
chr2R	10583489	10583499	P-element_non-reference_ERS629839_temp_sr_15513	0	+
chr2R	10874216	10874226	P-element_non-reference_ERS629839_temp_sr_15567	0	+
chr2R	11232939	11232971	P-element_non-reference_ERS629839_temp_rp_15643	0	+
chr2R	11397241	11397647	P-element_non-reference_ERS629839_temp_rp_15681	0	+
chr2R	11970629	11970683	P-element_non-reference_ERS629839_temp_rp_15767	0	-
chr2R	13661849	13661858	P-element_non-reference_ERS629839_temp_rp_16064	0	-
chr2R	14268004	14268017	P-element_non-reference_ERS629839_temp_rp_16195	0	-
chr2R	14307623	14307625	P-element_non-reference_ERS629839_temp_rp_16206	0	+
chr2R	15610978	15610986	P-element_non-reference_ERS629839_temp_sr_16413	0	-
chr2R	17479138	17479148	P-element_non-reference_ERS629839_temp_sr_16748	0	-
chr2R	21175229	21175239	P-element_non-reference_ERS629839_temp_rp_17331	0	+
chr2R	21713341	21713351	P-element_non-reference_ERS629839_temp_rp_17405	0	+
chr2R	22193248	22193257	P-element_non-reference_ERS629839_temp_sr_17472	0	-
chr2R	22941074	22941082	P-element_non-reference_ERS629839_temp_sr_17590	0	-
chr2R	24186525	24186570	P-element_non-reference_ERS629839_temp_rp_17767	0	-
chr2R	24334509	24334519	P-element_non-reference_ERS629839_temp_sr_17803	0	-
chr2R	25010761	25010783	P-element_non-reference_ERS629839_temp_rp_17913	0	+
chr3L	749293	749303	P-element_non-reference_ERS629839_temp_rp_18215	0	+
chr3L	1586543	1586551	P-element_non-reference_ERS629839_temp_sr_18334	0	+
chr3L	3250025	3250139	P-element_non-reference_ERS629839_temp_rp_18606	0	+
chr3L	3250349	3250357	P-element_non-reference_ERS629839_temp_sr_18607	0	+
chr3L	3335954	3335962	P-element_non-reference_ERS629839_temp_sr_18615	0	-
chr3L	5355341	5355399	P-element_non-reference_ERS629839_temp_rp_18958	0	+
chr3L	9462715	9462782	P-element_non-reference_ERS629839_temp_rp_19641	0	-
chr3L	9466070	9466079	P-element_non-reference_ERS629839_temp_sr_19643	0	+
chr3L	9505252	9505282	P-element_non-reference_ERS629839_temp_rp_19653	0	+
chr3L	9974616	9974624	P-element_non-reference_ERS629839_temp_sr_19744	0	+
chr3L	11553285	11553293	P-element_non-reference_ERS629839_temp_sr_20011	0	+
chr3L	11795623	11795633	P-element_non-reference_ERS629839_temp_sr_20052	0	-
chr3L	12056555	12056716	P-element_non-reference_ERS629839_temp_rp_20101	0	+
chr3L	14037012	14037019	P-element_non-reference_ERS629839_temp_rp_20466	0	-
chr3L	14274253	14274262	P-element_non-reference_ERS629839_temp_rp_20491	0	-
chr3L	14427429	14427477	P-element_non-reference_ERS629839_temp_rp_20517	0	+
chr3L	14987746	14987754	P-element_non-reference_ERS629839_temp_sr_20608	0	-
chr3L	15532618	15532626	P-element_non-reference_ERS629839_temp_sr_20698	0	-
chr3L	16958909	16958925	P-element_non-reference_ERS629839_temp_rp_20942	0	+
chr3L	20006468	20006477	P-element_non-reference_ERS629839_temp_rp_21532	0	-
chr3L	20768110	20768136	P-element_non-reference_ERS629839_temp_rp_21708	0	+
chr3L	21027973	21027982	P-element_non-reference_ERS629839_temp_sr_21758	0	+
chr3L	21193616	21193635	P-element_non-reference_ERS629839_temp_rp_21787	0	+
chr3L	21509732	21509741	P-element_non-reference_ERS629839_temp_rp_21865	0	+
chr3L	22720959	22721049	P-element_non-reference_ERS629839_temp_rp_22149	0	+
chr3R	4232331	4232339	P-element_non-reference_ERS629839_temp_sr_34732	0	-
chr3R	7122839	7122847	P-element_non-reference_ERS629839_temp_sr_35494	0	+
chr3R	8090557	8090566	P-element_non-reference_ERS629839_temp_rp_35705	0	-
chr3R	8928087	8928097	P-element_non-reference_ERS629839_temp_sr_35828	0	-
chr3R	9247228	9247324	P-element_non-reference_ERS629839_temp_rp_35873	0	-
chr3R	9394580	9394589	P-element_non-reference_ERS629839_temp_rp_35901	0	-
chr3R	10170483	10170523	P-element_non-reference_ERS629839_temp_rp_36027	0	-
chr3R	11157041	11157053	P-element_non-reference_ERS629839_temp_rp_36164	0	+
chr3R	14026052	14026093	P-element_non-reference_ERS629839_temp_rp_36675	0	-
chr3R	15249958	15250034	P-element_non-reference_ERS629839_temp_rp_36887	0	+
chr3R	15328718	15328773	P-element_non-reference_ERS629839_temp_rp_36905	0	+
chr3R	16242685	16242874	P-element_non-reference_ERS629839_temp_rp_37067	0	-
chr3R	16280089	16280097	P-element_non-reference_ERS629839_temp_sr_37076	0	+
chr3R	17546496	17546524	P-element_non-reference_ERS629839_temp_rp_37253	0	+
chr3R	18585629	18585641	P-element_non-reference_ERS629839_temp_sr_37446	0	-
chr3R	18743542	18743602	P-element_non-reference_ERS629839_temp_rp_37467	0	+
chr3R	19094234	19094242	P-element_non-reference_ERS629839_temp_sr_37537	0	-
chr3R	19281717	19281727	P-element_non-reference_ERS629839_temp_sr_37580	0	+
chr3R	20574213	20574240	P-element_non-reference_ERS629839_temp_rp_37791	0	+
chr3R	24846312	24846352	P-element_non-reference_ERS629839_temp_rp_38516	0	+
chr3R	25050446	25050489	P-element_non-reference_ERS629839_temp_rp_38548	0	-
chr3R	25137835	25137846	P-element_non-reference_ERS629839_temp_sr_38562	0	+
chr3R	25328812	25328821	P-element_non-reference_ERS629839_temp_sr_38580	0	-
chr3R	26041754	26041781	P-element_non-reference_ERS629839_temp_rp_38683	0	-
chr3R	26798286	26798296	P-element_non-reference_ERS629839_temp_rp_38789	0	-
chr3R	28326415	28326425	P-element_non-reference_ERS629839_temp_rp_39035	0	-
chr3R	29877023	29877032	P-element_non-reference_ERS629839_temp_sr_39268	0	-
chr3R	30046275	30046285	P-element_non-reference_ERS629839_temp_sr_39294	0	+
chrX	1904224	1904250	P-element_non-reference_ERS629839_temp_rp_41620	0	-
chrX	2083872	2083881	P-element_non-reference_ERS629839_temp_sr_41658	0	+
chrX	2123889	2123931	P-element_non-reference_ERS629839_temp_rp_41662	0	-
chrX	2636382	2636421	P-element_non-reference_ERS629839_temp_rp_41756	0	+
chrX	2950718	2950781	P-element_non-reference_ERS629839_temp_rp_41823	0	-
chrX	3676779	3676787	P-element_non-reference_ERS629839_temp_sr_41962	0	-
chrX	4793914	4793922	P-element_non-reference_ERS629839_temp_sr_42193	0	-
chrX	4931243	4931300	P-element_non-reference_ERS629839_temp_rp_42227	0	+
chrX	5885816	5885826	P-element_non-reference_ERS629839_temp_rp_42453	0	+
chrX	6544112	6544116	P-element_non-reference_ERS629839_temp_rp_42575	0	-
chrX	6860816	6860847	P-element_non-reference_ERS629839_temp_rp_42645	0	+
chrX	6998582	6998624	P-element_non-reference_ERS629839_temp_rp_42692	0	+
chrX	8132052	8132062	P-element_non-reference_ERS629839_temp_sr_42947	0	+
chrX	10628386	10628584	P-element_non-reference_ERS629839_temp_rp_43570	0	+
chrX	11622851	11622880	P-element_non-reference_ERS629839_temp_rp_43770	0	-
chrX	13207102	13207111	P-element_non-reference_ERS629839_temp_rp_44140	0	-
chrX	14825377	14825385	P-element_non-reference_ERS629839_temp_sr_44447	0	+
chrX	14923511	14923519	P-element_non-reference_ERS629839_temp_sr_44470	0	-
chrX	15009537	15009551	P-element_non-reference_ERS629839_temp_rp_44491	0	+
chrX	15163065	15163075	P-element_non-reference_ERS629839_temp_rp_44530	0	+
chrX	15812850	15812852	P-element_non-reference_ERS629839_temp_rp_44651	0	-
chrX	18356305	18356351	P-element_non-reference_ERS629839_temp_rp_45099	0	+
chrX	18357980	18358026	P-element_non-reference_ERS629839_temp_rp_45100	0	-
chrX	18505366	18505416	P-element_non-reference_ERS629839_temp_rp_45128	0	-
chrX	18534513	18534573	P-element_non-reference_ERS629839_temp_rp_45131	0	-
chrX	18775118	18775129	P-element_non-reference_ERS629839_temp_sr_45169	0	-
chrX	19887117	19887128	P-element_non-reference_ERS629839_temp_sr_45401	0	-
chrX	20330548	20330573	P-element_non-reference_ERS629839_temp_rp_45554	0	-
chrX	22456718	22456728	P-element_non-reference_ERS629839_temp_rp_46924	0	+
