# Supplementary material for: Genomic analysis of P elements in natural populations of Drosophila melanogaster
Source: PeerJ. 2017 Sep 15;5:e3824. doi: 10.7717/peerj.3824 (PMC5602686; doi:10.7717/peerj.3824)
Supplement: File S2 — Zip archive of browser extensible data (BED) files of predicted P element locations in genome sequences from 50 isofemale strains and 6 pool-seq samples from three global regions. Each sample has four BED files corresponding to raw (*raw.bed) and filtered (*nonredundant.bed) output from TEMP and RetroSeq, respectively. BED files for seven isofemale strains from Bergman & Haddrill (2015) are included here that do not have GD data in Ignatenko et al. (2015) but are included in the pool-seq samples, allowing comparisons to be made between isofemale strains and pool-seq samples for the same set of strains. [file peerj-05-3824-s002.zip › bed_files/ERS629839_temp_raw.bed]

track name="ERS629839_TEMP" description="ERS629839_TEMP"
chr2L	94876	95343	P-element_non-reference_ERS629839_temp_rp_193	0	-
chr2L	243303	243770	P-element_non-reference_ERS629839_temp_rp_226	0	+
chr2L	431053	431118	P-element_non-reference_ERS629839_temp_rp_276	0	-
chr2L	490480	490947	P-element_non-reference_ERS629839_temp_rp_291	0	+
chr2L	1119388	1119398	P-element_non-reference_ERS629839_temp_sr_391	0	-
chr2L	1988026	1988493	P-element_non-reference_ERS629839_temp_rp_530	0	+
chr2L	3632256	3632264	P-element_non-reference_ERS629839_temp_sr_785	0	+
chr2L	4122935	4123402	P-element_non-reference_ERS629839_temp_rp_850	0	+
chr2L	5108463	5108472	P-element_non-reference_ERS629839_temp_rp_968	0	+
chr2L	5658610	5658618	P-element_non-reference_ERS629839_temp_sr_1068	0	+
chr2L	5980480	5980491	P-element_non-reference_ERS629839_temp_rp_1129	0	-
chr2L	7229173	7229640	P-element_non-reference_ERS629839_temp_rp_1330	0	-
chr2L	7576432	7576449	P-element_non-reference_ERS629839_temp_rp_1371	0	+
chr2L	7810475	7810694	P-element_non-reference_ERS629839_temp_rp_1405	0	-
chr2L	7927403	7927870	P-element_non-reference_ERS629839_temp_rp_1429	0	+
chr2L	8083399	8083408	P-element_non-reference_ERS629839_temp_sr_1459	0	-
chr2L	8583844	8584311	P-element_non-reference_ERS629839_temp_rp_1513	0	-
chr2L	9205464	9205571	P-element_non-reference_ERS629839_temp_rp_1612	0	+
chr2L	9592377	9592844	P-element_non-reference_ERS629839_temp_rp_1680	0	+
chr2L	9616801	9617268	P-element_non-reference_ERS629839_temp_rp_1682	0	-
chr2L	9782192	9782435	P-element_non-reference_ERS629839_temp_rp_1707	0	+
chr2L	10036300	10036767	P-element_non-reference_ERS629839_temp_rp_1742	0	-
chr2L	10056912	10056989	P-element_non-reference_ERS629839_temp_rp_1748	0	-
chr2L	10264276	10264308	P-element_non-reference_ERS629839_temp_rp_1780	0	-
chr2L	10590457	10590924	P-element_non-reference_ERS629839_temp_rp_1824	0	-
chr2L	10756290	10756374	P-element_non-reference_ERS629839_temp_rp_1853	0	-
chr2L	10765370	10765837	P-element_non-reference_ERS629839_temp_rp_1854	0	+
chr2L	10988550	10989017	P-element_non-reference_ERS629839_temp_rp_1900	0	-
chr2L	11528198	11528665	P-element_non-reference_ERS629839_temp_rp_1994	0	+
chr2L	13550432	13550434	P-element_non-reference_ERS629839_temp_rp_2380	0	-
chr2L	13818188	13818655	P-element_non-reference_ERS629839_temp_rp_2427	0	+
chr2L	14490379	14490739	P-element_non-reference_ERS629839_temp_rp_2533	0	-
chr2L	14886606	14887073	P-element_non-reference_ERS629839_temp_rp_2593	0	-
chr2L	15333438	15333667	P-element_non-reference_ERS629839_temp_rp_2669	0	-
chr2L	15789094	15789561	P-element_non-reference_ERS629839_temp_rp_2743	0	-
chr2L	16026397	16026864	P-element_non-reference_ERS629839_temp_rp_2785	0	+
chr2L	16533336	16533803	P-element_non-reference_ERS629839_temp_rp_2865	0	-
chr2L	16747188	16747655	P-element_non-reference_ERS629839_temp_rp_2907	0	+
chr2L	16791436	16791440	P-element_non-reference_ERS629839_temp_rp_2913	0	-
chr2L	16791497	16791520	P-element_non-reference_ERS629839_temp_rp_2914	0	+
chr2L	17363593	17363609	P-element_non-reference_ERS629839_temp_rp_3004	0	-
chr2L	18733117	18733125	P-element_non-reference_ERS629839_temp_sr_3246	0	-
chr2L	19183641	19183651	P-element_non-reference_ERS629839_temp_rp_3327	0	+
chr2L	21163068	21163535	P-element_non-reference_ERS629839_temp_rp_3828	0	+
chr2L	21570663	21571130	P-element_non-reference_ERS629839_temp_rp_4058	0	+
chr2L	21828116	21828583	P-element_non-reference_ERS629839_temp_rp_4304	0	-
chr2R	628611	629078	P-element_non-reference_ERS629839_temp_rp_7129	0	-
chr2R	4747770	4748237	P-element_non-reference_ERS629839_temp_rp_12910	0	-
chr2R	5149517	5149521	P-element_non-reference_ERS629839_temp_rp_13524	0	+
chr2R	6220381	6220478	P-element_non-reference_ERS629839_temp_rp_14522	0	+
chr2R	6715919	6715999	P-element_non-reference_ERS629839_temp_rp_14816	0	+
chr2R	6872718	6872728	P-element_non-reference_ERS629839_temp_sr_14845	0	+
chr2R	7024793	7025095	P-element_non-reference_ERS629839_temp_rp_14878	0	-
chr2R	7665735	7665948	P-element_non-reference_ERS629839_temp_rp_14996	0	+
chr2R	7759015	7759024	P-element_non-reference_ERS629839_temp_sr_15016	0	+
chr2R	8500504	8500971	P-element_non-reference_ERS629839_temp_rp_15140	0	+
chr2R	8668565	8669032	P-element_non-reference_ERS629839_temp_rp_15170	0	+
chr2R	9124567	9125034	P-element_non-reference_ERS629839_temp_rp_15256	0	-
chr2R	9409535	9409781	P-element_non-reference_ERS629839_temp_rp_15295	0	-
chr2R	9413435	9413460	P-element_non-reference_ERS629839_temp_rp_15297	0	-
chr2R	9552275	9552742	P-element_non-reference_ERS629839_temp_rp_15327	0	-
chr2R	9552307	9552774	P-element_non-reference_ERS629839_temp_rp_15328	0	+
chr2R	9553430	9553897	P-element_non-reference_ERS629839_temp_rp_15329	0	-
chr2R	10056681	10056689	P-element_non-reference_ERS629839_temp_sr_15418	0	-
chr2R	10534360	10534369	P-element_non-reference_ERS629839_temp_sr_15499	0	-
chr2R	10541777	10541785	P-element_non-reference_ERS629839_temp_sr_15500	0	-
chr2R	10541798	10541813	P-element_non-reference_ERS629839_temp_rp_15501	0	+
chr2R	10583489	10583499	P-element_non-reference_ERS629839_temp_sr_15513	0	+
chr2R	10874216	10874226	P-element_non-reference_ERS629839_temp_sr_15567	0	+
chr2R	11232939	11232971	P-element_non-reference_ERS629839_temp_rp_15643	0	+
chr2R	11397241	11397647	P-element_non-reference_ERS629839_temp_rp_15681	0	+
chr2R	11626403	11626870	P-element_non-reference_ERS629839_temp_rp_15711	0	+
chr2R	11970629	11970683	P-element_non-reference_ERS629839_temp_rp_15767	0	-
chr2R	12780354	12780422	P-element_non-reference_ERS629839_temp_rp_15904	0	-
chr2R	13035126	13035282	P-element_non-reference_ERS629839_temp_rp_15960	0	-
chr2R	13038799	13039074	P-element_non-reference_ERS629839_temp_rp_15963	0	+
chr2R	13336784	13337069	P-element_non-reference_ERS629839_temp_rp_16005	0	+
chr2R	13661849	13661858	P-element_non-reference_ERS629839_temp_rp_16064	0	-
chr2R	13918873	13919006	P-element_non-reference_ERS629839_temp_rp_16106	0	+
chr2R	13981601	13982068	P-element_non-reference_ERS629839_temp_rp_16120	0	-
chr2R	14004415	14004455	P-element_non-reference_ERS629839_temp_rp_16125	0	+
chr2R	14007134	14007382	P-element_non-reference_ERS629839_temp_rp_16130	0	-
chr2R	14268004	14268017	P-element_non-reference_ERS629839_temp_rp_16195	0	-
chr2R	14307623	14307625	P-element_non-reference_ERS629839_temp_rp_16206	0	+
chr2R	14907767	14908234	P-element_non-reference_ERS629839_temp_rp_16298	0	-
chr2R	15374776	15375243	P-element_non-reference_ERS629839_temp_rp_16368	0	+
chr2R	15610978	15610986	P-element_non-reference_ERS629839_temp_sr_16413	0	-
chr2R	15613704	15614171	P-element_non-reference_ERS629839_temp_rp_16414	0	+
chr2R	17234078	17234545	P-element_non-reference_ERS629839_temp_rp_16707	0	-
chr2R	17479138	17479148	P-element_non-reference_ERS629839_temp_sr_16748	0	-
chr2R	17547875	17548342	P-element_non-reference_ERS629839_temp_rp_16757	0	-
chr2R	17870475	17870942	P-element_non-reference_ERS629839_temp_rp_16807	0	-
chr2R	18985075	18985542	P-element_non-reference_ERS629839_temp_rp_17011	0	-
chr2R	19423844	19424300	P-element_non-reference_ERS629839_temp_rp_17076	0	-
chr2R	19579821	19580288	P-element_non-reference_ERS629839_temp_rp_17102	0	+
chr2R	20836032	20836499	P-element_non-reference_ERS629839_temp_rp_17286	0	-
chr2R	21076552	21077019	P-element_non-reference_ERS629839_temp_rp_17314	0	+
chr2R	21174389	21174856	P-element_non-reference_ERS629839_temp_rp_17329	0	-
chr2R	21175229	21175239	P-element_non-reference_ERS629839_temp_rp_17331	0	+
chr2R	21645943	21646410	P-element_non-reference_ERS629839_temp_rp_17391	0	-
chr2R	21673660	21674127	P-element_non-reference_ERS629839_temp_rp_17401	0	+
chr2R	21713341	21713351	P-element_non-reference_ERS629839_temp_rp_17405	0	+
chr2R	22193248	22193257	P-element_non-reference_ERS629839_temp_sr_17472	0	-
chr2R	22801941	22802408	P-element_non-reference_ERS629839_temp_rp_17567	0	-
chr2R	22941074	22941082	P-element_non-reference_ERS629839_temp_sr_17590	0	-
chr2R	23844978	23844996	P-element_non-reference_ERS629839_temp_rp_17723	0	-
chr2R	23924634	23925101	P-element_non-reference_ERS629839_temp_rp_17739	0	+
chr2R	24186525	24186570	P-element_non-reference_ERS629839_temp_rp_17767	0	-
chr2R	24334509	24334519	P-element_non-reference_ERS629839_temp_sr_17803	0	-
chr2R	24383906	24384373	P-element_non-reference_ERS629839_temp_rp_17816	0	-
chr2R	24793418	24793885	P-element_non-reference_ERS629839_temp_rp_17883	0	+
chr2R	24813633	24813814	P-element_non-reference_ERS629839_temp_rp_17886	0	-
chr2R	24864073	24864540	P-element_non-reference_ERS629839_temp_rp_17890	0	-
chr2R	25010761	25010783	P-element_non-reference_ERS629839_temp_rp_17913	0	+
chr2R	25257438	25257905	P-element_non-reference_ERS629839_temp_rp_18007	0	-
chr3L	99954	100421	P-element_non-reference_ERS629839_temp_rp_18096	0	+
chr3L	637250	637776	P-element_non-reference_ERS629839_temp_rp_18188	0	-
chr3L	749293	749303	P-element_non-reference_ERS629839_temp_rp_18215	0	+
chr3L	987090	987557	P-element_non-reference_ERS629839_temp_rp_18262	0	+
chr3L	1586543	1586551	P-element_non-reference_ERS629839_temp_sr_18334	0	+
chr3L	1586543	1586551	P-element_non-reference_ERS629839_temp_sr_18335	0	-
chr3L	1970093	1970105	P-element_non-reference_ERS629839_temp_rp_18394	0	+
chr3L	2430681	2431148	P-element_non-reference_ERS629839_temp_rp_18467	0	-
chr3L	2774398	2774865	P-element_non-reference_ERS629839_temp_rp_18526	0	+
chr3L	3250025	3250139	P-element_non-reference_ERS629839_temp_rp_18606	0	+
chr3L	3250349	3250357	P-element_non-reference_ERS629839_temp_sr_18607	0	+
chr3L	3335954	3335962	P-element_non-reference_ERS629839_temp_sr_18615	0	-
chr3L	3798629	3799096	P-element_non-reference_ERS629839_temp_rp_18696	0	-
chr3L	3951890	3952357	P-element_non-reference_ERS629839_temp_rp_18719	0	+
chr3L	4078693	4079160	P-element_non-reference_ERS629839_temp_rp_18749	0	-
chr3L	5248390	5248456	P-element_non-reference_ERS629839_temp_rp_18930	0	-
chr3L	5354957	5355424	P-element_non-reference_ERS629839_temp_rp_18957	0	-
chr3L	5355341	5355399	P-element_non-reference_ERS629839_temp_rp_18958	0	+
chr3L	9318521	9318988	P-element_non-reference_ERS629839_temp_rp_19606	0	+
chr3L	9462715	9462782	P-element_non-reference_ERS629839_temp_rp_19641	0	-
chr3L	9465551	9466018	P-element_non-reference_ERS629839_temp_rp_19642	0	-
chr3L	9466070	9466079	P-element_non-reference_ERS629839_temp_sr_19643	0	+
chr3L	9505180	9505647	P-element_non-reference_ERS629839_temp_rp_19652	0	-
chr3L	9505252	9505282	P-element_non-reference_ERS629839_temp_rp_19653	0	+
chr3L	9689684	9690151	P-element_non-reference_ERS629839_temp_rp_19683	0	+
chr3L	9974616	9974624	P-element_non-reference_ERS629839_temp_sr_19744	0	+
chr3L	11553285	11553293	P-element_non-reference_ERS629839_temp_sr_20011	0	+
chr3L	11795623	11795633	P-element_non-reference_ERS629839_temp_sr_20052	0	-
chr3L	12056555	12056716	P-element_non-reference_ERS629839_temp_rp_20101	0	+
chr3L	12161319	12161786	P-element_non-reference_ERS629839_temp_rp_20124	0	+
chr3L	13376048	13376515	P-element_non-reference_ERS629839_temp_rp_20326	0	-
chr3L	14037012	14037019	P-element_non-reference_ERS629839_temp_rp_20466	0	-
chr3L	14274223	14274690	P-element_non-reference_ERS629839_temp_rp_20490	0	+
chr3L	14274253	14274262	P-element_non-reference_ERS629839_temp_rp_20491	0	-
chr3L	14305552	14306019	P-element_non-reference_ERS629839_temp_rp_20496	0	+
chr3L	14427429	14427477	P-element_non-reference_ERS629839_temp_rp_20517	0	+
chr3L	14551252	14551422	P-element_non-reference_ERS629839_temp_rp_20535	0	-
chr3L	14813989	14814456	P-element_non-reference_ERS629839_temp_rp_20583	0	+
chr3L	14987746	14987754	P-element_non-reference_ERS629839_temp_sr_20608	0	-
chr3L	15532618	15532626	P-element_non-reference_ERS629839_temp_sr_20698	0	-
chr3L	16315072	16315539	P-element_non-reference_ERS629839_temp_rp_20838	0	+
chr3L	16410590	16411057	P-element_non-reference_ERS629839_temp_rp_20853	0	-
chr3L	16958909	16958925	P-element_non-reference_ERS629839_temp_rp_20942	0	+
chr3L	17999340	17999797	P-element_non-reference_ERS629839_temp_rp_21147	0	+
chr3L	18801216	18801321	P-element_non-reference_ERS629839_temp_rp_21278	0	+
chr3L	19087088	19087191	P-element_non-reference_ERS629839_temp_rp_21330	0	-
chr3L	19282659	19283126	P-element_non-reference_ERS629839_temp_rp_21377	0	-
chr3L	20006468	20006477	P-element_non-reference_ERS629839_temp_rp_21532	0	-
chr3L	20768110	20768136	P-element_non-reference_ERS629839_temp_rp_21708	0	+
chr3L	20949581	20949635	P-element_non-reference_ERS629839_temp_rp_21749	0	-
chr3L	21027973	21027982	P-element_non-reference_ERS629839_temp_sr_21758	0	+
chr3L	21193616	21193635	P-element_non-reference_ERS629839_temp_rp_21787	0	+
chr3L	21239921	21240388	P-element_non-reference_ERS629839_temp_rp_21809	0	-
chr3L	21240146	21240236	P-element_non-reference_ERS629839_temp_rp_21810	0	+
chr3L	21240547	21241014	P-element_non-reference_ERS629839_temp_rp_21811	0	+
chr3L	21382359	21382826	P-element_non-reference_ERS629839_temp_rp_21838	0	+
chr3L	21509732	21509741	P-element_non-reference_ERS629839_temp_rp_21865	0	+
chr3L	22720959	22721049	P-element_non-reference_ERS629839_temp_rp_22149	0	+
chr3L	22824828	22825128	P-element_non-reference_ERS629839_temp_rp_22188	0	+
chr3L	22864174	22864641	P-element_non-reference_ERS629839_temp_rp_22200	0	-
chr3L	24238135	24238602	P-element_non-reference_ERS629839_temp_rp_24152	0	-
chr3L	25225352	25225360	P-element_non-reference_ERS629839_temp_sr_25517	0	+
chr3R	2472014	2472481	P-element_non-reference_ERS629839_temp_rp_32355	0	-
chr3R	4232331	4232339	P-element_non-reference_ERS629839_temp_sr_34732	0	-
chr3R	4289773	4290240	P-element_non-reference_ERS629839_temp_rp_34758	0	+
chr3R	4530033	4530500	P-element_non-reference_ERS629839_temp_rp_34882	0	+
chr3R	4732392	4732859	P-element_non-reference_ERS629839_temp_rp_35031	0	-
chr3R	5264673	5265113	P-element_non-reference_ERS629839_temp_rp_35149	0	+
chr3R	5654558	5655025	P-element_non-reference_ERS629839_temp_rp_35207	0	-
chr3R	6928526	6928993	P-element_non-reference_ERS629839_temp_rp_35457	0	-
chr3R	7122839	7122847	P-element_non-reference_ERS629839_temp_sr_35494	0	+
chr3R	8090062	8090529	P-element_non-reference_ERS629839_temp_rp_35704	0	+
chr3R	8090557	8090566	P-element_non-reference_ERS629839_temp_rp_35705	0	-
chr3R	8093542	8094009	P-element_non-reference_ERS629839_temp_rp_35706	0	+
chr3R	8093543	8094010	P-element_non-reference_ERS629839_temp_rp_35707	0	-
chr3R	8362473	8362530	P-element_non-reference_ERS629839_temp_rp_35744	0	-
chr3R	8477625	8477703	P-element_non-reference_ERS629839_temp_rp_35760	0	+
chr3R	8865894	8866361	P-element_non-reference_ERS629839_temp_rp_35809	0	+
chr3R	8928087	8928097	P-element_non-reference_ERS629839_temp_sr_35828	0	-
chr3R	9158373	9158585	P-element_non-reference_ERS629839_temp_rp_35854	0	+
chr3R	9203855	9204090	P-element_non-reference_ERS629839_temp_rp_35863	0	-
chr3R	9247228	9247324	P-element_non-reference_ERS629839_temp_rp_35873	0	-
chr3R	9394580	9394589	P-element_non-reference_ERS629839_temp_rp_35901	0	-
chr3R	9551382	9551454	P-element_non-reference_ERS629839_temp_rp_35932	0	-
chr3R	9874182	9874340	P-element_non-reference_ERS629839_temp_rp_35974	0	+
chr3R	10109409	10109646	P-element_non-reference_ERS629839_temp_rp_36015	0	+
chr3R	10144317	10144784	P-element_non-reference_ERS629839_temp_rp_36023	0	-
chr3R	10144721	10145188	P-element_non-reference_ERS629839_temp_rp_36024	0	+
chr3R	10170483	10170523	P-element_non-reference_ERS629839_temp_rp_36027	0	-
chr3R	11157041	11157053	P-element_non-reference_ERS629839_temp_rp_36164	0	+
chr3R	11162616	11163083	P-element_non-reference_ERS629839_temp_rp_36165	0	+
chr3R	11957901	11958368	P-element_non-reference_ERS629839_temp_rp_36307	0	+
chr3R	11963398	11963865	P-element_non-reference_ERS629839_temp_rp_36308	0	+
chr3R	13042675	13043142	P-element_non-reference_ERS629839_temp_rp_36512	0	-
chr3R	13771313	13771780	P-element_non-reference_ERS629839_temp_rp_36639	0	-
chr3R	14026052	14026093	P-element_non-reference_ERS629839_temp_rp_36675	0	-
chr3R	14233922	14234389	P-element_non-reference_ERS629839_temp_rp_36710	0	+
chr3R	15249958	15250034	P-element_non-reference_ERS629839_temp_rp_36887	0	+
chr3R	15291830	15291838	P-element_non-reference_ERS629839_temp_sr_36898	0	-
chr3R	15328718	15328773	P-element_non-reference_ERS629839_temp_rp_36905	0	+
chr3R	16242685	16242874	P-element_non-reference_ERS629839_temp_rp_37067	0	-
chr3R	16280089	16280097	P-element_non-reference_ERS629839_temp_sr_37076	0	+
chr3R	16453109	16453299	P-element_non-reference_ERS629839_temp_rp_37094	0	+
chr3R	17401281	17401748	P-element_non-reference_ERS629839_temp_rp_37227	0	+
chr3R	17546496	17546524	P-element_non-reference_ERS629839_temp_rp_37253	0	+
chr3R	17943602	17944069	P-element_non-reference_ERS629839_temp_rp_37326	0	-
chr3R	18391820	18392287	P-element_non-reference_ERS629839_temp_rp_37405	0	-
chr3R	18585629	18585641	P-element_non-reference_ERS629839_temp_sr_37446	0	-
chr3R	18743542	18743602	P-element_non-reference_ERS629839_temp_rp_37467	0	+
chr3R	19094234	19094242	P-element_non-reference_ERS629839_temp_sr_37537	0	-
chr3R	19165486	19165953	P-element_non-reference_ERS629839_temp_rp_37555	0	-
chr3R	19281717	19281727	P-element_non-reference_ERS629839_temp_sr_37580	0	+
chr3R	19323860	19324327	P-element_non-reference_ERS629839_temp_rp_37584	0	+
chr3R	19584654	19585121	P-element_non-reference_ERS629839_temp_rp_37616	0	-
chr3R	19836790	19837257	P-element_non-reference_ERS629839_temp_rp_37658	0	-
chr3R	20574213	20574240	P-element_non-reference_ERS629839_temp_rp_37791	0	+
chr3R	20782631	20782675	P-element_non-reference_ERS629839_temp_rp_37839	0	+
chr3R	21112157	21112374	P-element_non-reference_ERS629839_temp_rp_37888	0	+
chr3R	21188756	21188995	P-element_non-reference_ERS629839_temp_rp_37901	0	+
chr3R	21190690	21191157	P-element_non-reference_ERS629839_temp_rp_37902	0	+
chr3R	21296426	21296522	P-element_non-reference_ERS629839_temp_rp_37919	0	-
chr3R	21297015	21297482	P-element_non-reference_ERS629839_temp_rp_37920	0	-
chr3R	21376343	21376810	P-element_non-reference_ERS629839_temp_rp_37928	0	+
chr3R	21680044	21680511	P-element_non-reference_ERS629839_temp_rp_37976	0	-
chr3R	22368650	22368773	P-element_non-reference_ERS629839_temp_rp_38081	0	-
chr3R	22666725	22666732	P-element_non-reference_ERS629839_temp_sr_38148	0	-
chr3R	22666725	22666732	P-element_non-reference_ERS629839_temp_sr_38149	0	+
chr3R	22827650	22828117	P-element_non-reference_ERS629839_temp_rp_38176	0	+
chr3R	22899064	22899443	P-element_non-reference_ERS629839_temp_rp_38192	0	-
chr3R	22899278	22899374	P-element_non-reference_ERS629839_temp_rp_38193	0	+
chr3R	22902679	22903146	P-element_non-reference_ERS629839_temp_rp_38194	0	+
chr3R	23226875	23227342	P-element_non-reference_ERS629839_temp_rp_38247	0	-
chr3R	23942816	23943283	P-element_non-reference_ERS629839_temp_rp_38367	0	-
chr3R	23949243	23949710	P-element_non-reference_ERS629839_temp_rp_38368	0	+
chr3R	24846312	24846352	P-element_non-reference_ERS629839_temp_rp_38516	0	+
chr3R	25050446	25050489	P-element_non-reference_ERS629839_temp_rp_38548	0	-
chr3R	25137835	25137846	P-element_non-reference_ERS629839_temp_sr_38562	0	+
chr3R	25252377	25252844	P-element_non-reference_ERS629839_temp_rp_38573	0	-
chr3R	25328812	25328821	P-element_non-reference_ERS629839_temp_sr_38580	0	-
chr3R	25515527	25515732	P-element_non-reference_ERS629839_temp_rp_38619	0	-
chr3R	26041754	26041781	P-element_non-reference_ERS629839_temp_rp_38683	0	-
chr3R	26798286	26798296	P-element_non-reference_ERS629839_temp_rp_38789	0	-
chr3R	27116733	27116768	P-element_non-reference_ERS629839_temp_rp_38840	0	-
chr3R	27281890	27282357	P-element_non-reference_ERS629839_temp_rp_38856	0	-
chr3R	27413400	27413867	P-element_non-reference_ERS629839_temp_rp_38881	0	-
chr3R	28326369	28326836	P-element_non-reference_ERS629839_temp_rp_39034	0	+
chr3R	28326415	28326425	P-element_non-reference_ERS629839_temp_rp_39035	0	-
chr3R	29868442	29868909	P-element_non-reference_ERS629839_temp_rp_39266	0	-
chr3R	29877023	29877032	P-element_non-reference_ERS629839_temp_sr_39268	0	-
chr3R	29952684	29952828	P-element_non-reference_ERS629839_temp_rp_39274	0	-
chr3R	30046275	30046285	P-element_non-reference_ERS629839_temp_sr_39294	0	+
chr3R	30167555	30168022	P-element_non-reference_ERS629839_temp_rp_39316	0	+
chr3R	31725654	31726121	P-element_non-reference_ERS629839_temp_rp_39595	0	+
chr3R	31745693	31746144	P-element_non-reference_ERS629839_temp_rp_39598	0	+
chr4	432019	432486	P-element_non-reference_ERS629839_temp_rp_40055	0	-
chrX	1904224	1904250	P-element_non-reference_ERS629839_temp_rp_41620	0	-
chrX	2083872	2083881	P-element_non-reference_ERS629839_temp_sr_41658	0	+
chrX	2123889	2123931	P-element_non-reference_ERS629839_temp_rp_41662	0	-
chrX	2636382	2636421	P-element_non-reference_ERS629839_temp_rp_41756	0	+
chrX	2950718	2950781	P-element_non-reference_ERS629839_temp_rp_41823	0	-
chrX	3372860	3373301	P-element_non-reference_ERS629839_temp_rp_41911	0	-
chrX	3451078	3451545	P-element_non-reference_ERS629839_temp_rp_41923	0	+
chrX	3676779	3676787	P-element_non-reference_ERS629839_temp_sr_41962	0	-
chrX	4152036	4152503	P-element_non-reference_ERS629839_temp_rp_42078	0	+
chrX	4324662	4325129	P-element_non-reference_ERS629839_temp_rp_42099	0	+
chrX	4688076	4688134	P-element_non-reference_ERS629839_temp_rp_42169	0	-
chrX	4793914	4793922	P-element_non-reference_ERS629839_temp_sr_42193	0	-
chrX	4931243	4931300	P-element_non-reference_ERS629839_temp_rp_42227	0	+
chrX	4935990	4936457	P-element_non-reference_ERS629839_temp_rp_42228	0	-
chrX	5365110	5365220	P-element_non-reference_ERS629839_temp_rp_42336	0	+
chrX	5885816	5885826	P-element_non-reference_ERS629839_temp_rp_42453	0	+
chrX	6544112	6544116	P-element_non-reference_ERS629839_temp_rp_42575	0	-
chrX	6860816	6860847	P-element_non-reference_ERS629839_temp_rp_42645	0	+
chrX	6998582	6998624	P-element_non-reference_ERS629839_temp_rp_42692	0	+
chrX	6998805	6999101	P-element_non-reference_ERS629839_temp_rp_42693	0	-
chrX	7196199	7196409	P-element_non-reference_ERS629839_temp_rp_42741	0	+
chrX	8132052	8132062	P-element_non-reference_ERS629839_temp_sr_42947	0	+
chrX	8894023	8894490	P-element_non-reference_ERS629839_temp_rp_43134	0	-
chrX	8897858	8898325	P-element_non-reference_ERS629839_temp_rp_43135	0	+
chrX	8940733	8941200	P-element_non-reference_ERS629839_temp_rp_43143	0	+
chrX	9651075	9651162	P-element_non-reference_ERS629839_temp_rp_43338	0	+
chrX	10075810	10076277	P-element_non-reference_ERS629839_temp_rp_43454	0	-
chrX	10546588	10547055	P-element_non-reference_ERS629839_temp_rp_43548	0	+
chrX	10628386	10628584	P-element_non-reference_ERS629839_temp_rp_43570	0	+
chrX	11136805	11137272	P-element_non-reference_ERS629839_temp_rp_43695	0	+
chrX	11622851	11622880	P-element_non-reference_ERS629839_temp_rp_43770	0	-
chrX	11919539	11920006	P-element_non-reference_ERS629839_temp_rp_43866	0	-
chrX	12086898	12087365	P-element_non-reference_ERS629839_temp_rp_43896	0	+
chrX	12654325	12654792	P-element_non-reference_ERS629839_temp_rp_44018	0	+
chrX	12720253	12720316	P-element_non-reference_ERS629839_temp_rp_44045	0	-
chrX	13207102	13207111	P-element_non-reference_ERS629839_temp_rp_44140	0	-
chrX	13642065	13642145	P-element_non-reference_ERS629839_temp_rp_44221	0	+
chrX	14515567	14516034	P-element_non-reference_ERS629839_temp_rp_44385	0	+
chrX	14825377	14825385	P-element_non-reference_ERS629839_temp_sr_44447	0	+
chrX	14923511	14923519	P-element_non-reference_ERS629839_temp_sr_44469	0	+
chrX	14923511	14923519	P-element_non-reference_ERS629839_temp_sr_44470	0	-
chrX	14923842	14924309	P-element_non-reference_ERS629839_temp_rp_44471	0	-
chrX	15009537	15009551	P-element_non-reference_ERS629839_temp_rp_44491	0	+
chrX	15076786	15077253	P-element_non-reference_ERS629839_temp_rp_44511	0	+
chrX	15163065	15163075	P-element_non-reference_ERS629839_temp_rp_44530	0	+
chrX	15812850	15812852	P-element_non-reference_ERS629839_temp_rp_44651	0	-
chrX	15941502	15941627	P-element_non-reference_ERS629839_temp_rp_44678	0	-
chrX	16100788	16100968	P-element_non-reference_ERS629839_temp_rp_44699	0	-
chrX	16835470	16835937	P-element_non-reference_ERS629839_temp_rp_44824	0	-
chrX	16836100	16836213	P-element_non-reference_ERS629839_temp_rp_44825	0	-
chrX	18356305	18356351	P-element_non-reference_ERS629839_temp_rp_45099	0	+
chrX	18357980	18358026	P-element_non-reference_ERS629839_temp_rp_45100	0	-
chrX	18404639	18404909	P-element_non-reference_ERS629839_temp_rp_45109	0	-
chrX	18505366	18505416	P-element_non-reference_ERS629839_temp_rp_45128	0	-
chrX	18534513	18534573	P-element_non-reference_ERS629839_temp_rp_45131	0	-
chrX	18775118	18775129	P-element_non-reference_ERS629839_temp_sr_45169	0	-
chrX	19642825	19642901	P-element_non-reference_ERS629839_temp_rp_45350	0	+
chrX	19848128	19848218	P-element_non-reference_ERS629839_temp_rp_45392	0	-
chrX	19887117	19887128	P-element_non-reference_ERS629839_temp_sr_45400	0	+
chrX	19887117	19887128	P-element_non-reference_ERS629839_temp_sr_45401	0	-
chrX	20330548	20330573	P-element_non-reference_ERS629839_temp_rp_45554	0	-
chrX	21832745	21832753	P-element_non-reference_ERS629839_temp_sr_46191	0	-
chrX	22441796	22442263	P-element_non-reference_ERS629839_temp_rp_46916	0	+
chrX	22442191	22442658	P-element_non-reference_ERS629839_temp_rp_46919	0	-
chrX	22456718	22456728	P-element_non-reference_ERS629839_temp_rp_46924	0	+
chrX	22470539	22471006	P-element_non-reference_ERS629839_temp_rp_46930	0	-
chrX	22576807	22576872	P-element_non-reference_ERS629839_temp_rp_47007	0	-
chrX	22855225	22855350	P-element_non-reference_ERS629839_temp_rp_47187	0	+
chrX	23096566	23096732	P-element_non-reference_ERS629839_temp_rp_47413	0	+
