# Supplementary material for: Genomic analysis of P elements in natural populations of Drosophila melanogaster
Source: PeerJ. 2017 Sep 15;5:e3824. doi: 10.7717/peerj.3824 (PMC5602686; doi:10.7717/peerj.3824)
Supplement: File S2 — Zip archive of browser extensible data (BED) files of predicted P element locations in genome sequences from 50 isofemale strains and 6 pool-seq samples from three global regions. Each sample has four BED files corresponding to raw (*raw.bed) and filtered (*nonredundant.bed) output from TEMP and RetroSeq, respectively. BED files for seven isofemale strains from Bergman & Haddrill (2015) are included here that do not have GD data in Ignatenko et al. (2015) but are included in the pool-seq samples, allowing comparisons to be made between isofemale strains and pool-seq samples for the same set of strains. [file peerj-05-3824-s002.zip › bed_files/ERS629840_retroseq_nonredundant.bed]

track name="ERS629840_RetroSeq" description="ERS629840_RetroSeq"
chr2L	131984	131986	P-element_non-reference_ERS629840_retroseq_rp_9	0	.
chr2L	1737436	1737438	P-element_non-reference_ERS629840_retroseq_rp_25	0	.
chr2L	2752230	2752232	P-element_non-reference_ERS629840_retroseq_rp_40	0	.
chr2L	3632168	3632170	P-element_non-reference_ERS629840_retroseq_rp_54	0	.
chr2L	6941798	6941800	P-element_non-reference_ERS629840_retroseq_rp_100	0	.
chr2L	7013339	7013341	P-element_non-reference_ERS629840_retroseq_rp_102	0	.
chr2L	7084856	7084858	P-element_non-reference_ERS629840_retroseq_rp_103	0	.
chr2L	8958176	8958178	P-element_non-reference_ERS629840_retroseq_rp_128	0	.
chr2L	9176908	9176910	P-element_non-reference_ERS629840_retroseq_rp_132	0	.
chr2L	10227367	10227369	P-element_non-reference_ERS629840_retroseq_rp_151	0	.
chr2L	12493833	12493835	P-element_non-reference_ERS629840_retroseq_rp_178	0	.
chr2L	15333774	15333776	P-element_non-reference_ERS629840_retroseq_rp_225	0	.
chr2L	16223913	16223915	P-element_non-reference_ERS629840_retroseq_rp_243	0	.
chr2L	20917426	20917428	P-element_non-reference_ERS629840_retroseq_rp_332	0	.
chr2R	6220432	6220434	P-element_non-reference_ERS629840_retroseq_rp_566	0	.
chr2R	7489088	7489090	P-element_non-reference_ERS629840_retroseq_rp_596	0	.
chr2R	8152378	8152380	P-element_non-reference_ERS629840_retroseq_rp_605	0	.
chr2R	8670604	8670606	P-element_non-reference_ERS629840_retroseq_rp_618	0	.
chr2R	9842660	9842662	P-element_non-reference_ERS629840_retroseq_rp_635	0	.
chr2R	10078365	10078367	P-element_non-reference_ERS629840_retroseq_rp_643	0	.
chr2R	11604936	11604938	P-element_non-reference_ERS629840_retroseq_rp_660	0	.
chr2R	12915964	12915966	P-element_non-reference_ERS629840_retroseq_rp_687	0	.
chr2R	13623066	13623068	P-element_non-reference_ERS629840_retroseq_rp_700	0	.
chr2R	14307633	14307635	P-element_non-reference_ERS629840_retroseq_rp_721	0	.
chr2R	14618694	14618696	P-element_non-reference_ERS629840_retroseq_rp_728	0	.
chr2R	15613377	15613379	P-element_non-reference_ERS629840_retroseq_rp_760	0	.
chr2R	15934833	15934835	P-element_non-reference_ERS629840_retroseq_rp_769	0	.
chr2R	19456829	19456831	P-element_non-reference_ERS629840_retroseq_rp_839	0	.
chr2R	20320585	20320587	P-element_non-reference_ERS629840_retroseq_rp_849	0	.
chr2R	21168277	21168279	P-element_non-reference_ERS629840_retroseq_rp_868	0	.
chr2R	21179125	21179127	P-element_non-reference_ERS629840_retroseq_rp_869	0	.
chr2R	21379497	21379499	P-element_non-reference_ERS629840_retroseq_rp_877	0	.
chr2R	22689098	22689100	P-element_non-reference_ERS629840_retroseq_rp_899	0	.
chr2R	22807638	22807640	P-element_non-reference_ERS629840_retroseq_rp_905	0	.
chr2R	23580789	23580791	P-element_non-reference_ERS629840_retroseq_rp_913	0	.
chr2R	24774935	24774937	P-element_non-reference_ERS629840_retroseq_rp_934	0	.
chr3L	1367039	1367041	P-element_non-reference_ERS629840_retroseq_rp_961	0	.
chr3L	1586572	1586574	P-element_non-reference_ERS629840_retroseq_rp_962	0	.
chr3L	8056535	8056537	P-element_non-reference_ERS629840_retroseq_rp_1067	0	.
chr3L	9505966	9505968	P-element_non-reference_ERS629840_retroseq_rp_1091	0	.
chr3L	12131482	12131484	P-element_non-reference_ERS629840_retroseq_rp_1128	0	.
chr3L	16484185	16484187	P-element_non-reference_ERS629840_retroseq_rp_1210	0	.
chr3L	16865408	16865410	P-element_non-reference_ERS629840_retroseq_rp_1215	0	.
chr3L	20401901	20401903	P-element_non-reference_ERS629840_retroseq_rp_1306	0	.
chr3L	20634485	20634487	P-element_non-reference_ERS629840_retroseq_rp_1311	0	.
chr3L	20895439	20895441	P-element_non-reference_ERS629840_retroseq_rp_1317	0	.
chr3L	21240212	21240214	P-element_non-reference_ERS629840_retroseq_rp_1321	0	.
chr3L	26315213	26315215	P-element_non-reference_ERS629840_retroseq_rp_1397	0	.
chr3R	5300956	5300958	P-element_non-reference_ERS629840_retroseq_rp_1493	0	.
chr3R	5654868	5654870	P-element_non-reference_ERS629840_retroseq_rp_1497	0	.
chr3R	5758996	5758998	P-element_non-reference_ERS629840_retroseq_rp_1499	0	.
chr3R	7087147	7087149	P-element_non-reference_ERS629840_retroseq_rp_1516	0	.
chr3R	8955003	8955005	P-element_non-reference_ERS629840_retroseq_rp_1557	0	.
chr3R	9052476	9052478	P-element_non-reference_ERS629840_retroseq_rp_1559	0	.
chr3R	9053497	9053499	P-element_non-reference_ERS629840_retroseq_rp_1560	0	.
chr3R	9352739	9352741	P-element_non-reference_ERS629840_retroseq_rp_1566	0	.
chr3R	10089498	10089500	P-element_non-reference_ERS629840_retroseq_rp_1574	0	.
chr3R	10125759	10125761	P-element_non-reference_ERS629840_retroseq_rp_1575	0	.
chr3R	10170599	10170601	P-element_non-reference_ERS629840_retroseq_rp_1576	0	.
chr3R	11759559	11759561	P-element_non-reference_ERS629840_retroseq_rp_1617	0	.
chr3R	11977233	11977235	P-element_non-reference_ERS629840_retroseq_rp_1623	0	.
chr3R	12720029	12720031	P-element_non-reference_ERS629840_retroseq_rp_1641	0	.
chr3R	14724271	14724273	P-element_non-reference_ERS629840_retroseq_rp_1690	0	.
chr3R	15901358	15901360	P-element_non-reference_ERS629840_retroseq_rp_1718	0	.
chr3R	16051351	16051353	P-element_non-reference_ERS629840_retroseq_rp_1720	0	.
chr3R	16996501	16996503	P-element_non-reference_ERS629840_retroseq_rp_1731	0	.
chr3R	17053640	17053642	P-element_non-reference_ERS629840_retroseq_rp_1732	0	.
chr3R	18255661	18255663	P-element_non-reference_ERS629840_retroseq_rp_1765	0	.
chr3R	21376548	21376550	P-element_non-reference_ERS629840_retroseq_rp_1823	0	.
chr3R	22042768	22042770	P-element_non-reference_ERS629840_retroseq_rp_1834	0	.
chr3R	22497170	22497172	P-element_non-reference_ERS629840_retroseq_rp_1850	0	.
chr3R	23141889	23141891	P-element_non-reference_ERS629840_retroseq_rp_1863	0	.
chr3R	23345790	23345792	P-element_non-reference_ERS629840_retroseq_rp_1866	0	.
chr3R	24271235	24271237	P-element_non-reference_ERS629840_retroseq_rp_1885	0	.
chr3R	27245041	27245043	P-element_non-reference_ERS629840_retroseq_rp_1937	0	.
chr3R	27288524	27288526	P-element_non-reference_ERS629840_retroseq_rp_1938	0	.
chr3R	28844728	28844730	P-element_non-reference_ERS629840_retroseq_rp_1971	0	.
chr3R	29876956	29876958	P-element_non-reference_ERS629840_retroseq_rp_1989	0	.
chr3R	30387114	30387116	P-element_non-reference_ERS629840_retroseq_rp_1996	0	.
chr4	180971	180973	P-element_non-reference_ERS629840_retroseq_rp_2022	0	.
chrX	2642656	2642658	P-element_non-reference_ERS629840_retroseq_rp_2064	0	.
chrX	3695613	3695615	P-element_non-reference_ERS629840_retroseq_rp_2080	0	.
chrX	6267121	6267123	P-element_non-reference_ERS629840_retroseq_rp_2123	0	.
chrX	6657041	6657043	P-element_non-reference_ERS629840_retroseq_rp_2136	0	.
chrX	6998603	6998605	P-element_non-reference_ERS629840_retroseq_rp_2144	0	.
chrX	7680363	7680365	P-element_non-reference_ERS629840_retroseq_rp_2154	0	.
chrX	8561459	8561461	P-element_non-reference_ERS629840_retroseq_rp_2170	0	.
chrX	8759378	8759380	P-element_non-reference_ERS629840_retroseq_rp_2172	0	.
chrX	8894209	8894211	P-element_non-reference_ERS629840_retroseq_rp_2174	0	.
chrX	9550864	9550866	P-element_non-reference_ERS629840_retroseq_rp_2182	0	.
chrX	11339999	11340001	P-element_non-reference_ERS629840_retroseq_rp_2207	0	.
chrX	12004320	12004322	P-element_non-reference_ERS629840_retroseq_rp_2210	0	.
chrX	12735964	12735966	P-element_non-reference_ERS629840_retroseq_rp_2227	0	.
chrX	12752071	12752073	P-element_non-reference_ERS629840_retroseq_rp_2228	0	.
chrX	14247693	14247695	P-element_non-reference_ERS629840_retroseq_rp_2243	0	.
chrX	14950863	14950865	P-element_non-reference_ERS629840_retroseq_rp_2258	0	.
chrX	15498983	15498985	P-element_non-reference_ERS629840_retroseq_rp_2267	0	.
chrX	15802914	15802916	P-element_non-reference_ERS629840_retroseq_rp_2269	0	.
chrX	16086188	16086190	P-element_non-reference_ERS629840_retroseq_rp_2272	0	.
chrX	16385312	16385314	P-element_non-reference_ERS629840_retroseq_rp_2275	0	.
chrX	19479967	19479969	P-element_non-reference_ERS629840_retroseq_rp_2324	0	.
chrX	19485573	19485575	P-element_non-reference_ERS629840_retroseq_rp_2325	0	.
chrX	19690531	19690533	P-element_non-reference_ERS629840_retroseq_rp_2328	0	.
chrX	19751033	19751035	P-element_non-reference_ERS629840_retroseq_rp_2330	0	.
chrX	19887091	19887093	P-element_non-reference_ERS629840_retroseq_rp_2334	0	.
chrX	20657153	20657155	P-element_non-reference_ERS629840_retroseq_rp_2353	0	.
chrX	21281228	21281230	P-element_non-reference_ERS629840_retroseq_rp_2369	0	.
