# Supplementary material for: Genomic analysis of P elements in natural populations of Drosophila melanogaster
Source: PeerJ. 2017 Sep 15;5:e3824. doi: 10.7717/peerj.3824 (PMC5602686; doi:10.7717/peerj.3824)
Supplement: File S2 — Zip archive of browser extensible data (BED) files of predicted P element locations in genome sequences from 50 isofemale strains and 6 pool-seq samples from three global regions. Each sample has four BED files corresponding to raw (*raw.bed) and filtered (*nonredundant.bed) output from TEMP and RetroSeq, respectively. BED files for seven isofemale strains from Bergman & Haddrill (2015) are included here that do not have GD data in Ignatenko et al. (2015) but are included in the pool-seq samples, allowing comparisons to be made between isofemale strains and pool-seq samples for the same set of strains. [file peerj-05-3824-s002.zip › bed_files/ERS629840_temp_raw.bed]

track name="ERS629840_TEMP" description="ERS629840_TEMP"
chr2L	131948	131957	P-element_non-reference_ERS629840_temp_rp_217	0	-
chr2L	269775	270240	P-element_non-reference_ERS629840_temp_rp_248	0	+
chr2L	1737371	1737439	P-element_non-reference_ERS629840_temp_rp_513	0	-
chr2L	2751839	2752304	P-element_non-reference_ERS629840_temp_rp_690	0	+
chr2L	2752203	2752668	P-element_non-reference_ERS629840_temp_rp_691	0	-
chr2L	3049984	3050449	P-element_non-reference_ERS629840_temp_rp_748	0	-
chr2L	3632173	3632182	P-element_non-reference_ERS629840_temp_rp_853	0	-
chr2L	5431867	5432332	P-element_non-reference_ERS629840_temp_rp_1191	0	-
chr2L	5585351	5585816	P-element_non-reference_ERS629840_temp_rp_1221	0	-
chr2L	6167689	6168154	P-element_non-reference_ERS629840_temp_rp_1310	0	-
chr2L	6874934	6875399	P-element_non-reference_ERS629840_temp_rp_1431	0	-
chr2L	6941804	6941874	P-element_non-reference_ERS629840_temp_rp_1444	0	+
chr2L	7013325	7013347	P-element_non-reference_ERS629840_temp_rp_1461	0	-
chr2L	7084636	7084646	P-element_non-reference_ERS629840_temp_rp_1486	0	+
chr2L	7176509	7176974	P-element_non-reference_ERS629840_temp_rp_1504	0	-
chr2L	7507599	7508064	P-element_non-reference_ERS629840_temp_rp_1573	0	-
chr2L	8958128	8958145	P-element_non-reference_ERS629840_temp_rp_1808	0	+
chr2L	9176916	9176925	P-element_non-reference_ERS629840_temp_sr_1847	0	-
chr2L	10227321	10227331	P-element_non-reference_ERS629840_temp_sr_2053	0	+
chr2L	12493727	12493736	P-element_non-reference_ERS629840_temp_sr_2442	0	+
chr2L	13689941	13690406	P-element_non-reference_ERS629840_temp_rp_2678	0	-
chr2L	15333690	15333726	P-element_non-reference_ERS629840_temp_rp_2943	0	-
chr2L	15809134	15809599	P-element_non-reference_ERS629840_temp_rp_3012	0	-
chr2L	16223951	16223959	P-element_non-reference_ERS629840_temp_sr_3078	0	+
chr2L	18456219	18456316	P-element_non-reference_ERS629840_temp_rp_3484	0	+
chr2L	19733169	19733634	P-element_non-reference_ERS629840_temp_rp_3729	0	-
chr2L	20398403	20398868	P-element_non-reference_ERS629840_temp_rp_3963	0	-
chr2L	20609107	20609572	P-element_non-reference_ERS629840_temp_rp_4004	0	+
chr2L	20917417	20917512	P-element_non-reference_ERS629840_temp_rp_4075	0	+
chr2L	22272841	22272849	P-element_non-reference_ERS629840_temp_sr_5009	0	-
chr2R	3588941	3589406	P-element_non-reference_ERS629840_temp_rp_11605	0	+
chr2R	6220531	6220621	P-element_non-reference_ERS629840_temp_rp_14871	0	+
chr2R	6238459	6238924	P-element_non-reference_ERS629840_temp_rp_14879	0	-
chr2R	6271551	6272016	P-element_non-reference_ERS629840_temp_rp_14943	0	-
chr2R	6684191	6684656	P-element_non-reference_ERS629840_temp_rp_15188	0	-
chr2R	7488991	7489004	P-element_non-reference_ERS629840_temp_sr_15355	0	-
chr2R	8152274	8152282	P-element_non-reference_ERS629840_temp_sr_15477	0	+
chr2R	8670566	8670619	P-element_non-reference_ERS629840_temp_rp_15597	0	-
chr2R	9552444	9552909	P-element_non-reference_ERS629840_temp_rp_15777	0	-
chr2R	9553404	9553869	P-element_non-reference_ERS629840_temp_rp_15778	0	-
chr2R	9719618	9720083	P-element_non-reference_ERS629840_temp_rp_15798	0	+
chr2R	9842702	9842752	P-element_non-reference_ERS629840_temp_rp_15817	0	-
chr2R	10078299	10078368	P-element_non-reference_ERS629840_temp_rp_15874	0	+
chr2R	10851652	10852117	P-element_non-reference_ERS629840_temp_rp_16033	0	-
chr2R	10988757	10989222	P-element_non-reference_ERS629840_temp_rp_16062	0	-
chr2R	11366781	11366788	P-element_non-reference_ERS629840_temp_rp_16179	0	-
chr2R	11604940	11604948	P-element_non-reference_ERS629840_temp_sr_16219	0	-
chr2R	12624039	12624504	P-element_non-reference_ERS629840_temp_rp_16416	0	+
chr2R	12915975	12915994	P-element_non-reference_ERS629840_temp_rp_16482	0	+
chr2R	13603446	13603911	P-element_non-reference_ERS629840_temp_rp_16608	0	-
chr2R	13622940	13623112	P-element_non-reference_ERS629840_temp_rp_16613	0	-
chr2R	14307625	14307633	P-element_non-reference_ERS629840_temp_sr_16770	0	+
chr2R	14618666	14618734	P-element_non-reference_ERS629840_temp_rp_16827	0	-
chr2R	14686174	14686639	P-element_non-reference_ERS629840_temp_rp_16843	0	-
chr2R	15128410	15128419	P-element_non-reference_ERS629840_temp_rp_16930	0	-
chr2R	15613362	15613395	P-element_non-reference_ERS629840_temp_rp_17038	0	+
chr2R	15934820	15934857	P-element_non-reference_ERS629840_temp_rp_17108	0	+
chr2R	16187468	16187933	P-element_non-reference_ERS629840_temp_rp_17157	0	+
chr2R	16558257	16558722	P-element_non-reference_ERS629840_temp_rp_17226	0	+
chr2R	17025185	17025650	P-element_non-reference_ERS629840_temp_rp_17303	0	-
chr2R	19456724	19456760	P-element_non-reference_ERS629840_temp_rp_17807	0	-
chr2R	20120873	20121338	P-element_non-reference_ERS629840_temp_rp_17898	0	-
chr2R	20320604	20320636	P-element_non-reference_ERS629840_temp_rp_17929	0	+
chr2R	21168231	21168306	P-element_non-reference_ERS629840_temp_rp_18087	0	-
chr2R	21179032	21179044	P-element_non-reference_ERS629840_temp_rp_18088	0	-
chr2R	21379491	21379565	P-element_non-reference_ERS629840_temp_rp_18136	0	-
chr2R	22689089	22689133	P-element_non-reference_ERS629840_temp_rp_18367	0	-
chr2R	22807631	22807682	P-element_non-reference_ERS629840_temp_rp_18398	0	-
chr2R	23580800	23580808	P-element_non-reference_ERS629840_temp_sr_18521	0	+
chr2R	24453482	24453947	P-element_non-reference_ERS629840_temp_rp_18691	0	-
chr2R	24774891	24774901	P-element_non-reference_ERS629840_temp_rp_18756	0	-
chr3L	1367020	1367031	P-element_non-reference_ERS629840_temp_sr_19194	0	-
chr3L	1586538	1586546	P-element_non-reference_ERS629840_temp_sr_19219	0	+
chr3L	1586538	1586546	P-element_non-reference_ERS629840_temp_sr_19220	0	-
chr3L	4122495	4122716	P-element_non-reference_ERS629840_temp_rp_19702	0	-
chr3L	4556501	4556966	P-element_non-reference_ERS629840_temp_rp_19770	0	+
chr3L	5683660	5684125	P-element_non-reference_ERS629840_temp_rp_19991	0	+
chr3L	6231827	6232292	P-element_non-reference_ERS629840_temp_rp_20104	0	+
chr3L	6256703	6256712	P-element_non-reference_ERS629840_temp_rp_20109	0	-
chr3L	7593230	7593695	P-element_non-reference_ERS629840_temp_rp_20378	0	-
chr3L	8056437	8056446	P-element_non-reference_ERS629840_temp_sr_20486	0	+
chr3L	9326613	9327078	P-element_non-reference_ERS629840_temp_rp_20724	0	+
chr3L	9505871	9505976	P-element_non-reference_ERS629840_temp_rp_20760	0	+
chr3L	10089272	10089737	P-element_non-reference_ERS629840_temp_rp_20868	0	-
chr3L	12131505	12131513	P-element_non-reference_ERS629840_temp_rp_21251	0	-
chr3L	16484123	16484134	P-element_non-reference_ERS629840_temp_sr_22045	0	-
chr3L	16865316	16865326	P-element_non-reference_ERS629840_temp_sr_22117	0	+
chr3L	17062709	17063174	P-element_non-reference_ERS629840_temp_rp_22160	0	-
chr3L	18153592	18154057	P-element_non-reference_ERS629840_temp_rp_22417	0	+
chr3L	18840479	18840721	P-element_non-reference_ERS629840_temp_rp_22558	0	+
chr3L	20401844	20401902	P-element_non-reference_ERS629840_temp_rp_22908	0	-
chr3L	20539912	20540377	P-element_non-reference_ERS629840_temp_rp_22956	0	-
chr3L	20634415	20634474	P-element_non-reference_ERS629840_temp_rp_22980	0	-
chr3L	20895345	20895503	P-element_non-reference_ERS629840_temp_rp_23052	0	-
chr3L	21240116	21240125	P-element_non-reference_ERS629840_temp_sr_23138	0	+
chr3L	21240247	21240249	P-element_non-reference_ERS629840_temp_rp_23139	0	-
chr3L	21851884	21852349	P-element_non-reference_ERS629840_temp_rp_23275	0	+
chr3L	22223508	22223973	P-element_non-reference_ERS629840_temp_rp_23382	0	+
chr3L	22889579	22890044	P-element_non-reference_ERS629840_temp_rp_23574	0	+
chr3L	23183601	23184066	P-element_non-reference_ERS629840_temp_rp_23919	0	-
chr3L	23311810	23312275	P-element_non-reference_ERS629840_temp_rp_24110	0	+
chr3L	26315175	26315499	P-element_non-reference_ERS629840_temp_rp_28568	0	+
chr3R	4502655	4503120	P-element_non-reference_ERS629840_temp_rp_36433	0	-
chr3R	5300920	5300961	P-element_non-reference_ERS629840_temp_rp_36768	0	+
chr3R	5654759	5654799	P-element_non-reference_ERS629840_temp_rp_36833	0	-
chr3R	5758987	5758995	P-element_non-reference_ERS629840_temp_sr_36865	0	-
chr3R	7087156	7087166	P-element_non-reference_ERS629840_temp_sr_37134	0	-
chr3R	7224398	7224863	P-element_non-reference_ERS629840_temp_rp_37170	0	+
chr3R	8090231	8090696	P-element_non-reference_ERS629840_temp_rp_37380	0	-
chr3R	8954877	8954954	P-element_non-reference_ERS629840_temp_rp_37556	0	-
chr3R	9052430	9052477	P-element_non-reference_ERS629840_temp_rp_37573	0	-
chr3R	9053493	9053504	P-element_non-reference_ERS629840_temp_sr_37574	0	+
chr3R	9352689	9352698	P-element_non-reference_ERS629840_temp_rp_37631	0	+
chr3R	10089447	10089458	P-element_non-reference_ERS629840_temp_sr_37777	0	+
chr3R	10125780	10125791	P-element_non-reference_ERS629840_temp_rp_37781	0	+
chr3R	10170585	10170593	P-element_non-reference_ERS629840_temp_sr_37793	0	+
chr3R	10507767	10508232	P-element_non-reference_ERS629840_temp_rp_37850	0	-
chr3R	10618325	10618790	P-element_non-reference_ERS629840_temp_rp_37871	0	+
chr3R	11759572	11759583	P-element_non-reference_ERS629840_temp_rp_38099	0	+
chr3R	11977244	11977250	P-element_non-reference_ERS629840_temp_rp_38138	0	-
chr3R	12719979	12720047	P-element_non-reference_ERS629840_temp_rp_38335	0	+
chr3R	13392672	13393137	P-element_non-reference_ERS629840_temp_rp_38493	0	+
chr3R	13576539	13577004	P-element_non-reference_ERS629840_temp_rp_38536	0	+
chr3R	14724227	14724260	P-element_non-reference_ERS629840_temp_rp_38776	0	-
chr3R	15901352	15901393	P-element_non-reference_ERS629840_temp_rp_39000	0	+
chr3R	16051363	16051371	P-element_non-reference_ERS629840_temp_sr_39034	0	-
chr3R	16996464	16996474	P-element_non-reference_ERS629840_temp_rp_39216	0	+
chr3R	17053659	17053667	P-element_non-reference_ERS629840_temp_sr_39225	0	-
chr3R	18255570	18255584	P-element_non-reference_ERS629840_temp_rp_39454	0	+
chr3R	19780107	19780572	P-element_non-reference_ERS629840_temp_rp_39791	0	+
chr3R	20659934	20660399	P-element_non-reference_ERS629840_temp_rp_39938	0	+
chr3R	21376484	21376607	P-element_non-reference_ERS629840_temp_rp_40065	0	+
chr3R	21722407	21722872	P-element_non-reference_ERS629840_temp_rp_40135	0	-
chr3R	21953064	21953529	P-element_non-reference_ERS629840_temp_rp_40180	0	-
chr3R	22042751	22042796	P-element_non-reference_ERS629840_temp_rp_40192	0	+
chr3R	22497173	22497181	P-element_non-reference_ERS629840_temp_sr_40297	0	-
chr3R	23141939	23141947	P-element_non-reference_ERS629840_temp_rp_40433	0	+
chr3R	23345756	23345764	P-element_non-reference_ERS629840_temp_sr_40478	0	+
chr3R	24271210	24271239	P-element_non-reference_ERS629840_temp_rp_40648	0	-
chr3R	24318005	24318470	P-element_non-reference_ERS629840_temp_rp_40655	0	-
chr3R	25059892	25060357	P-element_non-reference_ERS629840_temp_rp_40795	0	-
chr3R	25159089	25159554	P-element_non-reference_ERS629840_temp_rp_40813	0	+
chr3R	27245075	27245085	P-element_non-reference_ERS629840_temp_sr_41165	0	-
chr3R	27288493	27288501	P-element_non-reference_ERS629840_temp_sr_41174	0	+
chr3R	27677983	27678448	P-element_non-reference_ERS629840_temp_rp_41246	0	+
chr3R	28844731	28844742	P-element_non-reference_ERS629840_temp_sr_41458	0	-
chr3R	29062819	29063284	P-element_non-reference_ERS629840_temp_rp_41509	0	-
chr3R	29876997	29877005	P-element_non-reference_ERS629840_temp_sr_41671	0	+
chr3R	30387068	30387087	P-element_non-reference_ERS629840_temp_rp_41760	0	+
chr4	180818	181002	P-element_non-reference_ERS629840_temp_rp_42228	0	+
chr4	814104	814569	P-element_non-reference_ERS629840_temp_rp_42772	0	-
chr4	1184278	1184743	P-element_non-reference_ERS629840_temp_rp_43148	0	+
chr4	1258082	1258547	P-element_non-reference_ERS629840_temp_rp_43222	0	-
chrM	1042	1507	P-element_non-reference_ERS629840_temp_rp_43336	0	+
chrX	127680	128145	P-element_non-reference_ERS629840_temp_rp_43553	0	-
chrX	2480388	2480853	P-element_non-reference_ERS629840_temp_rp_44178	0	-
chrX	2642692	2642698	P-element_non-reference_ERS629840_temp_sr_44208	0	+
chrX	2642692	2642698	P-element_non-reference_ERS629840_temp_sr_44209	0	-
chrX	3695646	3695655	P-element_non-reference_ERS629840_temp_sr_44436	0	-
chrX	6267123	6267127	P-element_non-reference_ERS629840_temp_sr_45050	0	+
chrX	6531663	6532128	P-element_non-reference_ERS629840_temp_rp_45120	0	+
chrX	6656912	6656933	P-element_non-reference_ERS629840_temp_rp_45151	0	-
chrX	6656989	6656999	P-element_non-reference_ERS629840_temp_rp_45152	0	+
chrX	6998572	6998583	P-element_non-reference_ERS629840_temp_sr_45267	0	+
chrX	7514081	7514546	P-element_non-reference_ERS629840_temp_rp_45396	0	-
chrX	7680336	7680463	P-element_non-reference_ERS629840_temp_rp_45429	0	-
chrX	8561396	8561404	P-element_non-reference_ERS629840_temp_sr_45716	0	-
chrX	8759414	8759428	P-element_non-reference_ERS629840_temp_rp_45772	0	+
chrX	8894195	8894241	P-element_non-reference_ERS629840_temp_rp_45810	0	-
chrX	9550874	9550905	P-element_non-reference_ERS629840_temp_rp_45993	0	+
chrX	11339951	11339959	P-element_non-reference_ERS629840_temp_sr_46470	0	+
chrX	11580669	11580734	P-element_non-reference_ERS629840_temp_rp_46532	0	-
chrX	12004294	12004324	P-element_non-reference_ERS629840_temp_rp_46664	0	-
chrX	12735967	12735976	P-element_non-reference_ERS629840_temp_sr_46849	0	+
chrX	12752108	12752119	P-element_non-reference_ERS629840_temp_sr_46853	0	-
chrX	12770493	12770958	P-element_non-reference_ERS629840_temp_rp_46858	0	+
chrX	13577986	13578451	P-element_non-reference_ERS629840_temp_rp_47047	0	+
chrX	14247699	14247711	P-element_non-reference_ERS629840_temp_sr_47192	0	-
chrX	14950827	14950856	P-element_non-reference_ERS629840_temp_rp_47361	0	+
chrX	15498984	15498985	P-element_non-reference_ERS629840_temp_rp_47493	0	+
chrX	15802949	15802959	P-element_non-reference_ERS629840_temp_rp_47553	0	-
chrX	16086119	16086158	P-element_non-reference_ERS629840_temp_rp_47607	0	+
chrX	16385266	16385389	P-element_non-reference_ERS629840_temp_rp_47662	0	+
chrX	16591850	16592315	P-element_non-reference_ERS629840_temp_rp_47719	0	-
chrX	16710774	16711239	P-element_non-reference_ERS629840_temp_rp_47739	0	-
chrX	17562452	17562917	P-element_non-reference_ERS629840_temp_rp_47932	0	+
chrX	18694192	18694657	P-element_non-reference_ERS629840_temp_rp_48148	0	+
chrX	19479939	19479968	P-element_non-reference_ERS629840_temp_rp_48320	0	+
chrX	19485525	19485549	P-element_non-reference_ERS629840_temp_rp_48321	0	+
chrX	19690003	19690468	P-element_non-reference_ERS629840_temp_rp_48370	0	-
chrX	19690382	19690847	P-element_non-reference_ERS629840_temp_rp_48371	0	+
chrX	19751033	19751039	P-element_non-reference_ERS629840_temp_rp_48390	0	-
chrX	19887117	19887128	P-element_non-reference_ERS629840_temp_sr_48429	0	-
chrX	20657080	20657113	P-element_non-reference_ERS629840_temp_rp_48721	0	+
chrX	21281159	21281203	P-element_non-reference_ERS629840_temp_rp_48919	0	-
chrX	22674844	22675309	P-element_non-reference_ERS629840_temp_rp_50178	0	+
