# Supplementary material for: Genomic analysis of P elements in natural populations of Drosophila melanogaster
Source: PeerJ. 2017 Sep 15;5:e3824. doi: 10.7717/peerj.3824 (PMC5602686; doi:10.7717/peerj.3824)
Supplement: File S2 — Zip archive of browser extensible data (BED) files of predicted P element locations in genome sequences from 50 isofemale strains and 6 pool-seq samples from three global regions. Each sample has four BED files corresponding to raw (*raw.bed) and filtered (*nonredundant.bed) output from TEMP and RetroSeq, respectively. BED files for seven isofemale strains from Bergman & Haddrill (2015) are included here that do not have GD data in Ignatenko et al. (2015) but are included in the pool-seq samples, allowing comparisons to be made between isofemale strains and pool-seq samples for the same set of strains. [file peerj-05-3824-s002.zip › bed_files/ERS629841_retroseq_raw.bed]

track name="ERS629841_RetroSeq" description="ERS629841_RetroSeq"
chr2L	1119216	1119218	P-element_non-reference_ERS629841_retroseq_rp_28	0	.
chr2L	2175600	2175602	P-element_non-reference_ERS629841_retroseq_rp_46	0	.
chr2L	2677658	2677660	P-element_non-reference_ERS629841_retroseq_rp_57	0	.
chr2L	2754499	2754501	P-element_non-reference_ERS629841_retroseq_rp_63	0	.
chr2L	5027593	5027595	P-element_non-reference_ERS629841_retroseq_rp_112	0	.
chr2L	5805388	5805390	P-element_non-reference_ERS629841_retroseq_rp_125	0	.
chr2L	5824111	5824113	P-element_non-reference_ERS629841_retroseq_rp_128	0	.
chr2L	6874451	6874453	P-element_non-reference_ERS629841_retroseq_rp_150	0	.
chr2L	7576623	7576625	P-element_non-reference_ERS629841_retroseq_rp_162	0	.
chr2L	8544191	8544193	P-element_non-reference_ERS629841_retroseq_rp_178	0	.
chr2L	8619894	8619896	P-element_non-reference_ERS629841_retroseq_rp_182	0	.
chr2L	9176344	9176346	P-element_non-reference_ERS629841_retroseq_rp_205	0	.
chr2L	9437353	9437355	P-element_non-reference_ERS629841_retroseq_rp_215	0	.
chr2L	9758992	9758994	P-element_non-reference_ERS629841_retroseq_rp_220	0	.
chr2L	10506828	10506830	P-element_non-reference_ERS629841_retroseq_rp_245	0	.
chr2L	11446187	11446189	P-element_non-reference_ERS629841_retroseq_rp_255	0	.
chr2L	12483747	12483749	P-element_non-reference_ERS629841_retroseq_rp_301	0	.
chr2L	12822822	12822824	P-element_non-reference_ERS629841_retroseq_rp_306	0	.
chr2L	13211800	13211802	P-element_non-reference_ERS629841_retroseq_rp_328	0	.
chr2L	14490559	14490561	P-element_non-reference_ERS629841_retroseq_rp_358	0	.
chr2L	15336630	15336632	P-element_non-reference_ERS629841_retroseq_rp_376	0	.
chr2L	17085921	17085923	P-element_non-reference_ERS629841_retroseq_rp_416	0	.
chr2L	19140785	19140787	P-element_non-reference_ERS629841_retroseq_rp_465	0	.
chr2L	20085268	20085270	P-element_non-reference_ERS629841_retroseq_rp_510	0	.
chr2L	20120491	20120493	P-element_non-reference_ERS629841_retroseq_rp_512	0	.
chr2L	20382346	20382348	P-element_non-reference_ERS629841_retroseq_rp_527	0	.
chr2L	20650245	20650247	P-element_non-reference_ERS629841_retroseq_rp_534	0	.
chr2L	20830015	20830017	P-element_non-reference_ERS629841_retroseq_rp_540	0	.
chr2L	22045126	22045128	P-element_non-reference_ERS629841_retroseq_rp_569	0	.
chr2L	22219312	22219314	P-element_non-reference_ERS629841_retroseq_rp_575	0	.
chr2R	5981729	5981731	P-element_non-reference_ERS629841_retroseq_rp_797	0	.
chr2R	6740694	6740696	P-element_non-reference_ERS629841_retroseq_rp_819	0	.
chr2R	6872251	6872253	P-element_non-reference_ERS629841_retroseq_rp_823	0	.
chr2R	7489935	7489937	P-element_non-reference_ERS629841_retroseq_rp_829	0	.
chr2R	7723120	7723122	P-element_non-reference_ERS629841_retroseq_rp_835	0	.
chr2R	8156637	8156639	P-element_non-reference_ERS629841_retroseq_rp_840	0	.
chr2R	9692085	9692087	P-element_non-reference_ERS629841_retroseq_rp_881	0	.
chr2R	10056563	10056565	P-element_non-reference_ERS629841_retroseq_rp_897	0	.
chr2R	10535162	10535164	P-element_non-reference_ERS629841_retroseq_rp_902	0	.
chr2R	10551895	10551897	P-element_non-reference_ERS629841_retroseq_rp_903	0	.
chr2R	12474449	12474451	P-element_non-reference_ERS629841_retroseq_rp_942	0	.
chr2R	13449444	13449446	P-element_non-reference_ERS629841_retroseq_rp_958	0	.
chr2R	13954118	13954120	P-element_non-reference_ERS629841_retroseq_rp_971	0	.
chr2R	16138829	16138831	P-element_non-reference_ERS629841_retroseq_rp_1025	0	.
chr2R	16187840	16187842	P-element_non-reference_ERS629841_retroseq_rp_1027	0	.
chr2R	19136974	19136976	P-element_non-reference_ERS629841_retroseq_rp_1090	0	.
chr2R	19424352	19424354	P-element_non-reference_ERS629841_retroseq_rp_1096	0	.
chr2R	20319259	20319261	P-element_non-reference_ERS629841_retroseq_rp_1110	0	.
chr2R	21682275	21682277	P-element_non-reference_ERS629841_retroseq_rp_1144	0	.
chr2R	22136941	22136943	P-element_non-reference_ERS629841_retroseq_rp_1158	0	.
chr2R	22406060	22406062	P-element_non-reference_ERS629841_retroseq_rp_1162	0	.
chr2R	23580693	23580695	P-element_non-reference_ERS629841_retroseq_rp_1189	0	.
chr2R	23870330	23870332	P-element_non-reference_ERS629841_retroseq_rp_1199	0	.
chr2R	24086376	24086378	P-element_non-reference_ERS629841_retroseq_rp_1205	0	.
chr2R	24334379	24334381	P-element_non-reference_ERS629841_retroseq_rp_1211	0	.
chr3L	120490	120492	P-element_non-reference_ERS629841_retroseq_rp_1231	0	.
chr3L	682063	682065	P-element_non-reference_ERS629841_retroseq_rp_1241	0	.
chr3L	707933	707935	P-element_non-reference_ERS629841_retroseq_rp_1242	0	.
chr3L	1517321	1517323	P-element_non-reference_ERS629841_retroseq_rp_1254	0	.
chr3L	1688556	1688558	P-element_non-reference_ERS629841_retroseq_rp_1259	0	.
chr3L	1795647	1795649	P-element_non-reference_ERS629841_retroseq_rp_1260	0	.
chr3L	3038136	3038138	P-element_non-reference_ERS629841_retroseq_rp_1289	0	.
chr3L	3047172	3047174	P-element_non-reference_ERS629841_retroseq_rp_1291	0	.
chr3L	5691074	5691076	P-element_non-reference_ERS629841_retroseq_rp_1359	0	.
chr3L	5785785	5785787	P-element_non-reference_ERS629841_retroseq_rp_1362	0	.
chr3L	6218766	6218768	P-element_non-reference_ERS629841_retroseq_rp_1376	0	.
chr3L	6257105	6257107	P-element_non-reference_ERS629841_retroseq_rp_1378	0	.
chr3L	6964766	6964768	P-element_non-reference_ERS629841_retroseq_rp_1394	0	.
chr3L	11491859	11491861	P-element_non-reference_ERS629841_retroseq_rp_1479	0	.
chr3L	11493662	11493664	P-element_non-reference_ERS629841_retroseq_rp_1480	0	.
chr3L	12080346	12080348	P-element_non-reference_ERS629841_retroseq_rp_1496	0	.
chr3L	13032965	13032967	P-element_non-reference_ERS629841_retroseq_rp_1511	0	.
chr3L	13228457	13228459	P-element_non-reference_ERS629841_retroseq_rp_1514	0	.
chr3L	15729499	15729501	P-element_non-reference_ERS629841_retroseq_rp_1557	0	.
chr3L	15955405	15955407	P-element_non-reference_ERS629841_retroseq_rp_1562	0	.
chr3L	16046942	16046944	P-element_non-reference_ERS629841_retroseq_rp_1564	0	.
chr3L	16145468	16145470	P-element_non-reference_ERS629841_retroseq_rp_1565	0	.
chr3L	17971218	17971220	P-element_non-reference_ERS629841_retroseq_rp_1604	0	.
chr3R	8659539	8659541	P-element_non-reference_ERS629841_retroseq_rp_1997	0	.
chr3R	10144776	10144778	P-element_non-reference_ERS629841_retroseq_rp_2014	0	.
chr3R	10170490	10170492	P-element_non-reference_ERS629841_retroseq_rp_2015	0	.
chr3R	11764502	11764504	P-element_non-reference_ERS629841_retroseq_rp_2056	0	.
chr3R	11771675	11771677	P-element_non-reference_ERS629841_retroseq_rp_2057	0	.
chr3R	12720032	12720034	P-element_non-reference_ERS629841_retroseq_rp_2082	0	.
chr3R	13735388	13735390	P-element_non-reference_ERS629841_retroseq_rp_2107	0	.
chr3R	14278193	14278195	P-element_non-reference_ERS629841_retroseq_rp_2116	0	.
chr3R	14282928	14282930	P-element_non-reference_ERS629841_retroseq_rp_2118	0	.
chr3R	14697303	14697305	P-element_non-reference_ERS629841_retroseq_rp_2133	0	.
chr3R	15250334	15250336	P-element_non-reference_ERS629841_retroseq_rp_2152	0	.
chr3R	16232985	16232987	P-element_non-reference_ERS629841_retroseq_rp_2167	0	.
chr3R	17366368	17366370	P-element_non-reference_ERS629841_retroseq_rp_2182	0	.
chr3R	17944062	17944064	P-element_non-reference_ERS629841_retroseq_rp_2199	0	.
chr3R	18121753	18121755	P-element_non-reference_ERS629841_retroseq_rp_2207	0	.
chr3R	18167901	18167903	P-element_non-reference_ERS629841_retroseq_rp_2209	0	.
chr3R	18198428	18198430	P-element_non-reference_ERS629841_retroseq_rp_2210	0	.
chr3R	18200273	18200275	P-element_non-reference_ERS629841_retroseq_rp_2211	0	.
chr3R	19180590	19180592	P-element_non-reference_ERS629841_retroseq_rp_2232	0	.
chr3R	19890821	19890823	P-element_non-reference_ERS629841_retroseq_rp_2245	0	.
chr3R	20549868	20549870	P-element_non-reference_ERS629841_retroseq_rp_2269	0	.
chr3R	20957655	20957657	P-element_non-reference_ERS629841_retroseq_rp_2278	0	.
chr3R	21619296	21619298	P-element_non-reference_ERS629841_retroseq_rp_2293	0	.
chr3R	22899207	22899209	P-element_non-reference_ERS629841_retroseq_rp_2326	0	.
chr3R	24050955	24050957	P-element_non-reference_ERS629841_retroseq_rp_2362	0	.
chr3R	24333452	24333454	P-element_non-reference_ERS629841_retroseq_rp_2365	0	.
chr3R	24586327	24586329	P-element_non-reference_ERS629841_retroseq_rp_2380	0	.
chr3R	25648020	25648022	P-element_non-reference_ERS629841_retroseq_rp_2408	0	.
chr3R	26036905	26036907	P-element_non-reference_ERS629841_retroseq_rp_2417	0	.
chr3R	26258931	26258933	P-element_non-reference_ERS629841_retroseq_rp_2428	0	.
chr3R	26500466	26500468	P-element_non-reference_ERS629841_retroseq_rp_2440	0	.
chr3R	30015179	30015181	P-element_non-reference_ERS629841_retroseq_rp_2549	0	.
chr3R	30052564	30052566	P-element_non-reference_ERS629841_retroseq_rp_2550	0	.
chrX	655130	655132	P-element_non-reference_ERS629841_retroseq_rp_2621	0	.
chrX	1047053	1047055	P-element_non-reference_ERS629841_retroseq_rp_2623	0	.
chrX	1899583	1899585	P-element_non-reference_ERS629841_retroseq_rp_2629	0	.
chrX	2156105	2156107	P-element_non-reference_ERS629841_retroseq_rp_2631	0	.
chrX	2296109	2296111	P-element_non-reference_ERS629841_retroseq_rp_2632	0	.
chrX	2469940	2469942	P-element_non-reference_ERS629841_retroseq_rp_2634	0	.
chrX	4101528	4101530	P-element_non-reference_ERS629841_retroseq_rp_2647	0	.
chrX	4203922	4203924	P-element_non-reference_ERS629841_retroseq_rp_2648	0	.
chrX	4707815	4707817	P-element_non-reference_ERS629841_retroseq_rp_2659	0	.
chrX	6283653	6283655	P-element_non-reference_ERS629841_retroseq_rp_2685	0	.
chrX	6759012	6759014	P-element_non-reference_ERS629841_retroseq_rp_2694	0	.
chrX	7692673	7692675	P-element_non-reference_ERS629841_retroseq_rp_2705	0	.
chrX	10232472	10232474	P-element_non-reference_ERS629841_retroseq_rp_2736	0	.
chrX	14825422	14825424	P-element_non-reference_ERS629841_retroseq_rp_2788	0	.
chrX	14923471	14923473	P-element_non-reference_ERS629841_retroseq_rp_2792	0	.
chrX	16086040	16086042	P-element_non-reference_ERS629841_retroseq_rp_2803	0	.
chrX	16333554	16333556	P-element_non-reference_ERS629841_retroseq_rp_2806	0	.
chrX	18358122	18358124	P-element_non-reference_ERS629841_retroseq_rp_2828	0	.
chrX	18812188	18812190	P-element_non-reference_ERS629841_retroseq_rp_2835	0	.
chrX	19498084	19498086	P-element_non-reference_ERS629841_retroseq_rp_2847	0	.
chrX	19887087	19887089	P-element_non-reference_ERS629841_retroseq_rp_2852	0	.
chrX	20330630	20330632	P-element_non-reference_ERS629841_retroseq_rp_2862	0	.
chrX	22855455	22855457	P-element_non-reference_ERS629841_retroseq_rp_2914	0	.
