# Supplementary material for: Genomic analysis of P elements in natural populations of Drosophila melanogaster
Source: PeerJ. 2017 Sep 15;5:e3824. doi: 10.7717/peerj.3824 (PMC5602686; doi:10.7717/peerj.3824)
Supplement: File S2 — Zip archive of browser extensible data (BED) files of predicted P element locations in genome sequences from 50 isofemale strains and 6 pool-seq samples from three global regions. Each sample has four BED files corresponding to raw (*raw.bed) and filtered (*nonredundant.bed) output from TEMP and RetroSeq, respectively. BED files for seven isofemale strains from Bergman & Haddrill (2015) are included here that do not have GD data in Ignatenko et al. (2015) but are included in the pool-seq samples, allowing comparisons to be made between isofemale strains and pool-seq samples for the same set of strains. [file peerj-05-3824-s002.zip › bed_files/ERS629841_temp_nonredundant.bed]

track name="ERS629841_TEMP" description="ERS629841_TEMP"
chr2L	1119131	1119194	P-element_non-reference_ERS629841_temp_rp_369	0	+
chr2L	2175550	2175561	P-element_non-reference_ERS629841_temp_sr_511	0	-
chr2L	2677700	2677709	P-element_non-reference_ERS629841_temp_sr_588	0	-
chr2L	2754454	2754503	P-element_non-reference_ERS629841_temp_rp_602	0	+
chr2L	5027534	5027542	P-element_non-reference_ERS629841_temp_sr_921	0	+
chr2L	5823989	5823999	P-element_non-reference_ERS629841_temp_rp_1047	0	+
chr2L	6874405	6874418	P-element_non-reference_ERS629841_temp_rp_1196	0	-
chr2L	7576628	7576638	P-element_non-reference_ERS629841_temp_sr_1301	0	+
chr2L	8544165	8544215	P-element_non-reference_ERS629841_temp_rp_1407	0	-
chr2L	8619902	8619910	P-element_non-reference_ERS629841_temp_sr_1423	0	-
chr2L	9176300	9176309	P-element_non-reference_ERS629841_temp_sr_1496	0	-
chr2L	9759047	9759055	P-element_non-reference_ERS629841_temp_sr_1586	0	-
chr2L	10506778	10506780	P-element_non-reference_ERS629841_temp_sr_1729	0	+
chr2L	12483630	12483685	P-element_non-reference_ERS629841_temp_rp_2027	0	-
chr2L	12822858	12822867	P-element_non-reference_ERS629841_temp_sr_2080	0	+
chr2L	13211768	13211779	P-element_non-reference_ERS629841_temp_sr_2144	0	-
chr2L	14490495	14490641	P-element_non-reference_ERS629841_temp_rp_2322	0	+
chr2L	15336665	15336676	P-element_non-reference_ERS629841_temp_sr_2424	0	-
chr2L	17085927	17085936	P-element_non-reference_ERS629841_temp_rp_2684	0	+
chr2L	20085118	20085127	P-element_non-reference_ERS629841_temp_sr_3194	0	-
chr2L	20120474	20120493	P-element_non-reference_ERS629841_temp_rp_3223	0	-
chr2L	20382388	20382397	P-element_non-reference_ERS629841_temp_sr_3355	0	+
chr2L	20650198	20650206	P-element_non-reference_ERS629841_temp_sr_3412	0	-
chr2L	20830053	20830062	P-element_non-reference_ERS629841_temp_sr_3439	0	-
chr2L	22045051	22045060	P-element_non-reference_ERS629841_temp_sr_4119	0	+
chr2L	22219439	22219448	P-element_non-reference_ERS629841_temp_sr_4316	0	+
chr2R	5981737	5981749	P-element_non-reference_ERS629841_temp_rp_14225	0	-
chr2R	6740750	6740760	P-element_non-reference_ERS629841_temp_sr_14622	0	-
chr2R	6872664	6872714	P-element_non-reference_ERS629841_temp_rp_14654	0	+
chr2R	7489939	7489947	P-element_non-reference_ERS629841_temp_sr_14758	0	-
chr2R	7723131	7723141	P-element_non-reference_ERS629841_temp_sr_14794	0	-
chr2R	8156619	8156654	P-element_non-reference_ERS629841_temp_rp_14872	0	+
chr2R	9692038	9692051	P-element_non-reference_ERS629841_temp_rp_15138	0	+
chr2R	10535121	10535129	P-element_non-reference_ERS629841_temp_sr_15288	0	+
chr2R	10551825	10551840	P-element_non-reference_ERS629841_temp_rp_15289	0	-
chr2R	12474358	12474367	P-element_non-reference_ERS629841_temp_sr_15612	0	-
chr2R	13449383	13449391	P-element_non-reference_ERS629841_temp_sr_15769	0	+
chr2R	13954133	13954142	P-element_non-reference_ERS629841_temp_sr_15850	0	-
chr2R	16138714	16138765	P-element_non-reference_ERS629841_temp_rp_16225	0	+
chr2R	16187876	16187888	P-element_non-reference_ERS629841_temp_sr_16234	0	+
chr2R	19136950	19137097	P-element_non-reference_ERS629841_temp_rp_16653	0	-
chr2R	20319182	20319267	P-element_non-reference_ERS629841_temp_rp_16807	0	+
chr2R	21682181	21682231	P-element_non-reference_ERS629841_temp_rp_17027	0	-
chr2R	22136893	22136950	P-element_non-reference_ERS629841_temp_rp_17085	0	+
chr2R	22406037	22406084	P-element_non-reference_ERS629841_temp_rp_17125	0	+
chr2R	23580640	23580714	P-element_non-reference_ERS629841_temp_rp_17292	0	-
chr2R	23870240	23870248	P-element_non-reference_ERS629841_temp_sr_17351	0	-
chr2R	24086345	24086357	P-element_non-reference_ERS629841_temp_rp_17386	0	-
chr3L	120331	120421	P-element_non-reference_ERS629841_temp_rp_17686	0	-
chr3L	682067	682075	P-element_non-reference_ERS629841_temp_sr_17763	0	-
chr3L	707883	707892	P-element_non-reference_ERS629841_temp_rp_17770	0	-
chr3L	1517268	1517279	P-element_non-reference_ERS629841_temp_rp_17892	0	+
chr3L	3038041	3038049	P-element_non-reference_ERS629841_temp_sr_18118	0	-
chr3L	3047108	3047116	P-element_non-reference_ERS629841_temp_sr_18120	0	-
chr3L	5785738	5785786	P-element_non-reference_ERS629841_temp_rp_18557	0	+
chr3L	6218639	6218673	P-element_non-reference_ERS629841_temp_rp_18636	0	-
chr3L	6257098	6257189	P-element_non-reference_ERS629841_temp_rp_18640	0	+
chr3L	6964782	6964839	P-element_non-reference_ERS629841_temp_rp_18765	0	+
chr3L	11491899	11491908	P-element_non-reference_ERS629841_temp_sr_19423	0	+
chr3L	11493630	11493638	P-element_non-reference_ERS629841_temp_sr_19424	0	-
chr3L	12080644	12080655	P-element_non-reference_ERS629841_temp_rp_19513	0	+
chr3L	15729503	15729511	P-element_non-reference_ERS629841_temp_sr_19998	0	+
chr3L	15955313	15955323	P-element_non-reference_ERS629841_temp_sr_20029	0	+
chr3L	16046879	16046887	P-element_non-reference_ERS629841_temp_sr_20040	0	+
chr3L	16145360	16145369	P-element_non-reference_ERS629841_temp_sr_20051	0	-
chr3R	8659606	8659628	P-element_non-reference_ERS629841_temp_rp_34821	0	+
chr3R	10170494	10170502	P-element_non-reference_ERS629841_temp_sr_35027	0	-
chr3R	11764453	11764463	P-element_non-reference_ERS629841_temp_sr_35259	0	+
chr3R	11771623	11771633	P-element_non-reference_ERS629841_temp_sr_35260	0	+
chr3R	12719945	12720035	P-element_non-reference_ERS629841_temp_rp_35445	0	+
chr3R	13735398	13735412	P-element_non-reference_ERS629841_temp_rp_35584	0	+
chr3R	14278189	14278196	P-element_non-reference_ERS629841_temp_rp_35663	0	+
chr3R	14282871	14282882	P-element_non-reference_ERS629841_temp_sr_35666	0	-
chr3R	14697254	14697305	P-element_non-reference_ERS629841_temp_rp_35752	0	-
chr3R	15250325	15250373	P-element_non-reference_ERS629841_temp_rp_35847	0	-
chr3R	16232935	16232943	P-element_non-reference_ERS629841_temp_sr_35997	0	-
chr3R	17366283	17366285	P-element_non-reference_ERS629841_temp_rp_36165	0	+
chr3R	17944069	17944077	P-element_non-reference_ERS629841_temp_sr_36252	0	-
chr3R	18121704	18121760	P-element_non-reference_ERS629841_temp_rp_36284	0	+
chr3R	18198391	18198400	P-element_non-reference_ERS629841_temp_rp_36309	0	+
chr3R	18200225	18200233	P-element_non-reference_ERS629841_temp_sr_36311	0	+
chr3R	19180618	19180640	P-element_non-reference_ERS629841_temp_rp_36484	0	-
chr3R	19890834	19890843	P-element_non-reference_ERS629841_temp_sr_36582	0	-
chr3R	21619257	21619332	P-element_non-reference_ERS629841_temp_rp_36860	0	-
chr3R	22899139	22899211	P-element_non-reference_ERS629841_temp_rp_37093	0	+
chr3R	24050947	24050982	P-element_non-reference_ERS629841_temp_rp_37272	0	-
chr3R	24586360	24586436	P-element_non-reference_ERS629841_temp_rp_37375	0	+
chr3R	25647863	25647926	P-element_non-reference_ERS629841_temp_rp_37517	0	-
chr3R	26036774	26036930	P-element_non-reference_ERS629841_temp_rp_37569	0	-
chr3R	26500491	26500499	P-element_non-reference_ERS629841_temp_sr_37646	0	-
chr3R	30015192	30015202	P-element_non-reference_ERS629841_temp_sr_38162	0	+
chr3R	30052562	30052628	P-element_non-reference_ERS629841_temp_rp_38165	0	+
chrX	1899598	1899639	P-element_non-reference_ERS629841_temp_rp_40275	0	+
chrX	2156071	2156108	P-element_non-reference_ERS629841_temp_rp_40330	0	+
chrX	2296064	2296066	P-element_non-reference_ERS629841_temp_rp_40357	0	-
chrX	2470049	2470089	P-element_non-reference_ERS629841_temp_rp_40390	0	+
chrX	4101480	4101488	P-element_non-reference_ERS629841_temp_sr_40675	0	+
chrX	4203862	4203912	P-element_non-reference_ERS629841_temp_rp_40695	0	-
chrX	4707750	4707758	P-element_non-reference_ERS629841_temp_sr_40794	0	-
chrX	6283646	6283660	P-element_non-reference_ERS629841_temp_rp_41104	0	-
chrX	6758978	6759048	P-element_non-reference_ERS629841_temp_rp_41211	0	-
chrX	7692612	7692684	P-element_non-reference_ERS629841_temp_rp_41408	0	-
chrX	10232481	10232503	P-element_non-reference_ERS629841_temp_rp_41974	0	+
chrX	14825377	14825385	P-element_non-reference_ERS629841_temp_sr_42930	0	+
chrX	14923511	14923519	P-element_non-reference_ERS629841_temp_sr_42948	0	-
chrX	16086000	16086010	P-element_non-reference_ERS629841_temp_sr_43140	0	+
chrX	16333579	16333589	P-element_non-reference_ERS629841_temp_sr_43170	0	-
chrX	18358077	18358087	P-element_non-reference_ERS629841_temp_sr_43525	0	-
chrX	19887113	19887124	P-element_non-reference_ERS629841_temp_sr_43788	0	-
chrX	19887275	19887314	P-element_non-reference_ERS629841_temp_rp_43789	0	+
chrX	20330573	20330583	P-element_non-reference_ERS629841_temp_sr_43945	0	+
chrX	22855456	22855464	P-element_non-reference_ERS629841_temp_sr_45573	0	-
