# Supplementary material for: Genomic analysis of P elements in natural populations of Drosophila melanogaster
Source: PeerJ. 2017 Sep 15;5:e3824. doi: 10.7717/peerj.3824 (PMC5602686; doi:10.7717/peerj.3824)
Supplement: File S2 — Zip archive of browser extensible data (BED) files of predicted P element locations in genome sequences from 50 isofemale strains and 6 pool-seq samples from three global regions. Each sample has four BED files corresponding to raw (*raw.bed) and filtered (*nonredundant.bed) output from TEMP and RetroSeq, respectively. BED files for seven isofemale strains from Bergman & Haddrill (2015) are included here that do not have GD data in Ignatenko et al. (2015) but are included in the pool-seq samples, allowing comparisons to be made between isofemale strains and pool-seq samples for the same set of strains. [file peerj-05-3824-s002.zip › bed_files/ERS629841_temp_raw.bed]

track name="ERS629841_TEMP" description="ERS629841_TEMP"
chr2L	1119131	1119194	P-element_non-reference_ERS629841_temp_rp_369	0	+
chr2L	2175550	2175561	P-element_non-reference_ERS629841_temp_sr_511	0	-
chr2L	2677700	2677709	P-element_non-reference_ERS629841_temp_sr_588	0	-
chr2L	2754454	2754503	P-element_non-reference_ERS629841_temp_rp_602	0	+
chr2L	3413394	3413877	P-element_non-reference_ERS629841_temp_rp_700	0	+
chr2L	3735695	3736178	P-element_non-reference_ERS629841_temp_rp_748	0	+
chr2L	4165026	4165509	P-element_non-reference_ERS629841_temp_rp_803	0	-
chr2L	4282787	4283128	P-element_non-reference_ERS629841_temp_rp_819	0	-
chr2L	5027534	5027542	P-element_non-reference_ERS629841_temp_sr_921	0	+
chr2L	5805357	5805479	P-element_non-reference_ERS629841_temp_rp_1044	0	+
chr2L	5823989	5823999	P-element_non-reference_ERS629841_temp_rp_1047	0	+
chr2L	6470933	6471416	P-element_non-reference_ERS629841_temp_rp_1147	0	+
chr2L	6874405	6874418	P-element_non-reference_ERS629841_temp_rp_1196	0	-
chr2L	7576628	7576638	P-element_non-reference_ERS629841_temp_sr_1301	0	+
chr2L	8544165	8544215	P-element_non-reference_ERS629841_temp_rp_1407	0	-
chr2L	8619902	8619910	P-element_non-reference_ERS629841_temp_sr_1423	0	-
chr2L	9018098	9018581	P-element_non-reference_ERS629841_temp_rp_1476	0	-
chr2L	9176300	9176309	P-element_non-reference_ERS629841_temp_sr_1496	0	-
chr2L	9437444	9437458	P-element_non-reference_ERS629841_temp_rp_1546	0	-
chr2L	9759047	9759055	P-element_non-reference_ERS629841_temp_sr_1586	0	-
chr2L	9797078	9797561	P-element_non-reference_ERS629841_temp_rp_1600	0	-
chr2L	10506778	10506780	P-element_non-reference_ERS629841_temp_sr_1729	0	+
chr2L	11446030	11446072	P-element_non-reference_ERS629841_temp_rp_1850	0	-
chr2L	11919085	11919568	P-element_non-reference_ERS629841_temp_rp_1921	0	-
chr2L	12483630	12483685	P-element_non-reference_ERS629841_temp_rp_2027	0	-
chr2L	12822858	12822867	P-element_non-reference_ERS629841_temp_sr_2080	0	+
chr2L	13211768	13211779	P-element_non-reference_ERS629841_temp_sr_2144	0	-
chr2L	14490495	14490641	P-element_non-reference_ERS629841_temp_rp_2322	0	+
chr2L	15336665	15336676	P-element_non-reference_ERS629841_temp_sr_2424	0	-
chr2L	16269457	16269990	P-element_non-reference_ERS629841_temp_rp_2552	0	-
chr2L	17085927	17085936	P-element_non-reference_ERS629841_temp_rp_2684	0	+
chr2L	19140718	19141047	P-element_non-reference_ERS629841_temp_rp_3010	0	+
chr2L	20085118	20085127	P-element_non-reference_ERS629841_temp_sr_3194	0	-
chr2L	20120474	20120493	P-element_non-reference_ERS629841_temp_rp_3223	0	-
chr2L	20382388	20382397	P-element_non-reference_ERS629841_temp_sr_3355	0	+
chr2L	20650198	20650206	P-element_non-reference_ERS629841_temp_sr_3412	0	-
chr2L	20830053	20830062	P-element_non-reference_ERS629841_temp_sr_3439	0	-
chr2L	21401567	21401619	P-element_non-reference_ERS629841_temp_rp_3699	0	-
chr2L	22045051	22045060	P-element_non-reference_ERS629841_temp_sr_4119	0	+
chr2L	22219439	22219448	P-element_non-reference_ERS629841_temp_sr_4316	0	+
chr2R	601898	602381	P-element_non-reference_ERS629841_temp_rp_6805	0	-
chr2R	1512519	1513002	P-element_non-reference_ERS629841_temp_rp_8149	0	+
chr2R	4994916	4995399	P-element_non-reference_ERS629841_temp_rp_13073	0	+
chr2R	5242644	5243127	P-element_non-reference_ERS629841_temp_rp_13458	0	-
chr2R	5981737	5981749	P-element_non-reference_ERS629841_temp_rp_14225	0	-
chr2R	6740750	6740760	P-element_non-reference_ERS629841_temp_sr_14622	0	-
chr2R	6872664	6872714	P-element_non-reference_ERS629841_temp_rp_14654	0	+
chr2R	7208672	7209155	P-element_non-reference_ERS629841_temp_rp_14712	0	+
chr2R	7228227	7228710	P-element_non-reference_ERS629841_temp_rp_14714	0	+
chr2R	7489939	7489947	P-element_non-reference_ERS629841_temp_sr_14758	0	-
chr2R	7723131	7723141	P-element_non-reference_ERS629841_temp_sr_14794	0	-
chr2R	8156619	8156654	P-element_non-reference_ERS629841_temp_rp_14872	0	+
chr2R	9692038	9692051	P-element_non-reference_ERS629841_temp_rp_15138	0	+
chr2R	10056448	10056681	P-element_non-reference_ERS629841_temp_rp_15199	0	-
chr2R	10535121	10535129	P-element_non-reference_ERS629841_temp_sr_15288	0	+
chr2R	10551825	10551840	P-element_non-reference_ERS629841_temp_rp_15289	0	-
chr2R	11053488	11053971	P-element_non-reference_ERS629841_temp_rp_15371	0	+
chr2R	11385351	11385834	P-element_non-reference_ERS629841_temp_rp_15454	0	+
chr2R	11397209	11397692	P-element_non-reference_ERS629841_temp_rp_15458	0	+
chr2R	11397281	11397764	P-element_non-reference_ERS629841_temp_rp_15459	0	-
chr2R	12185378	12185861	P-element_non-reference_ERS629841_temp_rp_15572	0	-
chr2R	12474358	12474367	P-element_non-reference_ERS629841_temp_sr_15612	0	-
chr2R	12622120	12622603	P-element_non-reference_ERS629841_temp_rp_15649	0	-
chr2R	12906397	12906880	P-element_non-reference_ERS629841_temp_rp_15685	0	-
chr2R	13449383	13449391	P-element_non-reference_ERS629841_temp_sr_15769	0	+
chr2R	13623008	13623254	P-element_non-reference_ERS629841_temp_rp_15799	0	+
chr2R	13954133	13954142	P-element_non-reference_ERS629841_temp_sr_15850	0	-
chr2R	14229993	14230476	P-element_non-reference_ERS629841_temp_rp_15920	0	+
chr2R	16125203	16125686	P-element_non-reference_ERS629841_temp_rp_16221	0	-
chr2R	16138714	16138765	P-element_non-reference_ERS629841_temp_rp_16225	0	+
chr2R	16187876	16187888	P-element_non-reference_ERS629841_temp_sr_16234	0	+
chr2R	17265280	17265763	P-element_non-reference_ERS629841_temp_rp_16365	0	-
chr2R	19136950	19137097	P-element_non-reference_ERS629841_temp_rp_16653	0	-
chr2R	19424344	19424377	P-element_non-reference_ERS629841_temp_rp_16691	0	+
chr2R	20150912	20151395	P-element_non-reference_ERS629841_temp_rp_16778	0	-
chr2R	20319182	20319267	P-element_non-reference_ERS629841_temp_rp_16807	0	+
chr2R	21027931	21028414	P-element_non-reference_ERS629841_temp_rp_16923	0	+
chr2R	21682181	21682231	P-element_non-reference_ERS629841_temp_rp_17027	0	-
chr2R	22136893	22136950	P-element_non-reference_ERS629841_temp_rp_17085	0	+
chr2R	22406037	22406084	P-element_non-reference_ERS629841_temp_rp_17125	0	+
chr2R	23059780	23060263	P-element_non-reference_ERS629841_temp_rp_17216	0	+
chr2R	23580640	23580714	P-element_non-reference_ERS629841_temp_rp_17292	0	-
chr2R	23870240	23870248	P-element_non-reference_ERS629841_temp_sr_17351	0	-
chr2R	24086345	24086357	P-element_non-reference_ERS629841_temp_rp_17386	0	-
chr3L	120331	120421	P-element_non-reference_ERS629841_temp_rp_17686	0	-
chr3L	682067	682075	P-element_non-reference_ERS629841_temp_sr_17763	0	-
chr3L	707883	707892	P-element_non-reference_ERS629841_temp_rp_17770	0	-
chr3L	1299796	1300279	P-element_non-reference_ERS629841_temp_rp_17861	0	+
chr3L	1517268	1517279	P-element_non-reference_ERS629841_temp_rp_17892	0	+
chr3L	1688717	1688730	P-element_non-reference_ERS629841_temp_rp_17919	0	+
chr3L	1795397	1795586	P-element_non-reference_ERS629841_temp_rp_17929	0	-
chr3L	3038041	3038049	P-element_non-reference_ERS629841_temp_sr_18118	0	-
chr3L	3047108	3047116	P-element_non-reference_ERS629841_temp_sr_18120	0	-
chr3L	5690891	5690942	P-element_non-reference_ERS629841_temp_rp_18541	0	-
chr3L	5785738	5785786	P-element_non-reference_ERS629841_temp_rp_18557	0	+
chr3L	6218639	6218673	P-element_non-reference_ERS629841_temp_rp_18636	0	-
chr3L	6257098	6257189	P-element_non-reference_ERS629841_temp_rp_18640	0	+
chr3L	6964782	6964839	P-element_non-reference_ERS629841_temp_rp_18765	0	+
chr3L	7490652	7491135	P-element_non-reference_ERS629841_temp_rp_18836	0	+
chr3L	11214910	11215393	P-element_non-reference_ERS629841_temp_rp_19391	0	+
chr3L	11491899	11491908	P-element_non-reference_ERS629841_temp_sr_19423	0	+
chr3L	11493630	11493638	P-element_non-reference_ERS629841_temp_sr_19424	0	-
chr3L	12080644	12080655	P-element_non-reference_ERS629841_temp_rp_19513	0	+
chr3L	12081668	12082151	P-element_non-reference_ERS629841_temp_rp_19514	0	-
chr3L	13032976	13033076	P-element_non-reference_ERS629841_temp_rp_19639	0	+
chr3L	13228426	13228608	P-element_non-reference_ERS629841_temp_rp_19655	0	+
chr3L	13446232	13446715	P-element_non-reference_ERS629841_temp_rp_19680	0	+
chr3L	14200109	14200592	P-element_non-reference_ERS629841_temp_rp_19802	0	-
chr3L	14415255	14415738	P-element_non-reference_ERS629841_temp_rp_19829	0	-
chr3L	15694134	15694617	P-element_non-reference_ERS629841_temp_rp_19992	0	+
chr3L	15729503	15729511	P-element_non-reference_ERS629841_temp_sr_19998	0	+
chr3L	15833876	15834359	P-element_non-reference_ERS629841_temp_rp_20013	0	+
chr3L	15955313	15955323	P-element_non-reference_ERS629841_temp_sr_20029	0	+
chr3L	16046667	16047150	P-element_non-reference_ERS629841_temp_rp_20039	0	-
chr3L	16046879	16046887	P-element_non-reference_ERS629841_temp_sr_20040	0	+
chr3L	16145360	16145369	P-element_non-reference_ERS629841_temp_sr_20051	0	-
chr3L	16937244	16937727	P-element_non-reference_ERS629841_temp_rp_20175	0	-
chr3L	17960455	17960616	P-element_non-reference_ERS629841_temp_rp_20361	0	+
chr3L	17971168	17971221	P-element_non-reference_ERS629841_temp_rp_20366	0	-
chr3L	18442292	18442775	P-element_non-reference_ERS629841_temp_rp_20429	0	-
chr3L	21101781	21102264	P-element_non-reference_ERS629841_temp_rp_20916	0	+
chr3L	21812803	21813286	P-element_non-reference_ERS629841_temp_rp_21068	0	+
chr3L	21908733	21909216	P-element_non-reference_ERS629841_temp_rp_21097	0	-
chr3L	23985160	23985643	P-element_non-reference_ERS629841_temp_rp_22936	0	-
chr3L	24471918	24471929	P-element_non-reference_ERS629841_temp_sr_23555	0	+
chr3R	2471859	2472342	P-element_non-reference_ERS629841_temp_rp_31421	0	-
chr3R	7491331	7491814	P-element_non-reference_ERS629841_temp_rp_34612	0	-
chr3R	8084389	8084872	P-element_non-reference_ERS629841_temp_rp_34735	0	+
chr3R	8090050	8090533	P-element_non-reference_ERS629841_temp_rp_34736	0	+
chr3R	8093525	8094008	P-element_non-reference_ERS629841_temp_rp_34737	0	+
chr3R	8659606	8659628	P-element_non-reference_ERS629841_temp_rp_34821	0	+
chr3R	8927875	8928241	P-element_non-reference_ERS629841_temp_rp_34859	0	-
chr3R	9551161	9551644	P-element_non-reference_ERS629841_temp_rp_34948	0	-
chr3R	10144301	10144784	P-element_non-reference_ERS629841_temp_rp_35017	0	-
chr3R	10144741	10145224	P-element_non-reference_ERS629841_temp_rp_35018	0	+
chr3R	10170494	10170502	P-element_non-reference_ERS629841_temp_sr_35027	0	-
chr3R	10269451	10269934	P-element_non-reference_ERS629841_temp_rp_35032	0	-
chr3R	10510477	10510960	P-element_non-reference_ERS629841_temp_rp_35074	0	-
chr3R	11764453	11764463	P-element_non-reference_ERS629841_temp_sr_35259	0	+
chr3R	11771623	11771633	P-element_non-reference_ERS629841_temp_sr_35260	0	+
chr3R	12719945	12720035	P-element_non-reference_ERS629841_temp_rp_35445	0	+
chr3R	13735398	13735412	P-element_non-reference_ERS629841_temp_rp_35584	0	+
chr3R	14278189	14278196	P-element_non-reference_ERS629841_temp_rp_35663	0	+
chr3R	14282871	14282882	P-element_non-reference_ERS629841_temp_sr_35666	0	-
chr3R	14697254	14697305	P-element_non-reference_ERS629841_temp_rp_35752	0	-
chr3R	15173868	15174351	P-element_non-reference_ERS629841_temp_rp_35838	0	+
chr3R	15250325	15250373	P-element_non-reference_ERS629841_temp_rp_35847	0	-
chr3R	15250459	15250542	P-element_non-reference_ERS629841_temp_rp_35848	0	+
chr3R	16232935	16232943	P-element_non-reference_ERS629841_temp_sr_35997	0	-
chr3R	16242236	16242719	P-element_non-reference_ERS629841_temp_rp_35999	0	-
chr3R	16244329	16244812	P-element_non-reference_ERS629841_temp_rp_36001	0	+
chr3R	17146878	17147361	P-element_non-reference_ERS629841_temp_rp_36131	0	+
chr3R	17366283	17366285	P-element_non-reference_ERS629841_temp_rp_36165	0	+
chr3R	17944069	17944077	P-element_non-reference_ERS629841_temp_sr_36252	0	-
chr3R	18121704	18121760	P-element_non-reference_ERS629841_temp_rp_36284	0	+
chr3R	18167647	18167957	P-element_non-reference_ERS629841_temp_rp_36300	0	-
chr3R	18198391	18198400	P-element_non-reference_ERS629841_temp_rp_36309	0	+
chr3R	18200225	18200233	P-element_non-reference_ERS629841_temp_sr_36311	0	+
chr3R	19180618	19180640	P-element_non-reference_ERS629841_temp_rp_36484	0	-
chr3R	19890834	19890843	P-element_non-reference_ERS629841_temp_sr_36582	0	-
chr3R	20549837	20549902	P-element_non-reference_ERS629841_temp_rp_36695	0	-
chr3R	20833533	20834016	P-element_non-reference_ERS629841_temp_rp_36740	0	+
chr3R	20957149	20957632	P-element_non-reference_ERS629841_temp_rp_36760	0	-
chr3R	20957632	20957642	P-element_non-reference_ERS629841_temp_sr_36761	0	+
chr3R	21619257	21619332	P-element_non-reference_ERS629841_temp_rp_36860	0	-
chr3R	22205847	22206330	P-element_non-reference_ERS629841_temp_rp_36965	0	-
chr3R	22899139	22899211	P-element_non-reference_ERS629841_temp_rp_37093	0	+
chr3R	23346588	23347071	P-element_non-reference_ERS629841_temp_rp_37164	0	+
chr3R	23826268	23826751	P-element_non-reference_ERS629841_temp_rp_37233	0	+
chr3R	24050947	24050982	P-element_non-reference_ERS629841_temp_rp_37272	0	-
chr3R	24333389	24333556	P-element_non-reference_ERS629841_temp_rp_37319	0	+
chr3R	24586360	24586436	P-element_non-reference_ERS629841_temp_rp_37375	0	+
chr3R	25357973	25358456	P-element_non-reference_ERS629841_temp_rp_37465	0	+
chr3R	25647863	25647926	P-element_non-reference_ERS629841_temp_rp_37517	0	-
chr3R	26036774	26036930	P-element_non-reference_ERS629841_temp_rp_37569	0	-
chr3R	26042065	26042077	P-element_non-reference_ERS629841_temp_rp_37571	0	-
chr3R	26258917	26259117	P-element_non-reference_ERS629841_temp_rp_37614	0	+
chr3R	26500491	26500499	P-element_non-reference_ERS629841_temp_sr_37646	0	-
chr3R	28840383	28840866	P-element_non-reference_ERS629841_temp_rp_37983	0	-
chr3R	29188310	29188793	P-element_non-reference_ERS629841_temp_rp_38034	0	+
chr3R	29847122	29847605	P-element_non-reference_ERS629841_temp_rp_38145	0	-
chr3R	30015192	30015202	P-element_non-reference_ERS629841_temp_sr_38162	0	+
chr3R	30052562	30052628	P-element_non-reference_ERS629841_temp_rp_38165	0	+
chr3R	30189840	30190323	P-element_non-reference_ERS629841_temp_rp_38191	0	-
chr4	72737	73220	P-element_non-reference_ERS629841_temp_rp_38543	0	-
chr4	384504	384987	P-element_non-reference_ERS629841_temp_rp_38816	0	-
chr4	909871	910354	P-element_non-reference_ERS629841_temp_rp_39209	0	+
chr4	912952	913435	P-element_non-reference_ERS629841_temp_rp_39213	0	+
chrX	655126	655227	P-element_non-reference_ERS629841_temp_rp_40078	0	-
chrX	655737	656220	P-element_non-reference_ERS629841_temp_rp_40079	0	-
chrX	1047051	1047079	P-element_non-reference_ERS629841_temp_rp_40152	0	-
chrX	1617853	1618336	P-element_non-reference_ERS629841_temp_rp_40224	0	+
chrX	1899598	1899639	P-element_non-reference_ERS629841_temp_rp_40275	0	+
chrX	2041924	2042407	P-element_non-reference_ERS629841_temp_rp_40307	0	+
chrX	2156071	2156108	P-element_non-reference_ERS629841_temp_rp_40330	0	+
chrX	2296064	2296066	P-element_non-reference_ERS629841_temp_rp_40357	0	-
chrX	2470049	2470089	P-element_non-reference_ERS629841_temp_rp_40390	0	+
chrX	3141179	3141662	P-element_non-reference_ERS629841_temp_rp_40490	0	+
chrX	4101480	4101488	P-element_non-reference_ERS629841_temp_sr_40675	0	+
chrX	4203862	4203912	P-element_non-reference_ERS629841_temp_rp_40695	0	-
chrX	4204005	4204488	P-element_non-reference_ERS629841_temp_rp_40696	0	-
chrX	4707750	4707758	P-element_non-reference_ERS629841_temp_sr_40794	0	-
chrX	5863864	5864347	P-element_non-reference_ERS629841_temp_rp_41053	0	-
chrX	6283646	6283660	P-element_non-reference_ERS629841_temp_rp_41104	0	-
chrX	6758978	6759048	P-element_non-reference_ERS629841_temp_rp_41211	0	-
chrX	7410799	7411282	P-element_non-reference_ERS629841_temp_rp_41362	0	+
chrX	7692612	7692684	P-element_non-reference_ERS629841_temp_rp_41408	0	-
chrX	9177017	9177500	P-element_non-reference_ERS629841_temp_rp_41739	0	-
chrX	10232481	10232503	P-element_non-reference_ERS629841_temp_rp_41974	0	+
chrX	13278637	13279120	P-element_non-reference_ERS629841_temp_rp_42657	0	-
chrX	13296332	13296815	P-element_non-reference_ERS629841_temp_rp_42663	0	-
chrX	13737854	13738337	P-element_non-reference_ERS629841_temp_rp_42734	0	-
chrX	13747292	13747775	P-element_non-reference_ERS629841_temp_rp_42736	0	+
chrX	13761837	13762222	P-element_non-reference_ERS629841_temp_rp_42743	0	-
chrX	14825377	14825385	P-element_non-reference_ERS629841_temp_sr_42930	0	+
chrX	14923511	14923519	P-element_non-reference_ERS629841_temp_sr_42948	0	-
chrX	16086000	16086010	P-element_non-reference_ERS629841_temp_sr_43140	0	+
chrX	16333579	16333589	P-element_non-reference_ERS629841_temp_sr_43170	0	-
chrX	17938175	17938658	P-element_non-reference_ERS629841_temp_rp_43451	0	-
chrX	18358077	18358087	P-element_non-reference_ERS629841_temp_sr_43525	0	-
chrX	18536112	18536595	P-element_non-reference_ERS629841_temp_rp_43545	0	+
chrX	18812170	18812346	P-element_non-reference_ERS629841_temp_rp_43587	0	+
chrX	18919056	18919539	P-element_non-reference_ERS629841_temp_rp_43609	0	-
chrX	18982031	18982514	P-element_non-reference_ERS629841_temp_rp_43616	0	-
chrX	19025764	19026247	P-element_non-reference_ERS629841_temp_rp_43619	0	+
chrX	19498007	19498226	P-element_non-reference_ERS629841_temp_rp_43710	0	+
chrX	19605082	19605565	P-element_non-reference_ERS629841_temp_rp_43737	0	+
chrX	19887113	19887124	P-element_non-reference_ERS629841_temp_sr_43788	0	-
chrX	19887275	19887314	P-element_non-reference_ERS629841_temp_rp_43789	0	+
chrX	20330573	20330583	P-element_non-reference_ERS629841_temp_sr_43944	0	-
chrX	20330573	20330583	P-element_non-reference_ERS629841_temp_sr_43945	0	+
chrX	21362355	21362838	P-element_non-reference_ERS629841_temp_rp_44254	0	-
chrX	22855456	22855464	P-element_non-reference_ERS629841_temp_sr_45573	0	-
