# Supplementary material for: Genomic analysis of P elements in natural populations of Drosophila melanogaster
Source: PeerJ. 2017 Sep 15;5:e3824. doi: 10.7717/peerj.3824 (PMC5602686; doi:10.7717/peerj.3824)
Supplement: File S2 — Zip archive of browser extensible data (BED) files of predicted P element locations in genome sequences from 50 isofemale strains and 6 pool-seq samples from three global regions. Each sample has four BED files corresponding to raw (*raw.bed) and filtered (*nonredundant.bed) output from TEMP and RetroSeq, respectively. BED files for seven isofemale strains from Bergman & Haddrill (2015) are included here that do not have GD data in Ignatenko et al. (2015) but are included in the pool-seq samples, allowing comparisons to be made between isofemale strains and pool-seq samples for the same set of strains. [file peerj-05-3824-s002.zip › bed_files/ERS629842_retroseq_nonredundant.bed]

track name="ERS629842_RetroSeq" description="ERS629842_RetroSeq"
chr2L	66518	66520	P-element_non-reference_ERS629842_retroseq_rp_11	0	.
chr2L	478936	478938	P-element_non-reference_ERS629842_retroseq_rp_16	0	.
chr2L	490501	490503	P-element_non-reference_ERS629842_retroseq_rp_18	0	.
chr2L	1737434	1737436	P-element_non-reference_ERS629842_retroseq_rp_48	0	.
chr2L	2752356	2752358	P-element_non-reference_ERS629842_retroseq_rp_78	0	.
chr2L	2808172	2808174	P-element_non-reference_ERS629842_retroseq_rp_80	0	.
chr2L	3632317	3632319	P-element_non-reference_ERS629842_retroseq_rp_101	0	.
chr2L	3806148	3806150	P-element_non-reference_ERS629842_retroseq_rp_105	0	.
chr2L	5270726	5270728	P-element_non-reference_ERS629842_retroseq_rp_144	0	.
chr2L	5799604	5799606	P-element_non-reference_ERS629842_retroseq_rp_159	0	.
chr2L	5943807	5943809	P-element_non-reference_ERS629842_retroseq_rp_163	0	.
chr2L	6339635	6339637	P-element_non-reference_ERS629842_retroseq_rp_170	0	.
chr2L	6686836	6686838	P-element_non-reference_ERS629842_retroseq_rp_178	0	.
chr2L	7240581	7240583	P-element_non-reference_ERS629842_retroseq_rp_187	0	.
chr2L	7809863	7809865	P-element_non-reference_ERS629842_retroseq_rp_204	0	.
chr2L	7991755	7991757	P-element_non-reference_ERS629842_retroseq_rp_212	0	.
chr2L	8464003	8464005	P-element_non-reference_ERS629842_retroseq_rp_216	0	.
chr2L	8700043	8700045	P-element_non-reference_ERS629842_retroseq_rp_229	0	.
chr2L	8985047	8985049	P-element_non-reference_ERS629842_retroseq_rp_239	0	.
chr2L	9782375	9782377	P-element_non-reference_ERS629842_retroseq_rp_268	0	.
chr2L	9790705	9790707	P-element_non-reference_ERS629842_retroseq_rp_269	0	.
chr2L	9984147	9984149	P-element_non-reference_ERS629842_retroseq_rp_279	0	.
chr2L	10230609	10230611	P-element_non-reference_ERS629842_retroseq_rp_287	0	.
chr2L	10250590	10250592	P-element_non-reference_ERS629842_retroseq_rp_288	0	.
chr2L	10506760	10506762	P-element_non-reference_ERS629842_retroseq_rp_291	0	.
chr2L	12038647	12038649	P-element_non-reference_ERS629842_retroseq_rp_333	0	.
chr2L	14490438	14490440	P-element_non-reference_ERS629842_retroseq_rp_422	0	.
chr2L	16223776	16223778	P-element_non-reference_ERS629842_retroseq_rp_483	0	.
chr2L	16685382	16685384	P-element_non-reference_ERS629842_retroseq_rp_494	0	.
chr2L	16690460	16690462	P-element_non-reference_ERS629842_retroseq_rp_495	0	.
chr2L	16986657	16986659	P-element_non-reference_ERS629842_retroseq_rp_513	0	.
chr2L	18454510	18454512	P-element_non-reference_ERS629842_retroseq_rp_563	0	.
chr2L	19158434	19158436	P-element_non-reference_ERS629842_retroseq_rp_581	0	.
chr2L	19432502	19432504	P-element_non-reference_ERS629842_retroseq_rp_593	0	.
chr2L	20085242	20085244	P-element_non-reference_ERS629842_retroseq_rp_619	0	.
chr2R	5251110	5251112	P-element_non-reference_ERS629842_retroseq_rp_972	0	.
chr2R	6219521	6219523	P-element_non-reference_ERS629842_retroseq_rp_1026	0	.
chr2R	6236078	6236080	P-element_non-reference_ERS629842_retroseq_rp_1027	0	.
chr2R	6697057	6697059	P-element_non-reference_ERS629842_retroseq_rp_1052	0	.
chr2R	7490456	7490458	P-element_non-reference_ERS629842_retroseq_rp_1074	0	.
chr2R	7566890	7566892	P-element_non-reference_ERS629842_retroseq_rp_1076	0	.
chr2R	8152352	8152354	P-element_non-reference_ERS629842_retroseq_rp_1097	0	.
chr2R	9284695	9284697	P-element_non-reference_ERS629842_retroseq_rp_1147	0	.
chr2R	9842761	9842763	P-element_non-reference_ERS629842_retroseq_rp_1169	0	.
chr2R	10078382	10078384	P-element_non-reference_ERS629842_retroseq_rp_1180	0	.
chr2R	10124364	10124366	P-element_non-reference_ERS629842_retroseq_rp_1183	0	.
chr2R	10541746	10541748	P-element_non-reference_ERS629842_retroseq_rp_1198	0	.
chr2R	10551928	10551930	P-element_non-reference_ERS629842_retroseq_rp_1201	0	.
chr2R	10555363	10555365	P-element_non-reference_ERS629842_retroseq_rp_1202	0	.
chr2R	11366799	11366801	P-element_non-reference_ERS629842_retroseq_rp_1226	0	.
chr2R	11604897	11604899	P-element_non-reference_ERS629842_retroseq_rp_1235	0	.
chr2R	13363089	13363091	P-element_non-reference_ERS629842_retroseq_rp_1297	0	.
chr2R	13942197	13942199	P-element_non-reference_ERS629842_retroseq_rp_1322	0	.
chr2R	14877696	14877698	P-element_non-reference_ERS629842_retroseq_rp_1351	0	.
chr2R	14881496	14881498	P-element_non-reference_ERS629842_retroseq_rp_1352	0	.
chr2R	15932029	15932031	P-element_non-reference_ERS629842_retroseq_rp_1391	0	.
chr2R	16001219	16001221	P-element_non-reference_ERS629842_retroseq_rp_1393	0	.
chr2R	16661186	16661188	P-element_non-reference_ERS629842_retroseq_rp_1409	0	.
chr2R	16857103	16857105	P-element_non-reference_ERS629842_retroseq_rp_1415	0	.
chr2R	17097670	17097672	P-element_non-reference_ERS629842_retroseq_rp_1419	0	.
chr2R	17394635	17394637	P-element_non-reference_ERS629842_retroseq_rp_1437	0	.
chr2R	17420845	17420847	P-element_non-reference_ERS629842_retroseq_rp_1438	0	.
chr2R	17698395	17698397	P-element_non-reference_ERS629842_retroseq_rp_1445	0	.
chr2R	17846446	17846448	P-element_non-reference_ERS629842_retroseq_rp_1452	0	.
chr2R	18357804	18357806	P-element_non-reference_ERS629842_retroseq_rp_1466	0	.
chr2R	18857993	18857995	P-element_non-reference_ERS629842_retroseq_rp_1488	0	.
chr2R	19275100	19275102	P-element_non-reference_ERS629842_retroseq_rp_1502	0	.
chr2R	20186597	20186599	P-element_non-reference_ERS629842_retroseq_rp_1520	0	.
chr2R	20698498	20698500	P-element_non-reference_ERS629842_retroseq_rp_1536	0	.
chr2R	21076769	21076771	P-element_non-reference_ERS629842_retroseq_rp_1547	0	.
chr2R	21101802	21101804	P-element_non-reference_ERS629842_retroseq_rp_1549	0	.
chr2R	21250991	21250993	P-element_non-reference_ERS629842_retroseq_rp_1556	0	.
chr2R	21389456	21389458	P-element_non-reference_ERS629842_retroseq_rp_1560	0	.
chr2R	21710308	21710310	P-element_non-reference_ERS629842_retroseq_rp_1569	0	.
chr2R	22060972	22060974	P-element_non-reference_ERS629842_retroseq_rp_1588	0	.
chr2R	22807099	22807101	P-element_non-reference_ERS629842_retroseq_rp_1607	0	.
chr2R	23580864	23580866	P-element_non-reference_ERS629842_retroseq_rp_1626	0	.
chr2R	23995042	23995044	P-element_non-reference_ERS629842_retroseq_rp_1638	0	.
chr2R	24736725	24736727	P-element_non-reference_ERS629842_retroseq_rp_1648	0	.
chr2R	24814498	24814500	P-element_non-reference_ERS629842_retroseq_rp_1649	0	.
chr3L	131568	131570	P-element_non-reference_ERS629842_retroseq_rp_1667	0	.
chr3L	132493	132495	P-element_non-reference_ERS629842_retroseq_rp_1668	0	.
chr3L	749331	749333	P-element_non-reference_ERS629842_retroseq_rp_1678	0	.
chr3L	1318884	1318886	P-element_non-reference_ERS629842_retroseq_rp_1693	0	.
chr3L	5278011	5278013	P-element_non-reference_ERS629842_retroseq_rp_1772	0	.
chr3L	9423614	9423616	P-element_non-reference_ERS629842_retroseq_rp_1865	0	.
chr3L	9504995	9504997	P-element_non-reference_ERS629842_retroseq_rp_1867	0	.
chr3L	9763563	9763565	P-element_non-reference_ERS629842_retroseq_rp_1872	0	.
chr3L	11070583	11070585	P-element_non-reference_ERS629842_retroseq_rp_1908	0	.
chr3L	11135679	11135681	P-element_non-reference_ERS629842_retroseq_rp_1911	0	.
chr3L	11135732	11135734	P-element_non-reference_ERS629842_retroseq_rp_1912	0	.
chr3L	11708562	11708564	P-element_non-reference_ERS629842_retroseq_rp_1924	0	.
chr3L	11712067	11712069	P-element_non-reference_ERS629842_retroseq_rp_1925	0	.
chr3L	12056690	12056692	P-element_non-reference_ERS629842_retroseq_rp_1934	0	.
chr3L	13228516	13228518	P-element_non-reference_ERS629842_retroseq_rp_1963	0	.
chr3L	13992775	13992777	P-element_non-reference_ERS629842_retroseq_rp_1988	0	.
chr3L	15336630	15336632	P-element_non-reference_ERS629842_retroseq_rp_2024	0	.
chr3L	15507732	15507734	P-element_non-reference_ERS629842_retroseq_rp_2032	0	.
chr3L	16046944	16046946	P-element_non-reference_ERS629842_retroseq_rp_2044	0	.
chr3L	18139287	18139289	P-element_non-reference_ERS629842_retroseq_rp_2103	0	.
chr3L	18399366	18399368	P-element_non-reference_ERS629842_retroseq_rp_2118	0	.
chr3L	18626315	18626317	P-element_non-reference_ERS629842_retroseq_rp_2130	0	.
chr3L	19670225	19670227	P-element_non-reference_ERS629842_retroseq_rp_2168	0	.
chr3L	22408035	22408037	P-element_non-reference_ERS629842_retroseq_rp_2239	0	.
chr3L	22749517	22749519	P-element_non-reference_ERS629842_retroseq_rp_2250	0	.
chr3R	4390422	4390424	P-element_non-reference_ERS629842_retroseq_rp_2518	0	.
chr3R	4428832	4428834	P-element_non-reference_ERS629842_retroseq_rp_2519	0	.
chr3R	5368352	5368354	P-element_non-reference_ERS629842_retroseq_rp_2544	0	.
chr3R	8933107	8933109	P-element_non-reference_ERS629842_retroseq_rp_2626	0	.
chr3R	9247416	9247418	P-element_non-reference_ERS629842_retroseq_rp_2635	0	.
chr3R	9809219	9809221	P-element_non-reference_ERS629842_retroseq_rp_2645	0	.
chr3R	10170594	10170596	P-element_non-reference_ERS629842_retroseq_rp_2652	0	.
chr3R	11157100	11157102	P-element_non-reference_ERS629842_retroseq_rp_2684	0	.
chr3R	11568752	11568754	P-element_non-reference_ERS629842_retroseq_rp_2701	0	.
chr3R	13779643	13779645	P-element_non-reference_ERS629842_retroseq_rp_2770	0	.
chr3R	15665070	15665072	P-element_non-reference_ERS629842_retroseq_rp_2808	0	.
chr3R	16232905	16232907	P-element_non-reference_ERS629842_retroseq_rp_2819	0	.
chr3R	16242411	16242413	P-element_non-reference_ERS629842_retroseq_rp_2820	0	.
chr3R	16280157	16280159	P-element_non-reference_ERS629842_retroseq_rp_2821	0	.
chr3R	17688160	17688162	P-element_non-reference_ERS629842_retroseq_rp_2853	0	.
chr3R	17944067	17944069	P-element_non-reference_ERS629842_retroseq_rp_2863	0	.
chr3R	18049502	18049504	P-element_non-reference_ERS629842_retroseq_rp_2866	0	.
chr3R	18397022	18397024	P-element_non-reference_ERS629842_retroseq_rp_2875	0	.
chr3R	18584425	18584427	P-element_non-reference_ERS629842_retroseq_rp_2879	0	.
chr3R	19211658	19211660	P-element_non-reference_ERS629842_retroseq_rp_2893	0	.
chr3R	20008527	20008529	P-element_non-reference_ERS629842_retroseq_rp_2914	0	.
chr3R	20791215	20791217	P-element_non-reference_ERS629842_retroseq_rp_2943	0	.
chr3R	21060749	21060751	P-element_non-reference_ERS629842_retroseq_rp_2948	0	.
chr3R	21296493	21296495	P-element_non-reference_ERS629842_retroseq_rp_2956	0	.
chr3R	21633175	21633177	P-element_non-reference_ERS629842_retroseq_rp_2965	0	.
chr3R	25594494	25594496	P-element_non-reference_ERS629842_retroseq_rp_3077	0	.
chr3R	27705993	27705995	P-element_non-reference_ERS629842_retroseq_rp_3134	0	.
chr3R	27905965	27905967	P-element_non-reference_ERS629842_retroseq_rp_3138	0	.
chr3R	28326805	28326807	P-element_non-reference_ERS629842_retroseq_rp_3156	0	.
chr3R	29765932	29765934	P-element_non-reference_ERS629842_retroseq_rp_3183	0	.
chr3R	29772168	29772170	P-element_non-reference_ERS629842_retroseq_rp_3185	0	.
chr3R	29857514	29857516	P-element_non-reference_ERS629842_retroseq_rp_3186	0	.
chr3R	30273029	30273031	P-element_non-reference_ERS629842_retroseq_rp_3196	0	.
chr3R	30450429	30450431	P-element_non-reference_ERS629842_retroseq_rp_3199	0	.
chr3R	30460519	30460521	P-element_non-reference_ERS629842_retroseq_rp_3200	0	.
chr4	1051489	1051491	P-element_non-reference_ERS629842_retroseq_rp_3256	0	.
chr4	1268746	1268748	P-element_non-reference_ERS629842_retroseq_rp_3262	0	.
chrX	3294924	3294926	P-element_non-reference_ERS629842_retroseq_rp_3293	0	.
chrX	3703909	3703911	P-element_non-reference_ERS629842_retroseq_rp_3300	0	.
chrX	6077473	6077475	P-element_non-reference_ERS629842_retroseq_rp_3332	0	.
chrX	6571393	6571395	P-element_non-reference_ERS629842_retroseq_rp_3344	0	.
chrX	8501591	8501593	P-element_non-reference_ERS629842_retroseq_rp_3377	0	.
chrX	9041747	9041749	P-element_non-reference_ERS629842_retroseq_rp_3380	0	.
chrX	10290324	10290326	P-element_non-reference_ERS629842_retroseq_rp_3408	0	.
chrX	10546972	10546974	P-element_non-reference_ERS629842_retroseq_rp_3410	0	.
chrX	10744329	10744331	P-element_non-reference_ERS629842_retroseq_rp_3416	0	.
chrX	11600925	11600927	P-element_non-reference_ERS629842_retroseq_rp_3428	0	.
chrX	11918666	11918668	P-element_non-reference_ERS629842_retroseq_rp_3432	0	.
chrX	13278806	13278808	P-element_non-reference_ERS629842_retroseq_rp_3462	0	.
chrX	13642105	13642107	P-element_non-reference_ERS629842_retroseq_rp_3466	0	.
chrX	14923819	14923821	P-element_non-reference_ERS629842_retroseq_rp_3489	0	.
chrX	15499032	15499034	P-element_non-reference_ERS629842_retroseq_rp_3505	0	.
chrX	15812176	15812178	P-element_non-reference_ERS629842_retroseq_rp_3510	0	.
chrX	18535667	18535669	P-element_non-reference_ERS629842_retroseq_rp_3548	0	.
chrX	20330599	20330601	P-element_non-reference_ERS629842_retroseq_rp_3573	0	.
chrX	20448756	20448758	P-element_non-reference_ERS629842_retroseq_rp_3576	0	.
chrX	21400884	21400886	P-element_non-reference_ERS629842_retroseq_rp_3600	0	.
