# Supplementary material for: Genomic analysis of P elements in natural populations of Drosophila melanogaster
Source: PeerJ. 2017 Sep 15;5:e3824. doi: 10.7717/peerj.3824 (PMC5602686; doi:10.7717/peerj.3824)
Supplement: File S2 — Zip archive of browser extensible data (BED) files of predicted P element locations in genome sequences from 50 isofemale strains and 6 pool-seq samples from three global regions. Each sample has four BED files corresponding to raw (*raw.bed) and filtered (*nonredundant.bed) output from TEMP and RetroSeq, respectively. BED files for seven isofemale strains from Bergman & Haddrill (2015) are included here that do not have GD data in Ignatenko et al. (2015) but are included in the pool-seq samples, allowing comparisons to be made between isofemale strains and pool-seq samples for the same set of strains. [file peerj-05-3824-s002.zip › bed_files/ERS629842_temp_nonredundant.bed]

track name="ERS629842_TEMP" description="ERS629842_TEMP"
chr2L	3632181	3632263	P-element_non-reference_ERS629842_temp_rp_694	0	+
chr2L	3632184	3632378	P-element_non-reference_ERS629842_temp_rp_695	0	-
chr2L	5799553	5799568	P-element_non-reference_ERS629842_temp_rp_1037	0	-
chr2L	5943809	5943819	P-element_non-reference_ERS629842_temp_sr_1056	0	-
chr2L	6339500	6339562	P-element_non-reference_ERS629842_temp_rp_1111	0	-
chr2L	7240483	7240491	P-element_non-reference_ERS629842_temp_sr_1226	0	-
chr2L	7991753	7991761	P-element_non-reference_ERS629842_temp_sr_1331	0	-
chr2L	8463883	8464051	P-element_non-reference_ERS629842_temp_rp_1372	0	+
chr2L	8699994	8700025	P-element_non-reference_ERS629842_temp_rp_1400	0	-
chr2L	8985005	8985015	P-element_non-reference_ERS629842_temp_sr_1448	0	-
chr2L	9782267	9782275	P-element_non-reference_ERS629842_temp_sr_1576	0	+
chr2L	9984124	9984172	P-element_non-reference_ERS629842_temp_rp_1609	0	+
chr2L	10230635	10230673	P-element_non-reference_ERS629842_temp_rp_1640	0	+
chr2L	10250434	10250549	P-element_non-reference_ERS629842_temp_rp_1643	0	-
chr2L	10506753	10506778	P-element_non-reference_ERS629842_temp_rp_1669	0	-
chr2L	12038580	12038632	P-element_non-reference_ERS629842_temp_rp_1904	0	+
chr2L	14490402	14490615	P-element_non-reference_ERS629842_temp_rp_2302	0	-
chr2L	16685307	16685347	P-element_non-reference_ERS629842_temp_rp_2636	0	+
chr2L	16986541	16986556	P-element_non-reference_ERS629842_temp_rp_2699	0	-
chr2L	18454624	18454634	P-element_non-reference_ERS629842_temp_sr_2915	0	+
chr2L	19158250	19158258	P-element_non-reference_ERS629842_temp_sr_3028	0	-
chr2L	19158446	19158548	P-element_non-reference_ERS629842_temp_rp_3029	0	+
chr2L	19432488	19432526	P-element_non-reference_ERS629842_temp_rp_3070	0	+
chr2L	20117788	20117840	P-element_non-reference_ERS629842_temp_rp_3210	0	-
chr2R	5251038	5251093	P-element_non-reference_ERS629842_temp_rp_13152	0	+
chr2R	6219492	6219526	P-element_non-reference_ERS629842_temp_rp_14027	0	+
chr2R	6236052	6236110	P-element_non-reference_ERS629842_temp_rp_14031	0	-
chr2R	6697099	6697101	P-element_non-reference_ERS629842_temp_rp_14328	0	-
chr2R	7490454	7490512	P-element_non-reference_ERS629842_temp_rp_14492	0	-
chr2R	8152281	8152329	P-element_non-reference_ERS629842_temp_rp_14600	0	+
chr2R	9284672	9284682	P-element_non-reference_ERS629842_temp_sr_14793	0	+
chr2R	10124270	10124280	P-element_non-reference_ERS629842_temp_sr_14952	0	-
chr2R	10541701	10541710	P-element_non-reference_ERS629842_temp_sr_15026	0	+
chr2R	10551846	10551854	P-element_non-reference_ERS629842_temp_rp_15029	0	+
chr2R	11366771	11366781	P-element_non-reference_ERS629842_temp_rp_15193	0	-
chr2R	11604940	11604948	P-element_non-reference_ERS629842_temp_sr_15232	0	-
chr2R	13363101	13363105	P-element_non-reference_ERS629842_temp_rp_15510	0	-
chr2R	13942091	13942165	P-element_non-reference_ERS629842_temp_rp_15601	0	-
chr2R	14877692	14877718	P-element_non-reference_ERS629842_temp_rp_15746	0	-
chr2R	14881455	14881505	P-element_non-reference_ERS629842_temp_rp_15747	0	-
chr2R	15931958	15932518	P-element_non-reference_ERS629842_temp_rp_15919	0	+
chr2R	16001226	16001291	P-element_non-reference_ERS629842_temp_rp_15924	0	-
chr2R	16661141	16661189	P-element_non-reference_ERS629842_temp_rp_16009	0	-
chr2R	16857169	16857178	P-element_non-reference_ERS629842_temp_sr_16038	0	-
chr2R	17394568	17394578	P-element_non-reference_ERS629842_temp_sr_16125	0	-
chr2R	17420878	17420886	P-element_non-reference_ERS629842_temp_sr_16127	0	+
chr2R	17698397	17698407	P-element_non-reference_ERS629842_temp_sr_16167	0	-
chr2R	18357800	18357810	P-element_non-reference_ERS629842_temp_rp_16269	0	-
chr2R	18857973	18858035	P-element_non-reference_ERS629842_temp_rp_16346	0	-
chr2R	20186493	20186502	P-element_non-reference_ERS629842_temp_rp_16517	0	+
chr2R	20698407	20698415	P-element_non-reference_ERS629842_temp_sr_16608	0	-
chr2R	21076781	21076804	P-element_non-reference_ERS629842_temp_rp_16664	0	+
chr2R	21389391	21389469	P-element_non-reference_ERS629842_temp_rp_16720	0	+
chr2R	21710258	21710332	P-element_non-reference_ERS629842_temp_rp_16765	0	+
chr2R	22060886	22060963	P-element_non-reference_ERS629842_temp_rp_16825	0	-
chr2R	22807053	22807065	P-element_non-reference_ERS629842_temp_sr_16942	0	-
chr2R	23580795	23580803	P-element_non-reference_ERS629842_temp_sr_17036	0	-
chr2R	24736680	24736688	P-element_non-reference_ERS629842_temp_sr_17190	0	-
chr2R	24814478	24814670	P-element_non-reference_ERS629842_temp_rp_17197	0	+
chr3L	131511	131519	P-element_non-reference_ERS629842_temp_sr_17387	0	+
chr3L	748804	748812	P-element_non-reference_ERS629842_temp_sr_17486	0	+
chr3L	749333	749342	P-element_non-reference_ERS629842_temp_sr_17487	0	-
chr3L	1318768	1318776	P-element_non-reference_ERS629842_temp_sr_17571	0	+
chr3L	5277915	5278146	P-element_non-reference_ERS629842_temp_rp_18143	0	+
chr3L	9763595	9763603	P-element_non-reference_ERS629842_temp_sr_18777	0	+
chr3L	11070544	11070689	P-element_non-reference_ERS629842_temp_rp_18964	0	+
chr3L	11136057	11136083	P-element_non-reference_ERS629842_temp_rp_18972	0	-
chr3L	11708493	11708563	P-element_non-reference_ERS629842_temp_rp_19054	0	-
chr3L	11712076	11712088	P-element_non-reference_ERS629842_temp_rp_19055	0	-
chr3L	12056636	12056723	P-element_non-reference_ERS629842_temp_rp_19091	0	-
chr3L	13228501	13228549	P-element_non-reference_ERS629842_temp_rp_19257	0	-
chr3L	13992751	13992799	P-element_non-reference_ERS629842_temp_rp_19364	0	-
chr3L	15336555	15336564	P-element_non-reference_ERS629842_temp_sr_19585	0	+
chr3L	16046899	16046907	P-element_non-reference_ERS629842_temp_sr_19680	0	-
chr3L	18139291	18139299	P-element_non-reference_ERS629842_temp_sr_20008	0	+
chr3L	18399350	18399379	P-element_non-reference_ERS629842_temp_rp_20053	0	+
chr3L	18626311	18626341	P-element_non-reference_ERS629842_temp_rp_20101	0	-
chr3L	22408016	22408101	P-element_non-reference_ERS629842_temp_rp_20835	0	-
chr3L	22749312	22749568	P-element_non-reference_ERS629842_temp_rp_20925	0	+
chr3L	27390528	27390537	P-element_non-reference_ERS629842_temp_sr_27002	0	+
chr3R	4390389	4390400	P-element_non-reference_ERS629842_temp_rp_33329	0	-
chr3R	4428788	4428801	P-element_non-reference_ERS629842_temp_rp_33341	0	+
chr3R	5368351	5368363	P-element_non-reference_ERS629842_temp_rp_33670	0	-
chr3R	8933167	8933201	P-element_non-reference_ERS629842_temp_rp_34268	0	-
chr3R	9247265	9247305	P-element_non-reference_ERS629842_temp_rp_34310	0	-
chr3R	9809311	9809322	P-element_non-reference_ERS629842_temp_rp_34399	0	+
chr3R	11157052	11157183	P-element_non-reference_ERS629842_temp_rp_34588	0	+
chr3R	11569117	11569151	P-element_non-reference_ERS629842_temp_rp_34656	0	-
chr3R	11982667	11982673	P-element_non-reference_ERS629842_temp_rp_34709	0	-
chr3R	13779623	13779631	P-element_non-reference_ERS629842_temp_sr_35038	0	-
chr3R	15664979	15664989	P-element_non-reference_ERS629842_temp_sr_35293	0	+
chr3R	16242416	16242424	P-element_non-reference_ERS629842_temp_sr_35391	0	-
chr3R	16280088	16280097	P-element_non-reference_ERS629842_temp_rp_35398	0	+
chr3R	17688066	17688075	P-element_non-reference_ERS629842_temp_rp_35577	0	+
chr3R	18397038	18397047	P-element_non-reference_ERS629842_temp_sr_35710	0	-
chr3R	18584452	18584464	P-element_non-reference_ERS629842_temp_rp_35744	0	-
chr3R	19211583	19211705	P-element_non-reference_ERS629842_temp_rp_35848	0	+
chr3R	20008511	20008548	P-element_non-reference_ERS629842_temp_rp_35946	0	+
chr3R	20791268	20791269	P-element_non-reference_ERS629842_temp_rp_36082	0	+
chr3R	21060750	21060758	P-element_non-reference_ERS629842_temp_sr_36116	0	+
chr3R	21296483	21296595	P-element_non-reference_ERS629842_temp_rp_36151	0	+
chr3R	21633073	21633108	P-element_non-reference_ERS629842_temp_rp_36201	0	-
chr3R	25594441	25594568	P-element_non-reference_ERS629842_temp_rp_36821	0	-
chr3R	27706031	27706039	P-element_non-reference_ERS629842_temp_sr_37074	0	-
chr3R	27905961	27905967	P-element_non-reference_ERS629842_temp_rp_37099	0	-
chr3R	29772222	29772249	P-element_non-reference_ERS629842_temp_rp_37372	0	+
chr3R	30450375	30450524	P-element_non-reference_ERS629842_temp_rp_37470	0	+
chr3R	30460459	30460468	P-element_non-reference_ERS629842_temp_sr_37472	0	-
chrX	479400	479411	P-element_non-reference_ERS629842_temp_sr_39316	0	-
chrX	3294872	3294880	P-element_non-reference_ERS629842_temp_sr_39748	0	+
chrX	3703854	3703866	P-element_non-reference_ERS629842_temp_rp_39825	0	-
chrX	6571536	6571828	P-element_non-reference_ERS629842_temp_rp_40348	0	+
chrX	8501618	8501626	P-element_non-reference_ERS629842_temp_sr_40758	0	-
chrX	9041757	9041792	P-element_non-reference_ERS629842_temp_rp_40876	0	+
chrX	10290234	10290242	P-element_non-reference_ERS629842_temp_sr_41152	0	+
chrX	10546920	10546976	P-element_non-reference_ERS629842_temp_rp_41199	0	+
chrX	10744362	10744372	P-element_non-reference_ERS629842_temp_sr_41266	0	+
chrX	11600911	11600971	P-element_non-reference_ERS629842_temp_rp_41456	0	-
chrX	11918698	11918708	P-element_non-reference_ERS629842_temp_sr_41542	0	-
chrX	13278809	13278818	P-element_non-reference_ERS629842_temp_sr_41807	0	-
chrX	13642081	13642090	P-element_non-reference_ERS629842_temp_sr_41875	0	+
chrX	14923610	14923639	P-element_non-reference_ERS629842_temp_rp_42099	0	-
chrX	15498941	15498949	P-element_non-reference_ERS629842_temp_sr_42196	0	+
chrX	18535603	18535687	P-element_non-reference_ERS629842_temp_rp_42679	0	+
chrX	20448713	20448726	P-element_non-reference_ERS629842_temp_rp_43117	0	+
chrX	21400811	21400880	P-element_non-reference_ERS629842_temp_rp_43420	0	-
