# Supplementary material for: Genomic analysis of P elements in natural populations of Drosophila melanogaster
Source: PeerJ. 2017 Sep 15;5:e3824. doi: 10.7717/peerj.3824 (PMC5602686; doi:10.7717/peerj.3824)
Supplement: File S2 — Zip archive of browser extensible data (BED) files of predicted P element locations in genome sequences from 50 isofemale strains and 6 pool-seq samples from three global regions. Each sample has four BED files corresponding to raw (*raw.bed) and filtered (*nonredundant.bed) output from TEMP and RetroSeq, respectively. BED files for seven isofemale strains from Bergman & Haddrill (2015) are included here that do not have GD data in Ignatenko et al. (2015) but are included in the pool-seq samples, allowing comparisons to be made between isofemale strains and pool-seq samples for the same set of strains. [file peerj-05-3824-s002.zip › bed_files/ERS629842_temp_raw.bed]

track name="ERS629842_TEMP" description="ERS629842_TEMP"
chr2L	66494	66538	P-element_non-reference_ERS629842_temp_rp_187	0	-
chr2L	478785	479034	P-element_non-reference_ERS629842_temp_rp_261	0	+
chr2L	490426	490864	P-element_non-reference_ERS629842_temp_rp_266	0	+
chr2L	1737250	1737582	P-element_non-reference_ERS629842_temp_rp_437	0	-
chr2L	2178720	2179196	P-element_non-reference_ERS629842_temp_rp_495	0	+
chr2L	2221632	2222108	P-element_non-reference_ERS629842_temp_rp_500	0	-
chr2L	2751843	2752319	P-element_non-reference_ERS629842_temp_rp_567	0	+
chr2L	2752182	2752658	P-element_non-reference_ERS629842_temp_rp_568	0	-
chr2L	2807810	2808286	P-element_non-reference_ERS629842_temp_rp_573	0	-
chr2L	2808099	2808575	P-element_non-reference_ERS629842_temp_rp_574	0	+
chr2L	3046561	3047037	P-element_non-reference_ERS629842_temp_rp_611	0	-
chr2L	3632181	3632263	P-element_non-reference_ERS629842_temp_rp_694	0	+
chr2L	3632184	3632378	P-element_non-reference_ERS629842_temp_rp_695	0	-
chr2L	3806115	3806152	P-element_non-reference_ERS629842_temp_rp_721	0	-
chr2L	4140048	4140524	P-element_non-reference_ERS629842_temp_rp_768	0	+
chr2L	4463347	4463769	P-element_non-reference_ERS629842_temp_rp_816	0	-
chr2L	5108196	5108634	P-element_non-reference_ERS629842_temp_rp_904	0	-
chr2L	5270181	5270657	P-element_non-reference_ERS629842_temp_rp_927	0	+
chr2L	5270670	5271146	P-element_non-reference_ERS629842_temp_rp_928	0	-
chr2L	5374464	5374940	P-element_non-reference_ERS629842_temp_rp_958	0	-
chr2L	5799553	5799568	P-element_non-reference_ERS629842_temp_rp_1037	0	-
chr2L	5943809	5943819	P-element_non-reference_ERS629842_temp_sr_1056	0	-
chr2L	6255167	6255643	P-element_non-reference_ERS629842_temp_rp_1102	0	+
chr2L	6339500	6339562	P-element_non-reference_ERS629842_temp_rp_1111	0	-
chr2L	6686848	6686902	P-element_non-reference_ERS629842_temp_rp_1163	0	-
chr2L	7067856	7067954	P-element_non-reference_ERS629842_temp_rp_1210	0	+
chr2L	7240483	7240491	P-element_non-reference_ERS629842_temp_sr_1226	0	-
chr2L	7809795	7809889	P-element_non-reference_ERS629842_temp_rp_1304	0	-
chr2L	7991753	7991761	P-element_non-reference_ERS629842_temp_sr_1331	0	-
chr2L	8463883	8464051	P-element_non-reference_ERS629842_temp_rp_1372	0	+
chr2L	8542440	8542486	P-element_non-reference_ERS629842_temp_rp_1378	0	-
chr2L	8585178	8585654	P-element_non-reference_ERS629842_temp_rp_1383	0	+
chr2L	8699994	8700025	P-element_non-reference_ERS629842_temp_rp_1400	0	-
chr2L	8985005	8985015	P-element_non-reference_ERS629842_temp_sr_1448	0	-
chr2L	9782267	9782275	P-element_non-reference_ERS629842_temp_sr_1576	0	+
chr2L	9790669	9790709	P-element_non-reference_ERS629842_temp_rp_1578	0	-
chr2L	9984124	9984172	P-element_non-reference_ERS629842_temp_rp_1609	0	+
chr2L	10230635	10230673	P-element_non-reference_ERS629842_temp_rp_1640	0	+
chr2L	10250434	10250549	P-element_non-reference_ERS629842_temp_rp_1643	0	-
chr2L	10292248	10292361	P-element_non-reference_ERS629842_temp_rp_1649	0	+
chr2L	10506753	10506778	P-element_non-reference_ERS629842_temp_rp_1669	0	-
chr2L	11405157	11405633	P-element_non-reference_ERS629842_temp_rp_1797	0	+
chr2L	11808185	11808193	P-element_non-reference_ERS629842_temp_sr_1866	0	-
chr2L	11969093	11969191	P-element_non-reference_ERS629842_temp_rp_1892	0	+
chr2L	12027396	12027575	P-element_non-reference_ERS629842_temp_rp_1903	0	-
chr2L	12038580	12038632	P-element_non-reference_ERS629842_temp_rp_1904	0	+
chr2L	12483225	12483418	P-element_non-reference_ERS629842_temp_rp_1973	0	+
chr2L	12483586	12484062	P-element_non-reference_ERS629842_temp_rp_1974	0	-
chr2L	12520991	12521141	P-element_non-reference_ERS629842_temp_rp_1979	0	-
chr2L	14013548	14014024	P-element_non-reference_ERS629842_temp_rp_2230	0	-
chr2L	14018379	14018855	P-element_non-reference_ERS629842_temp_rp_2231	0	-
chr2L	14490402	14490615	P-element_non-reference_ERS629842_temp_rp_2302	0	-
chr2L	14684647	14685123	P-element_non-reference_ERS629842_temp_rp_2335	0	-
chr2L	16223950	16223954	P-element_non-reference_ERS629842_temp_rp_2562	0	+
chr2L	16685307	16685347	P-element_non-reference_ERS629842_temp_rp_2636	0	+
chr2L	16690363	16690566	P-element_non-reference_ERS629842_temp_rp_2637	0	-
chr2L	16986541	16986556	P-element_non-reference_ERS629842_temp_rp_2699	0	-
chr2L	18454624	18454634	P-element_non-reference_ERS629842_temp_sr_2915	0	+
chr2L	18605006	18605482	P-element_non-reference_ERS629842_temp_rp_2941	0	-
chr2L	19158250	19158258	P-element_non-reference_ERS629842_temp_sr_3028	0	-
chr2L	19158446	19158548	P-element_non-reference_ERS629842_temp_rp_3029	0	+
chr2L	19432488	19432526	P-element_non-reference_ERS629842_temp_rp_3070	0	+
chr2L	20085092	20085118	P-element_non-reference_ERS629842_temp_rp_3188	0	-
chr2L	20117788	20117840	P-element_non-reference_ERS629842_temp_rp_3210	0	-
chr2L	20204980	20204988	P-element_non-reference_ERS629842_temp_sr_3270	0	-
chr2L	22272529	22273005	P-element_non-reference_ERS629842_temp_rp_4363	0	-
chr2L	23001973	23002449	P-element_non-reference_ERS629842_temp_rp_5467	0	+
chr2R	4471170	4471646	P-element_non-reference_ERS629842_temp_rp_11972	0	-
chr2R	4994268	4994744	P-element_non-reference_ERS629842_temp_rp_12763	0	-
chr2R	5251038	5251093	P-element_non-reference_ERS629842_temp_rp_13152	0	+
chr2R	5323621	5324097	P-element_non-reference_ERS629842_temp_rp_13265	0	+
chr2R	6219492	6219526	P-element_non-reference_ERS629842_temp_rp_14027	0	+
chr2R	6236052	6236110	P-element_non-reference_ERS629842_temp_rp_14031	0	-
chr2R	6488877	6489353	P-element_non-reference_ERS629842_temp_rp_14286	0	+
chr2R	6697099	6697101	P-element_non-reference_ERS629842_temp_rp_14328	0	-
chr2R	7490454	7490512	P-element_non-reference_ERS629842_temp_rp_14492	0	-
chr2R	7566777	7566917	P-element_non-reference_ERS629842_temp_rp_14504	0	+
chr2R	7985749	7986225	P-element_non-reference_ERS629842_temp_rp_14573	0	-
chr2R	8152281	8152329	P-element_non-reference_ERS629842_temp_rp_14600	0	+
chr2R	9284672	9284682	P-element_non-reference_ERS629842_temp_sr_14793	0	+
chr2R	9413415	9413488	P-element_non-reference_ERS629842_temp_rp_14815	0	-
chr2R	9842684	9842739	P-element_non-reference_ERS629842_temp_rp_14892	0	-
chr2R	10078298	10078406	P-element_non-reference_ERS629842_temp_rp_14944	0	+
chr2R	10124270	10124280	P-element_non-reference_ERS629842_temp_sr_14952	0	-
chr2R	10279046	10279522	P-element_non-reference_ERS629842_temp_rp_14992	0	+
chr2R	10534083	10534559	P-element_non-reference_ERS629842_temp_rp_15024	0	+
chr2R	10541701	10541710	P-element_non-reference_ERS629842_temp_sr_15026	0	+
chr2R	10551846	10551854	P-element_non-reference_ERS629842_temp_rp_15029	0	+
chr2R	10555239	10555493	P-element_non-reference_ERS629842_temp_rp_15031	0	+
chr2R	11366771	11366781	P-element_non-reference_ERS629842_temp_rp_15193	0	-
chr2R	11397310	11397550	P-element_non-reference_ERS629842_temp_rp_15201	0	-
chr2R	11604940	11604948	P-element_non-reference_ERS629842_temp_sr_15232	0	-
chr2R	12184899	12185375	P-element_non-reference_ERS629842_temp_rp_15321	0	+
chr2R	12185378	12185854	P-element_non-reference_ERS629842_temp_rp_15324	0	-
chr2R	12188194	12188670	P-element_non-reference_ERS629842_temp_rp_15327	0	-
chr2R	12322451	12322927	P-element_non-reference_ERS629842_temp_rp_15347	0	-
chr2R	12728374	12728850	P-element_non-reference_ERS629842_temp_rp_15407	0	-
chr2R	13363101	13363105	P-element_non-reference_ERS629842_temp_rp_15510	0	-
chr2R	13622755	13623199	P-element_non-reference_ERS629842_temp_rp_15552	0	+
chr2R	13942091	13942165	P-element_non-reference_ERS629842_temp_rp_15601	0	-
chr2R	14307476	14307674	P-element_non-reference_ERS629842_temp_rp_15661	0	+
chr2R	14877692	14877718	P-element_non-reference_ERS629842_temp_rp_15746	0	-
chr2R	14881455	14881505	P-element_non-reference_ERS629842_temp_rp_15747	0	-
chr2R	14882031	14882507	P-element_non-reference_ERS629842_temp_rp_15748	0	+
chr2R	15931958	15932518	P-element_non-reference_ERS629842_temp_rp_15919	0	+
chr2R	16001226	16001291	P-element_non-reference_ERS629842_temp_rp_15924	0	-
chr2R	16386306	16386717	P-element_non-reference_ERS629842_temp_rp_15977	0	+
chr2R	16661141	16661189	P-element_non-reference_ERS629842_temp_rp_16009	0	-
chr2R	16683712	16684188	P-element_non-reference_ERS629842_temp_rp_16012	0	-
chr2R	16783670	16783794	P-element_non-reference_ERS629842_temp_rp_16027	0	+
chr2R	16857169	16857178	P-element_non-reference_ERS629842_temp_sr_16038	0	-
chr2R	17097524	17097783	P-element_non-reference_ERS629842_temp_rp_16081	0	+
chr2R	17394568	17394578	P-element_non-reference_ERS629842_temp_sr_16125	0	-
chr2R	17420878	17420886	P-element_non-reference_ERS629842_temp_sr_16127	0	+
chr2R	17698397	17698407	P-element_non-reference_ERS629842_temp_sr_16167	0	-
chr2R	17846587	17846659	P-element_non-reference_ERS629842_temp_rp_16192	0	+
chr2R	18357800	18357810	P-element_non-reference_ERS629842_temp_rp_16269	0	-
chr2R	18688032	18688236	P-element_non-reference_ERS629842_temp_rp_16322	0	+
chr2R	18857973	18858035	P-element_non-reference_ERS629842_temp_rp_16346	0	-
chr2R	19274990	19275116	P-element_non-reference_ERS629842_temp_rp_16411	0	-
chr2R	20186493	20186502	P-element_non-reference_ERS629842_temp_rp_16517	0	+
chr2R	20698407	20698415	P-element_non-reference_ERS629842_temp_sr_16608	0	-
chr2R	21076781	21076804	P-element_non-reference_ERS629842_temp_rp_16664	0	+
chr2R	21101818	21101826	P-element_non-reference_ERS629842_temp_sr_16667	0	+
chr2R	21250911	21250971	P-element_non-reference_ERS629842_temp_rp_16700	0	-
chr2R	21389391	21389469	P-element_non-reference_ERS629842_temp_rp_16720	0	+
chr2R	21497160	21497636	P-element_non-reference_ERS629842_temp_rp_16732	0	-
chr2R	21709526	21709639	P-element_non-reference_ERS629842_temp_rp_16764	0	-
chr2R	21710258	21710332	P-element_non-reference_ERS629842_temp_rp_16765	0	+
chr2R	22060886	22060963	P-element_non-reference_ERS629842_temp_rp_16825	0	-
chr2R	22807053	22807065	P-element_non-reference_ERS629842_temp_sr_16942	0	-
chr2R	22895941	22896160	P-element_non-reference_ERS629842_temp_rp_16951	0	-
chr2R	23580795	23580803	P-element_non-reference_ERS629842_temp_sr_17036	0	-
chr2R	23965577	23966053	P-element_non-reference_ERS629842_temp_rp_17090	0	+
chr2R	24736680	24736688	P-element_non-reference_ERS629842_temp_sr_17190	0	-
chr2R	24814478	24814670	P-element_non-reference_ERS629842_temp_rp_17197	0	+
chr2R	25257431	25257907	P-element_non-reference_ERS629842_temp_rp_17296	0	-
chr3L	131511	131519	P-element_non-reference_ERS629842_temp_sr_17387	0	+
chr3L	132478	132510	P-element_non-reference_ERS629842_temp_rp_17388	0	-
chr3L	748804	748812	P-element_non-reference_ERS629842_temp_sr_17486	0	+
chr3L	749333	749342	P-element_non-reference_ERS629842_temp_sr_17487	0	-
chr3L	850596	851072	P-element_non-reference_ERS629842_temp_rp_17506	0	+
chr3L	884176	884652	P-element_non-reference_ERS629842_temp_rp_17511	0	+
chr3L	1318768	1318776	P-element_non-reference_ERS629842_temp_sr_17571	0	+
chr3L	2487904	2488380	P-element_non-reference_ERS629842_temp_rp_17708	0	+
chr3L	2502640	2503059	P-element_non-reference_ERS629842_temp_rp_17712	0	-
chr3L	5277915	5278146	P-element_non-reference_ERS629842_temp_rp_18143	0	+
chr3L	6217854	6218330	P-element_non-reference_ERS629842_temp_rp_18280	0	-
chr3L	9423461	9423667	P-element_non-reference_ERS629842_temp_rp_18725	0	+
chr3L	9505230	9505530	P-element_non-reference_ERS629842_temp_rp_18742	0	+
chr3L	9763595	9763603	P-element_non-reference_ERS629842_temp_sr_18777	0	+
chr3L	11070544	11070689	P-element_non-reference_ERS629842_temp_rp_18964	0	+
chr3L	11136057	11136083	P-element_non-reference_ERS629842_temp_rp_18972	0	-
chr3L	11708493	11708563	P-element_non-reference_ERS629842_temp_rp_19054	0	-
chr3L	11712076	11712088	P-element_non-reference_ERS629842_temp_rp_19055	0	-
chr3L	12056636	12056723	P-element_non-reference_ERS629842_temp_rp_19091	0	-
chr3L	12399123	12399599	P-element_non-reference_ERS629842_temp_rp_19147	0	-
chr3L	13228501	13228549	P-element_non-reference_ERS629842_temp_rp_19257	0	-
chr3L	13992751	13992799	P-element_non-reference_ERS629842_temp_rp_19364	0	-
chr3L	14500372	14500848	P-element_non-reference_ERS629842_temp_rp_19451	0	-
chr3L	15336555	15336564	P-element_non-reference_ERS629842_temp_sr_19585	0	+
chr3L	15507708	15507905	P-element_non-reference_ERS629842_temp_rp_19610	0	+
chr3L	15840825	15841301	P-element_non-reference_ERS629842_temp_rp_19656	0	-
chr3L	16046899	16046907	P-element_non-reference_ERS629842_temp_sr_19680	0	-
chr3L	17023673	17024149	P-element_non-reference_ERS629842_temp_rp_19817	0	-
chr3L	18139291	18139299	P-element_non-reference_ERS629842_temp_sr_20008	0	+
chr3L	18399350	18399379	P-element_non-reference_ERS629842_temp_rp_20053	0	+
chr3L	18626311	18626341	P-element_non-reference_ERS629842_temp_rp_20101	0	-
chr3L	18691115	18691591	P-element_non-reference_ERS629842_temp_rp_20114	0	+
chr3L	19670166	19670175	P-element_non-reference_ERS629842_temp_rp_20279	0	+
chr3L	20208205	20208681	P-element_non-reference_ERS629842_temp_rp_20383	0	-
chr3L	21891189	21891665	P-element_non-reference_ERS629842_temp_rp_20715	0	+
chr3L	22267430	22267752	P-element_non-reference_ERS629842_temp_rp_20801	0	+
chr3L	22408016	22408101	P-element_non-reference_ERS629842_temp_rp_20835	0	-
chr3L	22749312	22749568	P-element_non-reference_ERS629842_temp_rp_20925	0	+
chr3L	24377578	24378054	P-element_non-reference_ERS629842_temp_rp_23064	0	-
chr3L	27390528	27390537	P-element_non-reference_ERS629842_temp_sr_27002	0	+
chr3R	2471866	2472342	P-element_non-reference_ERS629842_temp_rp_30936	0	-
chr3R	4390389	4390400	P-element_non-reference_ERS629842_temp_rp_33329	0	-
chr3R	4428788	4428801	P-element_non-reference_ERS629842_temp_rp_33341	0	+
chr3R	5368351	5368363	P-element_non-reference_ERS629842_temp_rp_33670	0	-
chr3R	5671371	5671847	P-element_non-reference_ERS629842_temp_rp_33713	0	+
chr3R	8090557	8091033	P-element_non-reference_ERS629842_temp_rp_34123	0	+
chr3R	8093534	8094010	P-element_non-reference_ERS629842_temp_rp_34124	0	+
chr3R	8933167	8933201	P-element_non-reference_ERS629842_temp_rp_34268	0	-
chr3R	9247265	9247305	P-element_non-reference_ERS629842_temp_rp_34310	0	-
chr3R	9809311	9809322	P-element_non-reference_ERS629842_temp_rp_34399	0	+
chr3R	10144348	10144824	P-element_non-reference_ERS629842_temp_rp_34441	0	-
chr3R	10144738	10145214	P-element_non-reference_ERS629842_temp_rp_34442	0	+
chr3R	10170335	10170553	P-element_non-reference_ERS629842_temp_rp_34444	0	-
chr3R	11157052	11157183	P-element_non-reference_ERS629842_temp_rp_34588	0	+
chr3R	11569117	11569151	P-element_non-reference_ERS629842_temp_rp_34656	0	-
chr3R	11982667	11982673	P-element_non-reference_ERS629842_temp_rp_34709	0	-
chr3R	12281065	12281156	P-element_non-reference_ERS629842_temp_rp_34750	0	+
chr3R	12385779	12386255	P-element_non-reference_ERS629842_temp_rp_34779	0	+
chr3R	12832928	12833404	P-element_non-reference_ERS629842_temp_rp_34880	0	+
chr3R	13731142	13731618	P-element_non-reference_ERS629842_temp_rp_35027	0	+
chr3R	13735398	13735550	P-element_non-reference_ERS629842_temp_rp_35032	0	+
chr3R	13779623	13779631	P-element_non-reference_ERS629842_temp_sr_35038	0	-
chr3R	15664979	15664989	P-element_non-reference_ERS629842_temp_sr_35293	0	+
chr3R	16232859	16233200	P-element_non-reference_ERS629842_temp_rp_35388	0	-
chr3R	16242416	16242424	P-element_non-reference_ERS629842_temp_sr_35391	0	-
chr3R	16242531	16242868	P-element_non-reference_ERS629842_temp_rp_35392	0	-
chr3R	16280088	16280097	P-element_non-reference_ERS629842_temp_rp_35398	0	+
chr3R	17688066	17688075	P-element_non-reference_ERS629842_temp_rp_35577	0	+
chr3R	17943983	17944069	P-element_non-reference_ERS629842_temp_rp_35624	0	-
chr3R	17944058	17944098	P-element_non-reference_ERS629842_temp_rp_35625	0	+
chr3R	18049370	18049518	P-element_non-reference_ERS629842_temp_rp_35644	0	-
chr3R	18183428	18183433	P-element_non-reference_ERS629842_temp_rp_35679	0	-
chr3R	18198390	18198392	P-element_non-reference_ERS629842_temp_rp_35682	0	+
chr3R	18271720	18272196	P-element_non-reference_ERS629842_temp_rp_35694	0	+
chr3R	18397038	18397047	P-element_non-reference_ERS629842_temp_sr_35710	0	-
chr3R	18584452	18584464	P-element_non-reference_ERS629842_temp_rp_35744	0	-
chr3R	19211583	19211705	P-element_non-reference_ERS629842_temp_rp_35848	0	+
chr3R	20008511	20008548	P-element_non-reference_ERS629842_temp_rp_35946	0	+
chr3R	20791268	20791269	P-element_non-reference_ERS629842_temp_rp_36082	0	+
chr3R	20990034	20990058	P-element_non-reference_ERS629842_temp_rp_36111	0	+
chr3R	21060750	21060758	P-element_non-reference_ERS629842_temp_sr_36116	0	+
chr3R	21296483	21296595	P-element_non-reference_ERS629842_temp_rp_36151	0	+
chr3R	21633073	21633108	P-element_non-reference_ERS629842_temp_rp_36201	0	-
chr3R	21844351	21844827	P-element_non-reference_ERS629842_temp_rp_36231	0	-
chr3R	22621952	22622428	P-element_non-reference_ERS629842_temp_rp_36354	0	-
chr3R	22686402	22686878	P-element_non-reference_ERS629842_temp_rp_36369	0	+
chr3R	24625951	24626427	P-element_non-reference_ERS629842_temp_rp_36674	0	+
chr3R	25594441	25594568	P-element_non-reference_ERS629842_temp_rp_36821	0	-
chr3R	27706031	27706039	P-element_non-reference_ERS629842_temp_sr_37074	0	-
chr3R	27905961	27905967	P-element_non-reference_ERS629842_temp_rp_37099	0	-
chr3R	28326751	28326826	P-element_non-reference_ERS629842_temp_rp_37173	0	+
chr3R	28416575	28417051	P-element_non-reference_ERS629842_temp_rp_37177	0	+
chr3R	28841152	28841628	P-element_non-reference_ERS629842_temp_rp_37236	0	+
chr3R	28884475	28884951	P-element_non-reference_ERS629842_temp_rp_37244	0	-
chr3R	29669021	29669497	P-element_non-reference_ERS629842_temp_rp_37349	0	+
chr3R	29765809	29765909	P-element_non-reference_ERS629842_temp_rp_37368	0	-
chr3R	29772222	29772249	P-element_non-reference_ERS629842_temp_rp_37372	0	+
chr3R	29857422	29857515	P-element_non-reference_ERS629842_temp_rp_37385	0	+
chr3R	29952736	29952743	P-element_non-reference_ERS629842_temp_rp_37394	0	-
chr3R	30158768	30159244	P-element_non-reference_ERS629842_temp_rp_37433	0	-
chr3R	30272890	30273058	P-element_non-reference_ERS629842_temp_rp_37452	0	-
chr3R	30450375	30450524	P-element_non-reference_ERS629842_temp_rp_37470	0	+
chr3R	30460459	30460468	P-element_non-reference_ERS629842_temp_sr_37472	0	-
chr3R	30564632	30565108	P-element_non-reference_ERS629842_temp_rp_37484	0	+
chr4	1051422	1051480	P-element_non-reference_ERS629842_temp_rp_38606	0	+
chr4	1259787	1260263	P-element_non-reference_ERS629842_temp_rp_38822	0	+
chr4	1268667	1268676	P-element_non-reference_ERS629842_temp_sr_38841	0	-
chrX	479400	479411	P-element_non-reference_ERS629842_temp_sr_39316	0	-
chrX	750892	751368	P-element_non-reference_ERS629842_temp_rp_39363	0	+
chrX	1352463	1352939	P-element_non-reference_ERS629842_temp_rp_39465	0	+
chrX	3294872	3294880	P-element_non-reference_ERS629842_temp_sr_39748	0	+
chrX	3703854	3703866	P-element_non-reference_ERS629842_temp_rp_39825	0	-
chrX	4814279	4814755	P-element_non-reference_ERS629842_temp_rp_40040	0	+
chrX	5679519	5679995	P-element_non-reference_ERS629842_temp_rp_40201	0	-
chrX	5920103	5920579	P-element_non-reference_ERS629842_temp_rp_40248	0	+
chrX	6077438	6077573	P-element_non-reference_ERS629842_temp_rp_40268	0	+
chrX	6562869	6563345	P-element_non-reference_ERS629842_temp_rp_40345	0	+
chrX	6571536	6571828	P-element_non-reference_ERS629842_temp_rp_40348	0	+
chrX	6862599	6863075	P-element_non-reference_ERS629842_temp_rp_40417	0	-
chrX	7002073	7002549	P-element_non-reference_ERS629842_temp_rp_40455	0	+
chrX	7925032	7925508	P-element_non-reference_ERS629842_temp_rp_40624	0	+
chrX	8501618	8501626	P-element_non-reference_ERS629842_temp_sr_40758	0	-
chrX	9041757	9041792	P-element_non-reference_ERS629842_temp_rp_40876	0	+
chrX	10290234	10290242	P-element_non-reference_ERS629842_temp_sr_41152	0	+
chrX	10546920	10546976	P-element_non-reference_ERS629842_temp_rp_41199	0	+
chrX	10744362	10744372	P-element_non-reference_ERS629842_temp_sr_41266	0	+
chrX	10757609	10757700	P-element_non-reference_ERS629842_temp_rp_41269	0	-
chrX	11600911	11600971	P-element_non-reference_ERS629842_temp_rp_41456	0	-
chrX	11918698	11918708	P-element_non-reference_ERS629842_temp_sr_41542	0	-
chrX	12523639	12524115	P-element_non-reference_ERS629842_temp_rp_41653	0	+
chrX	13278809	13278818	P-element_non-reference_ERS629842_temp_sr_41807	0	-
chrX	13642081	13642090	P-element_non-reference_ERS629842_temp_sr_41874	0	-
chrX	13642081	13642090	P-element_non-reference_ERS629842_temp_sr_41875	0	+
chrX	13762655	13762855	P-element_non-reference_ERS629842_temp_rp_41904	0	-
chrX	14923384	14923860	P-element_non-reference_ERS629842_temp_rp_42098	0	+
chrX	14923610	14923639	P-element_non-reference_ERS629842_temp_rp_42099	0	-
chrX	14923842	14924318	P-element_non-reference_ERS629842_temp_rp_42100	0	-
chrX	14950808	14950836	P-element_non-reference_ERS629842_temp_rp_42101	0	-
chrX	15451403	15451879	P-element_non-reference_ERS629842_temp_rp_42189	0	-
chrX	15498941	15498949	P-element_non-reference_ERS629842_temp_sr_42196	0	+
chrX	15812084	15812092	P-element_non-reference_ERS629842_temp_sr_42250	0	+
chrX	16085887	16086363	P-element_non-reference_ERS629842_temp_rp_42289	0	+
chrX	17920381	17920857	P-element_non-reference_ERS629842_temp_rp_42574	0	-
chrX	18268310	18268786	P-element_non-reference_ERS629842_temp_rp_42632	0	+
chrX	18535603	18535687	P-element_non-reference_ERS629842_temp_rp_42679	0	+
chrX	19009914	19010390	P-element_non-reference_ERS629842_temp_rp_42754	0	-
chrX	19886925	19887391	P-element_non-reference_ERS629842_temp_rp_42944	0	-
chrX	20330566	20330574	P-element_non-reference_ERS629842_temp_sr_43085	0	-
chrX	20330566	20331042	P-element_non-reference_ERS629842_temp_rp_43086	0	+
chrX	20448713	20448726	P-element_non-reference_ERS629842_temp_rp_43117	0	+
chrX	21339075	21339102	P-element_non-reference_ERS629842_temp_rp_43400	0	+
chrX	21400811	21400880	P-element_non-reference_ERS629842_temp_rp_43420	0	-
chrX	21832549	21833025	P-element_non-reference_ERS629842_temp_rp_43737	0	-
chrX	21973696	21974172	P-element_non-reference_ERS629842_temp_rp_43900	0	-
chrY	1436472	1436948	P-element_non-reference_ERS629842_temp_rp_47242	0	-
