# Supplementary material for: Genomic analysis of P elements in natural populations of Drosophila melanogaster
Source: PeerJ. 2017 Sep 15;5:e3824. doi: 10.7717/peerj.3824 (PMC5602686; doi:10.7717/peerj.3824)
Supplement: File S2 — Zip archive of browser extensible data (BED) files of predicted P element locations in genome sequences from 50 isofemale strains and 6 pool-seq samples from three global regions. Each sample has four BED files corresponding to raw (*raw.bed) and filtered (*nonredundant.bed) output from TEMP and RetroSeq, respectively. BED files for seven isofemale strains from Bergman & Haddrill (2015) are included here that do not have GD data in Ignatenko et al. (2015) but are included in the pool-seq samples, allowing comparisons to be made between isofemale strains and pool-seq samples for the same set of strains. [file peerj-05-3824-s002.zip › bed_files/ERS629843_retroseq_raw.bed]

track name="ERS629843_RetroSeq" description="ERS629843_RetroSeq"
chr2L	66553	66555	P-element_non-reference_ERS629843_retroseq_rp_10	0	.
chr2L	478880	478882	P-element_non-reference_ERS629843_retroseq_rp_17	0	.
chr2L	479817	479819	P-element_non-reference_ERS629843_retroseq_rp_18	0	.
chr2L	1555142	1555144	P-element_non-reference_ERS629843_retroseq_rp_32	0	.
chr2L	2755560	2755562	P-element_non-reference_ERS629843_retroseq_rp_54	0	.
chr2L	2999276	2999278	P-element_non-reference_ERS629843_retroseq_rp_57	0	.
chr2L	3836550	3836552	P-element_non-reference_ERS629843_retroseq_rp_71	0	.
chr2L	5001558	5001560	P-element_non-reference_ERS629843_retroseq_rp_103	0	.
chr2L	5800194	5800196	P-element_non-reference_ERS629843_retroseq_rp_116	0	.
chr2L	6125208	6125210	P-element_non-reference_ERS629843_retroseq_rp_124	0	.
chr2L	6339360	6339362	P-element_non-reference_ERS629843_retroseq_rp_130	0	.
chr2L	7491454	7491456	P-element_non-reference_ERS629843_retroseq_rp_147	0	.
chr2L	9984521	9984523	P-element_non-reference_ERS629843_retroseq_rp_195	0	.
chr2L	12507771	12507773	P-element_non-reference_ERS629843_retroseq_rp_262	0	.
chr2L	13461679	13461681	P-element_non-reference_ERS629843_retroseq_rp_282	0	.
chr2L	15200625	15200627	P-element_non-reference_ERS629843_retroseq_rp_340	0	.
chr2L	15332816	15332818	P-element_non-reference_ERS629843_retroseq_rp_345	0	.
chr2L	15762757	15762759	P-element_non-reference_ERS629843_retroseq_rp_353	0	.
chr2L	18944586	18944588	P-element_non-reference_ERS629843_retroseq_rp_441	0	.
chr2L	19571338	19571340	P-element_non-reference_ERS629843_retroseq_rp_460	0	.
chr2L	19736024	19736026	P-element_non-reference_ERS629843_retroseq_rp_468	0	.
chr2L	22134284	22134286	P-element_non-reference_ERS629843_retroseq_rp_552	0	.
chr2R	77904	77906	P-element_non-reference_ERS629843_retroseq_rp_595	0	.
chr2R	5015940	5015942	P-element_non-reference_ERS629843_retroseq_rp_689	0	.
chr2R	6036551	6036553	P-element_non-reference_ERS629843_retroseq_rp_744	0	.
chr2R	6220481	6220483	P-element_non-reference_ERS629843_retroseq_rp_748	0	.
chr2R	6871947	6871949	P-element_non-reference_ERS629843_retroseq_rp_771	0	.
chr2R	8649552	8649554	P-element_non-reference_ERS629843_retroseq_rp_812	0	.
chr2R	9110752	9110754	P-element_non-reference_ERS629843_retroseq_rp_820	0	.
chr2R	10279272	10279274	P-element_non-reference_ERS629843_retroseq_rp_850	0	.
chr2R	10437917	10437919	P-element_non-reference_ERS629843_retroseq_rp_854	0	.
chr2R	11106919	11106921	P-element_non-reference_ERS629843_retroseq_rp_873	0	.
chr2R	11602392	11602394	P-element_non-reference_ERS629843_retroseq_rp_885	0	.
chr2R	12185425	12185427	P-element_non-reference_ERS629843_retroseq_rp_890	0	.
chr2R	12916061	12916063	P-element_non-reference_ERS629843_retroseq_rp_910	0	.
chr2R	13623027	13623029	P-element_non-reference_ERS629843_retroseq_rp_932	0	.
chr2R	15610734	15610736	P-element_non-reference_ERS629843_retroseq_rp_978	0	.
chr2R	16280026	16280028	P-element_non-reference_ERS629843_retroseq_rp_987	0	.
chr2R	16334028	16334030	P-element_non-reference_ERS629843_retroseq_rp_988	0	.
chr2R	16611645	16611647	P-element_non-reference_ERS629843_retroseq_rp_996	0	.
chr2R	17869699	17869701	P-element_non-reference_ERS629843_retroseq_rp_1019	0	.
chr2R	18357654	18357656	P-element_non-reference_ERS629843_retroseq_rp_1031	0	.
chr2R	19275361	19275363	P-element_non-reference_ERS629843_retroseq_rp_1060	0	.
chr2R	19450634	19450636	P-element_non-reference_ERS629843_retroseq_rp_1064	0	.
chr2R	21200554	21200556	P-element_non-reference_ERS629843_retroseq_rp_1111	0	.
chr2R	21379592	21379594	P-element_non-reference_ERS629843_retroseq_rp_1116	0	.
chr2R	22193385	22193387	P-element_non-reference_ERS629843_retroseq_rp_1140	0	.
chr2R	22562128	22562130	P-element_non-reference_ERS629843_retroseq_rp_1145	0	.
chr2R	24389059	24389061	P-element_non-reference_ERS629843_retroseq_rp_1179	0	.
chr2R	25032356	25032358	P-element_non-reference_ERS629843_retroseq_rp_1187	0	.
chr3L	71580	71582	P-element_non-reference_ERS629843_retroseq_rp_1195	0	.
chr3L	703512	703514	P-element_non-reference_ERS629843_retroseq_rp_1205	0	.
chr3L	749330	749332	P-element_non-reference_ERS629843_retroseq_rp_1206	0	.
chr3L	1101486	1101488	P-element_non-reference_ERS629843_retroseq_rp_1210	0	.
chr3L	1586553	1586555	P-element_non-reference_ERS629843_retroseq_rp_1216	0	.
chr3L	3983811	3983813	P-element_non-reference_ERS629843_retroseq_rp_1259	0	.
chr3L	5355433	5355435	P-element_non-reference_ERS629843_retroseq_rp_1288	0	.
chr3L	6218792	6218794	P-element_non-reference_ERS629843_retroseq_rp_1307	0	.
chr3L	8198109	8198111	P-element_non-reference_ERS629843_retroseq_rp_1327	0	.
chr3L	8358835	8358837	P-element_non-reference_ERS629843_retroseq_rp_1330	0	.
chr3L	9381429	9381431	P-element_non-reference_ERS629843_retroseq_rp_1339	0	.
chr3L	9422838	9422840	P-element_non-reference_ERS629843_retroseq_rp_1341	0	.
chr3L	11939769	11939771	P-element_non-reference_ERS629843_retroseq_rp_1386	0	.
chr3L	12081919	12081921	P-element_non-reference_ERS629843_retroseq_rp_1388	0	.
chr3L	15034374	15034376	P-element_non-reference_ERS629843_retroseq_rp_1441	0	.
chr3L	16891193	16891195	P-element_non-reference_ERS629843_retroseq_rp_1481	0	.
chr3L	17973119	17973121	P-element_non-reference_ERS629843_retroseq_rp_1508	0	.
chr3L	19833378	19833380	P-element_non-reference_ERS629843_retroseq_rp_1545	0	.
chr3L	20778950	20778952	P-element_non-reference_ERS629843_retroseq_rp_1560	0	.
chr3L	21770535	21770537	P-element_non-reference_ERS629843_retroseq_rp_1583	0	.
chr3L	21880168	21880170	P-element_non-reference_ERS629843_retroseq_rp_1584	0	.
chr3L	22034877	22034879	P-element_non-reference_ERS629843_retroseq_rp_1587	0	.
chr3L	22327731	22327733	P-element_non-reference_ERS629843_retroseq_rp_1593	0	.
chr3R	4281677	4281679	P-element_non-reference_ERS629843_retroseq_rp_1801	0	.
chr3R	4463001	4463003	P-element_non-reference_ERS629843_retroseq_rp_1802	0	.
chr3R	8697927	8697929	P-element_non-reference_ERS629843_retroseq_rp_1881	0	.
chr3R	8931865	8931867	P-element_non-reference_ERS629843_retroseq_rp_1884	0	.
chr3R	9057236	9057238	P-element_non-reference_ERS629843_retroseq_rp_1885	0	.
chr3R	11500014	11500016	P-element_non-reference_ERS629843_retroseq_rp_1920	0	.
chr3R	11569148	11569150	P-element_non-reference_ERS629843_retroseq_rp_1924	0	.
chr3R	13715409	13715411	P-element_non-reference_ERS629843_retroseq_rp_1971	0	.
chr3R	13974899	13974901	P-element_non-reference_ERS629843_retroseq_rp_1972	0	.
chr3R	15291012	15291014	P-element_non-reference_ERS629843_retroseq_rp_2011	0	.
chr3R	16280002	16280004	P-element_non-reference_ERS629843_retroseq_rp_2028	0	.
chr3R	17666032	17666034	P-element_non-reference_ERS629843_retroseq_rp_2060	0	.
chr3R	17944064	17944066	P-element_non-reference_ERS629843_retroseq_rp_2066	0	.
chr3R	18121918	18121920	P-element_non-reference_ERS629843_retroseq_rp_2072	0	.
chr3R	19096737	19096739	P-element_non-reference_ERS629843_retroseq_rp_2097	0	.
chr3R	20449695	20449697	P-element_non-reference_ERS629843_retroseq_rp_2133	0	.
chr3R	24193392	24193394	P-element_non-reference_ERS629843_retroseq_rp_2198	0	.
chr3R	24813985	24813987	P-element_non-reference_ERS629843_retroseq_rp_2217	0	.
chr3R	26988507	26988509	P-element_non-reference_ERS629843_retroseq_rp_2266	0	.
chr3R	29214440	29214442	P-element_non-reference_ERS629843_retroseq_rp_2313	0	.
chr3R	31743497	31743499	P-element_non-reference_ERS629843_retroseq_rp_2365	0	.
chrX	2518106	2518108	P-element_non-reference_ERS629843_retroseq_rp_2419	0	.
chrX	3294925	3294927	P-element_non-reference_ERS629843_retroseq_rp_2425	0	.
chrX	4348406	4348408	P-element_non-reference_ERS629843_retroseq_rp_2448	0	.
chrX	6550755	6550757	P-element_non-reference_ERS629843_retroseq_rp_2475	0	.
chrX	8501628	8501630	P-element_non-reference_ERS629843_retroseq_rp_2508	0	.
chrX	8561355	8561357	P-element_non-reference_ERS629843_retroseq_rp_2509	0	.
chrX	9041813	9041815	P-element_non-reference_ERS629843_retroseq_rp_2514	0	.
chrX	10290227	10290229	P-element_non-reference_ERS629843_retroseq_rp_2550	0	.
chrX	10815928	10815930	P-element_non-reference_ERS629843_retroseq_rp_2559	0	.
chrX	13257251	13257253	P-element_non-reference_ERS629843_retroseq_rp_2588	0	.
chrX	13762823	13762825	P-element_non-reference_ERS629843_retroseq_rp_2598	0	.
chrX	14826175	14826177	P-element_non-reference_ERS629843_retroseq_rp_2626	0	.
chrX	16005119	16005121	P-element_non-reference_ERS629843_retroseq_rp_2640	0	.
chrX	19875029	19875031	P-element_non-reference_ERS629843_retroseq_rp_2704	0	.
chrX	19887184	19887186	P-element_non-reference_ERS629843_retroseq_rp_2705	0	.
chrX	21045058	21045060	P-element_non-reference_ERS629843_retroseq_rp_2725	0	.
chrX	21054211	21054213	P-element_non-reference_ERS629843_retroseq_rp_2726	0	.
chrX	21593599	21593601	P-element_non-reference_ERS629843_retroseq_rp_2743	0	.
