# Supplementary material for: Genomic analysis of P elements in natural populations of Drosophila melanogaster
Source: PeerJ. 2017 Sep 15;5:e3824. doi: 10.7717/peerj.3824 (PMC5602686; doi:10.7717/peerj.3824)
Supplement: File S2 — Zip archive of browser extensible data (BED) files of predicted P element locations in genome sequences from 50 isofemale strains and 6 pool-seq samples from three global regions. Each sample has four BED files corresponding to raw (*raw.bed) and filtered (*nonredundant.bed) output from TEMP and RetroSeq, respectively. BED files for seven isofemale strains from Bergman & Haddrill (2015) are included here that do not have GD data in Ignatenko et al. (2015) but are included in the pool-seq samples, allowing comparisons to be made between isofemale strains and pool-seq samples for the same set of strains. [file peerj-05-3824-s002.zip › bed_files/ERS629843_temp_nonredundant.bed]

track name="ERS629843_TEMP" description="ERS629843_TEMP"
chr2L	479863	479913	P-element_non-reference_ERS629843_temp_rp_241	0	+
chr2L	1555096	1555146	P-element_non-reference_ERS629843_temp_rp_370	0	+
chr2L	2755529	2755571	P-element_non-reference_ERS629843_temp_rp_524	0	-
chr2L	2999179	2999189	P-element_non-reference_ERS629843_temp_sr_548	0	+
chr2L	3836538	3836542	P-element_non-reference_ERS629843_temp_rp_650	0	-
chr2L	5001546	5001601	P-element_non-reference_ERS629843_temp_rp_780	0	-
chr2L	5800198	5800291	P-element_non-reference_ERS629843_temp_rp_879	0	+
chr2L	6125158	6125167	P-element_non-reference_ERS629843_temp_sr_912	0	-
chr2L	6339339	6339419	P-element_non-reference_ERS629843_temp_rp_934	0	-
chr2L	7491451	7491489	P-element_non-reference_ERS629843_temp_rp_1066	0	-
chr2L	9984545	9984621	P-element_non-reference_ERS629843_temp_rp_1381	0	+
chr2L	12507697	12507706	P-element_non-reference_ERS629843_temp_sr_1693	0	+
chr2L	13461715	13461723	P-element_non-reference_ERS629843_temp_sr_1824	0	-
chr2L	15200586	15200632	P-element_non-reference_ERS629843_temp_rp_2074	0	-
chr2L	15332832	15332839	P-element_non-reference_ERS629843_temp_rp_2086	0	+
chr2L	15762766	15762809	P-element_non-reference_ERS629843_temp_rp_2132	0	+
chr2L	18944490	18944575	P-element_non-reference_ERS629843_temp_rp_2554	0	+
chr2L	19736028	19736036	P-element_non-reference_ERS629843_temp_sr_2664	0	+
chr2L	22134297	22134307	P-element_non-reference_ERS629843_temp_sr_3667	0	-
chr2R	77919	77924	P-element_non-reference_ERS629843_temp_rp_5641	0	+
chr2R	5016268	5016306	P-element_non-reference_ERS629843_temp_rp_12454	0	+
chr2R	6036494	6036559	P-element_non-reference_ERS629843_temp_rp_13576	0	-
chr2R	6220487	6220498	P-element_non-reference_ERS629843_temp_sr_13631	0	-
chr2R	8649499	8649509	P-element_non-reference_ERS629843_temp_sr_14223	0	-
chr2R	9110753	9110762	P-element_non-reference_ERS629843_temp_rp_14278	0	-
chr2R	10279212	10279222	P-element_non-reference_ERS629843_temp_sr_14446	0	-
chr2R	10437883	10437980	P-element_non-reference_ERS629843_temp_rp_14470	0	-
chr2R	11106890	11106937	P-element_non-reference_ERS629843_temp_rp_14582	0	+
chr2R	12185374	12185379	P-element_non-reference_ERS629843_temp_rp_14742	0	+
chr2R	12915975	12916029	P-element_non-reference_ERS629843_temp_rp_14838	0	+
chr2R	15610674	15610683	P-element_non-reference_ERS629843_temp_rp_15197	0	-
chr2R	16279929	16279938	P-element_non-reference_ERS629843_temp_rp_15285	0	+
chr2R	16333982	16333990	P-element_non-reference_ERS629843_temp_sr_15294	0	+
chr2R	16611636	16611639	P-element_non-reference_ERS629843_temp_rp_15327	0	-
chr2R	17869656	17869704	P-element_non-reference_ERS629843_temp_rp_15472	0	+
chr2R	19275310	19275318	P-element_non-reference_ERS629843_temp_sr_15662	0	+
chr2R	19450651	19450661	P-element_non-reference_ERS629843_temp_rp_15681	0	+
chr2R	21200466	21200610	P-element_non-reference_ERS629843_temp_rp_15894	0	+
chr2R	21379500	21379608	P-element_non-reference_ERS629843_temp_rp_15922	0	-
chr2R	22193270	22193279	P-element_non-reference_ERS629843_temp_sr_16022	0	+
chr2R	24389456	24389465	P-element_non-reference_ERS629843_temp_rp_16250	0	+
chr2R	25032374	25032399	P-element_non-reference_ERS629843_temp_rp_16313	0	+
chr3L	71614	71623	P-element_non-reference_ERS629843_temp_sr_16467	0	+
chr3L	703563	703593	P-element_non-reference_ERS629843_temp_rp_16559	0	+
chr3L	749341	749403	P-element_non-reference_ERS629843_temp_rp_16567	0	+
chr3L	1101522	1101530	P-element_non-reference_ERS629843_temp_sr_16622	0	+
chr3L	3983800	3983857	P-element_non-reference_ERS629843_temp_rp_16970	0	-
chr3L	5355382	5355393	P-element_non-reference_ERS629843_temp_rp_17146	0	+
chr3L	6218709	6218715	P-element_non-reference_ERS629843_temp_rp_17251	0	+
chr3L	8197966	8198027	P-element_non-reference_ERS629843_temp_rp_17507	0	+
chr3L	8358822	8358832	P-element_non-reference_ERS629843_temp_rp_17525	0	+
chr3L	9381522	9381547	P-element_non-reference_ERS629843_temp_rp_17636	0	+
chr3L	9422887	9422926	P-element_non-reference_ERS629843_temp_rp_17641	0	+
chr3L	11939790	11939821	P-element_non-reference_ERS629843_temp_rp_17972	0	+
chr3L	12081865	12081905	P-element_non-reference_ERS629843_temp_rp_17982	0	+
chr3L	15034257	15034317	P-element_non-reference_ERS629843_temp_rp_18317	0	-
chr3L	16891149	16891156	P-element_non-reference_ERS629843_temp_sr_18556	0	+
chr3L	16891149	16891195	P-element_non-reference_ERS629843_temp_rp_18555	0	-
chr3L	17973128	17973136	P-element_non-reference_ERS629843_temp_sr_18727	0	+
chr3L	19833380	19833389	P-element_non-reference_ERS629843_temp_sr_19001	0	-
chr3L	21770505	21770565	P-element_non-reference_ERS629843_temp_rp_19345	0	-
chr3L	21880043	21880094	P-element_non-reference_ERS629843_temp_rp_19371	0	-
chr3L	22034885	22034891	P-element_non-reference_ERS629843_temp_rp_19412	0	+
chr3L	22327641	22327650	P-element_non-reference_ERS629843_temp_sr_19457	0	-
chr3R	4463030	4463041	P-element_non-reference_ERS629843_temp_sr_32339	0	-
chr3R	8697881	8697889	P-element_non-reference_ERS629843_temp_sr_33166	0	+
chr3R	8931880	8931889	P-element_non-reference_ERS629843_temp_sr_33194	0	-
chr3R	9057167	9057204	P-element_non-reference_ERS629843_temp_rp_33207	0	-
chr3R	11499904	11499945	P-element_non-reference_ERS629843_temp_rp_33513	0	-
chr3R	11569163	11569173	P-element_non-reference_ERS629843_temp_sr_33527	0	+
chr3R	13715365	13715373	P-element_non-reference_ERS629843_temp_sr_33846	0	-
chr3R	13974894	13974930	P-element_non-reference_ERS629843_temp_rp_33880	0	-
chr3R	15290931	15291056	P-element_non-reference_ERS629843_temp_rp_34068	0	+
chr3R	17666030	17666066	P-element_non-reference_ERS629843_temp_rp_34364	0	-
chr3R	17944077	17944133	P-element_non-reference_ERS629843_temp_rp_34411	0	+
chr3R	18121697	18121705	P-element_non-reference_ERS629843_temp_sr_34440	0	+
chr3R	18121910	18121963	P-element_non-reference_ERS629843_temp_rp_34441	0	-
chr3R	19096725	19096736	P-element_non-reference_ERS629843_temp_sr_34597	0	-
chr3R	20449703	20449712	P-element_non-reference_ERS629843_temp_sr_34771	0	-
chr3R	24193334	24193342	P-element_non-reference_ERS629843_temp_sr_35297	0	+
chr3R	24813946	24813986	P-element_non-reference_ERS629843_temp_rp_35394	0	-
chr3R	26988544	26988553	P-element_non-reference_ERS629843_temp_sr_35647	0	-
chr3R	27148155	27148164	P-element_non-reference_ERS629843_temp_rp_35659	0	+
chr3R	31743488	31743570	P-element_non-reference_ERS629843_temp_rp_36257	0	-
chrX	3294872	3294880	P-element_non-reference_ERS629843_temp_sr_38281	0	+
chrX	4348438	4348467	P-element_non-reference_ERS629843_temp_rp_38468	0	+
chrX	6550765	6550773	P-element_non-reference_ERS629843_temp_sr_38838	0	-
chrX	8501618	8501626	P-element_non-reference_ERS629843_temp_sr_39194	0	-
chrX	8561395	8561404	P-element_non-reference_ERS629843_temp_rp_39201	0	-
chrX	9041748	9041758	P-element_non-reference_ERS629843_temp_sr_39310	0	+
chrX	10290179	10290190	P-element_non-reference_ERS629843_temp_sr_39581	0	+
chrX	10815965	10815984	P-element_non-reference_ERS629843_temp_rp_39697	0	+
chrX	13257195	13257204	P-element_non-reference_ERS629843_temp_sr_40163	0	+
chrX	13762629	13762785	P-element_non-reference_ERS629843_temp_rp_40251	0	+
chrX	13762693	13762733	P-element_non-reference_ERS629843_temp_rp_40252	0	-
chrX	16005245	16005254	P-element_non-reference_ERS629843_temp_rp_40615	0	+
chrX	19874987	19875039	P-element_non-reference_ERS629843_temp_rp_41200	0	+
chrX	19887117	19887128	P-element_non-reference_ERS629843_temp_sr_41202	0	-
chrX	21044984	21045016	P-element_non-reference_ERS629843_temp_rp_41500	0	+
chrX	21054109	21054155	P-element_non-reference_ERS629843_temp_rp_41501	0	-
chrX	21593925	21593979	P-element_non-reference_ERS629843_temp_rp_41703	0	+
