# Supplementary material for: Genomic analysis of P elements in natural populations of Drosophila melanogaster
Source: PeerJ. 2017 Sep 15;5:e3824. doi: 10.7717/peerj.3824 (PMC5602686; doi:10.7717/peerj.3824)
Supplement: File S2 — Zip archive of browser extensible data (BED) files of predicted P element locations in genome sequences from 50 isofemale strains and 6 pool-seq samples from three global regions. Each sample has four BED files corresponding to raw (*raw.bed) and filtered (*nonredundant.bed) output from TEMP and RetroSeq, respectively. BED files for seven isofemale strains from Bergman & Haddrill (2015) are included here that do not have GD data in Ignatenko et al. (2015) but are included in the pool-seq samples, allowing comparisons to be made between isofemale strains and pool-seq samples for the same set of strains. [file peerj-05-3824-s002.zip › bed_files/ERS629843_temp_raw.bed]

track name="ERS629843_TEMP" description="ERS629843_TEMP"
chr2L	66519	66621	P-element_non-reference_ERS629843_temp_rp_168	0	-
chr2L	478999	479083	P-element_non-reference_ERS629843_temp_rp_240	0	+
chr2L	479863	479913	P-element_non-reference_ERS629843_temp_rp_241	0	+
chr2L	1555096	1555146	P-element_non-reference_ERS629843_temp_rp_370	0	+
chr2L	2755529	2755571	P-element_non-reference_ERS629843_temp_rp_524	0	-
chr2L	2984112	2984586	P-element_non-reference_ERS629843_temp_rp_546	0	-
chr2L	2999179	2999189	P-element_non-reference_ERS629843_temp_sr_548	0	+
chr2L	3836538	3836542	P-element_non-reference_ERS629843_temp_rp_650	0	-
chr2L	5001546	5001601	P-element_non-reference_ERS629843_temp_rp_780	0	-
chr2L	5800198	5800291	P-element_non-reference_ERS629843_temp_rp_879	0	+
chr2L	6125158	6125167	P-element_non-reference_ERS629843_temp_sr_912	0	-
chr2L	6339339	6339419	P-element_non-reference_ERS629843_temp_rp_934	0	-
chr2L	7422429	7422473	P-element_non-reference_ERS629843_temp_rp_1057	0	-
chr2L	7491451	7491489	P-element_non-reference_ERS629843_temp_rp_1066	0	-
chr2L	9307944	9308418	P-element_non-reference_ERS629843_temp_rp_1281	0	+
chr2L	9984545	9984621	P-element_non-reference_ERS629843_temp_rp_1381	0	+
chr2L	12507697	12507706	P-element_non-reference_ERS629843_temp_sr_1693	0	+
chr2L	13165467	13165546	P-element_non-reference_ERS629843_temp_rp_1778	0	-
chr2L	13461715	13461723	P-element_non-reference_ERS629843_temp_sr_1824	0	-
chr2L	14620764	14621238	P-element_non-reference_ERS629843_temp_rp_1978	0	+
chr2L	15200586	15200632	P-element_non-reference_ERS629843_temp_rp_2074	0	-
chr2L	15332832	15332839	P-element_non-reference_ERS629843_temp_rp_2086	0	+
chr2L	15595598	15596072	P-element_non-reference_ERS629843_temp_rp_2110	0	+
chr2L	15762766	15762809	P-element_non-reference_ERS629843_temp_rp_2132	0	+
chr2L	18944490	18944575	P-element_non-reference_ERS629843_temp_rp_2554	0	+
chr2L	19571321	19571359	P-element_non-reference_ERS629843_temp_rp_2637	0	-
chr2L	19736028	19736036	P-element_non-reference_ERS629843_temp_sr_2664	0	+
chr2L	21553388	21553862	P-element_non-reference_ERS629843_temp_rp_3221	0	+
chr2L	21653251	21653725	P-element_non-reference_ERS629843_temp_rp_3331	0	+
chr2L	22134297	22134307	P-element_non-reference_ERS629843_temp_sr_3667	0	-
chr2L	22272766	22272778	P-element_non-reference_ERS629843_temp_sr_3819	0	-
chr2R	77919	77924	P-element_non-reference_ERS629843_temp_rp_5641	0	+
chr2R	5016268	5016306	P-element_non-reference_ERS629843_temp_rp_12454	0	+
chr2R	6036494	6036559	P-element_non-reference_ERS629843_temp_rp_13576	0	-
chr2R	6220487	6220498	P-element_non-reference_ERS629843_temp_sr_13631	0	-
chr2R	6871915	6872103	P-element_non-reference_ERS629843_temp_rp_13958	0	+
chr2R	8649499	8649509	P-element_non-reference_ERS629843_temp_sr_14223	0	-
chr2R	9110753	9110762	P-element_non-reference_ERS629843_temp_rp_14278	0	-
chr2R	9241670	9242144	P-element_non-reference_ERS629843_temp_rp_14288	0	-
chr2R	10279212	10279222	P-element_non-reference_ERS629843_temp_sr_14446	0	-
chr2R	10437883	10437980	P-element_non-reference_ERS629843_temp_rp_14470	0	-
chr2R	11106890	11106937	P-element_non-reference_ERS629843_temp_rp_14582	0	+
chr2R	11602362	11602536	P-element_non-reference_ERS629843_temp_rp_14664	0	+
chr2R	12185374	12185379	P-element_non-reference_ERS629843_temp_rp_14742	0	+
chr2R	12188194	12188668	P-element_non-reference_ERS629843_temp_rp_14745	0	+
chr2R	12915975	12916029	P-element_non-reference_ERS629843_temp_rp_14838	0	+
chr2R	13622659	13623133	P-element_non-reference_ERS629843_temp_rp_14924	0	-
chr2R	13623008	13623482	P-element_non-reference_ERS629843_temp_rp_14925	0	+
chr2R	13837483	13837957	P-element_non-reference_ERS629843_temp_rp_14955	0	+
chr2R	14664521	14664995	P-element_non-reference_ERS629843_temp_rp_15068	0	-
chr2R	14686166	14686640	P-element_non-reference_ERS629843_temp_rp_15073	0	-
chr2R	15610674	15610683	P-element_non-reference_ERS629843_temp_rp_15197	0	-
chr2R	16279929	16279938	P-element_non-reference_ERS629843_temp_rp_15285	0	+
chr2R	16333982	16333990	P-element_non-reference_ERS629843_temp_sr_15294	0	+
chr2R	16611636	16611639	P-element_non-reference_ERS629843_temp_rp_15327	0	-
chr2R	16788392	16788866	P-element_non-reference_ERS629843_temp_rp_15348	0	-
chr2R	17869656	17869704	P-element_non-reference_ERS629843_temp_rp_15472	0	+
chr2R	18326362	18326836	P-element_non-reference_ERS629843_temp_rp_15539	0	+
chr2R	18357669	18357714	P-element_non-reference_ERS629843_temp_rp_15542	0	-
chr2R	19275310	19275318	P-element_non-reference_ERS629843_temp_sr_15662	0	+
chr2R	19450651	19450661	P-element_non-reference_ERS629843_temp_rp_15681	0	+
chr2R	20292104	20292578	P-element_non-reference_ERS629843_temp_rp_15777	0	+
chr2R	21200466	21200610	P-element_non-reference_ERS629843_temp_rp_15894	0	+
chr2R	21379500	21379608	P-element_non-reference_ERS629843_temp_rp_15922	0	-
chr2R	22193270	22193279	P-element_non-reference_ERS629843_temp_sr_16022	0	+
chr2R	22561970	22562093	P-element_non-reference_ERS629843_temp_rp_16061	0	-
chr2R	23351615	23352089	P-element_non-reference_ERS629843_temp_rp_16136	0	+
chr2R	24389456	24389465	P-element_non-reference_ERS629843_temp_rp_16250	0	+
chr2R	25032374	25032399	P-element_non-reference_ERS629843_temp_rp_16313	0	+
chr3L	71614	71623	P-element_non-reference_ERS629843_temp_sr_16467	0	+
chr3L	703563	703593	P-element_non-reference_ERS629843_temp_rp_16559	0	+
chr3L	749341	749403	P-element_non-reference_ERS629843_temp_rp_16567	0	+
chr3L	814145	814619	P-element_non-reference_ERS629843_temp_rp_16577	0	+
chr3L	1101522	1101530	P-element_non-reference_ERS629843_temp_sr_16622	0	+
chr3L	1586086	1586560	P-element_non-reference_ERS629843_temp_rp_16673	0	+
chr3L	1586483	1586957	P-element_non-reference_ERS629843_temp_rp_16674	0	-
chr3L	3983800	3983857	P-element_non-reference_ERS629843_temp_rp_16970	0	-
chr3L	5180436	5180910	P-element_non-reference_ERS629843_temp_rp_17122	0	+
chr3L	5355382	5355393	P-element_non-reference_ERS629843_temp_rp_17146	0	+
chr3L	6218709	6218715	P-element_non-reference_ERS629843_temp_rp_17251	0	+
chr3L	8197966	8198027	P-element_non-reference_ERS629843_temp_rp_17507	0	+
chr3L	8358822	8358832	P-element_non-reference_ERS629843_temp_rp_17525	0	+
chr3L	8527640	8528114	P-element_non-reference_ERS629843_temp_rp_17548	0	-
chr3L	9381522	9381547	P-element_non-reference_ERS629843_temp_rp_17636	0	+
chr3L	9422887	9422926	P-element_non-reference_ERS629843_temp_rp_17641	0	+
chr3L	11939790	11939821	P-element_non-reference_ERS629843_temp_rp_17972	0	+
chr3L	12081865	12081905	P-element_non-reference_ERS629843_temp_rp_17982	0	+
chr3L	15034257	15034317	P-element_non-reference_ERS629843_temp_rp_18317	0	-
chr3L	16282213	16282687	P-element_non-reference_ERS629843_temp_rp_18474	0	+
chr3L	16891149	16891195	P-element_non-reference_ERS629843_temp_rp_18555	0	-
chr3L	16891149	16891156	P-element_non-reference_ERS629843_temp_sr_18556	0	+
chr3L	17973128	17973136	P-element_non-reference_ERS629843_temp_sr_18727	0	+
chr3L	19833380	19833389	P-element_non-reference_ERS629843_temp_sr_19001	0	-
chr3L	20427030	20427504	P-element_non-reference_ERS629843_temp_rp_19117	0	+
chr3L	20778655	20779158	P-element_non-reference_ERS629843_temp_rp_19170	0	-
chr3L	21770505	21770565	P-element_non-reference_ERS629843_temp_rp_19345	0	-
chr3L	21770621	21771095	P-element_non-reference_ERS629843_temp_rp_19346	0	-
chr3L	21880043	21880094	P-element_non-reference_ERS629843_temp_rp_19371	0	-
chr3L	21972796	21973270	P-element_non-reference_ERS629843_temp_rp_19397	0	-
chr3L	22034885	22034891	P-element_non-reference_ERS629843_temp_rp_19412	0	+
chr3L	22327641	22327650	P-element_non-reference_ERS629843_temp_sr_19457	0	-
chr3L	26209726	26210200	P-element_non-reference_ERS629843_temp_rp_24340	0	+
chr3R	4281654	4281690	P-element_non-reference_ERS629843_temp_rp_32279	0	+
chr3R	4463030	4463041	P-element_non-reference_ERS629843_temp_sr_32339	0	-
chr3R	5601000	5601212	P-element_non-reference_ERS629843_temp_rp_32673	0	-
chr3R	7547220	7547694	P-element_non-reference_ERS629843_temp_rp_32998	0	-
chr3R	8697881	8697889	P-element_non-reference_ERS629843_temp_sr_33166	0	+
chr3R	8931880	8931889	P-element_non-reference_ERS629843_temp_sr_33194	0	-
chr3R	9057167	9057204	P-element_non-reference_ERS629843_temp_rp_33207	0	-
chr3R	9532893	9533102	P-element_non-reference_ERS629843_temp_rp_33265	0	+
chr3R	10048235	10048401	P-element_non-reference_ERS629843_temp_rp_33331	0	+
chr3R	11499904	11499945	P-element_non-reference_ERS629843_temp_rp_33513	0	-
chr3R	11569031	11569505	P-element_non-reference_ERS629843_temp_rp_33526	0	-
chr3R	11569163	11569173	P-element_non-reference_ERS629843_temp_sr_33527	0	+
chr3R	11764424	11764488	P-element_non-reference_ERS629843_temp_rp_33544	0	-
chr3R	12551261	12551735	P-element_non-reference_ERS629843_temp_rp_33687	0	+
chr3R	13268421	13268895	P-element_non-reference_ERS629843_temp_rp_33786	0	+
chr3R	13715365	13715373	P-element_non-reference_ERS629843_temp_sr_33846	0	-
chr3R	13974894	13974930	P-element_non-reference_ERS629843_temp_rp_33880	0	-
chr3R	15290931	15291056	P-element_non-reference_ERS629843_temp_rp_34068	0	+
chr3R	15970388	15970862	P-element_non-reference_ERS629843_temp_rp_34145	0	+
chr3R	16280169	16280247	P-element_non-reference_ERS629843_temp_rp_34198	0	+
chr3R	17043109	17043358	P-element_non-reference_ERS629843_temp_rp_34291	0	-
chr3R	17441283	17441757	P-element_non-reference_ERS629843_temp_rp_34342	0	-
chr3R	17666030	17666066	P-element_non-reference_ERS629843_temp_rp_34364	0	-
chr3R	17944077	17944133	P-element_non-reference_ERS629843_temp_rp_34411	0	+
chr3R	18121697	18121705	P-element_non-reference_ERS629843_temp_sr_34440	0	+
chr3R	18121910	18121963	P-element_non-reference_ERS629843_temp_rp_34441	0	-
chr3R	18740168	18740409	P-element_non-reference_ERS629843_temp_rp_34537	0	+
chr3R	19096725	19096736	P-element_non-reference_ERS629843_temp_sr_34597	0	-
chr3R	20367408	20367882	P-element_non-reference_ERS629843_temp_rp_34757	0	-
chr3R	20449703	20449712	P-element_non-reference_ERS629843_temp_sr_34771	0	-
chr3R	23295341	23295815	P-element_non-reference_ERS629843_temp_rp_35163	0	-
chr3R	23295359	23295833	P-element_non-reference_ERS629843_temp_rp_35164	0	+
chr3R	23665930	23666404	P-element_non-reference_ERS629843_temp_rp_35223	0	-
chr3R	24193334	24193342	P-element_non-reference_ERS629843_temp_sr_35297	0	+
chr3R	24582771	24583015	P-element_non-reference_ERS629843_temp_rp_35366	0	+
chr3R	24813946	24813986	P-element_non-reference_ERS629843_temp_rp_35394	0	-
chr3R	25572273	25572747	P-element_non-reference_ERS629843_temp_rp_35482	0	-
chr3R	26988544	26988553	P-element_non-reference_ERS629843_temp_sr_35647	0	-
chr3R	27140555	27141029	P-element_non-reference_ERS629843_temp_rp_35658	0	+
chr3R	27148155	27148164	P-element_non-reference_ERS629843_temp_rp_35659	0	+
chr3R	28117448	28117922	P-element_non-reference_ERS629843_temp_rp_35776	0	-
chr3R	29213998	29214472	P-element_non-reference_ERS629843_temp_rp_35921	0	-
chr3R	29214479	29214953	P-element_non-reference_ERS629843_temp_rp_35922	0	+
chr3R	30405888	30406362	P-element_non-reference_ERS629843_temp_rp_36072	0	-
chr3R	31172632	31173106	P-element_non-reference_ERS629843_temp_rp_36187	0	+
chr3R	31743488	31743570	P-element_non-reference_ERS629843_temp_rp_36257	0	-
chr4	932381	932855	P-element_non-reference_ERS629843_temp_rp_37066	0	-
chrX	479400	479874	P-element_non-reference_ERS629843_temp_rp_37884	0	-
chrX	1536623	1537097	P-element_non-reference_ERS629843_temp_rp_38047	0	+
chrX	2518133	2518145	P-element_non-reference_ERS629843_temp_rp_38176	0	+
chrX	3294872	3294880	P-element_non-reference_ERS629843_temp_sr_38281	0	+
chrX	4348438	4348467	P-element_non-reference_ERS629843_temp_rp_38468	0	+
chrX	6550765	6550773	P-element_non-reference_ERS629843_temp_sr_38838	0	-
chrX	8501618	8501626	P-element_non-reference_ERS629843_temp_sr_39194	0	-
chrX	8561395	8561404	P-element_non-reference_ERS629843_temp_rp_39201	0	-
chrX	9041748	9041758	P-element_non-reference_ERS629843_temp_sr_39310	0	+
chrX	10290179	10290190	P-element_non-reference_ERS629843_temp_sr_39581	0	+
chrX	10815965	10815984	P-element_non-reference_ERS629843_temp_rp_39697	0	+
chrX	13257195	13257204	P-element_non-reference_ERS629843_temp_sr_40163	0	+
chrX	13762629	13762785	P-element_non-reference_ERS629843_temp_rp_40251	0	+
chrX	13762693	13762733	P-element_non-reference_ERS629843_temp_rp_40252	0	-
chrX	14826065	14826069	P-element_non-reference_ERS629843_temp_rp_40438	0	+
chrX	14923566	14924040	P-element_non-reference_ERS629843_temp_rp_40452	0	+
chrX	16005245	16005254	P-element_non-reference_ERS629843_temp_rp_40615	0	+
chrX	19874987	19875039	P-element_non-reference_ERS629843_temp_rp_41200	0	+
chrX	19887117	19887128	P-element_non-reference_ERS629843_temp_sr_41202	0	-
chrX	21044984	21045016	P-element_non-reference_ERS629843_temp_rp_41500	0	+
chrX	21054109	21054155	P-element_non-reference_ERS629843_temp_rp_41501	0	-
chrX	21593925	21593979	P-element_non-reference_ERS629843_temp_rp_41703	0	+
