# Supplementary material for: Genomic analysis of P elements in natural populations of Drosophila melanogaster
Source: PeerJ. 2017 Sep 15;5:e3824. doi: 10.7717/peerj.3824 (PMC5602686; doi:10.7717/peerj.3824)
Supplement: File S2 — Zip archive of browser extensible data (BED) files of predicted P element locations in genome sequences from 50 isofemale strains and 6 pool-seq samples from three global regions. Each sample has four BED files corresponding to raw (*raw.bed) and filtered (*nonredundant.bed) output from TEMP and RetroSeq, respectively. BED files for seven isofemale strains from Bergman & Haddrill (2015) are included here that do not have GD data in Ignatenko et al. (2015) but are included in the pool-seq samples, allowing comparisons to be made between isofemale strains and pool-seq samples for the same set of strains. [file peerj-05-3824-s002.zip › bed_files/ERS629844_retroseq_nonredundant.bed]

track name="ERS629844_RetroSeq" description="ERS629844_RetroSeq"
chr2L	2492823	2492825	P-element_non-reference_ERS629844_retroseq_rp_48	0	.
chr2L	4030587	4030589	P-element_non-reference_ERS629844_retroseq_rp_80	0	.
chr2L	5027512	5027514	P-element_non-reference_ERS629844_retroseq_rp_97	0	.
chr2L	5943914	5943916	P-element_non-reference_ERS629844_retroseq_rp_112	0	.
chr2L	6684307	6684309	P-element_non-reference_ERS629844_retroseq_rp_127	0	.
chr2L	6821468	6821470	P-element_non-reference_ERS629844_retroseq_rp_129	0	.
chr2L	7576579	7576581	P-element_non-reference_ERS629844_retroseq_rp_137	0	.
chr2L	7800179	7800181	P-element_non-reference_ERS629844_retroseq_rp_145	0	.
chr2L	10032596	10032598	P-element_non-reference_ERS629844_retroseq_rp_189	0	.
chr2L	11988007	11988009	P-element_non-reference_ERS629844_retroseq_rp_221	0	.
chr2L	12507795	12507797	P-element_non-reference_ERS629844_retroseq_rp_236	0	.
chr2L	16532946	16532948	P-element_non-reference_ERS629844_retroseq_rp_314	0	.
chr2L	16588281	16588283	P-element_non-reference_ERS629844_retroseq_rp_317	0	.
chr2L	19606544	19606546	P-element_non-reference_ERS629844_retroseq_rp_378	0	.
chr2L	19903025	19903027	P-element_non-reference_ERS629844_retroseq_rp_392	0	.
chr2L	21250647	21250649	P-element_non-reference_ERS629844_retroseq_rp_448	0	.
chr2L	21685601	21685603	P-element_non-reference_ERS629844_retroseq_rp_457	0	.
chr2L	22282740	22282742	P-element_non-reference_ERS629844_retroseq_rp_474	0	.
chr2R	3549663	3549665	P-element_non-reference_ERS629844_retroseq_rp_558	0	.
chr2R	6662911	6662913	P-element_non-reference_ERS629844_retroseq_rp_681	0	.
chr2R	7709341	7709343	P-element_non-reference_ERS629844_retroseq_rp_701	0	.
chr2R	7783410	7783412	P-element_non-reference_ERS629844_retroseq_rp_704	0	.
chr2R	9409645	9409647	P-element_non-reference_ERS629844_retroseq_rp_740	0	.
chr2R	10554241	10554243	P-element_non-reference_ERS629844_retroseq_rp_765	0	.
chr2R	11493763	11493765	P-element_non-reference_ERS629844_retroseq_rp_783	0	.
chr2R	12780408	12780410	P-element_non-reference_ERS629844_retroseq_rp_803	0	.
chr2R	13622957	13622959	P-element_non-reference_ERS629844_retroseq_rp_817	0	.
chr2R	14140369	14140371	P-element_non-reference_ERS629844_retroseq_rp_836	0	.
chr2R	16187851	16187853	P-element_non-reference_ERS629844_retroseq_rp_882	0	.
chr2R	16829045	16829047	P-element_non-reference_ERS629844_retroseq_rp_895	0	.
chr2R	16830519	16830521	P-element_non-reference_ERS629844_retroseq_rp_896	0	.
chr2R	17324536	17324538	P-element_non-reference_ERS629844_retroseq_rp_902	0	.
chr2R	18309419	18309421	P-element_non-reference_ERS629844_retroseq_rp_926	0	.
chr2R	19229054	19229056	P-element_non-reference_ERS629844_retroseq_rp_941	0	.
chr2R	19310897	19310899	P-element_non-reference_ERS629844_retroseq_rp_942	0	.
chr2R	20584323	20584325	P-element_non-reference_ERS629844_retroseq_rp_965	0	.
chr2R	20836024	20836026	P-element_non-reference_ERS629844_retroseq_rp_968	0	.
chr2R	21128473	21128475	P-element_non-reference_ERS629844_retroseq_rp_977	0	.
chr2R	22570013	22570015	P-element_non-reference_ERS629844_retroseq_rp_1004	0	.
chr2R	23580863	23580865	P-element_non-reference_ERS629844_retroseq_rp_1020	0	.
chr3L	749336	749338	P-element_non-reference_ERS629844_retroseq_rp_1064	0	.
chr3L	1334879	1334881	P-element_non-reference_ERS629844_retroseq_rp_1073	0	.
chr3L	1568303	1568305	P-element_non-reference_ERS629844_retroseq_rp_1077	0	.
chr3L	1586548	1586550	P-element_non-reference_ERS629844_retroseq_rp_1078	0	.
chr3L	3811344	3811346	P-element_non-reference_ERS629844_retroseq_rp_1126	0	.
chr3L	4102693	4102695	P-element_non-reference_ERS629844_retroseq_rp_1130	0	.
chr3L	4122348	4122350	P-element_non-reference_ERS629844_retroseq_rp_1131	0	.
chr3L	6218670	6218672	P-element_non-reference_ERS629844_retroseq_rp_1173	0	.
chr3L	9377478	9377480	P-element_non-reference_ERS629844_retroseq_rp_1233	0	.
chr3L	9426768	9426770	P-element_non-reference_ERS629844_retroseq_rp_1234	0	.
chr3L	9505931	9505933	P-element_non-reference_ERS629844_retroseq_rp_1237	0	.
chr3L	11070518	11070520	P-element_non-reference_ERS629844_retroseq_rp_1271	0	.
chr3L	12203854	12203856	P-element_non-reference_ERS629844_retroseq_rp_1297	0	.
chr3L	13228623	13228625	P-element_non-reference_ERS629844_retroseq_rp_1323	0	.
chr3L	13477251	13477253	P-element_non-reference_ERS629844_retroseq_rp_1332	0	.
chr3L	14055927	14055929	P-element_non-reference_ERS629844_retroseq_rp_1359	0	.
chr3L	15098738	15098740	P-element_non-reference_ERS629844_retroseq_rp_1383	0	.
chr3L	16047014	16047016	P-element_non-reference_ERS629844_retroseq_rp_1406	0	.
chr3L	16255020	16255022	P-element_non-reference_ERS629844_retroseq_rp_1412	0	.
chr3L	16408430	16408432	P-element_non-reference_ERS629844_retroseq_rp_1418	0	.
chr3L	16572502	16572504	P-element_non-reference_ERS629844_retroseq_rp_1425	0	.
chr3L	17010306	17010308	P-element_non-reference_ERS629844_retroseq_rp_1439	0	.
chr3L	18840575	18840577	P-element_non-reference_ERS629844_retroseq_rp_1503	0	.
chr3L	21240163	21240165	P-element_non-reference_ERS629844_retroseq_rp_1580	0	.
chr3L	22909487	22909489	P-element_non-reference_ERS629844_retroseq_rp_1634	0	.
chr3R	4453617	4453619	P-element_non-reference_ERS629844_retroseq_rp_1836	0	.
chr3R	4567259	4567261	P-element_non-reference_ERS629844_retroseq_rp_1846	0	.
chr3R	5087171	5087173	P-element_non-reference_ERS629844_retroseq_rp_1866	0	.
chr3R	5672734	5672736	P-element_non-reference_ERS629844_retroseq_rp_1876	0	.
chr3R	5779515	5779517	P-element_non-reference_ERS629844_retroseq_rp_1882	0	.
chr3R	7090486	7090488	P-element_non-reference_ERS629844_retroseq_rp_1914	0	.
chr3R	7966724	7966726	P-element_non-reference_ERS629844_retroseq_rp_1945	0	.
chr3R	8477781	8477783	P-element_non-reference_ERS629844_retroseq_rp_1961	0	.
chr3R	9158110	9158112	P-element_non-reference_ERS629844_retroseq_rp_1970	0	.
chr3R	9228976	9228978	P-element_non-reference_ERS629844_retroseq_rp_1975	0	.
chr3R	9341360	9341362	P-element_non-reference_ERS629844_retroseq_rp_1977	0	.
chr3R	9516066	9516068	P-element_non-reference_ERS629844_retroseq_rp_1981	0	.
chr3R	10887152	10887154	P-element_non-reference_ERS629844_retroseq_rp_2019	0	.
chr3R	14723870	14723872	P-element_non-reference_ERS629844_retroseq_rp_2129	0	.
chr3R	14918605	14918607	P-element_non-reference_ERS629844_retroseq_rp_2133	0	.
chr3R	16250024	16250026	P-element_non-reference_ERS629844_retroseq_rp_2159	0	.
chr3R	16280853	16280855	P-element_non-reference_ERS629844_retroseq_rp_2160	0	.
chr3R	17944139	17944141	P-element_non-reference_ERS629844_retroseq_rp_2194	0	.
chr3R	18183411	18183413	P-element_non-reference_ERS629844_retroseq_rp_2207	0	.
chr3R	19180602	19180604	P-element_non-reference_ERS629844_retroseq_rp_2232	0	.
chr3R	19890233	19890235	P-element_non-reference_ERS629844_retroseq_rp_2248	0	.
chr3R	20309530	20309532	P-element_non-reference_ERS629844_retroseq_rp_2262	0	.
chr3R	20585770	20585772	P-element_non-reference_ERS629844_retroseq_rp_2274	0	.
chr3R	20830049	20830051	P-element_non-reference_ERS629844_retroseq_rp_2278	0	.
chr3R	20990029	20990031	P-element_non-reference_ERS629844_retroseq_rp_2283	0	.
chr3R	21296526	21296528	P-element_non-reference_ERS629844_retroseq_rp_2290	0	.
chr3R	21720751	21720753	P-element_non-reference_ERS629844_retroseq_rp_2302	0	.
chr3R	22042215	22042217	P-element_non-reference_ERS629844_retroseq_rp_2309	0	.
chr3R	22667388	22667390	P-element_non-reference_ERS629844_retroseq_rp_2322	0	.
chr3R	23345463	23345465	P-element_non-reference_ERS629844_retroseq_rp_2347	0	.
chr3R	24813267	24813269	P-element_non-reference_ERS629844_retroseq_rp_2388	0	.
chr3R	26000974	26000976	P-element_non-reference_ERS629844_retroseq_rp_2413	0	.
chr3R	27112214	27112216	P-element_non-reference_ERS629844_retroseq_rp_2446	0	.
chr3R	27245248	27245250	P-element_non-reference_ERS629844_retroseq_rp_2448	0	.
chr3R	27264100	27264102	P-element_non-reference_ERS629844_retroseq_rp_2449	0	.
chr3R	29250557	29250559	P-element_non-reference_ERS629844_retroseq_rp_2523	0	.
chr4	1260446	1260448	P-element_non-reference_ERS629844_retroseq_rp_2592	0	.
chrX	2545709	2545711	P-element_non-reference_ERS629844_retroseq_rp_2630	0	.
chrX	3868883	3868885	P-element_non-reference_ERS629844_retroseq_rp_2659	0	.
chrX	5561868	5561870	P-element_non-reference_ERS629844_retroseq_rp_2686	0	.
chrX	8894299	8894301	P-element_non-reference_ERS629844_retroseq_rp_2737	0	.
chrX	11920527	11920529	P-element_non-reference_ERS629844_retroseq_rp_2780	0	.
chrX	13642128	13642130	P-element_non-reference_ERS629844_retroseq_rp_2803	0	.
chrX	14322147	14322149	P-element_non-reference_ERS629844_retroseq_rp_2811	0	.
chrX	14923861	14923863	P-element_non-reference_ERS629844_retroseq_rp_2822	0	.
chrX	16063674	16063676	P-element_non-reference_ERS629844_retroseq_rp_2840	0	.
chrX	16333566	16333568	P-element_non-reference_ERS629844_retroseq_rp_2841	0	.
chrX	17125012	17125014	P-element_non-reference_ERS629844_retroseq_rp_2853	0	.
chrX	18835317	18835319	P-element_non-reference_ERS629844_retroseq_rp_2878	0	.
chrX	19887181	19887183	P-element_non-reference_ERS629844_retroseq_rp_2895	0	.
chrX	21054212	21054214	P-element_non-reference_ERS629844_retroseq_rp_2923	0	.
chrX	21281264	21281266	P-element_non-reference_ERS629844_retroseq_rp_2933	0	.
chrX	21400872	21400874	P-element_non-reference_ERS629844_retroseq_rp_2936	0	.
