# Supplementary material for: Genomic analysis of P elements in natural populations of Drosophila melanogaster
Source: PeerJ. 2017 Sep 15;5:e3824. doi: 10.7717/peerj.3824 (PMC5602686; doi:10.7717/peerj.3824)
Supplement: File S2 — Zip archive of browser extensible data (BED) files of predicted P element locations in genome sequences from 50 isofemale strains and 6 pool-seq samples from three global regions. Each sample has four BED files corresponding to raw (*raw.bed) and filtered (*nonredundant.bed) output from TEMP and RetroSeq, respectively. BED files for seven isofemale strains from Bergman & Haddrill (2015) are included here that do not have GD data in Ignatenko et al. (2015) but are included in the pool-seq samples, allowing comparisons to be made between isofemale strains and pool-seq samples for the same set of strains. [file peerj-05-3824-s002.zip › bed_files/ERS629844_temp_raw.bed]

track name="ERS629844_TEMP" description="ERS629844_TEMP"
chr2L	1457863	1458343	P-element_non-reference_ERS629844_temp_rp_377	0	+
chr2L	2235959	2236439	P-element_non-reference_ERS629844_temp_rp_467	0	+
chr2L	2492944	2493024	P-element_non-reference_ERS629844_temp_rp_514	0	+
chr2L	3647375	3647855	P-element_non-reference_ERS629844_temp_rp_683	0	-
chr2L	4030601	4030609	P-element_non-reference_ERS629844_temp_sr_717	0	-
chr2L	4302215	4302695	P-element_non-reference_ERS629844_temp_rp_762	0	+
chr2L	5027472	5027480	P-element_non-reference_ERS629844_temp_sr_852	0	+
chr2L	5943954	5943964	P-element_non-reference_ERS629844_temp_sr_971	0	-
chr2L	6684228	6684325	P-element_non-reference_ERS629844_temp_rp_1072	0	-
chr2L	6821464	6821496	P-element_non-reference_ERS629844_temp_rp_1087	0	-
chr2L	7576424	7576677	P-element_non-reference_ERS629844_temp_rp_1169	0	+
chr2L	7800174	7800182	P-element_non-reference_ERS629844_temp_sr_1200	0	-
chr2L	7988352	7988832	P-element_non-reference_ERS629844_temp_rp_1227	0	+
chr2L	8091056	8091536	P-element_non-reference_ERS629844_temp_rp_1239	0	-
chr2L	9790326	9790806	P-element_non-reference_ERS629844_temp_rp_1480	0	+
chr2L	9790561	9791041	P-element_non-reference_ERS629844_temp_rp_1481	0	-
chr2L	10032577	10032617	P-element_non-reference_ERS629844_temp_rp_1518	0	-
chr2L	11066169	11066649	P-element_non-reference_ERS629844_temp_rp_1644	0	-
chr2L	11988002	11988100	P-element_non-reference_ERS629844_temp_rp_1776	0	+
chr2L	12507791	12507850	P-element_non-reference_ERS629844_temp_rp_1853	0	+
chr2L	14686096	14686576	P-element_non-reference_ERS629844_temp_rp_2173	0	+
chr2L	15810068	15810548	P-element_non-reference_ERS629844_temp_rp_2325	0	-
chr2L	16532894	16532902	P-element_non-reference_ERS629844_temp_sr_2433	0	+
chr2L	16588233	16588241	P-element_non-reference_ERS629844_temp_sr_2450	0	-
chr2L	19606468	19606477	P-element_non-reference_ERS629844_temp_rp_2835	0	+
chr2L	19812632	19813112	P-element_non-reference_ERS629844_temp_rp_2874	0	-
chr2L	19815258	19815738	P-element_non-reference_ERS629844_temp_rp_2875	0	-
chr2L	19903096	19903105	P-element_non-reference_ERS629844_temp_sr_2892	0	+
chr2L	21250610	21250621	P-element_non-reference_ERS629844_temp_sr_3267	0	-
chr2L	21628323	21628803	P-element_non-reference_ERS629844_temp_rp_3524	0	-
chr2L	21685548	21685556	P-element_non-reference_ERS629844_temp_sr_3566	0	-
chr2L	22282787	22282840	P-element_non-reference_ERS629844_temp_rp_4073	0	-
chr2R	3549788	3549797	P-element_non-reference_ERS629844_temp_sr_10486	0	-
chr2R	4161938	4162418	P-element_non-reference_ERS629844_temp_rp_11276	0	-
chr2R	5974510	5974990	P-element_non-reference_ERS629844_temp_rp_13540	0	+
chr2R	6662942	6662950	P-element_non-reference_ERS629844_temp_sr_13910	0	+
chr2R	7146892	7147087	P-element_non-reference_ERS629844_temp_rp_13993	0	+
chr2R	7561104	7561584	P-element_non-reference_ERS629844_temp_rp_14073	0	+
chr2R	7709347	7709357	P-element_non-reference_ERS629844_temp_sr_14094	0	-
chr2R	7783297	7783777	P-element_non-reference_ERS629844_temp_rp_14113	0	+
chr2R	9409509	9409580	P-element_non-reference_ERS629844_temp_rp_14381	0	+
chr2R	9552287	9552767	P-element_non-reference_ERS629844_temp_rp_14412	0	+
chr2R	9553325	9553805	P-element_non-reference_ERS629844_temp_rp_14414	0	-
chr2R	10554099	10554344	P-element_non-reference_ERS629844_temp_rp_14562	0	+
chr2R	10735604	10736146	P-element_non-reference_ERS629844_temp_rp_14594	0	-
chr2R	10910206	10910686	P-element_non-reference_ERS629844_temp_rp_14621	0	+
chr2R	11493754	11494045	P-element_non-reference_ERS629844_temp_rp_14744	0	-
chr2R	11604622	11605102	P-element_non-reference_ERS629844_temp_rp_14758	0	-
chr2R	12185374	12185379	P-element_non-reference_ERS629844_temp_rp_14832	0	+
chr2R	12185378	12185858	P-element_non-reference_ERS629844_temp_rp_14834	0	-
chr2R	12780358	12780370	P-element_non-reference_ERS629844_temp_sr_14926	0	+
chr2R	13622984	13623006	P-element_non-reference_ERS629844_temp_rp_15057	0	-
chr2R	13869474	13869954	P-element_non-reference_ERS629844_temp_rp_15091	0	-
chr2R	14140299	14140307	P-element_non-reference_ERS629844_temp_sr_15147	0	+
chr2R	16187411	16187891	P-element_non-reference_ERS629844_temp_rp_15460	0	+
chr2R	16187807	16188287	P-element_non-reference_ERS629844_temp_rp_15461	0	-
chr2R	16829048	16829060	P-element_non-reference_ERS629844_temp_rp_15531	0	-
chr2R	16830423	16830434	P-element_non-reference_ERS629844_temp_rp_15533	0	-
chr2R	17324466	17324540	P-element_non-reference_ERS629844_temp_rp_15590	0	-
chr2R	17668260	17668740	P-element_non-reference_ERS629844_temp_rp_15637	0	+
chr2R	18309434	18309438	P-element_non-reference_ERS629844_temp_rp_15732	0	-
chr2R	19228508	19228988	P-element_non-reference_ERS629844_temp_rp_15866	0	+
chr2R	19228997	19229477	P-element_non-reference_ERS629844_temp_rp_15867	0	-
chr2R	19310894	19310902	P-element_non-reference_ERS629844_temp_sr_15878	0	+
chr2R	19468162	19468379	P-element_non-reference_ERS629844_temp_rp_15895	0	-
chr2R	20584328	20584338	P-element_non-reference_ERS629844_temp_sr_16053	0	-
chr2R	20836015	20836065	P-element_non-reference_ERS629844_temp_rp_16075	0	-
chr2R	21128476	21128484	P-element_non-reference_ERS629844_temp_sr_16123	0	+
chr2R	22193048	22193285	P-element_non-reference_ERS629844_temp_rp_16302	0	+
chr2R	22569961	22570001	P-element_non-reference_ERS629844_temp_rp_16344	0	+
chr2R	22940940	22941420	P-element_non-reference_ERS629844_temp_rp_16407	0	+
chr2R	23580834	23580919	P-element_non-reference_ERS629844_temp_rp_16492	0	+
chr2R	23771834	23772314	P-element_non-reference_ERS629844_temp_rp_16522	0	-
chr2R	25032374	25032402	P-element_non-reference_ERS629844_temp_rp_16689	0	+
chr3L	749333	749342	P-element_non-reference_ERS629844_temp_sr_16955	0	-
chr3L	1098453	1098933	P-element_non-reference_ERS629844_temp_rp_17010	0	-
chr3L	1177965	1178445	P-element_non-reference_ERS629844_temp_rp_17021	0	+
chr3L	1178155	1178635	P-element_non-reference_ERS629844_temp_rp_17022	0	-
chr3L	1334873	1334875	P-element_non-reference_ERS629844_temp_rp_17046	0	-
chr3L	1568245	1568298	P-element_non-reference_ERS629844_temp_rp_17079	0	-
chr3L	1586525	1586553	P-element_non-reference_ERS629844_temp_rp_17080	0	-
chr3L	2711690	2712170	P-element_non-reference_ERS629844_temp_rp_17218	0	+
chr3L	2947643	2948123	P-element_non-reference_ERS629844_temp_rp_17267	0	-
chr3L	3811332	3811351	P-element_non-reference_ERS629844_temp_rp_17390	0	+
chr3L	4066628	4067108	P-element_non-reference_ERS629844_temp_rp_17446	0	+
chr3L	4102696	4102707	P-element_non-reference_ERS629844_temp_rp_17450	0	-
chr3L	4122376	4122455	P-element_non-reference_ERS629844_temp_rp_17454	0	+
chr3L	6218618	6218654	P-element_non-reference_ERS629844_temp_rp_17783	0	-
chr3L	6218625	6218678	P-element_non-reference_ERS629844_temp_rp_17784	0	+
chr3L	8953457	8953937	P-element_non-reference_ERS629844_temp_rp_18181	0	+
chr3L	9377433	9377493	P-element_non-reference_ERS629844_temp_rp_18244	0	+
chr3L	9426716	9426778	P-element_non-reference_ERS629844_temp_rp_18252	0	+
chr3L	9505755	9505847	P-element_non-reference_ERS629844_temp_rp_18268	0	-
chr3L	11070532	11070545	P-element_non-reference_ERS629844_temp_rp_18473	0	+
chr3L	11588632	11588647	P-element_non-reference_ERS629844_temp_rp_18541	0	+
chr3L	12203773	12203863	P-element_non-reference_ERS629844_temp_rp_18635	0	+
chr3L	13228530	13228538	P-element_non-reference_ERS629844_temp_sr_18769	0	+
chr3L	13477261	13477328	P-element_non-reference_ERS629844_temp_rp_18808	0	+
chr3L	13477474	13477694	P-element_non-reference_ERS629844_temp_rp_18809	0	+
chr3L	14055964	14055976	P-element_non-reference_ERS629844_temp_rp_18931	0	-
chr3L	15098706	15098767	P-element_non-reference_ERS629844_temp_rp_19077	0	-
chr3L	15639745	15640225	P-element_non-reference_ERS629844_temp_rp_19176	0	+
chr3L	16046889	16047074	P-element_non-reference_ERS629844_temp_rp_19221	0	+
chr3L	16046922	16046983	P-element_non-reference_ERS629844_temp_rp_19222	0	-
chr3L	16255073	16255082	P-element_non-reference_ERS629844_temp_rp_19254	0	-
chr3L	16408343	16408437	P-element_non-reference_ERS629844_temp_rp_19278	0	+
chr3L	16572476	16572507	P-element_non-reference_ERS629844_temp_rp_19304	0	-
chr3L	17010339	17010348	P-element_non-reference_ERS629844_temp_rp_19386	0	+
chr3L	18840533	18840580	P-element_non-reference_ERS629844_temp_rp_19690	0	+
chr3L	20970549	20971029	P-element_non-reference_ERS629844_temp_rp_20104	0	+
chr3L	21239636	21240116	P-element_non-reference_ERS629844_temp_rp_20168	0	-
chr3L	21240214	21240240	P-element_non-reference_ERS629844_temp_rp_20170	0	+
chr3L	21485090	21485177	P-element_non-reference_ERS629844_temp_rp_20223	0	+
chr3L	22272139	22272619	P-element_non-reference_ERS629844_temp_rp_20379	0	+
chr3L	22909417	22909425	P-element_non-reference_ERS629844_temp_sr_20548	0	+
chr3L	25206560	25206878	P-element_non-reference_ERS629844_temp_rp_23805	0	-
chr3R	1402091	1402168	P-element_non-reference_ERS629844_temp_rp_29019	0	+
chr3R	4453650	4453685	P-element_non-reference_ERS629844_temp_rp_32906	0	+
chr3R	4567221	4567262	P-element_non-reference_ERS629844_temp_rp_32998	0	-
chr3R	5087106	5087189	P-element_non-reference_ERS629844_temp_rp_33197	0	+
chr3R	5323355	5323835	P-element_non-reference_ERS629844_temp_rp_33235	0	-
chr3R	5326863	5327343	P-element_non-reference_ERS629844_temp_rp_33236	0	-
chr3R	5672711	5672719	P-element_non-reference_ERS629844_temp_sr_33310	0	+
chr3R	5779442	5779522	P-element_non-reference_ERS629844_temp_rp_33341	0	+
chr3R	7087156	7087166	P-element_non-reference_ERS629844_temp_sr_33569	0	-
chr3R	7090403	7090472	P-element_non-reference_ERS629844_temp_rp_33573	0	-
chr3R	7966663	7966706	P-element_non-reference_ERS629844_temp_rp_33748	0	+
chr3R	8090565	8091045	P-element_non-reference_ERS629844_temp_rp_33776	0	-
chr3R	8093530	8094010	P-element_non-reference_ERS629844_temp_rp_33777	0	-
chr3R	8477414	8477894	P-element_non-reference_ERS629844_temp_rp_33838	0	+
chr3R	8477785	8478265	P-element_non-reference_ERS629844_temp_rp_33840	0	-
chr3R	9157974	9158027	P-element_non-reference_ERS629844_temp_rp_33929	0	+
chr3R	9158025	9158505	P-element_non-reference_ERS629844_temp_rp_33930	0	-
chr3R	9228968	9228979	P-element_non-reference_ERS629844_temp_rp_33946	0	+
chr3R	9341348	9341494	P-element_non-reference_ERS629844_temp_rp_33958	0	+
chr3R	9516016	9516054	P-element_non-reference_ERS629844_temp_rp_34005	0	-
chr3R	10887047	10887093	P-element_non-reference_ERS629844_temp_rp_34189	0	-
chr3R	13213831	13214311	P-element_non-reference_ERS629844_temp_rp_34588	0	+
chr3R	14723826	14723836	P-element_non-reference_ERS629844_temp_sr_34829	0	+
chr3R	14918539	14918548	P-element_non-reference_ERS629844_temp_sr_34853	0	-
chr3R	15131932	15131974	P-element_non-reference_ERS629844_temp_rp_34900	0	-
chr3R	15134624	15135104	P-element_non-reference_ERS629844_temp_rp_34901	0	-
chr3R	16232717	16233197	P-element_non-reference_ERS629844_temp_rp_35060	0	+
chr3R	16249917	16249927	P-element_non-reference_ERS629844_temp_sr_35062	0	+
chr3R	16280876	16280879	P-element_non-reference_ERS629844_temp_rp_35067	0	+
chr3R	17248159	17248639	P-element_non-reference_ERS629844_temp_rp_35186	0	+
chr3R	17944076	17944157	P-element_non-reference_ERS629844_temp_rp_35292	0	+
chr3R	18183428	18183439	P-element_non-reference_ERS629844_temp_rp_35352	0	-
chr3R	19180601	19180603	P-element_non-reference_ERS629844_temp_rp_35534	0	+
chr3R	19890060	19890277	P-element_non-reference_ERS629844_temp_rp_35636	0	-
chr3R	20309467	20309475	P-element_non-reference_ERS629844_temp_sr_35704	0	-
chr3R	20585756	20585799	P-element_non-reference_ERS629844_temp_rp_35746	0	+
chr3R	20634983	20635463	P-element_non-reference_ERS629844_temp_rp_35760	0	-
chr3R	20830078	20830109	P-element_non-reference_ERS629844_temp_rp_35786	0	+
chr3R	20989992	20990099	P-element_non-reference_ERS629844_temp_rp_35817	0	+
chr3R	21296418	21296428	P-element_non-reference_ERS629844_temp_sr_35867	0	-
chr3R	21296480	21296539	P-element_non-reference_ERS629844_temp_rp_35868	0	+
chr3R	21720783	21720791	P-element_non-reference_ERS629844_temp_sr_35932	0	-
chr3R	22040197	22040677	P-element_non-reference_ERS629844_temp_rp_35972	0	+
chr3R	22042103	22042162	P-element_non-reference_ERS629844_temp_rp_35974	0	-
chr3R	22667322	22667390	P-element_non-reference_ERS629844_temp_rp_36083	0	-
chr3R	23345403	23345407	P-element_non-reference_ERS629844_temp_rp_36208	0	+
chr3R	23798220	23798700	P-element_non-reference_ERS629844_temp_rp_36276	0	-
chr3R	24056588	24057068	P-element_non-reference_ERS629844_temp_rp_36324	0	+
chr3R	24813256	24813332	P-element_non-reference_ERS629844_temp_rp_36437	0	-
chr3R	24927145	24927625	P-element_non-reference_ERS629844_temp_rp_36452	0	-
chr3R	24932047	24932072	P-element_non-reference_ERS629844_temp_rp_36453	0	-
chr3R	26000904	26001036	P-element_non-reference_ERS629844_temp_rp_36607	0	-
chr3R	26322281	26322761	P-element_non-reference_ERS629844_temp_rp_36659	0	+
chr3R	26798891	26799000	P-element_non-reference_ERS629844_temp_rp_36703	0	-
chr3R	27112221	27112269	P-element_non-reference_ERS629844_temp_rp_36746	0	+
chr3R	27245043	27245154	P-element_non-reference_ERS629844_temp_rp_36762	0	-
chr3R	27245301	27245348	P-element_non-reference_ERS629844_temp_rp_36763	0	+
chr3R	27264032	27264041	P-element_non-reference_ERS629844_temp_rp_36765	0	-
chr3R	29250498	29250567	P-element_non-reference_ERS629844_temp_rp_37098	0	-
chr3R	30106824	30107304	P-element_non-reference_ERS629844_temp_rp_37216	0	-
chr3R	31227433	31227913	P-element_non-reference_ERS629844_temp_rp_37375	0	+
chr3R	31758904	31759018	P-element_non-reference_ERS629844_temp_rp_37443	0	+
chr4	910442	910922	P-element_non-reference_ERS629844_temp_rp_38261	0	-
chr4	912958	913438	P-element_non-reference_ERS629844_temp_rp_38262	0	-
chr4	1260414	1260470	P-element_non-reference_ERS629844_temp_rp_38652	0	+
chrX	649580	650060	P-element_non-reference_ERS629844_temp_rp_39143	0	-
chrX	2545622	2545672	P-element_non-reference_ERS629844_temp_rp_39447	0	-
chrX	3868777	3868888	P-element_non-reference_ERS629844_temp_rp_39698	0	+
chrX	4587363	4587843	P-element_non-reference_ERS629844_temp_rp_39813	0	+
chrX	5561810	5561818	P-element_non-reference_ERS629844_temp_sr_40017	0	+
chrX	5942021	5942501	P-element_non-reference_ERS629844_temp_rp_40100	0	+
chrX	6441349	6441829	P-element_non-reference_ERS629844_temp_rp_40185	0	-
chrX	6561570	6562050	P-element_non-reference_ERS629844_temp_rp_40218	0	+
chrX	8894142	8894221	P-element_non-reference_ERS629844_temp_rp_40689	0	-
chrX	11920504	11920514	P-element_non-reference_ERS629844_temp_sr_41384	0	+
chrX	13642085	13642143	P-element_non-reference_ERS629844_temp_rp_41712	0	+
chrX	13696363	13696843	P-element_non-reference_ERS629844_temp_rp_41723	0	-
chrX	13744891	13745371	P-element_non-reference_ERS629844_temp_rp_41727	0	+
chrX	14322084	14322092	P-element_non-reference_ERS629844_temp_sr_41824	0	+
chrX	14764061	14764541	P-element_non-reference_ERS629844_temp_rp_41900	0	+
chrX	14923378	14923858	P-element_non-reference_ERS629844_temp_rp_41931	0	+
chrX	14923591	14923633	P-element_non-reference_ERS629844_temp_rp_41932	0	-
chrX	14923842	14924322	P-element_non-reference_ERS629844_temp_rp_41933	0	-
chrX	15009519	15009573	P-element_non-reference_ERS629844_temp_rp_41946	0	+
chrX	15076785	15077265	P-element_non-reference_ERS629844_temp_rp_41963	0	+
chrX	15144926	15145406	P-element_non-reference_ERS629844_temp_rp_41973	0	-
chrX	15163033	15163109	P-element_non-reference_ERS629844_temp_rp_41985	0	+
chrX	16063707	16063716	P-element_non-reference_ERS629844_temp_sr_42122	0	-
chrX	16333553	16333794	P-element_non-reference_ERS629844_temp_rp_42162	0	+
chrX	17125016	17125025	P-element_non-reference_ERS629844_temp_sr_42269	0	+
chrX	18377680	18378160	P-element_non-reference_ERS629844_temp_rp_42504	0	-
chrX	18835322	18835330	P-element_non-reference_ERS629844_temp_sr_42575	0	-
chrX	19887038	19887153	P-element_non-reference_ERS629844_temp_rp_42762	0	+
chrX	19887116	19887128	P-element_non-reference_ERS629844_temp_rp_42763	0	-
chrX	20330415	20330427	P-element_non-reference_ERS629844_temp_rp_42922	0	-
chrX	20468051	20468556	P-element_non-reference_ERS629844_temp_rp_42971	0	-
chrX	21054155	21054163	P-element_non-reference_ERS629844_temp_sr_43110	0	+
chrX	21281197	21281206	P-element_non-reference_ERS629844_temp_rp_43230	0	-
chrX	21400821	21400880	P-element_non-reference_ERS629844_temp_rp_43275	0	-
chrX	21973837	21974317	P-element_non-reference_ERS629844_temp_rp_43745	0	-
