# Supplementary material for: Genomic analysis of P elements in natural populations of Drosophila melanogaster
Source: PeerJ. 2017 Sep 15;5:e3824. doi: 10.7717/peerj.3824 (PMC5602686; doi:10.7717/peerj.3824)
Supplement: File S2 — Zip archive of browser extensible data (BED) files of predicted P element locations in genome sequences from 50 isofemale strains and 6 pool-seq samples from three global regions. Each sample has four BED files corresponding to raw (*raw.bed) and filtered (*nonredundant.bed) output from TEMP and RetroSeq, respectively. BED files for seven isofemale strains from Bergman & Haddrill (2015) are included here that do not have GD data in Ignatenko et al. (2015) but are included in the pool-seq samples, allowing comparisons to be made between isofemale strains and pool-seq samples for the same set of strains. [file peerj-05-3824-s002.zip › bed_files/ERS629845_retroseq_nonredundant.bed]

track name="ERS629845_RetroSeq" description="ERS629845_RetroSeq"
chr2L	66908	66910	P-element_non-reference_ERS629845_retroseq_rp_12	0	.
chr2L	222011	222013	P-element_non-reference_ERS629845_retroseq_rp_13	0	.
chr2L	399389	399391	P-element_non-reference_ERS629845_retroseq_rp_19	0	.
chr2L	2677757	2677759	P-element_non-reference_ERS629845_retroseq_rp_64	0	.
chr2L	4892173	4892175	P-element_non-reference_ERS629845_retroseq_rp_95	0	.
chr2L	6919434	6919436	P-element_non-reference_ERS629845_retroseq_rp_120	0	.
chr2L	7576674	7576676	P-element_non-reference_ERS629845_retroseq_rp_135	0	.
chr2L	7855458	7855460	P-element_non-reference_ERS629845_retroseq_rp_139	0	.
chr2L	7991691	7991693	P-element_non-reference_ERS629845_retroseq_rp_143	0	.
chr2L	12484474	12484476	P-element_non-reference_ERS629845_retroseq_rp_198	0	.
chr2L	15336645	15336647	P-element_non-reference_ERS629845_retroseq_rp_240	0	.
chr2L	16251836	16251838	P-element_non-reference_ERS629845_retroseq_rp_257	0	.
chr2L	18823666	18823668	P-element_non-reference_ERS629845_retroseq_rp_311	0	.
chr2L	20085366	20085368	P-element_non-reference_ERS629845_retroseq_rp_330	0	.
chr2R	7245970	7245972	P-element_non-reference_ERS629845_retroseq_rp_551	0	.
chr2R	7489963	7489965	P-element_non-reference_ERS629845_retroseq_rp_555	0	.
chr2R	8860359	8860361	P-element_non-reference_ERS629845_retroseq_rp_584	0	.
chr2R	9409556	9409558	P-element_non-reference_ERS629845_retroseq_rp_595	0	.
chr2R	9842661	9842663	P-element_non-reference_ERS629845_retroseq_rp_604	0	.
chr2R	11604842	11604844	P-element_non-reference_ERS629845_retroseq_rp_628	0	.
chr2R	13014386	13014388	P-element_non-reference_ERS629845_retroseq_rp_657	0	.
chr2R	13035577	13035579	P-element_non-reference_ERS629845_retroseq_rp_658	0	.
chr2R	14008443	14008445	P-element_non-reference_ERS629845_retroseq_rp_676	0	.
chr2R	14141068	14141070	P-element_non-reference_ERS629845_retroseq_rp_679	0	.
chr2R	15322100	15322102	P-element_non-reference_ERS629845_retroseq_rp_705	0	.
chr2R	16130377	16130379	P-element_non-reference_ERS629845_retroseq_rp_724	0	.
chr2R	16607808	16607810	P-element_non-reference_ERS629845_retroseq_rp_732	0	.
chr2R	16611748	16611750	P-element_non-reference_ERS629845_retroseq_rp_733	0	.
chr2R	17097604	17097606	P-element_non-reference_ERS629845_retroseq_rp_748	0	.
chr2R	17265481	17265483	P-element_non-reference_ERS629845_retroseq_rp_752	0	.
chr2R	21101813	21101815	P-element_non-reference_ERS629845_retroseq_rp_840	0	.
chr2R	21646128	21646130	P-element_non-reference_ERS629845_retroseq_rp_853	0	.
chr2R	21713298	21713300	P-element_non-reference_ERS629845_retroseq_rp_854	0	.
chr2R	22073285	22073287	P-element_non-reference_ERS629845_retroseq_rp_863	0	.
chr2R	22193244	22193246	P-element_non-reference_ERS629845_retroseq_rp_866	0	.
chr2R	22569896	22569898	P-element_non-reference_ERS629845_retroseq_rp_875	0	.
chr2R	23580845	23580847	P-element_non-reference_ERS629845_retroseq_rp_892	0	.
chr2R	25032321	25032323	P-element_non-reference_ERS629845_retroseq_rp_907	0	.
chr3L	128621	128623	P-element_non-reference_ERS629845_retroseq_rp_922	0	.
chr3L	616563	616565	P-element_non-reference_ERS629845_retroseq_rp_927	0	.
chr3L	708267	708269	P-element_non-reference_ERS629845_retroseq_rp_930	0	.
chr3L	1795038	1795040	P-element_non-reference_ERS629845_retroseq_rp_948	0	.
chr3L	9462194	9462196	P-element_non-reference_ERS629845_retroseq_rp_1062	0	.
chr3L	11487729	11487731	P-element_non-reference_ERS629845_retroseq_rp_1105	0	.
chr3L	11708637	11708639	P-element_non-reference_ERS629845_retroseq_rp_1115	0	.
chr3L	12056611	12056613	P-element_non-reference_ERS629845_retroseq_rp_1124	0	.
chr3L	14410552	14410554	P-element_non-reference_ERS629845_retroseq_rp_1177	0	.
chr3L	15336612	15336614	P-element_non-reference_ERS629845_retroseq_rp_1195	0	.
chr3L	15507775	15507777	P-element_non-reference_ERS629845_retroseq_rp_1205	0	.
chr3L	19670059	19670061	P-element_non-reference_ERS629845_retroseq_rp_1312	0	.
chr3L	22998216	22998218	P-element_non-reference_ERS629845_retroseq_rp_1384	0	.
chr3R	4281672	4281674	P-element_non-reference_ERS629845_retroseq_rp_1605	0	.
chr3R	5671452	5671454	P-element_non-reference_ERS629845_retroseq_rp_1649	0	.
chr3R	7536423	7536425	P-element_non-reference_ERS629845_retroseq_rp_1682	0	.
chr3R	9052458	9052460	P-element_non-reference_ERS629845_retroseq_rp_1723	0	.
chr3R	9533100	9533102	P-element_non-reference_ERS629845_retroseq_rp_1736	0	.
chr3R	10144743	10144745	P-element_non-reference_ERS629845_retroseq_rp_1742	0	.
chr3R	10170576	10170578	P-element_non-reference_ERS629845_retroseq_rp_1743	0	.
chr3R	11243922	11243924	P-element_non-reference_ERS629845_retroseq_rp_1778	0	.
chr3R	11656529	11656531	P-element_non-reference_ERS629845_retroseq_rp_1788	0	.
chr3R	11982662	11982664	P-element_non-reference_ERS629845_retroseq_rp_1795	0	.
chr3R	13208472	13208474	P-element_non-reference_ERS629845_retroseq_rp_1820	0	.
chr3R	15095679	15095681	P-element_non-reference_ERS629845_retroseq_rp_1853	0	.
chr3R	15665078	15665080	P-element_non-reference_ERS629845_retroseq_rp_1864	0	.
chr3R	16242508	16242510	P-element_non-reference_ERS629845_retroseq_rp_1877	0	.
chr3R	17944029	17944031	P-element_non-reference_ERS629845_retroseq_rp_1917	0	.
chr3R	18198424	18198426	P-element_non-reference_ERS629845_retroseq_rp_1924	0	.
chr3R	20253562	20253564	P-element_non-reference_ERS629845_retroseq_rp_1980	0	.
chr3R	20714581	20714583	P-element_non-reference_ERS629845_retroseq_rp_1996	0	.
chr3R	21296526	21296528	P-element_non-reference_ERS629845_retroseq_rp_2010	0	.
chr3R	21376505	21376507	P-element_non-reference_ERS629845_retroseq_rp_2012	0	.
chr3R	21807882	21807884	P-element_non-reference_ERS629845_retroseq_rp_2025	0	.
chr3R	22666724	22666726	P-element_non-reference_ERS629845_retroseq_rp_2055	0	.
chr3R	24931917	24931919	P-element_non-reference_ERS629845_retroseq_rp_2110	0	.
chr3R	26036913	26036915	P-element_non-reference_ERS629845_retroseq_rp_2139	0	.
chr3R	26259038	26259040	P-element_non-reference_ERS629845_retroseq_rp_2147	0	.
chr3R	29765973	29765975	P-element_non-reference_ERS629845_retroseq_rp_2227	0	.
chr3R	30015216	30015218	P-element_non-reference_ERS629845_retroseq_rp_2231	0	.
chr3R	31169235	31169237	P-element_non-reference_ERS629845_retroseq_rp_2249	0	.
chr3R	31748445	31748447	P-element_non-reference_ERS629845_retroseq_rp_2261	0	.
chrX	1904239	1904241	P-element_non-reference_ERS629845_retroseq_rp_2308	0	.
chrX	3676845	3676847	P-element_non-reference_ERS629845_retroseq_rp_2337	0	.
chrX	5322672	5322674	P-element_non-reference_ERS629845_retroseq_rp_2366	0	.
chrX	6283729	6283731	P-element_non-reference_ERS629845_retroseq_rp_2390	0	.
chrX	6873376	6873378	P-element_non-reference_ERS629845_retroseq_rp_2405	0	.
chrX	10629308	10629310	P-element_non-reference_ERS629845_retroseq_rp_2487	0	.
chrX	11611163	11611165	P-element_non-reference_ERS629845_retroseq_rp_2509	0	.
chrX	11621914	11621916	P-element_non-reference_ERS629845_retroseq_rp_2510	0	.
chrX	13641845	13641847	P-element_non-reference_ERS629845_retroseq_rp_2549	0	.
chrX	14832635	14832637	P-element_non-reference_ERS629845_retroseq_rp_2580	0	.
chrX	14923829	14923831	P-element_non-reference_ERS629845_retroseq_rp_2582	0	.
chrX	15024415	15024417	P-element_non-reference_ERS629845_retroseq_rp_2584	0	.
chrX	16278360	16278362	P-element_non-reference_ERS629845_retroseq_rp_2599	0	.
chrX	16560119	16560121	P-element_non-reference_ERS629845_retroseq_rp_2602	0	.
chrX	20330574	20330576	P-element_non-reference_ERS629845_retroseq_rp_2670	0	.
chrX	21124535	21124537	P-element_non-reference_ERS629845_retroseq_rp_2687	0	.
