# Supplementary material for: Genomic analysis of P elements in natural populations of Drosophila melanogaster
Source: PeerJ. 2017 Sep 15;5:e3824. doi: 10.7717/peerj.3824 (PMC5602686; doi:10.7717/peerj.3824)
Supplement: File S2 — Zip archive of browser extensible data (BED) files of predicted P element locations in genome sequences from 50 isofemale strains and 6 pool-seq samples from three global regions. Each sample has four BED files corresponding to raw (*raw.bed) and filtered (*nonredundant.bed) output from TEMP and RetroSeq, respectively. BED files for seven isofemale strains from Bergman & Haddrill (2015) are included here that do not have GD data in Ignatenko et al. (2015) but are included in the pool-seq samples, allowing comparisons to be made between isofemale strains and pool-seq samples for the same set of strains. [file peerj-05-3824-s002.zip › bed_files/ERS629845_temp_nonredundant.bed]

track name="ERS629845_TEMP" description="ERS629845_TEMP"
chr2L	66944	66956	P-element_non-reference_ERS629845_temp_sr_178	0	+
chr2L	221944	221966	P-element_non-reference_ERS629845_temp_rp_212	0	+
chr2L	222138	222160	P-element_non-reference_ERS629845_temp_rp_213	0	+
chr2L	399359	399369	P-element_non-reference_ERS629845_temp_sr_260	0	-
chr2L	4892122	4892130	P-element_non-reference_ERS629845_temp_sr_893	0	+
chr2L	6919381	6919565	P-element_non-reference_ERS629845_temp_rp_1196	0	+
chr2L	7576628	7576638	P-element_non-reference_ERS629845_temp_sr_1295	0	-
chr2L	7855487	7855495	P-element_non-reference_ERS629845_temp_sr_1329	0	-
chr2L	7991656	7991664	P-element_non-reference_ERS629845_temp_sr_1355	0	-
chr2L	10457694	10457762	P-element_non-reference_ERS629845_temp_rp_1685	0	+
chr2L	12484423	12484433	P-element_non-reference_ERS629845_temp_sr_2029	0	-
chr2L	15336665	15336676	P-element_non-reference_ERS629845_temp_sr_2450	0	-
chr2L	16251799	16251837	P-element_non-reference_ERS629845_temp_rp_2567	0	+
chr2L	18823575	18823584	P-element_non-reference_ERS629845_temp_sr_2952	0	+
chr2L	20085339	20085403	P-element_non-reference_ERS629845_temp_rp_3130	0	-
chr2R	7245904	7245915	P-element_non-reference_ERS629845_temp_rp_14553	0	+
chr2R	7489898	7489939	P-element_non-reference_ERS629845_temp_rp_14602	0	-
chr2R	8860351	8860359	P-element_non-reference_ERS629845_temp_sr_14842	0	-
chr2R	9409501	9409509	P-element_non-reference_ERS629845_temp_sr_14924	0	+
chr2R	11604772	11604942	P-element_non-reference_ERS629845_temp_rp_15306	0	-
chr2R	13014373	13014416	P-element_non-reference_ERS629845_temp_rp_15535	0	-
chr2R	13035534	13035581	P-element_non-reference_ERS629845_temp_rp_15537	0	+
chr2R	14008351	14008362	P-element_non-reference_ERS629845_temp_sr_15697	0	-
chr2R	14141021	14141030	P-element_non-reference_ERS629845_temp_sr_15735	0	+
chr2R	15322083	15322092	P-element_non-reference_ERS629845_temp_rp_15926	0	+
chr2R	16130414	16130442	P-element_non-reference_ERS629845_temp_rp_16081	0	-
chr2R	16607793	16607847	P-element_non-reference_ERS629845_temp_rp_16152	0	-
chr2R	16611746	16611808	P-element_non-reference_ERS629845_temp_rp_16155	0	+
chr2R	17097547	17097685	P-element_non-reference_ERS629845_temp_rp_16234	0	-
chr2R	17265441	17265560	P-element_non-reference_ERS629845_temp_rp_16258	0	+
chr2R	21101768	21101865	P-element_non-reference_ERS629845_temp_rp_16851	0	-
chr2R	21646173	21646181	P-element_non-reference_ERS629845_temp_sr_16941	0	-
chr2R	22073326	22073375	P-element_non-reference_ERS629845_temp_rp_16992	0	+
chr2R	22569854	22569982	P-element_non-reference_ERS629845_temp_rp_17076	0	-
chr2R	23580854	23580862	P-element_non-reference_ERS629845_temp_sr_17224	0	+
chr2R	25032364	25032375	P-element_non-reference_ERS629845_temp_sr_17444	0	+
chr3L	128622	128632	P-element_non-reference_ERS629845_temp_sr_17613	0	+
chr3L	616536	616566	P-element_non-reference_ERS629845_temp_rp_17681	0	+
chr3L	708217	708281	P-element_non-reference_ERS629845_temp_rp_17700	0	+
chr3L	1795035	1795063	P-element_non-reference_ERS629845_temp_rp_17854	0	+
chr3L	9462224	9462233	P-element_non-reference_ERS629845_temp_sr_19059	0	-
chr3L	9462420	9462465	P-element_non-reference_ERS629845_temp_rp_19060	0	-
chr3L	11487637	11487665	P-element_non-reference_ERS629845_temp_rp_19405	0	-
chr3L	11708564	11708572	P-element_non-reference_ERS629845_temp_sr_19463	0	+
chr3L	12056492	12056498	P-element_non-reference_ERS629845_temp_rp_19516	0	-
chr3L	14410437	14410485	P-element_non-reference_ERS629845_temp_rp_19908	0	-
chr3L	15336555	15336564	P-element_non-reference_ERS629845_temp_sr_20037	0	+
chr3L	15507746	15507751	P-element_non-reference_ERS629845_temp_rp_20073	0	+
chr3L	19670166	19670175	P-element_non-reference_ERS629845_temp_rp_20810	0	+
chr3L	22998219	22998229	P-element_non-reference_ERS629845_temp_sr_21610	0	-
chr3R	4281646	4281655	P-element_non-reference_ERS629845_temp_sr_34025	0	-
chr3R	4947931	4947939	P-element_non-reference_ERS629845_temp_sr_34359	0	-
chr3R	5671387	5671398	P-element_non-reference_ERS629845_temp_rp_34510	0	+
chr3R	7536371	7536382	P-element_non-reference_ERS629845_temp_rp_34879	0	+
chr3R	7819242	7819545	P-element_non-reference_ERS629845_temp_rp_34933	0	+
chr3R	9052425	9052484	P-element_non-reference_ERS629845_temp_rp_35154	0	+
chr3R	9533036	9533045	P-element_non-reference_ERS629845_temp_sr_35234	0	-
chr3R	10144739	10144784	P-element_non-reference_ERS629845_temp_rp_35312	0	-
chr3R	10170494	10170502	P-element_non-reference_ERS629845_temp_sr_35318	0	-
chr3R	11243954	11243963	P-element_non-reference_ERS629845_temp_rp_35483	0	-
chr3R	11982656	11982668	P-element_non-reference_ERS629845_temp_rp_35612	0	-
chr3R	13208449	13208458	P-element_non-reference_ERS629845_temp_rp_35855	0	+
chr3R	15095644	15095652	P-element_non-reference_ERS629845_temp_sr_36185	0	+
chr3R	15374575	15374583	P-element_non-reference_ERS629845_temp_sr_36220	0	+
chr3R	15664979	15664989	P-element_non-reference_ERS629845_temp_sr_36253	0	+
chr3R	16242416	16242424	P-element_non-reference_ERS629845_temp_sr_36357	0	-
chr3R	17944022	17944069	P-element_non-reference_ERS629845_temp_rp_36620	0	-
chr3R	18198392	18198400	P-element_non-reference_ERS629845_temp_sr_36682	0	+
chr3R	20714583	20714592	P-element_non-reference_ERS629845_temp_rp_37139	0	-
chr3R	21376484	21376523	P-element_non-reference_ERS629845_temp_rp_37250	0	+
chr3R	21807886	21807895	P-element_non-reference_ERS629845_temp_rp_37327	0	+
chr3R	24876624	24876650	P-element_non-reference_ERS629845_temp_rp_37879	0	-
chr3R	24932047	24932058	P-element_non-reference_ERS629845_temp_rp_37885	0	-
chr3R	26036875	26036956	P-element_non-reference_ERS629845_temp_rp_38067	0	+
chr3R	26036924	26036970	P-element_non-reference_ERS629845_temp_rp_38068	0	-
chr3R	26259050	26259102	P-element_non-reference_ERS629845_temp_rp_38112	0	+
chr3R	29765957	29766044	P-element_non-reference_ERS629845_temp_rp_38640	0	+
chr3R	30015192	30015202	P-element_non-reference_ERS629845_temp_sr_38675	0	+
chr3R	31169150	31169216	P-element_non-reference_ERS629845_temp_rp_38869	0	+
chr3R	31748432	31748449	P-element_non-reference_ERS629845_temp_rp_38952	0	-
chrX	1904210	1904253	P-element_non-reference_ERS629845_temp_rp_40939	0	-
chrX	3676778	3676787	P-element_non-reference_ERS629845_temp_rp_41239	0	-
chrX	5322694	5322765	P-element_non-reference_ERS629845_temp_rp_41614	0	+
chrX	6283711	6283722	P-element_non-reference_ERS629845_temp_sr_41789	0	+
chrX	6873453	6873466	P-element_non-reference_ERS629845_temp_rp_41931	0	-
chrX	10629309	10629318	P-element_non-reference_ERS629845_temp_sr_42832	0	-
chrX	11611164	11611172	P-element_non-reference_ERS629845_temp_sr_43081	0	-
chrX	11621874	11621935	P-element_non-reference_ERS629845_temp_rp_43084	0	-
chrX	14832628	14832671	P-element_non-reference_ERS629845_temp_rp_43773	0	+
chrX	14923607	14923633	P-element_non-reference_ERS629845_temp_rp_43792	0	-
chrX	15024403	15024416	P-element_non-reference_ERS629845_temp_rp_43807	0	-
chrX	16278365	16278373	P-element_non-reference_ERS629845_temp_sr_44020	0	-
chrX	21124523	21124548	P-element_non-reference_ERS629845_temp_rp_45087	0	-
