# Supplementary material for: Genomic analysis of P elements in natural populations of Drosophila melanogaster
Source: PeerJ. 2017 Sep 15;5:e3824. doi: 10.7717/peerj.3824 (PMC5602686; doi:10.7717/peerj.3824)
Supplement: File S2 — Zip archive of browser extensible data (BED) files of predicted P element locations in genome sequences from 50 isofemale strains and 6 pool-seq samples from three global regions. Each sample has four BED files corresponding to raw (*raw.bed) and filtered (*nonredundant.bed) output from TEMP and RetroSeq, respectively. BED files for seven isofemale strains from Bergman & Haddrill (2015) are included here that do not have GD data in Ignatenko et al. (2015) but are included in the pool-seq samples, allowing comparisons to be made between isofemale strains and pool-seq samples for the same set of strains. [file peerj-05-3824-s002.zip › bed_files/ERS629845_temp_raw.bed]

track name="ERS629845_TEMP" description="ERS629845_TEMP"
chr2L	66944	66956	P-element_non-reference_ERS629845_temp_sr_178	0	+
chr2L	177991	178463	P-element_non-reference_ERS629845_temp_rp_201	0	-
chr2L	221944	221966	P-element_non-reference_ERS629845_temp_rp_212	0	+
chr2L	222138	222160	P-element_non-reference_ERS629845_temp_rp_213	0	+
chr2L	399359	399369	P-element_non-reference_ERS629845_temp_sr_260	0	-
chr2L	2677551	2677766	P-element_non-reference_ERS629845_temp_rp_585	0	-
chr2L	4892122	4892130	P-element_non-reference_ERS629845_temp_sr_893	0	+
chr2L	6919381	6919565	P-element_non-reference_ERS629845_temp_rp_1196	0	+
chr2L	7576628	7576638	P-element_non-reference_ERS629845_temp_sr_1295	0	-
chr2L	7855487	7855495	P-element_non-reference_ERS629845_temp_sr_1329	0	-
chr2L	7991656	7991664	P-element_non-reference_ERS629845_temp_sr_1355	0	-
chr2L	10457694	10457762	P-element_non-reference_ERS629845_temp_rp_1685	0	+
chr2L	10813200	10813672	P-element_non-reference_ERS629845_temp_rp_1741	0	+
chr2L	10932358	10932830	P-element_non-reference_ERS629845_temp_rp_1764	0	-
chr2L	11606939	11607411	P-element_non-reference_ERS629845_temp_rp_1866	0	-
chr2L	12484423	12484433	P-element_non-reference_ERS629845_temp_sr_2029	0	-
chr2L	15336665	15336676	P-element_non-reference_ERS629845_temp_sr_2450	0	-
chr2L	16251799	16251837	P-element_non-reference_ERS629845_temp_rp_2567	0	+
chr2L	18089658	18090130	P-element_non-reference_ERS629845_temp_rp_2837	0	+
chr2L	18823575	18823584	P-element_non-reference_ERS629845_temp_sr_2952	0	+
chr2L	18955471	18955943	P-element_non-reference_ERS629845_temp_rp_2968	0	-
chr2L	19027233	19027705	P-element_non-reference_ERS629845_temp_rp_2981	0	-
chr2L	20085339	20085403	P-element_non-reference_ERS629845_temp_rp_3130	0	-
chr2L	22706073	22706545	P-element_non-reference_ERS629845_temp_rp_4957	0	-
chr2R	5627115	5627587	P-element_non-reference_ERS629845_temp_rp_13846	0	+
chr2R	6697100	6697109	P-element_non-reference_ERS629845_temp_rp_14455	0	-
chr2R	7245904	7245915	P-element_non-reference_ERS629845_temp_rp_14553	0	+
chr2R	7489898	7489939	P-element_non-reference_ERS629845_temp_rp_14602	0	-
chr2R	8860351	8860359	P-element_non-reference_ERS629845_temp_sr_14842	0	-
chr2R	9409501	9409509	P-element_non-reference_ERS629845_temp_sr_14924	0	+
chr2R	9780394	9780866	P-element_non-reference_ERS629845_temp_rp_14985	0	-
chr2R	9842578	9842786	P-element_non-reference_ERS629845_temp_rp_14993	0	-
chr2R	10078290	10078300	P-element_non-reference_ERS629845_temp_sr_15052	0	+
chr2R	10094138	10094610	P-element_non-reference_ERS629845_temp_rp_15056	0	-
chr2R	11604772	11604942	P-element_non-reference_ERS629845_temp_rp_15306	0	-
chr2R	13014373	13014416	P-element_non-reference_ERS629845_temp_rp_15535	0	-
chr2R	13035534	13035581	P-element_non-reference_ERS629845_temp_rp_15537	0	+
chr2R	13861580	13862052	P-element_non-reference_ERS629845_temp_rp_15672	0	+
chr2R	14008351	14008362	P-element_non-reference_ERS629845_temp_sr_15697	0	-
chr2R	14060781	14061253	P-element_non-reference_ERS629845_temp_rp_15718	0	-
chr2R	14141021	14141030	P-element_non-reference_ERS629845_temp_sr_15735	0	+
chr2R	14798366	14798838	P-element_non-reference_ERS629845_temp_rp_15853	0	-
chr2R	15322083	15322092	P-element_non-reference_ERS629845_temp_rp_15926	0	+
chr2R	16130414	16130442	P-element_non-reference_ERS629845_temp_rp_16081	0	-
chr2R	16333743	16334215	P-element_non-reference_ERS629845_temp_rp_16115	0	+
chr2R	16607793	16607847	P-element_non-reference_ERS629845_temp_rp_16152	0	-
chr2R	16611746	16611808	P-element_non-reference_ERS629845_temp_rp_16155	0	+
chr2R	17097547	17097685	P-element_non-reference_ERS629845_temp_rp_16234	0	-
chr2R	17265441	17265560	P-element_non-reference_ERS629845_temp_rp_16258	0	+
chr2R	18855299	18855771	P-element_non-reference_ERS629845_temp_rp_16516	0	-
chr2R	21101768	21101865	P-element_non-reference_ERS629845_temp_rp_16851	0	-
chr2R	21501703	21502175	P-element_non-reference_ERS629845_temp_rp_16923	0	-
chr2R	21646173	21646181	P-element_non-reference_ERS629845_temp_sr_16941	0	-
chr2R	21713282	21713332	P-element_non-reference_ERS629845_temp_rp_16949	0	+
chr2R	22073326	22073375	P-element_non-reference_ERS629845_temp_rp_16992	0	+
chr2R	22193279	22193294	P-element_non-reference_ERS629845_temp_rp_17012	0	+
chr2R	22245033	22245505	P-element_non-reference_ERS629845_temp_rp_17019	0	+
chr2R	22569854	22569982	P-element_non-reference_ERS629845_temp_rp_17076	0	-
chr2R	23580854	23580862	P-element_non-reference_ERS629845_temp_sr_17224	0	+
chr2R	25032364	25032375	P-element_non-reference_ERS629845_temp_sr_17444	0	+
chr3L	128622	128632	P-element_non-reference_ERS629845_temp_sr_17613	0	+
chr3L	616536	616566	P-element_non-reference_ERS629845_temp_rp_17681	0	+
chr3L	708217	708281	P-element_non-reference_ERS629845_temp_rp_17700	0	+
chr3L	1315089	1315561	P-element_non-reference_ERS629845_temp_rp_17792	0	+
chr3L	1795035	1795063	P-element_non-reference_ERS629845_temp_rp_17854	0	+
chr3L	2661401	2661873	P-element_non-reference_ERS629845_temp_rp_17958	0	+
chr3L	3220449	3220921	P-element_non-reference_ERS629845_temp_rp_18058	0	+
chr3L	3390588	3391060	P-element_non-reference_ERS629845_temp_rp_18080	0	-
chr3L	6217612	6218084	P-element_non-reference_ERS629845_temp_rp_18537	0	+
chr3L	6218666	6219138	P-element_non-reference_ERS629845_temp_rp_18538	0	+
chr3L	7659270	7659742	P-element_non-reference_ERS629845_temp_rp_18775	0	+
chr3L	8404844	8405316	P-element_non-reference_ERS629845_temp_rp_18907	0	+
chr3L	9373567	9374039	P-element_non-reference_ERS629845_temp_rp_19037	0	+
chr3L	9462224	9462233	P-element_non-reference_ERS629845_temp_sr_19059	0	-
chr3L	9462420	9462465	P-element_non-reference_ERS629845_temp_rp_19060	0	-
chr3L	9687190	9687662	P-element_non-reference_ERS629845_temp_rp_19086	0	+
chr3L	11487637	11487665	P-element_non-reference_ERS629845_temp_rp_19405	0	-
chr3L	11708564	11708572	P-element_non-reference_ERS629845_temp_sr_19463	0	+
chr3L	12056492	12056498	P-element_non-reference_ERS629845_temp_rp_19516	0	-
chr3L	14410437	14410485	P-element_non-reference_ERS629845_temp_rp_19908	0	-
chr3L	15336555	15336564	P-element_non-reference_ERS629845_temp_sr_20037	0	+
chr3L	15507746	15507751	P-element_non-reference_ERS629845_temp_rp_20073	0	+
chr3L	16572121	16572593	P-element_non-reference_ERS629845_temp_rp_20260	0	-
chr3L	17640678	17641150	P-element_non-reference_ERS629845_temp_rp_20449	0	+
chr3L	18327957	18328429	P-element_non-reference_ERS629845_temp_rp_20579	0	-
chr3L	19670166	19670175	P-element_non-reference_ERS629845_temp_rp_20810	0	+
chr3L	21774477	21774949	P-element_non-reference_ERS629845_temp_rp_21251	0	-
chr3L	22998219	22998229	P-element_non-reference_ERS629845_temp_sr_21610	0	-
chr3R	4096434	4096906	P-element_non-reference_ERS629845_temp_rp_33864	0	-
chr3R	4281646	4281655	P-element_non-reference_ERS629845_temp_sr_34024	0	+
chr3R	4281646	4281655	P-element_non-reference_ERS629845_temp_sr_34025	0	-
chr3R	4538173	4538645	P-element_non-reference_ERS629845_temp_rp_34153	0	-
chr3R	4947931	4947939	P-element_non-reference_ERS629845_temp_sr_34359	0	-
chr3R	5671387	5671398	P-element_non-reference_ERS629845_temp_rp_34510	0	+
chr3R	7536371	7536382	P-element_non-reference_ERS629845_temp_rp_34879	0	+
chr3R	7819242	7819545	P-element_non-reference_ERS629845_temp_rp_34933	0	+
chr3R	8090565	8091037	P-element_non-reference_ERS629845_temp_rp_34986	0	+
chr3R	8093538	8094010	P-element_non-reference_ERS629845_temp_rp_34987	0	+
chr3R	9052425	9052484	P-element_non-reference_ERS629845_temp_rp_35154	0	+
chr3R	9381893	9382365	P-element_non-reference_ERS629845_temp_rp_35199	0	-
chr3R	9533036	9533045	P-element_non-reference_ERS629845_temp_sr_35234	0	-
chr3R	10144739	10144784	P-element_non-reference_ERS629845_temp_rp_35312	0	-
chr3R	10170494	10170502	P-element_non-reference_ERS629845_temp_sr_35318	0	-
chr3R	10737689	10738161	P-element_non-reference_ERS629845_temp_rp_35398	0	-
chr3R	10992374	10992846	P-element_non-reference_ERS629845_temp_rp_35431	0	-
chr3R	11243954	11243963	P-element_non-reference_ERS629845_temp_rp_35483	0	-
chr3R	11656678	11656686	P-element_non-reference_ERS629845_temp_sr_35556	0	+
chr3R	11656678	11656686	P-element_non-reference_ERS629845_temp_sr_35557	0	-
chr3R	11956339	11956811	P-element_non-reference_ERS629845_temp_rp_35607	0	-
chr3R	11982656	11982668	P-element_non-reference_ERS629845_temp_rp_35612	0	-
chr3R	13208449	13208458	P-element_non-reference_ERS629845_temp_rp_35855	0	+
chr3R	13260340	13260812	P-element_non-reference_ERS629845_temp_rp_35868	0	+
chr3R	13574461	13574933	P-element_non-reference_ERS629845_temp_rp_35929	0	+
chr3R	14993151	14993623	P-element_non-reference_ERS629845_temp_rp_36168	0	-
chr3R	15095644	15095652	P-element_non-reference_ERS629845_temp_sr_36185	0	+
chr3R	15374575	15374583	P-element_non-reference_ERS629845_temp_sr_36220	0	+
chr3R	15664979	15664989	P-element_non-reference_ERS629845_temp_sr_36253	0	+
chr3R	16242416	16242424	P-element_non-reference_ERS629845_temp_sr_36357	0	-
chr3R	17772811	17773283	P-element_non-reference_ERS629845_temp_rp_36584	0	-
chr3R	17944022	17944069	P-element_non-reference_ERS629845_temp_rp_36620	0	-
chr3R	18198392	18198400	P-element_non-reference_ERS629845_temp_sr_36682	0	+
chr3R	19096253	19096725	P-element_non-reference_ERS629845_temp_rp_36841	0	-
chr3R	20253560	20253741	P-element_non-reference_ERS629845_temp_rp_37050	0	-
chr3R	20714583	20714592	P-element_non-reference_ERS629845_temp_rp_37139	0	-
chr3R	21296527	21296537	P-element_non-reference_ERS629845_temp_sr_37233	0	+
chr3R	21296487	21296959	P-element_non-reference_ERS629845_temp_rp_37234	0	-
chr3R	21376484	21376523	P-element_non-reference_ERS629845_temp_rp_37250	0	+
chr3R	21807886	21807895	P-element_non-reference_ERS629845_temp_rp_37327	0	+
chr3R	22129509	22129981	P-element_non-reference_ERS629845_temp_rp_37376	0	+
chr3R	22666725	22666732	P-element_non-reference_ERS629845_temp_sr_37473	0	-
chr3R	22666725	22666732	P-element_non-reference_ERS629845_temp_sr_37474	0	+
chr3R	23931792	23932264	P-element_non-reference_ERS629845_temp_rp_37709	0	-
chr3R	24876624	24876650	P-element_non-reference_ERS629845_temp_rp_37879	0	-
chr3R	24927183	24927655	P-element_non-reference_ERS629845_temp_rp_37884	0	-
chr3R	24932047	24932058	P-element_non-reference_ERS629845_temp_rp_37885	0	-
chr3R	25540642	25541114	P-element_non-reference_ERS629845_temp_rp_37999	0	-
chr3R	26036875	26036956	P-element_non-reference_ERS629845_temp_rp_38067	0	+
chr3R	26036924	26036970	P-element_non-reference_ERS629845_temp_rp_38068	0	-
chr3R	26259050	26259102	P-element_non-reference_ERS629845_temp_rp_38112	0	+
chr3R	29765957	29766044	P-element_non-reference_ERS629845_temp_rp_38640	0	+
chr3R	30015192	30015202	P-element_non-reference_ERS629845_temp_sr_38675	0	+
chr3R	31169150	31169216	P-element_non-reference_ERS629845_temp_rp_38869	0	+
chr3R	31476174	31476646	P-element_non-reference_ERS629845_temp_rp_38913	0	+
chr3R	31748432	31748449	P-element_non-reference_ERS629845_temp_rp_38952	0	-
chr4	1274614	1275086	P-element_non-reference_ERS629845_temp_rp_40214	0	+
chr4	1288404	1288876	P-element_non-reference_ERS629845_temp_rp_40230	0	-
chrX	1904210	1904253	P-element_non-reference_ERS629845_temp_rp_40939	0	-
chrX	2165557	2166029	P-element_non-reference_ERS629845_temp_rp_40987	0	+
chrX	3676778	3676787	P-element_non-reference_ERS629845_temp_rp_41239	0	-
chrX	4131416	4131888	P-element_non-reference_ERS629845_temp_rp_41363	0	+
chrX	5322694	5322765	P-element_non-reference_ERS629845_temp_rp_41614	0	+
chrX	5561441	5561913	P-element_non-reference_ERS629845_temp_rp_41664	0	+
chrX	6101460	6101932	P-element_non-reference_ERS629845_temp_rp_41764	0	+
chrX	6283711	6283722	P-element_non-reference_ERS629845_temp_sr_41789	0	+
chrX	6330748	6331220	P-element_non-reference_ERS629845_temp_rp_41800	0	+
chrX	6873453	6873466	P-element_non-reference_ERS629845_temp_rp_41931	0	-
chrX	7611859	7612331	P-element_non-reference_ERS629845_temp_rp_42078	0	+
chrX	8215701	8216173	P-element_non-reference_ERS629845_temp_rp_42249	0	+
chrX	10629309	10629318	P-element_non-reference_ERS629845_temp_sr_42832	0	-
chrX	10710669	10711141	P-element_non-reference_ERS629845_temp_rp_42855	0	-
chrX	11611164	11611172	P-element_non-reference_ERS629845_temp_sr_43081	0	-
chrX	11621874	11621935	P-element_non-reference_ERS629845_temp_rp_43084	0	-
chrX	12007710	12008182	P-element_non-reference_ERS629845_temp_rp_43190	0	-
chrX	13073162	13073634	P-element_non-reference_ERS629845_temp_rp_43431	0	-
chrX	13256788	13257260	P-element_non-reference_ERS629845_temp_rp_43467	0	+
chrX	13641928	13642161	P-element_non-reference_ERS629845_temp_rp_43529	0	-
chrX	14832628	14832671	P-element_non-reference_ERS629845_temp_rp_43773	0	+
chrX	14923387	14923859	P-element_non-reference_ERS629845_temp_rp_43791	0	+
chrX	14923607	14923633	P-element_non-reference_ERS629845_temp_rp_43792	0	-
chrX	14923842	14924314	P-element_non-reference_ERS629845_temp_rp_43793	0	-
chrX	15024403	15024416	P-element_non-reference_ERS629845_temp_rp_43807	0	-
chrX	15517837	15518309	P-element_non-reference_ERS629845_temp_rp_43898	0	-
chrX	16278365	16278373	P-element_non-reference_ERS629845_temp_sr_44020	0	-
chrX	16560024	16560065	P-element_non-reference_ERS629845_temp_rp_44068	0	-
chrX	18055244	18055716	P-element_non-reference_ERS629845_temp_rp_44348	0	-
chrX	18626616	18627088	P-element_non-reference_ERS629845_temp_rp_44440	0	-
chrX	19851052	19851524	P-element_non-reference_ERS629845_temp_rp_44708	0	-
chrX	20330566	20330574	P-element_non-reference_ERS629845_temp_sr_44881	0	-
chrX	20330566	20330574	P-element_non-reference_ERS629845_temp_sr_44882	0	+
chrX	20538310	20538782	P-element_non-reference_ERS629845_temp_rp_44948	0	+
chrX	20967062	20967534	P-element_non-reference_ERS629845_temp_rp_45041	0	-
chrX	21053775	21054247	P-element_non-reference_ERS629845_temp_rp_45068	0	+
chrX	21124523	21124548	P-element_non-reference_ERS629845_temp_rp_45087	0	-
chrX	22482721	22483193	P-element_non-reference_ERS629845_temp_rp_46310	0	+
chrX	22571720	22572192	P-element_non-reference_ERS629845_temp_rp_46370	0	-
