# Supplementary material for: Genomic analysis of P elements in natural populations of Drosophila melanogaster
Source: PeerJ. 2017 Sep 15;5:e3824. doi: 10.7717/peerj.3824 (PMC5602686; doi:10.7717/peerj.3824)
Supplement: File S2 — Zip archive of browser extensible data (BED) files of predicted P element locations in genome sequences from 50 isofemale strains and 6 pool-seq samples from three global regions. Each sample has four BED files corresponding to raw (*raw.bed) and filtered (*nonredundant.bed) output from TEMP and RetroSeq, respectively. BED files for seven isofemale strains from Bergman & Haddrill (2015) are included here that do not have GD data in Ignatenko et al. (2015) but are included in the pool-seq samples, allowing comparisons to be made between isofemale strains and pool-seq samples for the same set of strains. [file peerj-05-3824-s002.zip › bed_files/ERS629846_retroseq_nonredundant.bed]

track name="ERS629846_RetroSeq" description="ERS629846_RetroSeq"
chr2L	161792	161794	P-element_non-reference_ERS629846_retroseq_rp_8	0	.
chr2L	2677695	2677697	P-element_non-reference_ERS629846_retroseq_rp_47	0	.
chr2L	3631313	3631315	P-element_non-reference_ERS629846_retroseq_rp_61	0	.
chr2L	5658679	5658681	P-element_non-reference_ERS629846_retroseq_rp_89	0	.
chr2L	6179142	6179144	P-element_non-reference_ERS629846_retroseq_rp_100	0	.
chr2L	7576568	7576570	P-element_non-reference_ERS629846_retroseq_rp_120	0	.
chr2L	10264286	10264288	P-element_non-reference_ERS629846_retroseq_rp_172	0	.
chr2L	10506846	10506848	P-element_non-reference_ERS629846_retroseq_rp_174	0	.
chr2L	16325671	16325673	P-element_non-reference_ERS629846_retroseq_rp_310	0	.
chr2L	18617091	18617093	P-element_non-reference_ERS629846_retroseq_rp_360	0	.
chr2L	19009340	19009342	P-element_non-reference_ERS629846_retroseq_rp_366	0	.
chr2L	19083357	19083359	P-element_non-reference_ERS629846_retroseq_rp_368	0	.
chr2L	20027929	20027931	P-element_non-reference_ERS629846_retroseq_rp_400	0	.
chr2L	20200955	20200957	P-element_non-reference_ERS629846_retroseq_rp_410	0	.
chr2L	20535081	20535083	P-element_non-reference_ERS629846_retroseq_rp_421	0	.
chr2R	6219654	6219656	P-element_non-reference_ERS629846_retroseq_rp_703	0	.
chr2R	6663606	6663608	P-element_non-reference_ERS629846_retroseq_rp_716	0	.
chr2R	7623241	7623243	P-element_non-reference_ERS629846_retroseq_rp_739	0	.
chr2R	7665824	7665826	P-element_non-reference_ERS629846_retroseq_rp_742	0	.
chr2R	8649550	8649552	P-element_non-reference_ERS629846_retroseq_rp_760	0	.
chr2R	9110716	9110718	P-element_non-reference_ERS629846_retroseq_rp_769	0	.
chr2R	9409725	9409727	P-element_non-reference_ERS629846_retroseq_rp_773	0	.
chr2R	10534386	10534388	P-element_non-reference_ERS629846_retroseq_rp_794	0	.
chr2R	12997075	12997077	P-element_non-reference_ERS629846_retroseq_rp_844	0	.
chr2R	14024733	14024735	P-element_non-reference_ERS629846_retroseq_rp_864	0	.
chr2R	14307574	14307576	P-element_non-reference_ERS629846_retroseq_rp_868	0	.
chr2R	15610974	15610976	P-element_non-reference_ERS629846_retroseq_rp_900	0	.
chr2R	15869247	15869249	P-element_non-reference_ERS629846_retroseq_rp_910	0	.
chr2R	16386568	16386570	P-element_non-reference_ERS629846_retroseq_rp_918	0	.
chr2R	16567341	16567343	P-element_non-reference_ERS629846_retroseq_rp_925	0	.
chr2R	17265474	17265476	P-element_non-reference_ERS629846_retroseq_rp_937	0	.
chr2R	18288823	18288825	P-element_non-reference_ERS629846_retroseq_rp_959	0	.
chr2R	18761103	18761105	P-element_non-reference_ERS629846_retroseq_rp_970	0	.
chr2R	19325563	19325565	P-element_non-reference_ERS629846_retroseq_rp_981	0	.
chr2R	19456257	19456259	P-element_non-reference_ERS629846_retroseq_rp_982	0	.
chr2R	21323176	21323178	P-element_non-reference_ERS629846_retroseq_rp_1017	0	.
chr2R	21475229	21475231	P-element_non-reference_ERS629846_retroseq_rp_1021	0	.
chr2R	23869929	23869931	P-element_non-reference_ERS629846_retroseq_rp_1057	0	.
chr2R	24266336	24266338	P-element_non-reference_ERS629846_retroseq_rp_1061	0	.
chr3L	708217	708219	P-element_non-reference_ERS629846_retroseq_rp_1084	0	.
chr3L	3983766	3983768	P-element_non-reference_ERS629846_retroseq_rp_1108	0	.
chr3L	5355428	5355430	P-element_non-reference_ERS629846_retroseq_rp_1126	0	.
chr3L	5754229	5754231	P-element_non-reference_ERS629846_retroseq_rp_1129	0	.
chr3L	8455935	8455937	P-element_non-reference_ERS629846_retroseq_rp_1159	0	.
chr3L	9899921	9899923	P-element_non-reference_ERS629846_retroseq_rp_1184	0	.
chr3L	10516316	10516318	P-element_non-reference_ERS629846_retroseq_rp_1193	0	.
chr3L	12176545	12176547	P-element_non-reference_ERS629846_retroseq_rp_1220	0	.
chr3L	13228418	13228420	P-element_non-reference_ERS629846_retroseq_rp_1236	0	.
chr3L	13904609	13904611	P-element_non-reference_ERS629846_retroseq_rp_1251	0	.
chr3L	14274351	14274353	P-element_non-reference_ERS629846_retroseq_rp_1259	0	.
chr3L	16046998	16047000	P-element_non-reference_ERS629846_retroseq_rp_1284	0	.
chr3L	16713804	16713806	P-element_non-reference_ERS629846_retroseq_rp_1293	0	.
chr3L	16969903	16969905	P-element_non-reference_ERS629846_retroseq_rp_1299	0	.
chr3L	17969250	17969252	P-element_non-reference_ERS629846_retroseq_rp_1325	0	.
chr3L	19635795	19635797	P-element_non-reference_ERS629846_retroseq_rp_1367	0	.
chr3L	20401848	20401850	P-element_non-reference_ERS629846_retroseq_rp_1382	0	.
chr3L	21841386	21841388	P-element_non-reference_ERS629846_retroseq_rp_1401	0	.
chr3L	22408402	22408404	P-element_non-reference_ERS629846_retroseq_rp_1407	0	.
chr3R	3193809	3193811	P-element_non-reference_ERS629846_retroseq_rp_1566	0	.
chr3R	5277847	5277849	P-element_non-reference_ERS629846_retroseq_rp_1606	0	.
chr3R	5659491	5659493	P-element_non-reference_ERS629846_retroseq_rp_1613	0	.
chr3R	6007779	6007781	P-element_non-reference_ERS629846_retroseq_rp_1626	0	.
chr3R	6424359	6424361	P-element_non-reference_ERS629846_retroseq_rp_1637	0	.
chr3R	7086163	7086165	P-element_non-reference_ERS629846_retroseq_rp_1644	0	.
chr3R	7536443	7536445	P-element_non-reference_ERS629846_retroseq_rp_1659	0	.
chr3R	8358245	8358247	P-element_non-reference_ERS629846_retroseq_rp_1670	0	.
chr3R	9341800	9341802	P-element_non-reference_ERS629846_retroseq_rp_1692	0	.
chr3R	9353078	9353080	P-element_non-reference_ERS629846_retroseq_rp_1694	0	.
chr3R	10267203	10267205	P-element_non-reference_ERS629846_retroseq_rp_1705	0	.
chr3R	10876422	10876424	P-element_non-reference_ERS629846_retroseq_rp_1716	0	.
chr3R	10889304	10889306	P-element_non-reference_ERS629846_retroseq_rp_1717	0	.
chr3R	11869647	11869649	P-element_non-reference_ERS629846_retroseq_rp_1743	0	.
chr3R	14026141	14026143	P-element_non-reference_ERS629846_retroseq_rp_1772	0	.
chr3R	14108451	14108453	P-element_non-reference_ERS629846_retroseq_rp_1778	0	.
chr3R	14630345	14630347	P-element_non-reference_ERS629846_retroseq_rp_1792	0	.
chr3R	15291755	15291757	P-element_non-reference_ERS629846_retroseq_rp_1811	0	.
chr3R	15328773	15328775	P-element_non-reference_ERS629846_retroseq_rp_1812	0	.
chr3R	18743435	18743437	P-element_non-reference_ERS629846_retroseq_rp_1860	0	.
chr3R	21065137	21065139	P-element_non-reference_ERS629846_retroseq_rp_1898	0	.
chr3R	21296547	21296549	P-element_non-reference_ERS629846_retroseq_rp_1905	0	.
chr3R	25050238	25050240	P-element_non-reference_ERS629846_retroseq_rp_1951	0	.
chr3R	26798271	26798273	P-element_non-reference_ERS629846_retroseq_rp_1983	0	.
chr3R	28326413	28326415	P-element_non-reference_ERS629846_retroseq_rp_2016	0	.
chr3R	30527062	30527064	P-element_non-reference_ERS629846_retroseq_rp_2051	0	.
chr3R	31689297	31689299	P-element_non-reference_ERS629846_retroseq_rp_2068	0	.
chr3R	31771904	31771906	P-element_non-reference_ERS629846_retroseq_rp_2070	0	.
chrX	2123903	2123905	P-element_non-reference_ERS629846_retroseq_rp_2122	0	.
chrX	2636339	2636341	P-element_non-reference_ERS629846_retroseq_rp_2127	0	.
chrX	2950778	2950780	P-element_non-reference_ERS629846_retroseq_rp_2133	0	.
chrX	3796451	3796453	P-element_non-reference_ERS629846_retroseq_rp_2145	0	.
chrX	4931238	4931240	P-element_non-reference_ERS629846_retroseq_rp_2156	0	.
chrX	5365154	5365156	P-element_non-reference_ERS629846_retroseq_rp_2169	0	.
chrX	5738005	5738007	P-element_non-reference_ERS629846_retroseq_rp_2186	0	.
chrX	6318660	6318662	P-element_non-reference_ERS629846_retroseq_rp_2195	0	.
chrX	9135464	9135466	P-element_non-reference_ERS629846_retroseq_rp_2229	0	.
chrX	12720369	12720371	P-element_non-reference_ERS629846_retroseq_rp_2290	0	.
chrX	13207173	13207175	P-element_non-reference_ERS629846_retroseq_rp_2298	0	.
chrX	13641822	13641824	P-element_non-reference_ERS629846_retroseq_rp_2303	0	.
chrX	16835573	16835575	P-element_non-reference_ERS629846_retroseq_rp_2337	0	.
chrX	17878807	17878809	P-element_non-reference_ERS629846_retroseq_rp_2350	0	.
chrX	17911439	17911441	P-element_non-reference_ERS629846_retroseq_rp_2351	0	.
chrX	18356373	18356375	P-element_non-reference_ERS629846_retroseq_rp_2364	0	.
chrX	18534545	18534547	P-element_non-reference_ERS629846_retroseq_rp_2367	0	.
