# Supplementary material for: Genomic analysis of P elements in natural populations of Drosophila melanogaster
Source: PeerJ. 2017 Sep 15;5:e3824. doi: 10.7717/peerj.3824 (PMC5602686; doi:10.7717/peerj.3824)
Supplement: File S2 — Zip archive of browser extensible data (BED) files of predicted P element locations in genome sequences from 50 isofemale strains and 6 pool-seq samples from three global regions. Each sample has four BED files corresponding to raw (*raw.bed) and filtered (*nonredundant.bed) output from TEMP and RetroSeq, respectively. BED files for seven isofemale strains from Bergman & Haddrill (2015) are included here that do not have GD data in Ignatenko et al. (2015) but are included in the pool-seq samples, allowing comparisons to be made between isofemale strains and pool-seq samples for the same set of strains. [file peerj-05-3824-s002.zip › bed_files/ERS629846_temp_nonredundant.bed]

track name="ERS629846_TEMP" description="ERS629846_TEMP"
chr2L	161803	161811	P-element_non-reference_ERS629846_temp_sr_181	0	-
chr2L	2677646	2677655	P-element_non-reference_ERS629846_temp_sr_523	0	+
chr2L	3631421	3631431	P-element_non-reference_ERS629846_temp_sr_655	0	-
chr2L	5658620	5658628	P-element_non-reference_ERS629846_temp_rp_916	0	+
chr2L	6179109	6179121	P-element_non-reference_ERS629846_temp_rp_999	0	-
chr2L	7576628	7576638	P-element_non-reference_ERS629846_temp_sr_1196	0	+
chr2L	10264259	10264308	P-element_non-reference_ERS629846_temp_rp_1559	0	-
chr2L	10506778	10506786	P-element_non-reference_ERS629846_temp_sr_1590	0	+
chr2L	16325503	16325678	P-element_non-reference_ERS629846_temp_rp_2466	0	-
chr2L	19009210	19009250	P-element_non-reference_ERS629846_temp_rp_2884	0	-
chr2L	19083262	19083270	P-element_non-reference_ERS629846_temp_sr_2899	0	+
chr2L	20027877	20027885	P-element_non-reference_ERS629846_temp_sr_3056	0	+
chr2L	20201173	20201183	P-element_non-reference_ERS629846_temp_sr_3162	0	+
chr2R	6219615	6219625	P-element_non-reference_ERS629846_temp_rp_14050	0	+
chr2R	7623208	7623218	P-element_non-reference_ERS629846_temp_rp_14518	0	-
chr2R	7665755	7665763	P-element_non-reference_ERS629846_temp_sr_14524	0	+
chr2R	8649385	8649481	P-element_non-reference_ERS629846_temp_rp_14696	0	-
chr2R	9110754	9110762	P-element_non-reference_ERS629846_temp_sr_14762	0	-
chr2R	9409642	9409677	P-element_non-reference_ERS629846_temp_rp_14803	0	+
chr2R	10534316	10534326	P-element_non-reference_ERS629846_temp_sr_14991	0	+
chr2R	12996993	12997019	P-element_non-reference_ERS629846_temp_rp_15392	0	+
chr2R	14024669	14024737	P-element_non-reference_ERS629846_temp_rp_15568	0	-
chr2R	14307576	14307581	P-element_non-reference_ERS629846_temp_rp_15618	0	+
chr2R	15610978	15610986	P-element_non-reference_ERS629846_temp_sr_15822	0	-
chr2R	16386519	16386527	P-element_non-reference_ERS629846_temp_sr_15962	0	+
chr2R	17265431	17265484	P-element_non-reference_ERS629846_temp_rp_16096	0	-
chr2R	18288797	18288849	P-element_non-reference_ERS629846_temp_rp_16253	0	-
chr2R	18761118	18761126	P-element_non-reference_ERS629846_temp_sr_16326	0	+
chr2R	19325597	19325606	P-element_non-reference_ERS629846_temp_rp_16418	0	+
chr2R	19456090	19456164	P-element_non-reference_ERS629846_temp_rp_16428	0	-
chr2R	21475188	21475200	P-element_non-reference_ERS629846_temp_sr_16718	0	+
chr2R	23869908	23869918	P-element_non-reference_ERS629846_temp_sr_17017	0	-
chr2R	24266183	24266189	P-element_non-reference_ERS629846_temp_rp_17072	0	+
chr3L	708285	708336	P-element_non-reference_ERS629846_temp_rp_17427	0	+
chr3L	3983742	3983752	P-element_non-reference_ERS629846_temp_sr_17909	0	+
chr3L	5355391	5355431	P-element_non-reference_ERS629846_temp_rp_18108	0	+
chr3L	9899863	9899872	P-element_non-reference_ERS629846_temp_sr_18861	0	+
chr3L	12176560	12176570	P-element_non-reference_ERS629846_temp_rp_19167	0	-
chr3L	13904522	13904556	P-element_non-reference_ERS629846_temp_rp_19415	0	+
chr3L	14274318	14274323	P-element_non-reference_ERS629846_temp_rp_19488	0	-
chr3L	16046906	16046954	P-element_non-reference_ERS629846_temp_rp_19740	0	+
chr3L	16713835	16713844	P-element_non-reference_ERS629846_temp_rp_19847	0	+
chr3L	16969868	16969913	P-element_non-reference_ERS629846_temp_rp_19894	0	+
chr3L	17969275	17969285	P-element_non-reference_ERS629846_temp_sr_20070	0	-
chr3L	19635815	19635825	P-element_non-reference_ERS629846_temp_sr_20343	0	+
chr3L	20401838	20401859	P-element_non-reference_ERS629846_temp_rp_20503	0	-
chr3L	21841323	21841334	P-element_non-reference_ERS629846_temp_sr_20777	0	+
chr3L	22408359	22408404	P-element_non-reference_ERS629846_temp_rp_20895	0	+
chr3R	3193713	3194026	P-element_non-reference_ERS629846_temp_rp_32181	0	+
chr3R	5277797	5277875	P-element_non-reference_ERS629846_temp_rp_34004	0	+
chr3R	5659395	5659405	P-element_non-reference_ERS629846_temp_sr_34063	0	+
chr3R	6424354	6424432	P-element_non-reference_ERS629846_temp_rp_34206	0	+
chr3R	7085983	7086027	P-element_non-reference_ERS629846_temp_rp_34301	0	-
chr3R	7536372	7536382	P-element_non-reference_ERS629846_temp_sr_34396	0	+
chr3R	8358275	8358482	P-element_non-reference_ERS629846_temp_rp_34540	0	+
chr3R	9341847	9341855	P-element_non-reference_ERS629846_temp_sr_34672	0	-
chr3R	9353064	9353121	P-element_non-reference_ERS629846_temp_rp_34679	0	-
chr3R	10267149	10267230	P-element_non-reference_ERS629846_temp_rp_34804	0	+
chr3R	10876366	10876374	P-element_non-reference_ERS629846_temp_sr_34884	0	+
chr3R	11869614	11869622	P-element_non-reference_ERS629846_temp_sr_35059	0	+
chr3R	14026049	14026092	P-element_non-reference_ERS629846_temp_rp_35419	0	-
chr3R	14108447	14108455	P-element_non-reference_ERS629846_temp_sr_35435	0	-
chr3R	14630295	14630303	P-element_non-reference_ERS629846_temp_sr_35526	0	+
chr3R	15291830	15291838	P-element_non-reference_ERS629846_temp_sr_35639	0	-
chr3R	15328725	15328798	P-element_non-reference_ERS629846_temp_rp_35644	0	+
chr3R	21065084	21065093	P-element_non-reference_ERS629846_temp_sr_36481	0	+
chr3R	21296494	21296555	P-element_non-reference_ERS629846_temp_rp_36524	0	+
chr3R	25050182	25050190	P-element_non-reference_ERS629846_temp_sr_37114	0	+
chr3R	26798286	26798295	P-element_non-reference_ERS629846_temp_rp_37344	0	-
chr3R	28326417	28326425	P-element_non-reference_ERS629846_temp_sr_37561	0	-
chr3R	30527040	30527072	P-element_non-reference_ERS629846_temp_rp_37859	0	-
chr3R	31689307	31689315	P-element_non-reference_ERS629846_temp_sr_38016	0	-
chr3R	31771829	31771837	P-element_non-reference_ERS629846_temp_sr_38020	0	-
chrX	2123900	2123932	P-element_non-reference_ERS629846_temp_rp_39938	0	-
chrX	2636374	2636382	P-element_non-reference_ERS629846_temp_sr_40008	0	+
chrX	2950728	2950781	P-element_non-reference_ERS629846_temp_rp_40068	0	-
chrX	3796358	3796370	P-element_non-reference_ERS629846_temp_rp_40234	0	-
chrX	4931300	4931311	P-element_non-reference_ERS629846_temp_rp_40446	0	+
chrX	5365102	5365111	P-element_non-reference_ERS629846_temp_rp_40544	0	+
chrX	6318588	6318597	P-element_non-reference_ERS629846_temp_sr_40724	0	+
chrX	9135501	9135509	P-element_non-reference_ERS629846_temp_sr_41336	0	-
chrX	12720281	12720315	P-element_non-reference_ERS629846_temp_rp_42189	0	-
chrX	13207103	13207111	P-element_non-reference_ERS629846_temp_sr_42291	0	-
chrX	13641764	13642086	P-element_non-reference_ERS629846_temp_rp_42370	0	+
chrX	17878754	17878762	P-element_non-reference_ERS629846_temp_sr_43097	0	+
chrX	17911378	17911387	P-element_non-reference_ERS629846_temp_sr_43107	0	-
chrX	18356314	18356319	P-element_non-reference_ERS629846_temp_rp_43183	0	+
chrX	18534490	18534573	P-element_non-reference_ERS629846_temp_rp_43211	0	-
