# Supplementary material for: Genomic analysis of P elements in natural populations of Drosophila melanogaster
Source: PeerJ. 2017 Sep 15;5:e3824. doi: 10.7717/peerj.3824 (PMC5602686; doi:10.7717/peerj.3824)
Supplement: File S2 — Zip archive of browser extensible data (BED) files of predicted P element locations in genome sequences from 50 isofemale strains and 6 pool-seq samples from three global regions. Each sample has four BED files corresponding to raw (*raw.bed) and filtered (*nonredundant.bed) output from TEMP and RetroSeq, respectively. BED files for seven isofemale strains from Bergman & Haddrill (2015) are included here that do not have GD data in Ignatenko et al. (2015) but are included in the pool-seq samples, allowing comparisons to be made between isofemale strains and pool-seq samples for the same set of strains. [file peerj-05-3824-s002.zip › bed_files/ERS629846_temp_raw.bed]

track name="ERS629846_TEMP" description="ERS629846_TEMP"
chr2L	161803	161811	P-element_non-reference_ERS629846_temp_sr_181	0	-
chr2L	161803	161811	P-element_non-reference_ERS629846_temp_sr_182	0	+
chr2L	249155	249633	P-element_non-reference_ERS629846_temp_rp_202	0	+
chr2L	2178567	2178974	P-element_non-reference_ERS629846_temp_rp_457	0	+
chr2L	2677646	2677655	P-element_non-reference_ERS629846_temp_sr_523	0	+
chr2L	3631421	3631431	P-element_non-reference_ERS629846_temp_sr_655	0	-
chr2L	4946708	4947186	P-element_non-reference_ERS629846_temp_rp_818	0	-
chr2L	5658620	5658628	P-element_non-reference_ERS629846_temp_rp_916	0	+
chr2L	5980254	5980732	P-element_non-reference_ERS629846_temp_rp_962	0	+
chr2L	6179109	6179121	P-element_non-reference_ERS629846_temp_rp_999	0	-
chr2L	6800434	6800912	P-element_non-reference_ERS629846_temp_rp_1073	0	-
chr2L	7564092	7564570	P-element_non-reference_ERS629846_temp_rp_1192	0	+
chr2L	7576628	7576638	P-element_non-reference_ERS629846_temp_sr_1196	0	+
chr2L	8932276	8932754	P-element_non-reference_ERS629846_temp_rp_1351	0	-
chr2L	9285971	9286449	P-element_non-reference_ERS629846_temp_rp_1407	0	-
chr2L	10264259	10264308	P-element_non-reference_ERS629846_temp_rp_1559	0	-
chr2L	10506778	10506786	P-element_non-reference_ERS629846_temp_sr_1590	0	+
chr2L	11437073	11437551	P-element_non-reference_ERS629846_temp_rp_1743	0	+
chr2L	11669141	11669619	P-element_non-reference_ERS629846_temp_rp_1783	0	+
chr2L	12822599	12822820	P-element_non-reference_ERS629846_temp_rp_1952	0	-
chr2L	13242014	13242492	P-element_non-reference_ERS629846_temp_rp_2020	0	-
chr2L	13244076	13244554	P-element_non-reference_ERS629846_temp_rp_2023	0	-
chr2L	13290186	13290664	P-element_non-reference_ERS629846_temp_rp_2035	0	-
chr2L	15333301	15333779	P-element_non-reference_ERS629846_temp_rp_2334	0	+
chr2L	15762757	15763235	P-element_non-reference_ERS629846_temp_rp_2395	0	-
chr2L	16267975	16268259	P-element_non-reference_ERS629846_temp_rp_2456	0	+
chr2L	16325503	16325678	P-element_non-reference_ERS629846_temp_rp_2466	0	-
chr2L	17330833	17331311	P-element_non-reference_ERS629846_temp_rp_2626	0	+
chr2L	18617087	18617428	P-element_non-reference_ERS629846_temp_rp_2828	0	+
chr2L	18987228	18987462	P-element_non-reference_ERS629846_temp_rp_2880	0	+
chr2L	19009210	19009250	P-element_non-reference_ERS629846_temp_rp_2884	0	-
chr2L	19083262	19083270	P-element_non-reference_ERS629846_temp_sr_2899	0	+
chr2L	19207864	19208342	P-element_non-reference_ERS629846_temp_rp_2920	0	-
chr2L	19575338	19575540	P-element_non-reference_ERS629846_temp_rp_2980	0	+
chr2L	20027877	20027885	P-element_non-reference_ERS629846_temp_sr_3056	0	+
chr2L	20117764	20118242	P-element_non-reference_ERS629846_temp_rp_3095	0	-
chr2L	20201173	20201183	P-element_non-reference_ERS629846_temp_sr_3162	0	+
chr2L	20535097	20535119	P-element_non-reference_ERS629846_temp_rp_3261	0	+
chr2L	20716061	20716290	P-element_non-reference_ERS629846_temp_rp_3300	0	+
chr2R	5496249	5496727	P-element_non-reference_ERS629846_temp_rp_13546	0	+
chr2R	6219616	6219625	P-element_non-reference_ERS629846_temp_sr_14049	0	-
chr2R	6219615	6219625	P-element_non-reference_ERS629846_temp_rp_14050	0	+
chr2R	6663564	6663624	P-element_non-reference_ERS629846_temp_rp_14328	0	+
chr2R	6728515	6728993	P-element_non-reference_ERS629846_temp_rp_14347	0	-
chr2R	7024860	7024988	P-element_non-reference_ERS629846_temp_rp_14408	0	+
chr2R	7597873	7597886	P-element_non-reference_ERS629846_temp_rp_14507	0	+
chr2R	7623208	7623218	P-element_non-reference_ERS629846_temp_rp_14518	0	-
chr2R	7665755	7665763	P-element_non-reference_ERS629846_temp_sr_14524	0	+
chr2R	8649385	8649481	P-element_non-reference_ERS629846_temp_rp_14696	0	-
chr2R	8661606	8662084	P-element_non-reference_ERS629846_temp_rp_14698	0	+
chr2R	8893600	8893660	P-element_non-reference_ERS629846_temp_rp_14730	0	-
chr2R	9110754	9110762	P-element_non-reference_ERS629846_temp_sr_14762	0	-
chr2R	9409642	9409677	P-element_non-reference_ERS629846_temp_rp_14803	0	+
chr2R	9552820	9552831	P-element_non-reference_ERS629846_temp_rp_14825	0	-
chr2R	10534316	10534326	P-element_non-reference_ERS629846_temp_sr_14991	0	+
chr2R	10783811	10784289	P-element_non-reference_ERS629846_temp_rp_15035	0	-
chr2R	12005023	12005501	P-element_non-reference_ERS629846_temp_rp_15261	0	-
chr2R	12996993	12997019	P-element_non-reference_ERS629846_temp_rp_15392	0	+
chr2R	13096135	13096613	P-element_non-reference_ERS629846_temp_rp_15410	0	-
chr2R	14024669	14024737	P-element_non-reference_ERS629846_temp_rp_15568	0	-
chr2R	14307576	14307581	P-element_non-reference_ERS629846_temp_rp_15618	0	+
chr2R	14854614	14855092	P-element_non-reference_ERS629846_temp_rp_15696	0	-
chr2R	15482678	15483156	P-element_non-reference_ERS629846_temp_rp_15806	0	-
chr2R	15511665	15511793	P-element_non-reference_ERS629846_temp_rp_15816	0	+
chr2R	15610978	15610986	P-element_non-reference_ERS629846_temp_sr_15822	0	-
chr2R	15869125	15869134	P-element_non-reference_ERS629846_temp_rp_15888	0	+
chr2R	16289051	16289326	P-element_non-reference_ERS629846_temp_rp_15946	0	-
chr2R	16386519	16386527	P-element_non-reference_ERS629846_temp_sr_15962	0	+
chr2R	16567397	16567475	P-element_non-reference_ERS629846_temp_rp_15987	0	-
chr2R	17265431	17265484	P-element_non-reference_ERS629846_temp_rp_16096	0	-
chr2R	18288797	18288849	P-element_non-reference_ERS629846_temp_rp_16253	0	-
chr2R	18398211	18398530	P-element_non-reference_ERS629846_temp_rp_16278	0	+
chr2R	18761118	18761126	P-element_non-reference_ERS629846_temp_sr_16326	0	+
chr2R	19325597	19325606	P-element_non-reference_ERS629846_temp_rp_16418	0	+
chr2R	19456090	19456164	P-element_non-reference_ERS629846_temp_rp_16428	0	-
chr2R	21284143	21284621	P-element_non-reference_ERS629846_temp_rp_16691	0	-
chr2R	21323174	21323342	P-element_non-reference_ERS629846_temp_rp_16694	0	-
chr2R	21475188	21475200	P-element_non-reference_ERS629846_temp_sr_16718	0	+
chr2R	21531750	21532228	P-element_non-reference_ERS629846_temp_rp_16724	0	+
chr2R	21617138	21617616	P-element_non-reference_ERS629846_temp_rp_16733	0	-
chr2R	21798041	21798519	P-element_non-reference_ERS629846_temp_rp_16760	0	+
chr2R	22925543	22926021	P-element_non-reference_ERS629846_temp_rp_16906	0	-
chr2R	22926213	22926691	P-element_non-reference_ERS629846_temp_rp_16907	0	+
chr2R	23847262	23847740	P-element_non-reference_ERS629846_temp_rp_17014	0	+
chr2R	23869908	23869918	P-element_non-reference_ERS629846_temp_sr_17017	0	-
chr2R	24266183	24266189	P-element_non-reference_ERS629846_temp_rp_17072	0	+
chr2R	25257427	25257905	P-element_non-reference_ERS629846_temp_rp_17255	0	-
chr3L	703105	703583	P-element_non-reference_ERS629846_temp_rp_17424	0	-
chr3L	707942	708420	P-element_non-reference_ERS629846_temp_rp_17426	0	-
chr3L	708285	708336	P-element_non-reference_ERS629846_temp_rp_17427	0	+
chr3L	1586490	1586968	P-element_non-reference_ERS629846_temp_rp_17548	0	-
chr3L	1854741	1855219	P-element_non-reference_ERS629846_temp_rp_17577	0	+
chr3L	2100982	2101460	P-element_non-reference_ERS629846_temp_rp_17602	0	-
chr3L	3983742	3983752	P-element_non-reference_ERS629846_temp_sr_17909	0	+
chr3L	4006705	4007183	P-element_non-reference_ERS629846_temp_rp_17915	0	+
chr3L	5181374	5181852	P-element_non-reference_ERS629846_temp_rp_18081	0	-
chr3L	5355391	5355431	P-element_non-reference_ERS629846_temp_rp_18108	0	+
chr3L	5751948	5752302	P-element_non-reference_ERS629846_temp_rp_18168	0	+
chr3L	5754188	5754196	P-element_non-reference_ERS629846_temp_sr_18169	0	+
chr3L	5754188	5754196	P-element_non-reference_ERS629846_temp_sr_18170	0	-
chr3L	7915187	7915665	P-element_non-reference_ERS629846_temp_rp_18536	0	+
chr3L	8330633	8331111	P-element_non-reference_ERS629846_temp_rp_18607	0	-
chr3L	8455755	8455833	P-element_non-reference_ERS629846_temp_rp_18633	0	-
chr3L	8827226	8827471	P-element_non-reference_ERS629846_temp_rp_18678	0	+
chr3L	9675408	9675644	P-element_non-reference_ERS629846_temp_rp_18811	0	+
chr3L	9899863	9899872	P-element_non-reference_ERS629846_temp_sr_18861	0	+
chr3L	10358576	10359054	P-element_non-reference_ERS629846_temp_rp_18919	0	-
chr3L	10390448	10390926	P-element_non-reference_ERS629846_temp_rp_18922	0	+
chr3L	10516394	10516491	P-element_non-reference_ERS629846_temp_rp_18934	0	+
chr3L	11158214	11158692	P-element_non-reference_ERS629846_temp_rp_19024	0	-
chr3L	12176560	12176570	P-element_non-reference_ERS629846_temp_rp_19167	0	-
chr3L	13228517	13228525	P-element_non-reference_ERS629846_temp_sr_19305	0	-
chr3L	13904522	13904556	P-element_non-reference_ERS629846_temp_rp_19415	0	+
chr3L	14274318	14274323	P-element_non-reference_ERS629846_temp_rp_19488	0	-
chr3L	14477401	14477879	P-element_non-reference_ERS629846_temp_rp_19520	0	+
chr3L	14924366	14924844	P-element_non-reference_ERS629846_temp_rp_19592	0	-
chr3L	15586249	15586727	P-element_non-reference_ERS629846_temp_rp_19693	0	+
chr3L	16046814	16047292	P-element_non-reference_ERS629846_temp_rp_19739	0	-
chr3L	16046906	16046954	P-element_non-reference_ERS629846_temp_rp_19740	0	+
chr3L	16113200	16113440	P-element_non-reference_ERS629846_temp_rp_19754	0	+
chr3L	16713835	16713844	P-element_non-reference_ERS629846_temp_rp_19847	0	+
chr3L	16969868	16969913	P-element_non-reference_ERS629846_temp_rp_19894	0	+
chr3L	17969275	17969285	P-element_non-reference_ERS629846_temp_sr_20070	0	-
chr3L	18849601	18850079	P-element_non-reference_ERS629846_temp_rp_20217	0	-
chr3L	19635815	19635825	P-element_non-reference_ERS629846_temp_sr_20343	0	+
chr3L	20401838	20401859	P-element_non-reference_ERS629846_temp_rp_20503	0	-
chr3L	21841323	21841334	P-element_non-reference_ERS629846_temp_sr_20777	0	+
chr3L	22408359	22408404	P-element_non-reference_ERS629846_temp_rp_20895	0	+
chr3L	22724254	22724517	P-element_non-reference_ERS629846_temp_rp_20965	0	-
chr3L	26015916	26015924	P-element_non-reference_ERS629846_temp_sr_25406	0	-
chr3L	27740053	27740531	P-element_non-reference_ERS629846_temp_rp_27645	0	-
chr3R	3193713	3194026	P-element_non-reference_ERS629846_temp_rp_32181	0	+
chr3R	5277797	5277875	P-element_non-reference_ERS629846_temp_rp_34004	0	+
chr3R	5654774	5654822	P-element_non-reference_ERS629846_temp_rp_34061	0	-
chr3R	5659395	5659405	P-element_non-reference_ERS629846_temp_sr_34063	0	+
chr3R	6007815	6007829	P-element_non-reference_ERS629846_temp_rp_34133	0	-
chr3R	6424354	6424432	P-element_non-reference_ERS629846_temp_rp_34206	0	+
chr3R	7085983	7086027	P-element_non-reference_ERS629846_temp_rp_34301	0	-
chr3R	7536372	7536382	P-element_non-reference_ERS629846_temp_sr_34395	0	-
chr3R	7536372	7536382	P-element_non-reference_ERS629846_temp_sr_34396	0	+
chr3R	8358275	8358482	P-element_non-reference_ERS629846_temp_rp_34540	0	+
chr3R	8737730	8738208	P-element_non-reference_ERS629846_temp_rp_34600	0	+
chr3R	8933831	8934309	P-element_non-reference_ERS629846_temp_rp_34630	0	+
chr3R	9246984	9247462	P-element_non-reference_ERS629846_temp_rp_34659	0	+
chr3R	9341847	9341855	P-element_non-reference_ERS629846_temp_sr_34672	0	-
chr3R	9353064	9353121	P-element_non-reference_ERS629846_temp_rp_34679	0	-
chr3R	10267149	10267230	P-element_non-reference_ERS629846_temp_rp_34804	0	+
chr3R	10876106	10876584	P-element_non-reference_ERS629846_temp_rp_34883	0	-
chr3R	10876366	10876374	P-element_non-reference_ERS629846_temp_sr_34884	0	+
chr3R	10888883	10889361	P-element_non-reference_ERS629846_temp_rp_34886	0	+
chr3R	10889235	10889713	P-element_non-reference_ERS629846_temp_rp_34888	0	-
chr3R	11566321	11566799	P-element_non-reference_ERS629846_temp_rp_35012	0	-
chr3R	11869614	11869622	P-element_non-reference_ERS629846_temp_sr_35059	0	+
chr3R	14026049	14026092	P-element_non-reference_ERS629846_temp_rp_35419	0	-
chr3R	14026100	14026578	P-element_non-reference_ERS629846_temp_rp_35420	0	+
chr3R	14108447	14108455	P-element_non-reference_ERS629846_temp_sr_35435	0	-
chr3R	14630295	14630303	P-element_non-reference_ERS629846_temp_sr_35526	0	+
chr3R	15291830	15291838	P-element_non-reference_ERS629846_temp_sr_35639	0	-
chr3R	15328725	15328798	P-element_non-reference_ERS629846_temp_rp_35644	0	+
chr3R	16157696	16158174	P-element_non-reference_ERS629846_temp_rp_35766	0	+
chr3R	16928240	16928718	P-element_non-reference_ERS629846_temp_rp_35866	0	-
chr3R	18743538	18743656	P-element_non-reference_ERS629846_temp_rp_36132	0	-
chr3R	19325244	19325722	P-element_non-reference_ERS629846_temp_rp_36233	0	+
chr3R	21065084	21065093	P-element_non-reference_ERS629846_temp_sr_36481	0	+
chr3R	21296494	21296555	P-element_non-reference_ERS629846_temp_rp_36524	0	+
chr3R	22858556	22859034	P-element_non-reference_ERS629846_temp_rp_36784	0	+
chr3R	24149106	24149584	P-element_non-reference_ERS629846_temp_rp_36984	0	-
chr3R	24543725	24544203	P-element_non-reference_ERS629846_temp_rp_37042	0	-
chr3R	25050182	25050190	P-element_non-reference_ERS629846_temp_sr_37114	0	+
chr3R	26798286	26798295	P-element_non-reference_ERS629846_temp_rp_37344	0	-
chr3R	27628999	27629477	P-element_non-reference_ERS629846_temp_rp_37447	0	-
chr3R	28326417	28326425	P-element_non-reference_ERS629846_temp_sr_37561	0	-
chr3R	28622468	28622946	P-element_non-reference_ERS629846_temp_rp_37607	0	-
chr3R	29251652	29252130	P-element_non-reference_ERS629846_temp_rp_37687	0	+
chr3R	30527040	30527072	P-element_non-reference_ERS629846_temp_rp_37859	0	-
chr3R	31048502	31048980	P-element_non-reference_ERS629846_temp_rp_37938	0	-
chr3R	31343989	31344467	P-element_non-reference_ERS629846_temp_rp_37970	0	+
chr3R	31689307	31689315	P-element_non-reference_ERS629846_temp_sr_38016	0	-
chr3R	31745696	31746174	P-element_non-reference_ERS629846_temp_rp_38018	0	+
chr3R	31771829	31771837	P-element_non-reference_ERS629846_temp_sr_38020	0	-
chrM	12009	12487	P-element_non-reference_ERS629846_temp_rp_39344	0	+
chrX	421519	421997	P-element_non-reference_ERS629846_temp_rp_39641	0	+
chrX	524048	524526	P-element_non-reference_ERS629846_temp_rp_39654	0	+
chrX	1196920	1197398	P-element_non-reference_ERS629846_temp_rp_39782	0	-
chrX	2123900	2123932	P-element_non-reference_ERS629846_temp_rp_39938	0	-
chrX	2636374	2636382	P-element_non-reference_ERS629846_temp_sr_40008	0	+
chrX	2950728	2950781	P-element_non-reference_ERS629846_temp_rp_40068	0	-
chrX	3796358	3796370	P-element_non-reference_ERS629846_temp_rp_40234	0	-
chrX	3796578	3796715	P-element_non-reference_ERS629846_temp_rp_40236	0	+
chrX	4931300	4931311	P-element_non-reference_ERS629846_temp_rp_40446	0	+
chrX	5365102	5365111	P-element_non-reference_ERS629846_temp_rp_40544	0	+
chrX	5464222	5464700	P-element_non-reference_ERS629846_temp_rp_40558	0	+
chrX	5737971	5738035	P-element_non-reference_ERS629846_temp_rp_40618	0	-
chrX	6283314	6283792	P-element_non-reference_ERS629846_temp_rp_40716	0	-
chrX	6318588	6318597	P-element_non-reference_ERS629846_temp_sr_40724	0	+
chrX	7306128	7306403	P-element_non-reference_ERS629846_temp_rp_40946	0	-
chrX	8884142	8884620	P-element_non-reference_ERS629846_temp_rp_41281	0	+
chrX	8962589	8963067	P-element_non-reference_ERS629846_temp_rp_41292	0	-
chrX	9135501	9135509	P-element_non-reference_ERS629846_temp_sr_41336	0	-
chrX	9499975	9500202	P-element_non-reference_ERS629846_temp_rp_41425	0	-
chrX	9685683	9686161	P-element_non-reference_ERS629846_temp_rp_41464	0	-
chrX	11728836	11729314	P-element_non-reference_ERS629846_temp_rp_41937	0	+
chrX	11805589	11805723	P-element_non-reference_ERS629846_temp_rp_41966	0	+
chrX	12683555	12684033	P-element_non-reference_ERS629846_temp_rp_42172	0	-
chrX	12720281	12720315	P-element_non-reference_ERS629846_temp_rp_42189	0	-
chrX	13207103	13207111	P-element_non-reference_ERS629846_temp_sr_42291	0	-
chrX	13329341	13329819	P-element_non-reference_ERS629846_temp_rp_42311	0	+
chrX	13421370	13421848	P-element_non-reference_ERS629846_temp_rp_42326	0	-
chrX	13641764	13642086	P-element_non-reference_ERS629846_temp_rp_42370	0	+
chrX	13642085	13642563	P-element_non-reference_ERS629846_temp_rp_42371	0	-
chrX	15076255	15076298	P-element_non-reference_ERS629846_temp_rp_42653	0	-
chrX	16835460	16835938	P-element_non-reference_ERS629846_temp_rp_42923	0	-
chrX	16836177	16836655	P-element_non-reference_ERS629846_temp_rp_42924	0	-
chrX	17878754	17878762	P-element_non-reference_ERS629846_temp_sr_43097	0	+
chrX	17911378	17911387	P-element_non-reference_ERS629846_temp_sr_43107	0	-
chrX	18356314	18356319	P-element_non-reference_ERS629846_temp_rp_43183	0	+
chrX	18534490	18534573	P-element_non-reference_ERS629846_temp_rp_43211	0	-
chrX	19549858	19550336	P-element_non-reference_ERS629846_temp_rp_43393	0	-
chrX	21117374	21117545	P-element_non-reference_ERS629846_temp_rp_43806	0	+
