# Supplementary material for: Genomic analysis of P elements in natural populations of Drosophila melanogaster
Source: PeerJ. 2017 Sep 15;5:e3824. doi: 10.7717/peerj.3824 (PMC5602686; doi:10.7717/peerj.3824)
Supplement: File S2 — Zip archive of browser extensible data (BED) files of predicted P element locations in genome sequences from 50 isofemale strains and 6 pool-seq samples from three global regions. Each sample has four BED files corresponding to raw (*raw.bed) and filtered (*nonredundant.bed) output from TEMP and RetroSeq, respectively. BED files for seven isofemale strains from Bergman & Haddrill (2015) are included here that do not have GD data in Ignatenko et al. (2015) but are included in the pool-seq samples, allowing comparisons to be made between isofemale strains and pool-seq samples for the same set of strains. [file peerj-05-3824-s002.zip › bed_files/ERS629847_retroseq_nonredundant.bed]

track name="ERS629847_RetroSeq" description="ERS629847_RetroSeq"
chr2L	131955	131957	P-element_non-reference_ERS629847_retroseq_rp_16	0	.
chr2L	2752256	2752258	P-element_non-reference_ERS629847_retroseq_rp_46	0	.
chr2L	3632233	3632235	P-element_non-reference_ERS629847_retroseq_rp_68	0	.
chr2L	4892123	4892125	P-element_non-reference_ERS629847_retroseq_rp_100	0	.
chr2L	5800182	5800184	P-element_non-reference_ERS629847_retroseq_rp_123	0	.
chr2L	6494594	6494596	P-element_non-reference_ERS629847_retroseq_rp_142	0	.
chr2L	6686896	6686898	P-element_non-reference_ERS629847_retroseq_rp_146	0	.
chr2L	7013331	7013333	P-element_non-reference_ERS629847_retroseq_rp_150	0	.
chr2L	7084780	7084782	P-element_non-reference_ERS629847_retroseq_rp_151	0	.
chr2L	7576519	7576521	P-element_non-reference_ERS629847_retroseq_rp_161	0	.
chr2L	9203692	9203694	P-element_non-reference_ERS629847_retroseq_rp_195	0	.
chr2L	9205475	9205477	P-element_non-reference_ERS629847_retroseq_rp_196	0	.
chr2L	9782333	9782335	P-element_non-reference_ERS629847_retroseq_rp_213	0	.
chr2L	13332242	13332244	P-element_non-reference_ERS629847_retroseq_rp_263	0	.
chr2L	16224106	16224108	P-element_non-reference_ERS629847_retroseq_rp_329	0	.
chr2L	16719776	16719778	P-element_non-reference_ERS629847_retroseq_rp_338	0	.
chr2L	16858759	16858761	P-element_non-reference_ERS629847_retroseq_rp_343	0	.
chr2L	17102485	17102487	P-element_non-reference_ERS629847_retroseq_rp_349	0	.
chr2L	18945111	18945113	P-element_non-reference_ERS629847_retroseq_rp_395	0	.
chr2L	19027749	19027751	P-element_non-reference_ERS629847_retroseq_rp_398	0	.
chr2L	20118098	20118100	P-element_non-reference_ERS629847_retroseq_rp_435	0	.
chr2L	20918995	20918997	P-element_non-reference_ERS629847_retroseq_rp_467	0	.
chr2R	5966832	5966834	P-element_non-reference_ERS629847_retroseq_rp_767	0	.
chr2R	6220549	6220551	P-element_non-reference_ERS629847_retroseq_rp_771	0	.
chr2R	6697100	6697102	P-element_non-reference_ERS629847_retroseq_rp_786	0	.
chr2R	7490014	7490016	P-element_non-reference_ERS629847_retroseq_rp_799	0	.
chr2R	7955904	7955906	P-element_non-reference_ERS629847_retroseq_rp_813	0	.
chr2R	8061562	8061564	P-element_non-reference_ERS629847_retroseq_rp_815	0	.
chr2R	8152332	8152334	P-element_non-reference_ERS629847_retroseq_rp_818	0	.
chr2R	8649466	8649468	P-element_non-reference_ERS629847_retroseq_rp_835	0	.
chr2R	9842608	9842610	P-element_non-reference_ERS629847_retroseq_rp_854	0	.
chr2R	10078329	10078331	P-element_non-reference_ERS629847_retroseq_rp_865	0	.
chr2R	10874733	10874735	P-element_non-reference_ERS629847_retroseq_rp_881	0	.
chr2R	11604926	11604928	P-element_non-reference_ERS629847_retroseq_rp_900	0	.
chr2R	12916061	12916063	P-element_non-reference_ERS629847_retroseq_rp_923	0	.
chr2R	14577443	14577445	P-element_non-reference_ERS629847_retroseq_rp_948	0	.
chr2R	17394622	17394624	P-element_non-reference_ERS629847_retroseq_rp_1003	0	.
chr2R	18806350	18806352	P-element_non-reference_ERS629847_retroseq_rp_1016	0	.
chr2R	21101851	21101853	P-element_non-reference_ERS629847_retroseq_rp_1062	0	.
chr2R	21179048	21179050	P-element_non-reference_ERS629847_retroseq_rp_1066	0	.
chr2R	21497072	21497074	P-element_non-reference_ERS629847_retroseq_rp_1072	0	.
chr2R	21646158	21646160	P-element_non-reference_ERS629847_retroseq_rp_1076	0	.
chr2R	22998889	22998891	P-element_non-reference_ERS629847_retroseq_rp_1093	0	.
chr3L	699230	699232	P-element_non-reference_ERS629847_retroseq_rp_1130	0	.
chr3L	708327	708329	P-element_non-reference_ERS629847_retroseq_rp_1131	0	.
chr3L	1208389	1208391	P-element_non-reference_ERS629847_retroseq_rp_1135	0	.
chr3L	1318721	1318723	P-element_non-reference_ERS629847_retroseq_rp_1137	0	.
chr3L	1688655	1688657	P-element_non-reference_ERS629847_retroseq_rp_1142	0	.
chr3L	4687517	4687519	P-element_non-reference_ERS629847_retroseq_rp_1186	0	.
chr3L	6964873	6964875	P-element_non-reference_ERS629847_retroseq_rp_1239	0	.
chr3L	7345313	7345315	P-element_non-reference_ERS629847_retroseq_rp_1245	0	.
chr3L	8978977	8978979	P-element_non-reference_ERS629847_retroseq_rp_1263	0	.
chr3L	9856164	9856166	P-element_non-reference_ERS629847_retroseq_rp_1284	0	.
chr3L	12125209	12125211	P-element_non-reference_ERS629847_retroseq_rp_1327	0	.
chr3L	13920052	13920054	P-element_non-reference_ERS629847_retroseq_rp_1370	0	.
chr3L	14071960	14071962	P-element_non-reference_ERS629847_retroseq_rp_1371	0	.
chr3L	15532685	15532687	P-element_non-reference_ERS629847_retroseq_rp_1399	0	.
chr3L	16451873	16451875	P-element_non-reference_ERS629847_retroseq_rp_1421	0	.
chr3L	16660928	16660930	P-element_non-reference_ERS629847_retroseq_rp_1422	0	.
chr3L	16891135	16891137	P-element_non-reference_ERS629847_retroseq_rp_1429	0	.
chr3L	18016669	18016671	P-element_non-reference_ERS629847_retroseq_rp_1460	0	.
chr3L	18996671	18996673	P-element_non-reference_ERS629847_retroseq_rp_1483	0	.
chr3L	19086528	19086530	P-element_non-reference_ERS629847_retroseq_rp_1485	0	.
chr3L	21175168	21175170	P-element_non-reference_ERS629847_retroseq_rp_1523	0	.
chr3L	23421786	23421788	P-element_non-reference_ERS629847_retroseq_rp_1567	0	.
chr3R	864323	864325	P-element_non-reference_ERS629847_retroseq_rp_1654	0	.
chr3R	2410799	2410801	P-element_non-reference_ERS629847_retroseq_rp_1691	0	.
chr3R	4281687	4281689	P-element_non-reference_ERS629847_retroseq_rp_1740	0	.
chr3R	9533091	9533093	P-element_non-reference_ERS629847_retroseq_rp_1833	0	.
chr3R	11619362	11619364	P-element_non-reference_ERS629847_retroseq_rp_1875	0	.
chr3R	11656650	11656652	P-element_non-reference_ERS629847_retroseq_rp_1877	0	.
chr3R	20557787	20557789	P-element_non-reference_ERS629847_retroseq_rp_2054	0	.
chr3R	22528443	22528445	P-element_non-reference_ERS629847_retroseq_rp_2087	0	.
chr3R	22666721	22666723	P-element_non-reference_ERS629847_retroseq_rp_2090	0	.
chr3R	23061346	23061348	P-element_non-reference_ERS629847_retroseq_rp_2097	0	.
chr3R	25050229	25050231	P-element_non-reference_ERS629847_retroseq_rp_2129	0	.
chr3R	26037022	26037024	P-element_non-reference_ERS629847_retroseq_rp_2147	0	.
chr3R	28891867	28891869	P-element_non-reference_ERS629847_retroseq_rp_2198	0	.
chr3R	29759216	29759218	P-element_non-reference_ERS629847_retroseq_rp_2210	0	.
chr3R	30783173	30783175	P-element_non-reference_ERS629847_retroseq_rp_2223	0	.
chrX	1026907	1026909	P-element_non-reference_ERS629847_retroseq_rp_2274	0	.
chrX	2658719	2658721	P-element_non-reference_ERS629847_retroseq_rp_2291	0	.
chrX	2685540	2685542	P-element_non-reference_ERS629847_retroseq_rp_2293	0	.
chrX	2950623	2950625	P-element_non-reference_ERS629847_retroseq_rp_2297	0	.
chrX	6283788	6283790	P-element_non-reference_ERS629847_retroseq_rp_2336	0	.
chrX	6688838	6688840	P-element_non-reference_ERS629847_retroseq_rp_2342	0	.
chrX	8271490	8271492	P-element_non-reference_ERS629847_retroseq_rp_2372	0	.
chrX	8709302	8709304	P-element_non-reference_ERS629847_retroseq_rp_2380	0	.
chrX	8925057	8925059	P-element_non-reference_ERS629847_retroseq_rp_2383	0	.
chrX	10763886	10763888	P-element_non-reference_ERS629847_retroseq_rp_2414	0	.
chrX	10784626	10784628	P-element_non-reference_ERS629847_retroseq_rp_2416	0	.
chrX	12006974	12006976	P-element_non-reference_ERS629847_retroseq_rp_2435	0	.
chrX	14923809	14923811	P-element_non-reference_ERS629847_retroseq_rp_2472	0	.
chrX	16560066	16560068	P-element_non-reference_ERS629847_retroseq_rp_2489	0	.
