# Supplementary material for: Genomic analysis of P elements in natural populations of Drosophila melanogaster
Source: PeerJ. 2017 Sep 15;5:e3824. doi: 10.7717/peerj.3824 (PMC5602686; doi:10.7717/peerj.3824)
Supplement: File S2 — Zip archive of browser extensible data (BED) files of predicted P element locations in genome sequences from 50 isofemale strains and 6 pool-seq samples from three global regions. Each sample has four BED files corresponding to raw (*raw.bed) and filtered (*nonredundant.bed) output from TEMP and RetroSeq, respectively. BED files for seven isofemale strains from Bergman & Haddrill (2015) are included here that do not have GD data in Ignatenko et al. (2015) but are included in the pool-seq samples, allowing comparisons to be made between isofemale strains and pool-seq samples for the same set of strains. [file peerj-05-3824-s002.zip › bed_files/ERS629847_temp_nonredundant.bed]

track name="ERS629847_TEMP" description="ERS629847_TEMP"
chr2L	131949	131957	P-element_non-reference_ERS629847_temp_sr_222	0	-
chr2L	2752213	2753185	P-element_non-reference_ERS629847_temp_rp_653	0	-
chr2L	3632181	3632193	P-element_non-reference_ERS629847_temp_rp_809	0	-
chr2L	3632192	3632357	P-element_non-reference_ERS629847_temp_rp_810	0	+
chr2L	4892090	4892100	P-element_non-reference_ERS629847_temp_rp_997	0	-
chr2L	5800131	5800188	P-element_non-reference_ERS629847_temp_rp_1152	0	-
chr2L	6494589	6494645	P-element_non-reference_ERS629847_temp_rp_1266	0	-
chr2L	6686902	6686911	P-element_non-reference_ERS629847_temp_sr_1292	0	-
chr2L	7013309	7013347	P-element_non-reference_ERS629847_temp_rp_1341	0	-
chr2L	7576424	7576433	P-element_non-reference_ERS629847_temp_sr_1424	0	+
chr2L	9203627	9203638	P-element_non-reference_ERS629847_temp_sr_1673	0	+
chr2L	9205484	9205485	P-element_non-reference_ERS629847_temp_rp_1674	0	+
chr2L	9782274	9782361	P-element_non-reference_ERS629847_temp_rp_1791	0	+
chr2L	13331999	13332148	P-element_non-reference_ERS629847_temp_rp_2369	0	+
chr2L	16223950	16223959	P-element_non-reference_ERS629847_temp_rp_2811	0	+
chr2L	16719827	16719835	P-element_non-reference_ERS629847_temp_sr_2881	0	-
chr2L	16858790	16858867	P-element_non-reference_ERS629847_temp_rp_2912	0	+
chr2L	17102455	17102521	P-element_non-reference_ERS629847_temp_rp_2949	0	-
chr2L	18944769	18944783	P-element_non-reference_ERS629847_temp_rp_3269	0	+
chr2L	19027600	19027687	P-element_non-reference_ERS629847_temp_rp_3284	0	-
chr2L	20118087	20118332	P-element_non-reference_ERS629847_temp_rp_3503	0	-
chr2L	20918922	20918971	P-element_non-reference_ERS629847_temp_rp_3745	0	+
chr2R	5966909	5966924	P-element_non-reference_ERS629847_temp_sr_14376	0	+
chr2R	6220478	6220489	P-element_non-reference_ERS629847_temp_sr_14485	0	+
chr2R	6697100	6697109	P-element_non-reference_ERS629847_temp_rp_14774	0	-
chr2R	7489934	7489939	P-element_non-reference_ERS629847_temp_rp_14921	0	+
chr2R	7955852	7955908	P-element_non-reference_ERS629847_temp_rp_15016	0	+
chr2R	8061580	8061645	P-element_non-reference_ERS629847_temp_rp_15035	0	+
chr2R	8152282	8152336	P-element_non-reference_ERS629847_temp_rp_15051	0	+
chr2R	8649477	8649542	P-element_non-reference_ERS629847_temp_rp_15148	0	+
chr2R	9842692	9842703	P-element_non-reference_ERS629847_temp_sr_15330	0	-
chr2R	10078290	10078300	P-element_non-reference_ERS629847_temp_sr_15388	0	+
chr2R	10874741	10874753	P-element_non-reference_ERS629847_temp_sr_15543	0	+
chr2R	11604888	11604940	P-element_non-reference_ERS629847_temp_rp_15683	0	-
chr2R	12915975	12916051	P-element_non-reference_ERS629847_temp_rp_15925	0	+
chr2R	14577390	14577452	P-element_non-reference_ERS629847_temp_rp_16244	0	+
chr2R	17394562	17394633	P-element_non-reference_ERS629847_temp_rp_16734	0	+
chr2R	18806366	18806375	P-element_non-reference_ERS629847_temp_sr_16965	0	+
chr2R	21179009	21179017	P-element_non-reference_ERS629847_temp_sr_17365	0	-
chr2R	21497013	21497021	P-element_non-reference_ERS629847_temp_sr_17422	0	+
chr2R	21646142	21646173	P-element_non-reference_ERS629847_temp_rp_17445	0	-
chr2R	22998924	22998935	P-element_non-reference_ERS629847_temp_sr_17669	0	-
chr3L	699165	699175	P-element_non-reference_ERS629847_temp_sr_18268	0	-
chr3L	708348	708356	P-element_non-reference_ERS629847_temp_sr_18271	0	-
chr3L	1208393	1208404	P-element_non-reference_ERS629847_temp_sr_18347	0	-
chr3L	1318768	1318776	P-element_non-reference_ERS629847_temp_sr_18361	0	-
chr3L	1688676	1688769	P-element_non-reference_ERS629847_temp_rp_18420	0	-
chr3L	4687475	4687486	P-element_non-reference_ERS629847_temp_sr_18935	0	+
chr3L	6964822	6964830	P-element_non-reference_ERS629847_temp_sr_19347	0	+
chr3L	7345171	7345312	P-element_non-reference_ERS629847_temp_rp_19409	0	-
chr3L	8978961	8979014	P-element_non-reference_ERS629847_temp_rp_19689	0	-
chr3L	9856113	9856121	P-element_non-reference_ERS629847_temp_sr_19852	0	+
chr3L	12125224	12125274	P-element_non-reference_ERS629847_temp_rp_20214	0	+
chr3L	13919990	13919998	P-element_non-reference_ERS629847_temp_sr_20528	0	+
chr3L	14071898	14071948	P-element_non-reference_ERS629847_temp_rp_20564	0	+
chr3L	15532616	15532626	P-element_non-reference_ERS629847_temp_rp_20784	0	-
chr3L	16451823	16451832	P-element_non-reference_ERS629847_temp_rp_20961	0	+
chr3L	16660881	16660939	P-element_non-reference_ERS629847_temp_rp_20987	0	+
chr3L	18016630	18016657	P-element_non-reference_ERS629847_temp_rp_21270	0	+
chr3L	18996614	18996679	P-element_non-reference_ERS629847_temp_rp_21433	0	+
chr3L	19086561	19086564	P-element_non-reference_ERS629847_temp_rp_21457	0	-
chr3L	21175136	21175147	P-element_non-reference_ERS629847_temp_rp_21884	0	+
chr3L	23421714	23421722	P-element_non-reference_ERS629847_temp_sr_23007	0	+
chr3R	864270	864442	P-element_non-reference_ERS629847_temp_rp_30262	0	-
chr3R	2410793	2410989	P-element_non-reference_ERS629847_temp_rp_32417	0	-
chr3R	4281654	4281688	P-element_non-reference_ERS629847_temp_rp_34989	0	-
chr3R	9533046	9533101	P-element_non-reference_ERS629847_temp_rp_36208	0	-
chr3R	11619397	11619405	P-element_non-reference_ERS629847_temp_sr_36530	0	+
chr3R	20557746	20557799	P-element_non-reference_ERS629847_temp_rp_38149	0	-
chr3R	22528476	22528484	P-element_non-reference_ERS629847_temp_sr_38568	0	-
chr3R	22666587	22666642	P-element_non-reference_ERS629847_temp_rp_38600	0	-
chr3R	23061299	23061309	P-element_non-reference_ERS629847_temp_rp_38678	0	-
chr3R	25050202	25050240	P-element_non-reference_ERS629847_temp_rp_39050	0	-
chr3R	26036916	26036925	P-element_non-reference_ERS629847_temp_rp_39211	0	-
chr3R	28891866	28891894	P-element_non-reference_ERS629847_temp_rp_39678	0	-
chr3R	29759199	29759466	P-element_non-reference_ERS629847_temp_rp_39813	0	-
chr3R	30783165	30783173	P-element_non-reference_ERS629847_temp_sr_39992	0	-
chrX	1026853	1026861	P-element_non-reference_ERS629847_temp_sr_42018	0	+
chrX	2658665	2658675	P-element_non-reference_ERS629847_temp_sr_42310	0	+
chrX	2950615	2950631	P-element_non-reference_ERS629847_temp_rp_42365	0	+
chrX	6283721	6283820	P-element_non-reference_ERS629847_temp_rp_43087	0	+
chrX	6688792	6688803	P-element_non-reference_ERS629847_temp_sr_43179	0	+
chrX	8271481	8271526	P-element_non-reference_ERS629847_temp_rp_43538	0	-
chrX	8709282	8709339	P-element_non-reference_ERS629847_temp_rp_43651	0	-
chrX	8925021	8925029	P-element_non-reference_ERS629847_temp_sr_43709	0	+
chrX	10763866	10763874	P-element_non-reference_ERS629847_temp_sr_44168	0	+
chrX	10784587	10784595	P-element_non-reference_ERS629847_temp_sr_44174	0	+
chrX	12006987	12006995	P-element_non-reference_ERS629847_temp_sr_44500	0	-
chrX	14923578	14923633	P-element_non-reference_ERS629847_temp_rp_45128	0	-
chrX	16559996	16560065	P-element_non-reference_ERS629847_temp_rp_45454	0	-
