# Supplementary material for: Genomic analysis of P elements in natural populations of Drosophila melanogaster
Source: PeerJ. 2017 Sep 15;5:e3824. doi: 10.7717/peerj.3824 (PMC5602686; doi:10.7717/peerj.3824)
Supplement: File S2 — Zip archive of browser extensible data (BED) files of predicted P element locations in genome sequences from 50 isofemale strains and 6 pool-seq samples from three global regions. Each sample has four BED files corresponding to raw (*raw.bed) and filtered (*nonredundant.bed) output from TEMP and RetroSeq, respectively. BED files for seven isofemale strains from Bergman & Haddrill (2015) are included here that do not have GD data in Ignatenko et al. (2015) but are included in the pool-seq samples, allowing comparisons to be made between isofemale strains and pool-seq samples for the same set of strains. [file peerj-05-3824-s002.zip › bed_files/ERS629847_temp_raw.bed]

track name="ERS629847_TEMP" description="ERS629847_TEMP"
chr2L	63862	64351	P-element_non-reference_ERS629847_temp_rp_202	0	+
chr2L	131949	131957	P-element_non-reference_ERS629847_temp_sr_222	0	-
chr2L	169526	170015	P-element_non-reference_ERS629847_temp_rp_229	0	+
chr2L	1870087	1870576	P-element_non-reference_ERS629847_temp_rp_511	0	-
chr2L	2751831	2752320	P-element_non-reference_ERS629847_temp_rp_652	0	+
chr2L	2752213	2753185	P-element_non-reference_ERS629847_temp_rp_653	0	-
chr2L	3632181	3632193	P-element_non-reference_ERS629847_temp_rp_809	0	-
chr2L	3632192	3632357	P-element_non-reference_ERS629847_temp_rp_810	0	+
chr2L	4892090	4892100	P-element_non-reference_ERS629847_temp_rp_997	0	-
chr2L	5475069	5475558	P-element_non-reference_ERS629847_temp_rp_1090	0	-
chr2L	5800131	5800188	P-element_non-reference_ERS629847_temp_rp_1152	0	-
chr2L	6494589	6494645	P-element_non-reference_ERS629847_temp_rp_1266	0	-
chr2L	6686902	6686911	P-element_non-reference_ERS629847_temp_sr_1292	0	-
chr2L	7013309	7013347	P-element_non-reference_ERS629847_temp_rp_1341	0	-
chr2L	7084463	7084637	P-element_non-reference_ERS629847_temp_rp_1355	0	+
chr2L	7491294	7491783	P-element_non-reference_ERS629847_temp_rp_1411	0	+
chr2L	7576424	7576433	P-element_non-reference_ERS629847_temp_sr_1424	0	+
chr2L	7773267	7773756	P-element_non-reference_ERS629847_temp_rp_1450	0	+
chr2L	7856111	7856600	P-element_non-reference_ERS629847_temp_rp_1469	0	-
chr2L	9203627	9203638	P-element_non-reference_ERS629847_temp_sr_1673	0	+
chr2L	9205484	9205485	P-element_non-reference_ERS629847_temp_rp_1674	0	+
chr2L	9782274	9782361	P-element_non-reference_ERS629847_temp_rp_1791	0	+
chr2L	13331999	13332148	P-element_non-reference_ERS629847_temp_rp_2369	0	+
chr2L	13623872	13624361	P-element_non-reference_ERS629847_temp_rp_2415	0	-
chr2L	14014128	14014617	P-element_non-reference_ERS629847_temp_rp_2464	0	+
chr2L	14197343	14197832	P-element_non-reference_ERS629847_temp_rp_2494	0	+
chr2L	14423338	14423827	P-element_non-reference_ERS629847_temp_rp_2531	0	+
chr2L	14844834	14845323	P-element_non-reference_ERS629847_temp_rp_2590	0	+
chr2L	15337958	15338447	P-element_non-reference_ERS629847_temp_rp_2679	0	+
chr2L	16223950	16223959	P-element_non-reference_ERS629847_temp_rp_2811	0	+
chr2L	16719827	16719835	P-element_non-reference_ERS629847_temp_sr_2881	0	-
chr2L	16761281	16761770	P-element_non-reference_ERS629847_temp_rp_2887	0	+
chr2L	16858790	16858867	P-element_non-reference_ERS629847_temp_rp_2912	0	+
chr2L	17102455	17102521	P-element_non-reference_ERS629847_temp_rp_2949	0	-
chr2L	18450786	18451275	P-element_non-reference_ERS629847_temp_rp_3176	0	+
chr2L	18482029	18482518	P-element_non-reference_ERS629847_temp_rp_3183	0	-
chr2L	18944769	18944783	P-element_non-reference_ERS629847_temp_rp_3269	0	+
chr2L	19027600	19027687	P-element_non-reference_ERS629847_temp_rp_3284	0	-
chr2L	19541948	19542437	P-element_non-reference_ERS629847_temp_rp_3373	0	+
chr2L	19791247	19791736	P-element_non-reference_ERS629847_temp_rp_3425	0	-
chr2L	20118087	20118332	P-element_non-reference_ERS629847_temp_rp_3503	0	-
chr2L	20883613	20884102	P-element_non-reference_ERS629847_temp_rp_3738	0	+
chr2L	20918922	20918971	P-element_non-reference_ERS629847_temp_rp_3745	0	+
chr2L	22272841	22272849	P-element_non-reference_ERS629847_temp_sr_4677	0	-
chr2L	22277380	22277869	P-element_non-reference_ERS629847_temp_rp_4685	0	+
chr2R	648678	649167	P-element_non-reference_ERS629847_temp_rp_7097	0	-
chr2R	1026607	1027096	P-element_non-reference_ERS629847_temp_rp_7630	0	+
chr2R	2075931	2076420	P-element_non-reference_ERS629847_temp_rp_9107	0	+
chr2R	5966909	5966924	P-element_non-reference_ERS629847_temp_sr_14376	0	+
chr2R	6220478	6220489	P-element_non-reference_ERS629847_temp_sr_14485	0	+
chr2R	6697100	6697109	P-element_non-reference_ERS629847_temp_rp_14774	0	-
chr2R	6720847	6721336	P-element_non-reference_ERS629847_temp_rp_14778	0	+
chr2R	6935449	6935938	P-element_non-reference_ERS629847_temp_rp_14821	0	-
chr2R	7366723	7367212	P-element_non-reference_ERS629847_temp_rp_14900	0	+
chr2R	7377956	7378445	P-element_non-reference_ERS629847_temp_rp_14903	0	+
chr2R	7489934	7489939	P-element_non-reference_ERS629847_temp_rp_14921	0	+
chr2R	7654772	7655261	P-element_non-reference_ERS629847_temp_rp_14960	0	-
chr2R	7955852	7955908	P-element_non-reference_ERS629847_temp_rp_15016	0	+
chr2R	8061580	8061645	P-element_non-reference_ERS629847_temp_rp_15035	0	+
chr2R	8152282	8152336	P-element_non-reference_ERS629847_temp_rp_15051	0	+
chr2R	8568930	8569419	P-element_non-reference_ERS629847_temp_rp_15130	0	-
chr2R	8649477	8649542	P-element_non-reference_ERS629847_temp_rp_15148	0	+
chr2R	9157884	9158373	P-element_non-reference_ERS629847_temp_rp_15215	0	-
chr2R	9842692	9842703	P-element_non-reference_ERS629847_temp_sr_15330	0	-
chr2R	10078290	10078300	P-element_non-reference_ERS629847_temp_sr_15388	0	+
chr2R	10522125	10522614	P-element_non-reference_ERS629847_temp_rp_15473	0	+
chr2R	10874741	10874753	P-element_non-reference_ERS629847_temp_sr_15543	0	+
chr2R	11604888	11604940	P-element_non-reference_ERS629847_temp_rp_15683	0	-
chr2R	12915975	12916051	P-element_non-reference_ERS629847_temp_rp_15925	0	+
chr2R	12985887	12986376	P-element_non-reference_ERS629847_temp_rp_15930	0	-
chr2R	13918889	13918897	P-element_non-reference_ERS629847_temp_sr_16100	0	+
chr2R	14577390	14577452	P-element_non-reference_ERS629847_temp_rp_16244	0	+
chr2R	17394562	17394633	P-element_non-reference_ERS629847_temp_rp_16734	0	+
chr2R	18806366	18806375	P-element_non-reference_ERS629847_temp_sr_16965	0	+
chr2R	21101811	21101819	P-element_non-reference_ERS629847_temp_sr_17343	0	+
chr2R	21101811	21101819	P-element_non-reference_ERS629847_temp_sr_17344	0	-
chr2R	21179009	21179017	P-element_non-reference_ERS629847_temp_sr_17365	0	-
chr2R	21497013	21497021	P-element_non-reference_ERS629847_temp_sr_17422	0	+
chr2R	21646142	21646173	P-element_non-reference_ERS629847_temp_rp_17445	0	-
chr2R	22388718	22389207	P-element_non-reference_ERS629847_temp_rp_17559	0	+
chr2R	22998924	22998935	P-element_non-reference_ERS629847_temp_sr_17669	0	-
chr2R	23869694	23870183	P-element_non-reference_ERS629847_temp_rp_17809	0	-
chr2R	25013062	25013551	P-element_non-reference_ERS629847_temp_rp_17998	0	+
chr3L	616097	616586	P-element_non-reference_ERS629847_temp_rp_18253	0	+
chr3L	699165	699175	P-element_non-reference_ERS629847_temp_sr_18268	0	-
chr3L	708217	708299	P-element_non-reference_ERS629847_temp_rp_18270	0	+
chr3L	708348	708356	P-element_non-reference_ERS629847_temp_sr_18271	0	-
chr3L	1208393	1208404	P-element_non-reference_ERS629847_temp_sr_18347	0	-
chr3L	1318768	1318776	P-element_non-reference_ERS629847_temp_sr_18361	0	-
chr3L	1688676	1688769	P-element_non-reference_ERS629847_temp_rp_18420	0	-
chr3L	1975512	1976001	P-element_non-reference_ERS629847_temp_rp_18458	0	-
chr3L	2633678	2634167	P-element_non-reference_ERS629847_temp_rp_18534	0	+
chr3L	4687475	4687486	P-element_non-reference_ERS629847_temp_sr_18935	0	+
chr3L	6217714	6218203	P-element_non-reference_ERS629847_temp_rp_19208	0	+
chr3L	6218661	6219150	P-element_non-reference_ERS629847_temp_rp_19209	0	+
chr3L	6964822	6964830	P-element_non-reference_ERS629847_temp_sr_19347	0	+
chr3L	7344756	7345245	P-element_non-reference_ERS629847_temp_rp_19408	0	+
chr3L	7345171	7345312	P-element_non-reference_ERS629847_temp_rp_19409	0	-
chr3L	7898737	7899226	P-element_non-reference_ERS629847_temp_rp_19509	0	-
chr3L	8863016	8863505	P-element_non-reference_ERS629847_temp_rp_19673	0	-
chr3L	8978961	8979014	P-element_non-reference_ERS629847_temp_rp_19689	0	-
chr3L	9856113	9856121	P-element_non-reference_ERS629847_temp_sr_19852	0	+
chr3L	10914418	10914907	P-element_non-reference_ERS629847_temp_rp_20005	0	-
chr3L	12056492	12056498	P-element_non-reference_ERS629847_temp_rp_20196	0	-
chr3L	12125224	12125274	P-element_non-reference_ERS629847_temp_rp_20214	0	+
chr3L	13919990	13919998	P-element_non-reference_ERS629847_temp_sr_20528	0	+
chr3L	14071898	14071948	P-element_non-reference_ERS629847_temp_rp_20564	0	+
chr3L	14766052	14766541	P-element_non-reference_ERS629847_temp_rp_20665	0	+
chr3L	14901093	14901582	P-element_non-reference_ERS629847_temp_rp_20684	0	+
chr3L	15462346	15462835	P-element_non-reference_ERS629847_temp_rp_20770	0	-
chr3L	15532616	15532626	P-element_non-reference_ERS629847_temp_rp_20784	0	-
chr3L	16451823	16451832	P-element_non-reference_ERS629847_temp_rp_20961	0	+
chr3L	16660881	16660939	P-element_non-reference_ERS629847_temp_rp_20987	0	+
chr3L	16668196	16668685	P-element_non-reference_ERS629847_temp_rp_20991	0	-
chr3L	16891095	16891148	P-element_non-reference_ERS629847_temp_rp_21044	0	-
chr3L	17120376	17120865	P-element_non-reference_ERS629847_temp_rp_21085	0	+
chr3L	18016630	18016657	P-element_non-reference_ERS629847_temp_rp_21270	0	+
chr3L	18996614	18996679	P-element_non-reference_ERS629847_temp_rp_21433	0	+
chr3L	19086561	19086564	P-element_non-reference_ERS629847_temp_rp_21457	0	-
chr3L	20316844	20317333	P-element_non-reference_ERS629847_temp_rp_21697	0	+
chr3L	20563281	20563770	P-element_non-reference_ERS629847_temp_rp_21774	0	+
chr3L	21175136	21175147	P-element_non-reference_ERS629847_temp_rp_21884	0	+
chr3L	23421714	23421722	P-element_non-reference_ERS629847_temp_sr_23007	0	+
chr3R	864270	864442	P-element_non-reference_ERS629847_temp_rp_30262	0	-
chr3R	2410793	2410989	P-element_non-reference_ERS629847_temp_rp_32417	0	-
chr3R	4281654	4281688	P-element_non-reference_ERS629847_temp_rp_34989	0	-
chr3R	4803575	4803664	P-element_non-reference_ERS629847_temp_rp_35282	0	+
chr3R	5001930	5002419	P-element_non-reference_ERS629847_temp_rp_35342	0	-
chr3R	5807132	5807621	P-element_non-reference_ERS629847_temp_rp_35525	0	-
chr3R	7317764	7318253	P-element_non-reference_ERS629847_temp_rp_35803	0	+
chr3R	7719318	7719807	P-element_non-reference_ERS629847_temp_rp_35899	0	+
chr3R	9533046	9533101	P-element_non-reference_ERS629847_temp_rp_36208	0	-
chr3R	11619397	11619405	P-element_non-reference_ERS629847_temp_sr_36530	0	+
chr3R	11656678	11656686	P-element_non-reference_ERS629847_temp_sr_36537	0	+
chr3R	11656678	11656686	P-element_non-reference_ERS629847_temp_sr_36538	0	-
chr3R	12053250	12053739	P-element_non-reference_ERS629847_temp_rp_36600	0	-
chr3R	13864117	13864606	P-element_non-reference_ERS629847_temp_rp_36964	0	+
chr3R	15066380	15066869	P-element_non-reference_ERS629847_temp_rp_37187	0	-
chr3R	15296647	15297136	P-element_non-reference_ERS629847_temp_rp_37228	0	-
chr3R	15906931	15907420	P-element_non-reference_ERS629847_temp_rp_37316	0	-
chr3R	16670034	16670523	P-element_non-reference_ERS629847_temp_rp_37456	0	+
chr3R	20486843	20487332	P-element_non-reference_ERS629847_temp_rp_38137	0	-
chr3R	20557746	20557799	P-element_non-reference_ERS629847_temp_rp_38149	0	-
chr3R	21472456	21472521	P-element_non-reference_ERS629847_temp_rp_38338	0	-
chr3R	22528476	22528484	P-element_non-reference_ERS629847_temp_sr_38568	0	-
chr3R	22666587	22666642	P-element_non-reference_ERS629847_temp_rp_38600	0	-
chr3R	23061299	23061309	P-element_non-reference_ERS629847_temp_rp_38678	0	-
chr3R	24573290	24573779	P-element_non-reference_ERS629847_temp_rp_38971	0	-
chr3R	25050202	25050240	P-element_non-reference_ERS629847_temp_rp_39050	0	-
chr3R	26036916	26036925	P-element_non-reference_ERS629847_temp_rp_39211	0	-
chr3R	26036970	26036980	P-element_non-reference_ERS629847_temp_rp_39212	0	+
chr3R	28419776	28420265	P-element_non-reference_ERS629847_temp_rp_39601	0	-
chr3R	28511915	28512404	P-element_non-reference_ERS629847_temp_rp_39616	0	-
chr3R	28891866	28891894	P-element_non-reference_ERS629847_temp_rp_39678	0	-
chr3R	29669090	29669579	P-element_non-reference_ERS629847_temp_rp_39799	0	-
chr3R	29759199	29759466	P-element_non-reference_ERS629847_temp_rp_39813	0	-
chr3R	30783165	30783173	P-element_non-reference_ERS629847_temp_sr_39992	0	-
chr3R	31708384	31708873	P-element_non-reference_ERS629847_temp_rp_40149	0	-
chr4	456895	456903	P-element_non-reference_ERS629847_temp_sr_40644	0	-
chrX	470787	470949	P-element_non-reference_ERS629847_temp_rp_41902	0	-
chrX	1026853	1026861	P-element_non-reference_ERS629847_temp_sr_42018	0	+
chrX	1726719	1727208	P-element_non-reference_ERS629847_temp_rp_42148	0	-
chrX	2658665	2658675	P-element_non-reference_ERS629847_temp_sr_42310	0	+
chrX	2685524	2685555	P-element_non-reference_ERS629847_temp_rp_42318	0	-
chrX	2950615	2950631	P-element_non-reference_ERS629847_temp_rp_42365	0	+
chrX	4748497	4748986	P-element_non-reference_ERS629847_temp_rp_42740	0	-
chrX	5064243	5064732	P-element_non-reference_ERS629847_temp_rp_42800	0	+
chrX	5322487	5322848	P-element_non-reference_ERS629847_temp_rp_42874	0	+
chrX	5787787	5788276	P-element_non-reference_ERS629847_temp_rp_42976	0	-
chrX	6283721	6283820	P-element_non-reference_ERS629847_temp_rp_43087	0	+
chrX	6318407	6318896	P-element_non-reference_ERS629847_temp_rp_43094	0	+
chrX	6406396	6406885	P-element_non-reference_ERS629847_temp_rp_43123	0	-
chrX	6688792	6688803	P-element_non-reference_ERS629847_temp_sr_43179	0	+
chrX	6756314	6756803	P-element_non-reference_ERS629847_temp_rp_43199	0	+
chrX	8200387	8200876	P-element_non-reference_ERS629847_temp_rp_43518	0	-
chrX	8271481	8271526	P-element_non-reference_ERS629847_temp_rp_43538	0	-
chrX	8709282	8709339	P-element_non-reference_ERS629847_temp_rp_43651	0	-
chrX	8925021	8925029	P-element_non-reference_ERS629847_temp_sr_43709	0	+
chrX	9962930	9963419	P-element_non-reference_ERS629847_temp_rp_43974	0	+
chrX	10763866	10763874	P-element_non-reference_ERS629847_temp_sr_44168	0	+
chrX	10784587	10784595	P-element_non-reference_ERS629847_temp_sr_44174	0	+
chrX	12006987	12006995	P-element_non-reference_ERS629847_temp_sr_44500	0	-
chrX	13641668	13642157	P-element_non-reference_ERS629847_temp_rp_44855	0	-
chrX	13782171	13782660	P-element_non-reference_ERS629847_temp_rp_44888	0	-
chrX	14832326	14832708	P-element_non-reference_ERS629847_temp_rp_45112	0	+
chrX	14923417	14923906	P-element_non-reference_ERS629847_temp_rp_45127	0	+
chrX	14923578	14923633	P-element_non-reference_ERS629847_temp_rp_45128	0	-
chrX	14923842	14924331	P-element_non-reference_ERS629847_temp_rp_45129	0	-
chrX	15463399	15463888	P-element_non-reference_ERS629847_temp_rp_45251	0	-
chrX	16559996	16560065	P-element_non-reference_ERS629847_temp_rp_45454	0	-
chrX	19280861	19281350	P-element_non-reference_ERS629847_temp_rp_45958	0	-
chrX	19714226	19714715	P-element_non-reference_ERS629847_temp_rp_46059	0	-
chrX	20625003	20625492	P-element_non-reference_ERS629847_temp_rp_46372	0	-
