# Supplementary material for: Genomic analysis of P elements in natural populations of Drosophila melanogaster
Source: PeerJ. 2017 Sep 15;5:e3824. doi: 10.7717/peerj.3824 (PMC5602686; doi:10.7717/peerj.3824)
Supplement: File S2 — Zip archive of browser extensible data (BED) files of predicted P element locations in genome sequences from 50 isofemale strains and 6 pool-seq samples from three global regions. Each sample has four BED files corresponding to raw (*raw.bed) and filtered (*nonredundant.bed) output from TEMP and RetroSeq, respectively. BED files for seven isofemale strains from Bergman & Haddrill (2015) are included here that do not have GD data in Ignatenko et al. (2015) but are included in the pool-seq samples, allowing comparisons to be made between isofemale strains and pool-seq samples for the same set of strains. [file peerj-05-3824-s002.zip › bed_files/ERS629848_retroseq_nonredundant.bed]

track name="ERS629848_RetroSeq" description="ERS629848_RetroSeq"
chr2L	222430	222432	P-element_non-reference_ERS629848_retroseq_rp_9	0	.
chr2L	2011664	2011666	P-element_non-reference_ERS629848_retroseq_rp_40	0	.
chr2L	3083777	3083779	P-element_non-reference_ERS629848_retroseq_rp_71	0	.
chr2L	3354898	3354900	P-element_non-reference_ERS629848_retroseq_rp_81	0	.
chr2L	3478388	3478390	P-element_non-reference_ERS629848_retroseq_rp_83	0	.
chr2L	3771226	3771228	P-element_non-reference_ERS629848_retroseq_rp_87	0	.
chr2L	5063037	5063039	P-element_non-reference_ERS629848_retroseq_rp_113	0	.
chr2L	5108538	5108540	P-element_non-reference_ERS629848_retroseq_rp_114	0	.
chr2L	6078933	6078935	P-element_non-reference_ERS629848_retroseq_rp_142	0	.
chr2L	6465670	6465672	P-element_non-reference_ERS629848_retroseq_rp_153	0	.
chr2L	7810783	7810785	P-element_non-reference_ERS629848_retroseq_rp_188	0	.
chr2L	7991986	7991988	P-element_non-reference_ERS629848_retroseq_rp_196	0	.
chr2L	7994512	7994514	P-element_non-reference_ERS629848_retroseq_rp_198	0	.
chr2L	8699993	8699995	P-element_non-reference_ERS629848_retroseq_rp_208	0	.
chr2L	12134239	12134241	P-element_non-reference_ERS629848_retroseq_rp_257	0	.
chr2L	14262902	14262904	P-element_non-reference_ERS629848_retroseq_rp_308	0	.
chr2L	14616258	14616260	P-element_non-reference_ERS629848_retroseq_rp_315	0	.
chr2L	15254700	15254702	P-element_non-reference_ERS629848_retroseq_rp_335	0	.
chr2L	15333687	15333689	P-element_non-reference_ERS629848_retroseq_rp_336	0	.
chr2L	18796204	18796206	P-element_non-reference_ERS629848_retroseq_rp_403	0	.
chr2L	19423606	19423608	P-element_non-reference_ERS629848_retroseq_rp_419	0	.
chr2L	20117792	20117794	P-element_non-reference_ERS629848_retroseq_rp_444	0	.
chr2L	20175092	20175094	P-element_non-reference_ERS629848_retroseq_rp_451	0	.
chr2R	4593262	4593264	P-element_non-reference_ERS629848_retroseq_rp_669	0	.
chr2R	6319389	6319391	P-element_non-reference_ERS629848_retroseq_rp_769	0	.
chr2R	6501929	6501931	P-element_non-reference_ERS629848_retroseq_rp_776	0	.
chr2R	8152296	8152298	P-element_non-reference_ERS629848_retroseq_rp_812	0	.
chr2R	9842766	9842768	P-element_non-reference_ERS629848_retroseq_rp_849	0	.
chr2R	10078268	10078270	P-element_non-reference_ERS629848_retroseq_rp_859	0	.
chr2R	11605031	11605033	P-element_non-reference_ERS629848_retroseq_rp_893	0	.
chr2R	12916023	12916025	P-element_non-reference_ERS629848_retroseq_rp_911	0	.
chr2R	15482669	15482671	P-element_non-reference_ERS629848_retroseq_rp_956	0	.
chr2R	16386453	16386455	P-element_non-reference_ERS629848_retroseq_rp_973	0	.
chr2R	16828923	16828925	P-element_non-reference_ERS629848_retroseq_rp_978	0	.
chr2R	17394635	17394637	P-element_non-reference_ERS629848_retroseq_rp_994	0	.
chr2R	21362781	21362783	P-element_non-reference_ERS629848_retroseq_rp_1045	0	.
chr2R	23551718	23551720	P-element_non-reference_ERS629848_retroseq_rp_1070	0	.
chr2R	23580799	23580801	P-element_non-reference_ERS629848_retroseq_rp_1071	0	.
chr3L	128714	128716	P-element_non-reference_ERS629848_retroseq_rp_1097	0	.
chr3L	564243	564245	P-element_non-reference_ERS629848_retroseq_rp_1106	0	.
chr3L	1177340	1177342	P-element_non-reference_ERS629848_retroseq_rp_1119	0	.
chr3L	1517242	1517244	P-element_non-reference_ERS629848_retroseq_rp_1127	0	.
chr3L	6218653	6218655	P-element_non-reference_ERS629848_retroseq_rp_1181	0	.
chr3L	8827407	8827409	P-element_non-reference_ERS629848_retroseq_rp_1213	0	.
chr3L	9373721	9373723	P-element_non-reference_ERS629848_retroseq_rp_1223	0	.
chr3L	9505920	9505922	P-element_non-reference_ERS629848_retroseq_rp_1227	0	.
chr3L	9546918	9546920	P-element_non-reference_ERS629848_retroseq_rp_1228	0	.
chr3L	10371195	10371197	P-element_non-reference_ERS629848_retroseq_rp_1250	0	.
chr3L	10678932	10678934	P-element_non-reference_ERS629848_retroseq_rp_1256	0	.
chr3L	11092375	11092377	P-element_non-reference_ERS629848_retroseq_rp_1267	0	.
chr3L	14038385	14038387	P-element_non-reference_ERS629848_retroseq_rp_1329	0	.
chr3L	14337414	14337416	P-element_non-reference_ERS629848_retroseq_rp_1342	0	.
chr3L	14551376	14551378	P-element_non-reference_ERS629848_retroseq_rp_1347	0	.
chr3L	14755357	14755359	P-element_non-reference_ERS629848_retroseq_rp_1351	0	.
chr3L	15532630	15532632	P-element_non-reference_ERS629848_retroseq_rp_1378	0	.
chr3L	18766068	18766070	P-element_non-reference_ERS629848_retroseq_rp_1456	0	.
chr3L	19670191	19670193	P-element_non-reference_ERS629848_retroseq_rp_1482	0	.
chr3L	21304740	21304742	P-element_non-reference_ERS629848_retroseq_rp_1520	0	.
chr3L	22407999	22408001	P-element_non-reference_ERS629848_retroseq_rp_1542	0	.
chr3R	4091416	4091418	P-element_non-reference_ERS629848_retroseq_rp_1718	0	.
chr3R	9502721	9502723	P-element_non-reference_ERS629848_retroseq_rp_1844	0	.
chr3R	9551784	9551786	P-element_non-reference_ERS629848_retroseq_rp_1845	0	.
chr3R	11244028	11244030	P-element_non-reference_ERS629848_retroseq_rp_1887	0	.
chr3R	11569227	11569229	P-element_non-reference_ERS629848_retroseq_rp_1898	0	.
chr3R	11764443	11764445	P-element_non-reference_ERS629848_retroseq_rp_1899	0	.
chr3R	14873331	14873333	P-element_non-reference_ERS629848_retroseq_rp_1971	0	.
chr3R	15374653	15374655	P-element_non-reference_ERS629848_retroseq_rp_1985	0	.
chr3R	16625286	16625288	P-element_non-reference_ERS629848_retroseq_rp_2016	0	.
chr3R	17943872	17943874	P-element_non-reference_ERS629848_retroseq_rp_2049	0	.
chr3R	18121709	18121711	P-element_non-reference_ERS629848_retroseq_rp_2052	0	.
chr3R	19717521	19717523	P-element_non-reference_ERS629848_retroseq_rp_2096	0	.
chr3R	19877775	19877777	P-element_non-reference_ERS629848_retroseq_rp_2098	0	.
chr3R	21296579	21296581	P-element_non-reference_ERS629848_retroseq_rp_2139	0	.
chr3R	21671678	21671680	P-element_non-reference_ERS629848_retroseq_rp_2149	0	.
chr3R	23295583	23295585	P-element_non-reference_ERS629848_retroseq_rp_2190	0	.
chr3R	23923028	23923030	P-element_non-reference_ERS629848_retroseq_rp_2208	0	.
chr3R	24050962	24050964	P-element_non-reference_ERS629848_retroseq_rp_2210	0	.
chr3R	26036774	26036776	P-element_non-reference_ERS629848_retroseq_rp_2246	0	.
chr3R	29088375	29088377	P-element_non-reference_ERS629848_retroseq_rp_2288	0	.
chr3R	29765999	29766001	P-element_non-reference_ERS629848_retroseq_rp_2301	0	.
chr3R	30273121	30273123	P-element_non-reference_ERS629848_retroseq_rp_2306	0	.
chr4	1197045	1197047	P-element_non-reference_ERS629848_retroseq_rp_2356	0	.
chrX	493742	493744	P-element_non-reference_ERS629848_retroseq_rp_2364	0	.
chrX	1322404	1322406	P-element_non-reference_ERS629848_retroseq_rp_2369	0	.
chrX	2050368	2050370	P-element_non-reference_ERS629848_retroseq_rp_2377	0	.
chrX	3688112	3688114	P-element_non-reference_ERS629848_retroseq_rp_2396	0	.
chrX	5337543	5337545	P-element_non-reference_ERS629848_retroseq_rp_2409	0	.
chrX	6068996	6068998	P-element_non-reference_ERS629848_retroseq_rp_2421	0	.
chrX	6546058	6546060	P-element_non-reference_ERS629848_retroseq_rp_2429	0	.
chrX	6984039	6984041	P-element_non-reference_ERS629848_retroseq_rp_2436	0	.
chrX	10357089	10357091	P-element_non-reference_ERS629848_retroseq_rp_2493	0	.
chrX	11372969	11372971	P-element_non-reference_ERS629848_retroseq_rp_2510	0	.
chrX	13762332	13762334	P-element_non-reference_ERS629848_retroseq_rp_2541	0	.
chrX	13812098	13812100	P-element_non-reference_ERS629848_retroseq_rp_2542	0	.
chrX	15497819	15497821	P-element_non-reference_ERS629848_retroseq_rp_2562	0	.
chrX	16943785	16943787	P-element_non-reference_ERS629848_retroseq_rp_2571	0	.
chrX	17699272	17699274	P-element_non-reference_ERS629848_retroseq_rp_2589	0	.
chrX	17738453	17738455	P-element_non-reference_ERS629848_retroseq_rp_2590	0	.
chrX	19887081	19887083	P-element_non-reference_ERS629848_retroseq_rp_2616	0	.
