# Supplementary material for: Genomic analysis of P elements in natural populations of Drosophila melanogaster
Source: PeerJ. 2017 Sep 15;5:e3824. doi: 10.7717/peerj.3824 (PMC5602686; doi:10.7717/peerj.3824)
Supplement: File S2 — Zip archive of browser extensible data (BED) files of predicted P element locations in genome sequences from 50 isofemale strains and 6 pool-seq samples from three global regions. Each sample has four BED files corresponding to raw (*raw.bed) and filtered (*nonredundant.bed) output from TEMP and RetroSeq, respectively. BED files for seven isofemale strains from Bergman & Haddrill (2015) are included here that do not have GD data in Ignatenko et al. (2015) but are included in the pool-seq samples, allowing comparisons to be made between isofemale strains and pool-seq samples for the same set of strains. [file peerj-05-3824-s002.zip › bed_files/ERS629848_temp_nonredundant.bed]

track name="ERS629848_TEMP" description="ERS629848_TEMP"
chr2L	222347	222408	P-element_non-reference_ERS629848_temp_rp_209	0	+
chr2L	594866	594871	P-element_non-reference_ERS629848_temp_rp_282	0	-
chr2L	2011615	2011624	P-element_non-reference_ERS629848_temp_sr_465	0	+
chr2L	3083588	3083643	P-element_non-reference_ERS629848_temp_rp_655	0	-
chr2L	3354859	3355008	P-element_non-reference_ERS629848_temp_rp_706	0	+
chr2L	3478266	3478323	P-element_non-reference_ERS629848_temp_rp_726	0	-
chr2L	3771174	3771183	P-element_non-reference_ERS629848_temp_sr_770	0	-
chr2L	5062938	5062947	P-element_non-reference_ERS629848_temp_sr_915	0	+
chr2L	5108409	5108562	P-element_non-reference_ERS629848_temp_rp_918	0	+
chr2L	6078965	6078973	P-element_non-reference_ERS629848_temp_sr_1067	0	-
chr2L	6465639	6465702	P-element_non-reference_ERS629848_temp_rp_1138	0	-
chr2L	7810667	7810713	P-element_non-reference_ERS629848_temp_rp_1321	0	-
chr2L	8700023	8700030	P-element_non-reference_ERS629848_temp_rp_1436	0	-
chr2L	12134165	12134262	P-element_non-reference_ERS629848_temp_rp_1944	0	-
chr2L	14263000	14263010	P-element_non-reference_ERS629848_temp_sr_2298	0	-
chr2L	14616220	14616228	P-element_non-reference_ERS629848_temp_sr_2348	0	-
chr2L	15254642	15254650	P-element_non-reference_ERS629848_temp_sr_2445	0	+
chr2L	15333640	15333696	P-element_non-reference_ERS629848_temp_rp_2459	0	+
chr2L	20117776	20117840	P-element_non-reference_ERS629848_temp_rp_3230	0	-
chr2L	20174985	20174997	P-element_non-reference_ERS629848_temp_rp_3282	0	-
chr2R	4593316	4593358	P-element_non-reference_ERS629848_temp_rp_12301	0	-
chr2R	6501880	6501889	P-element_non-reference_ERS629848_temp_sr_14395	0	+
chr2R	10551846	10551964	P-element_non-reference_ERS629848_temp_rp_15046	0	+
chr2R	11604940	11604948	P-element_non-reference_ERS629848_temp_sr_15234	0	-
chr2R	12915967	12915976	P-element_non-reference_ERS629848_temp_sr_15423	0	+
chr2R	16386462	16386471	P-element_non-reference_ERS629848_temp_sr_15992	0	-
chr2R	17394578	17394741	P-element_non-reference_ERS629848_temp_rp_16136	0	+
chr2R	21362786	21362794	P-element_non-reference_ERS629848_temp_sr_16684	0	-
chr2R	23551658	23551666	P-element_non-reference_ERS629848_temp_sr_16975	0	+
chr2R	23580837	23580847	P-element_non-reference_ERS629848_temp_sr_16979	0	+
chr3L	128622	128632	P-element_non-reference_ERS629848_temp_sr_17349	0	+
chr3L	564240	564298	P-element_non-reference_ERS629848_temp_rp_17404	0	-
chr3L	1177378	1177386	P-element_non-reference_ERS629848_temp_sr_17495	0	-
chr3L	1517275	1517283	P-element_non-reference_ERS629848_temp_sr_17532	0	-
chr3L	6218600	6218654	P-element_non-reference_ERS629848_temp_rp_18236	0	-
chr3L	8827448	8827457	P-element_non-reference_ERS629848_temp_sr_18605	0	-
chr3L	9373722	9373730	P-element_non-reference_ERS629848_temp_sr_18668	0	-
chr3L	9505868	9505909	P-element_non-reference_ERS629848_temp_rp_18695	0	+
chr3L	9546970	9546982	P-element_non-reference_ERS629848_temp_sr_18698	0	-
chr3L	10371127	10371173	P-element_non-reference_ERS629848_temp_rp_18822	0	+
chr3L	10678897	10678969	P-element_non-reference_ERS629848_temp_rp_18853	0	-
chr3L	11092300	11092309	P-element_non-reference_ERS629848_temp_rp_18919	0	+
chr3L	14038322	14038333	P-element_non-reference_ERS629848_temp_rp_19363	0	-
chr3L	14337377	14337411	P-element_non-reference_ERS629848_temp_rp_19414	0	-
chr3L	14551348	14551356	P-element_non-reference_ERS629848_temp_sr_19446	0	+
chr3L	14755276	14755285	P-element_non-reference_ERS629848_temp_rp_19475	0	+
chr3L	15532586	15532599	P-element_non-reference_ERS629848_temp_rp_19602	0	-
chr3L	18766011	18766020	P-element_non-reference_ERS629848_temp_sr_20100	0	-
chr3L	19670158	19670167	P-element_non-reference_ERS629848_temp_rp_20239	0	+
chr3L	21304731	21304832	P-element_non-reference_ERS629848_temp_rp_20573	0	-
chr3L	22408007	22408016	P-element_non-reference_ERS629848_temp_rp_20798	0	-
chr3R	4091430	4091467	P-element_non-reference_ERS629848_temp_rp_33342	0	+
chr3R	9502676	9502885	P-element_non-reference_ERS629848_temp_rp_34636	0	+
chr3R	9551777	9551785	P-element_non-reference_ERS629848_temp_rp_34645	0	+
chr3R	11243896	11243955	P-element_non-reference_ERS629848_temp_rp_34874	0	-
chr3R	11569155	11569166	P-element_non-reference_ERS629848_temp_sr_34935	0	-
chr3R	11569163	11569166	P-element_non-reference_ERS629848_temp_sr_34936	0	+
chr3R	11764461	11764505	P-element_non-reference_ERS629848_temp_rp_34952	0	-
chr3R	15374582	15374616	P-element_non-reference_ERS629848_temp_rp_35556	0	+
chr3R	16625191	16625257	P-element_non-reference_ERS629848_temp_rp_35753	0	-
chr3R	17943865	17943945	P-element_non-reference_ERS629848_temp_rp_35939	0	+
chr3R	18121697	18121705	P-element_non-reference_ERS629848_temp_sr_35962	0	+
chr3R	19717500	19717508	P-element_non-reference_ERS629848_temp_sr_36251	0	-
chr3R	19877742	19877835	P-element_non-reference_ERS629848_temp_rp_36277	0	+
chr3R	21296539	21296551	P-element_non-reference_ERS629848_temp_sr_36497	0	+
chr3R	23295524	23295532	P-element_non-reference_ERS629848_temp_sr_36815	0	+
chr3R	23922992	23923059	P-element_non-reference_ERS629848_temp_rp_36901	0	-
chr3R	24050984	24050996	P-element_non-reference_ERS629848_temp_sr_36917	0	-
chr3R	29088361	29088412	P-element_non-reference_ERS629848_temp_rp_37570	0	-
chr3R	29765966	29766145	P-element_non-reference_ERS629848_temp_rp_37662	0	+
chr4	1196980	1197068	P-element_non-reference_ERS629848_temp_rp_39041	0	+
chrX	493627	493639	P-element_non-reference_ERS629848_temp_sr_39589	0	+
chrX	1322375	1322385	P-element_non-reference_ERS629848_temp_sr_39728	0	-
chrX	2050485	2050558	P-element_non-reference_ERS629848_temp_rp_39840	0	+
chrX	3688137	3688149	P-element_non-reference_ERS629848_temp_sr_40072	0	-
chrX	5337495	5337561	P-element_non-reference_ERS629848_temp_rp_40379	0	+
chrX	6069000	6069057	P-element_non-reference_ERS629848_temp_rp_40529	0	+
chrX	6546074	6546132	P-element_non-reference_ERS629848_temp_rp_40611	0	+
chrX	6983935	6984057	P-element_non-reference_ERS629848_temp_rp_40724	0	+
chrX	10357018	10357116	P-element_non-reference_ERS629848_temp_rp_41445	0	-
chrX	11372852	11372863	P-element_non-reference_ERS629848_temp_rp_41678	0	-
chrX	13762292	13762346	P-element_non-reference_ERS629848_temp_rp_42186	0	-
chrX	13812094	13812198	P-element_non-reference_ERS629848_temp_rp_42188	0	+
chrX	15497814	15497823	P-element_non-reference_ERS629848_temp_rp_42487	0	-
chrX	17698706	17698799	P-element_non-reference_ERS629848_temp_rp_42845	0	-
chrX	17699199	17699266	P-element_non-reference_ERS629848_temp_rp_42846	0	-
chrX	17738396	17738406	P-element_non-reference_ERS629848_temp_sr_42849	0	+
chrX	19887123	19887125	P-element_non-reference_ERS629848_temp_rp_43218	0	+
