# Supplementary material for: Genomic analysis of P elements in natural populations of Drosophila melanogaster
Source: PeerJ. 2017 Sep 15;5:e3824. doi: 10.7717/peerj.3824 (PMC5602686; doi:10.7717/peerj.3824)
Supplement: File S2 — Zip archive of browser extensible data (BED) files of predicted P element locations in genome sequences from 50 isofemale strains and 6 pool-seq samples from three global regions. Each sample has four BED files corresponding to raw (*raw.bed) and filtered (*nonredundant.bed) output from TEMP and RetroSeq, respectively. BED files for seven isofemale strains from Bergman & Haddrill (2015) are included here that do not have GD data in Ignatenko et al. (2015) but are included in the pool-seq samples, allowing comparisons to be made between isofemale strains and pool-seq samples for the same set of strains. [file peerj-05-3824-s002.zip › bed_files/ERS629848_temp_raw.bed]

track name="ERS629848_TEMP" description="ERS629848_TEMP"
chr2L	222347	222408	P-element_non-reference_ERS629848_temp_rp_209	0	+
chr2L	478959	478986	P-element_non-reference_ERS629848_temp_rp_263	0	+
chr2L	507608	508094	P-element_non-reference_ERS629848_temp_rp_271	0	-
chr2L	594866	594871	P-element_non-reference_ERS629848_temp_rp_282	0	-
chr2L	2011615	2011624	P-element_non-reference_ERS629848_temp_sr_465	0	+
chr2L	3083588	3083643	P-element_non-reference_ERS629848_temp_rp_655	0	-
chr2L	3152745	3153231	P-element_non-reference_ERS629848_temp_rp_668	0	+
chr2L	3354859	3355008	P-element_non-reference_ERS629848_temp_rp_706	0	+
chr2L	3478266	3478323	P-element_non-reference_ERS629848_temp_rp_726	0	-
chr2L	3771174	3771183	P-element_non-reference_ERS629848_temp_sr_770	0	-
chr2L	5062938	5062947	P-element_non-reference_ERS629848_temp_sr_915	0	+
chr2L	5108409	5108562	P-element_non-reference_ERS629848_temp_rp_918	0	+
chr2L	5800198	5800328	P-element_non-reference_ERS629848_temp_rp_1035	0	+
chr2L	6078965	6078973	P-element_non-reference_ERS629848_temp_sr_1067	0	-
chr2L	6465639	6465702	P-element_non-reference_ERS629848_temp_rp_1138	0	-
chr2L	6465707	6465997	P-element_non-reference_ERS629848_temp_rp_1139	0	+
chr2L	7238975	7239461	P-element_non-reference_ERS629848_temp_rp_1237	0	-
chr2L	7284965	7285451	P-element_non-reference_ERS629848_temp_rp_1244	0	+
chr2L	7810667	7810713	P-element_non-reference_ERS629848_temp_rp_1321	0	-
chr2L	7881593	7882079	P-element_non-reference_ERS629848_temp_rp_1332	0	-
chr2L	7991699	7991792	P-element_non-reference_ERS629848_temp_rp_1346	0	-
chr2L	7994487	7994568	P-element_non-reference_ERS629848_temp_rp_1349	0	+
chr2L	8244130	8244616	P-element_non-reference_ERS629848_temp_rp_1378	0	-
chr2L	8700023	8700030	P-element_non-reference_ERS629848_temp_rp_1436	0	-
chr2L	9984367	9984853	P-element_non-reference_ERS629848_temp_rp_1629	0	+
chr2L	12134165	12134262	P-element_non-reference_ERS629848_temp_rp_1944	0	-
chr2L	14263000	14263010	P-element_non-reference_ERS629848_temp_sr_2298	0	-
chr2L	14490447	14490933	P-element_non-reference_ERS629848_temp_rp_2328	0	-
chr2L	14616220	14616228	P-element_non-reference_ERS629848_temp_sr_2348	0	-
chr2L	15254642	15254650	P-element_non-reference_ERS629848_temp_sr_2445	0	+
chr2L	15333640	15333696	P-element_non-reference_ERS629848_temp_rp_2459	0	+
chr2L	18198043	18198529	P-element_non-reference_ERS629848_temp_rp_2886	0	-
chr2L	18796221	18796229	P-element_non-reference_ERS629848_temp_sr_2979	0	-
chr2L	19423576	19423728	P-element_non-reference_ERS629848_temp_rp_3082	0	-
chr2L	19439371	19439857	P-element_non-reference_ERS629848_temp_rp_3084	0	-
chr2L	19571241	19571490	P-element_non-reference_ERS629848_temp_rp_3100	0	-
chr2L	20117776	20117840	P-element_non-reference_ERS629848_temp_rp_3230	0	-
chr2L	20174985	20174997	P-element_non-reference_ERS629848_temp_rp_3282	0	-
chr2L	21553205	21553691	P-element_non-reference_ERS629848_temp_rp_3740	0	-
chr2L	21553401	21553887	P-element_non-reference_ERS629848_temp_rp_3742	0	+
chr2R	4593316	4593358	P-element_non-reference_ERS629848_temp_rp_12301	0	-
chr2R	6220422	6220592	P-element_non-reference_ERS629848_temp_rp_14138	0	-
chr2R	6319378	6319440	P-element_non-reference_ERS629848_temp_rp_14234	0	+
chr2R	6488873	6489359	P-element_non-reference_ERS629848_temp_rp_14382	0	+
chr2R	6501880	6501889	P-element_non-reference_ERS629848_temp_sr_14395	0	+
chr2R	6871915	6872093	P-element_non-reference_ERS629848_temp_rp_14450	0	+
chr2R	8152281	8152336	P-element_non-reference_ERS629848_temp_rp_14670	0	+
chr2R	9284169	9284430	P-element_non-reference_ERS629848_temp_rp_14832	0	+
chr2R	9842508	9842776	P-element_non-reference_ERS629848_temp_rp_14917	0	-
chr2R	10078299	10078550	P-element_non-reference_ERS629848_temp_rp_14967	0	+
chr2R	10551846	10551964	P-element_non-reference_ERS629848_temp_rp_15046	0	+
chr2R	11604098	11604584	P-element_non-reference_ERS629848_temp_rp_15233	0	+
chr2R	11604940	11604948	P-element_non-reference_ERS629848_temp_sr_15234	0	-
chr2R	11776541	11777027	P-element_non-reference_ERS629848_temp_rp_15257	0	+
chr2R	12104766	12105252	P-element_non-reference_ERS629848_temp_rp_15295	0	+
chr2R	12915967	12915976	P-element_non-reference_ERS629848_temp_sr_15423	0	+
chr2R	12916198	12916684	P-element_non-reference_ERS629848_temp_rp_15424	0	-
chr2R	13068315	13068801	P-element_non-reference_ERS629848_temp_rp_15456	0	+
chr2R	13336750	13337236	P-element_non-reference_ERS629848_temp_rp_15494	0	+
chr2R	13918880	13919055	P-element_non-reference_ERS629848_temp_rp_15583	0	+
chr2R	14045188	14045674	P-element_non-reference_ERS629848_temp_rp_15617	0	+
chr2R	14686154	14686640	P-element_non-reference_ERS629848_temp_rp_15719	0	-
chr2R	15482899	15482965	P-element_non-reference_ERS629848_temp_rp_15846	0	+
chr2R	16386462	16386471	P-element_non-reference_ERS629848_temp_sr_15992	0	-
chr2R	16580884	16581370	P-element_non-reference_ERS629848_temp_rp_16020	0	-
chr2R	16611450	16611824	P-element_non-reference_ERS629848_temp_rp_16027	0	-
chr2R	16677798	16678284	P-element_non-reference_ERS629848_temp_rp_16036	0	+
chr2R	16828916	16829166	P-element_non-reference_ERS629848_temp_rp_16056	0	+
chr2R	17394578	17394741	P-element_non-reference_ERS629848_temp_rp_16136	0	+
chr2R	19304741	19305227	P-element_non-reference_ERS629848_temp_rp_16411	0	-
chr2R	19387178	19387664	P-element_non-reference_ERS629848_temp_rp_16419	0	-
chr2R	19511730	19512216	P-element_non-reference_ERS629848_temp_rp_16436	0	+
chr2R	20836056	20836542	P-element_non-reference_ERS629848_temp_rp_16598	0	-
chr2R	21362786	21362794	P-element_non-reference_ERS629848_temp_sr_16684	0	-
chr2R	23551658	23551666	P-element_non-reference_ERS629848_temp_sr_16975	0	+
chr2R	23580837	23580847	P-element_non-reference_ERS629848_temp_sr_16979	0	+
chr2R	25032374	25032436	P-element_non-reference_ERS629848_temp_rp_17180	0	+
chr3L	128622	128632	P-element_non-reference_ERS629848_temp_sr_17349	0	+
chr3L	564240	564298	P-element_non-reference_ERS629848_temp_rp_17404	0	-
chr3L	1177378	1177386	P-element_non-reference_ERS629848_temp_sr_17495	0	-
chr3L	1517275	1517283	P-element_non-reference_ERS629848_temp_sr_17532	0	-
chr3L	2318694	2319180	P-element_non-reference_ERS629848_temp_rp_17646	0	+
chr3L	6218600	6218654	P-element_non-reference_ERS629848_temp_rp_18236	0	-
chr3L	8378195	8378681	P-element_non-reference_ERS629848_temp_rp_18556	0	-
chr3L	8827448	8827457	P-element_non-reference_ERS629848_temp_sr_18605	0	-
chr3L	9373722	9373730	P-element_non-reference_ERS629848_temp_sr_18668	0	-
chr3L	9505868	9505909	P-element_non-reference_ERS629848_temp_rp_18695	0	+
chr3L	9546970	9546982	P-element_non-reference_ERS629848_temp_sr_18698	0	-
chr3L	10217779	10218265	P-element_non-reference_ERS629848_temp_rp_18807	0	-
chr3L	10371127	10371173	P-element_non-reference_ERS629848_temp_rp_18822	0	+
chr3L	10678897	10678969	P-element_non-reference_ERS629848_temp_rp_18853	0	-
chr3L	11092300	11092309	P-element_non-reference_ERS629848_temp_rp_18919	0	+
chr3L	11229986	11230472	P-element_non-reference_ERS629848_temp_rp_18938	0	-
chr3L	11250900	11251386	P-element_non-reference_ERS629848_temp_rp_18940	0	+
chr3L	12390612	12391098	P-element_non-reference_ERS629848_temp_rp_19094	0	+
chr3L	13101434	13101920	P-element_non-reference_ERS629848_temp_rp_19200	0	-
chr3L	14037739	14038225	P-element_non-reference_ERS629848_temp_rp_19362	0	+
chr3L	14038322	14038333	P-element_non-reference_ERS629848_temp_rp_19363	0	-
chr3L	14186850	14187336	P-element_non-reference_ERS629848_temp_rp_19387	0	-
chr3L	14337377	14337411	P-element_non-reference_ERS629848_temp_rp_19414	0	-
chr3L	14551348	14551356	P-element_non-reference_ERS629848_temp_sr_19446	0	+
chr3L	14755276	14755285	P-element_non-reference_ERS629848_temp_rp_19475	0	+
chr3L	15507750	15507803	P-element_non-reference_ERS629848_temp_rp_19600	0	+
chr3L	15532586	15532599	P-element_non-reference_ERS629848_temp_rp_19602	0	-
chr3L	16462787	16463273	P-element_non-reference_ERS629848_temp_rp_19717	0	-
chr3L	17894263	17894749	P-element_non-reference_ERS629848_temp_rp_19967	0	-
chr3L	18648840	18649326	P-element_non-reference_ERS629848_temp_rp_20073	0	+
chr3L	18766011	18766020	P-element_non-reference_ERS629848_temp_sr_20100	0	-
chr3L	19670158	19670167	P-element_non-reference_ERS629848_temp_rp_20239	0	+
chr3L	21304731	21304832	P-element_non-reference_ERS629848_temp_rp_20573	0	-
chr3L	22408007	22408016	P-element_non-reference_ERS629848_temp_rp_20798	0	-
chr3L	25225012	25225498	P-element_non-reference_ERS629848_temp_rp_24291	0	+
chr3R	4091430	4091467	P-element_non-reference_ERS629848_temp_rp_33342	0	+
chr3R	7819003	7819489	P-element_non-reference_ERS629848_temp_rp_34351	0	+
chr3R	9502676	9502885	P-element_non-reference_ERS629848_temp_rp_34636	0	+
chr3R	9551777	9551785	P-element_non-reference_ERS629848_temp_rp_34645	0	+
chr3R	10612947	10613433	P-element_non-reference_ERS629848_temp_rp_34792	0	-
chr3R	11243896	11243955	P-element_non-reference_ERS629848_temp_rp_34874	0	-
chr3R	11569155	11569166	P-element_non-reference_ERS629848_temp_sr_34935	0	-
chr3R	11569163	11569166	P-element_non-reference_ERS629848_temp_sr_34936	0	+
chr3R	11764461	11764505	P-element_non-reference_ERS629848_temp_rp_34952	0	-
chr3R	14873472	14873577	P-element_non-reference_ERS629848_temp_rp_35485	0	+
chr3R	15328590	15328757	P-element_non-reference_ERS629848_temp_rp_35552	0	-
chr3R	15374582	15374616	P-element_non-reference_ERS629848_temp_rp_35556	0	+
chr3R	16499664	16500150	P-element_non-reference_ERS629848_temp_rp_35727	0	+
chr3R	16625191	16625257	P-element_non-reference_ERS629848_temp_rp_35753	0	-
chr3R	17943865	17943945	P-element_non-reference_ERS629848_temp_rp_35939	0	+
chr3R	18121697	18121705	P-element_non-reference_ERS629848_temp_sr_35962	0	+
chr3R	19717500	19717508	P-element_non-reference_ERS629848_temp_sr_36251	0	-
chr3R	19877742	19877835	P-element_non-reference_ERS629848_temp_rp_36277	0	+
chr3R	21296539	21296551	P-element_non-reference_ERS629848_temp_sr_36497	0	+
chr3R	21628127	21628613	P-element_non-reference_ERS629848_temp_rp_36559	0	+
chr3R	21671658	21671715	P-element_non-reference_ERS629848_temp_rp_36566	0	-
chr3R	23295524	23295532	P-element_non-reference_ERS629848_temp_sr_36815	0	+
chr3R	23798057	23798543	P-element_non-reference_ERS629848_temp_rp_36881	0	+
chr3R	23922992	23923059	P-element_non-reference_ERS629848_temp_rp_36901	0	-
chr3R	24050984	24050996	P-element_non-reference_ERS629848_temp_sr_36917	0	-
chr3R	24876479	24876669	P-element_non-reference_ERS629848_temp_rp_37046	0	-
chr3R	26036875	26036968	P-element_non-reference_ERS629848_temp_rp_37205	0	+
chr3R	26716599	26717085	P-element_non-reference_ERS629848_temp_rp_37277	0	+
chr3R	26942652	26943138	P-element_non-reference_ERS629848_temp_rp_37296	0	-
chr3R	28891867	28892353	P-element_non-reference_ERS629848_temp_rp_37542	0	-
chr3R	29088361	29088412	P-element_non-reference_ERS629848_temp_rp_37570	0	-
chr3R	29473951	29474437	P-element_non-reference_ERS629848_temp_rp_37614	0	+
chr3R	29765966	29766145	P-element_non-reference_ERS629848_temp_rp_37662	0	+
chr3R	30272952	30272959	P-element_non-reference_ERS629848_temp_rp_37726	0	-
chr3R	30472978	30473464	P-element_non-reference_ERS629848_temp_rp_37758	0	+
chr4	432671	433157	P-element_non-reference_ERS629848_temp_rp_38365	0	-
chr4	1196980	1197068	P-element_non-reference_ERS629848_temp_rp_39041	0	+
chrX	123519	124005	P-element_non-reference_ERS629848_temp_rp_39388	0	-
chrX	493627	493639	P-element_non-reference_ERS629848_temp_sr_39589	0	+
chrX	687329	687815	P-element_non-reference_ERS629848_temp_rp_39622	0	+
chrX	1322375	1322385	P-element_non-reference_ERS629848_temp_sr_39728	0	-
chrX	2050485	2050558	P-element_non-reference_ERS629848_temp_rp_39840	0	+
chrX	3688137	3688149	P-element_non-reference_ERS629848_temp_sr_40072	0	-
chrX	4266835	4267321	P-element_non-reference_ERS629848_temp_rp_40189	0	-
chrX	5337495	5337561	P-element_non-reference_ERS629848_temp_rp_40379	0	+
chrX	6069000	6069057	P-element_non-reference_ERS629848_temp_rp_40529	0	+
chrX	6546074	6546132	P-element_non-reference_ERS629848_temp_rp_40611	0	+
chrX	6983935	6984057	P-element_non-reference_ERS629848_temp_rp_40724	0	+
chrX	9135143	9135629	P-element_non-reference_ERS629848_temp_rp_41173	0	-
chrX	10357018	10357116	P-element_non-reference_ERS629848_temp_rp_41445	0	-
chrX	11372852	11372863	P-element_non-reference_ERS629848_temp_rp_41678	0	-
chrX	12579019	12579192	P-element_non-reference_ERS629848_temp_rp_41931	0	-
chrX	13720429	13720915	P-element_non-reference_ERS629848_temp_rp_42176	0	-
chrX	13762292	13762346	P-element_non-reference_ERS629848_temp_rp_42186	0	-
chrX	13812094	13812198	P-element_non-reference_ERS629848_temp_rp_42188	0	+
chrX	15497814	15497823	P-element_non-reference_ERS629848_temp_rp_42487	0	-
chrX	16943681	16943748	P-element_non-reference_ERS629848_temp_rp_42707	0	+
chrX	17633060	17633546	P-element_non-reference_ERS629848_temp_rp_42831	0	+
chrX	17698706	17698799	P-element_non-reference_ERS629848_temp_rp_42845	0	-
chrX	17699199	17699266	P-element_non-reference_ERS629848_temp_rp_42846	0	-
chrX	17738396	17738406	P-element_non-reference_ERS629848_temp_sr_42849	0	+
chrX	18043033	18043519	P-element_non-reference_ERS629848_temp_rp_42901	0	-
chrX	18418176	18418662	P-element_non-reference_ERS629848_temp_rp_42967	0	+
chrX	19398213	19398699	P-element_non-reference_ERS629848_temp_rp_43124	0	+
chrX	19887123	19887125	P-element_non-reference_ERS629848_temp_rp_43218	0	+
chrX	20330087	20330573	P-element_non-reference_ERS629848_temp_rp_43372	0	-
chrX	20330481	20330967	P-element_non-reference_ERS629848_temp_rp_43373	0	+
chrX	21408949	21409435	P-element_non-reference_ERS629848_temp_rp_43704	0	+
chrX	22433139	22433625	P-element_non-reference_ERS629848_temp_rp_44751	0	-
chrX	22934011	22934497	P-element_non-reference_ERS629848_temp_rp_45104	0	+
chrX	23035770	23036256	P-element_non-reference_ERS629848_temp_rp_45205	0	+
