# Supplementary material for: Genomic analysis of P elements in natural populations of Drosophila melanogaster
Source: PeerJ. 2017 Sep 15;5:e3824. doi: 10.7717/peerj.3824 (PMC5602686; doi:10.7717/peerj.3824)
Supplement: File S2 — Zip archive of browser extensible data (BED) files of predicted P element locations in genome sequences from 50 isofemale strains and 6 pool-seq samples from three global regions. Each sample has four BED files corresponding to raw (*raw.bed) and filtered (*nonredundant.bed) output from TEMP and RetroSeq, respectively. BED files for seven isofemale strains from Bergman & Haddrill (2015) are included here that do not have GD data in Ignatenko et al. (2015) but are included in the pool-seq samples, allowing comparisons to be made between isofemale strains and pool-seq samples for the same set of strains. [file peerj-05-3824-s002.zip › bed_files/ERS629849_retroseq_nonredundant.bed]

track name="ERS629849_RetroSeq" description="ERS629849_RetroSeq"
chr2L	131997	131999	P-element_non-reference_ERS629849_retroseq_rp_19	0	.
chr2L	5108577	5108579	P-element_non-reference_ERS629849_retroseq_rp_79	0	.
chr2L	6338473	6338475	P-element_non-reference_ERS629849_retroseq_rp_101	0	.
chr2L	6490927	6490929	P-element_non-reference_ERS629849_retroseq_rp_102	0	.
chr2L	7023963	7023965	P-element_non-reference_ERS629849_retroseq_rp_111	0	.
chr2L	8205481	8205483	P-element_non-reference_ERS629849_retroseq_rp_130	0	.
chr2L	9176178	9176180	P-element_non-reference_ERS629849_retroseq_rp_142	0	.
chr2L	12822813	12822815	P-element_non-reference_ERS629849_retroseq_rp_207	0	.
chr2L	15333664	15333666	P-element_non-reference_ERS629849_retroseq_rp_277	0	.
chr2L	18705674	18705676	P-element_non-reference_ERS629849_retroseq_rp_330	0	.
chr2L	20117789	20117791	P-element_non-reference_ERS629849_retroseq_rp_362	0	.
chr2L	22024524	22024526	P-element_non-reference_ERS629849_retroseq_rp_404	0	.
chr2R	7150674	7150676	P-element_non-reference_ERS629849_retroseq_rp_666	0	.
chr2R	8155000	8155002	P-element_non-reference_ERS629849_retroseq_rp_679	0	.
chr2R	8174887	8174889	P-element_non-reference_ERS629849_retroseq_rp_680	0	.
chr2R	9712327	9712329	P-element_non-reference_ERS629849_retroseq_rp_707	0	.
chr2R	10551951	10551953	P-element_non-reference_ERS629849_retroseq_rp_719	0	.
chr2R	13363100	13363102	P-element_non-reference_ERS629849_retroseq_rp_764	0	.
chr2R	13558121	13558123	P-element_non-reference_ERS629849_retroseq_rp_766	0	.
chr2R	13623045	13623047	P-element_non-reference_ERS629849_retroseq_rp_769	0	.
chr2R	14001194	14001196	P-element_non-reference_ERS629849_retroseq_rp_782	0	.
chr2R	14481297	14481299	P-element_non-reference_ERS629849_retroseq_rp_789	0	.
chr2R	14877905	14877907	P-element_non-reference_ERS629849_retroseq_rp_797	0	.
chr2R	15322980	15322982	P-element_non-reference_ERS629849_retroseq_rp_803	0	.
chr2R	15610865	15610867	P-element_non-reference_ERS629849_retroseq_rp_817	0	.
chr2R	17394560	17394562	P-element_non-reference_ERS629849_retroseq_rp_844	0	.
chr2R	17420989	17420991	P-element_non-reference_ERS629849_retroseq_rp_845	0	.
chr2R	18357866	18357868	P-element_non-reference_ERS629849_retroseq_rp_860	0	.
chr2R	18611892	18611894	P-element_non-reference_ERS629849_retroseq_rp_866	0	.
chr2R	20106719	20106721	P-element_non-reference_ERS629849_retroseq_rp_888	0	.
chr2R	21101860	21101862	P-element_non-reference_ERS629849_retroseq_rp_902	0	.
chr2R	22136862	22136864	P-element_non-reference_ERS629849_retroseq_rp_919	0	.
chr2R	23580837	23580839	P-element_non-reference_ERS629849_retroseq_rp_947	0	.
chr3L	1586713	1586715	P-element_non-reference_ERS629849_retroseq_rp_997	0	.
chr3L	1795124	1795126	P-element_non-reference_ERS629849_retroseq_rp_999	0	.
chr3L	3038003	3038005	P-element_non-reference_ERS629849_retroseq_rp_1026	0	.
chr3L	4322293	4322295	P-element_non-reference_ERS629849_retroseq_rp_1057	0	.
chr3L	5187487	5187489	P-element_non-reference_ERS629849_retroseq_rp_1071	0	.
chr3L	7134531	7134533	P-element_non-reference_ERS629849_retroseq_rp_1094	0	.
chr3L	8187019	8187021	P-element_non-reference_ERS629849_retroseq_rp_1117	0	.
chr3L	9462220	9462222	P-element_non-reference_ERS629849_retroseq_rp_1140	0	.
chr3L	11487657	11487659	P-element_non-reference_ERS629849_retroseq_rp_1182	0	.
chr3L	13667056	13667058	P-element_non-reference_ERS629849_retroseq_rp_1237	0	.
chr3L	15336621	15336623	P-element_non-reference_ERS629849_retroseq_rp_1276	0	.
chr3L	16046936	16046938	P-element_non-reference_ERS629849_retroseq_rp_1288	0	.
chr3L	16748742	16748744	P-element_non-reference_ERS629849_retroseq_rp_1301	0	.
chr3L	19670225	19670227	P-element_non-reference_ERS629849_retroseq_rp_1376	0	.
chr3L	19895644	19895646	P-element_non-reference_ERS629849_retroseq_rp_1382	0	.
chr3L	20509748	20509750	P-element_non-reference_ERS629849_retroseq_rp_1406	0	.
chr3L	22998175	22998177	P-element_non-reference_ERS629849_retroseq_rp_1465	0	.
chr3R	4337663	4337665	P-element_non-reference_ERS629849_retroseq_rp_1722	0	.
chr3R	4451459	4451461	P-element_non-reference_ERS629849_retroseq_rp_1724	0	.
chr3R	4540458	4540460	P-element_non-reference_ERS629849_retroseq_rp_1729	0	.
chr3R	7536421	7536423	P-element_non-reference_ERS629849_retroseq_rp_1792	0	.
chr3R	7819423	7819425	P-element_non-reference_ERS629849_retroseq_rp_1797	0	.
chr3R	8698027	8698029	P-element_non-reference_ERS629849_retroseq_rp_1818	0	.
chr3R	9754582	9754584	P-element_non-reference_ERS629849_retroseq_rp_1838	0	.
chr3R	10144771	10144773	P-element_non-reference_ERS629849_retroseq_rp_1843	0	.
chr3R	10170453	10170455	P-element_non-reference_ERS629849_retroseq_rp_1844	0	.
chr3R	11243919	11243921	P-element_non-reference_ERS629849_retroseq_rp_1873	0	.
chr3R	13208447	13208449	P-element_non-reference_ERS629849_retroseq_rp_1916	0	.
chr3R	13645135	13645137	P-element_non-reference_ERS629849_retroseq_rp_1930	0	.
chr3R	14026079	14026081	P-element_non-reference_ERS629849_retroseq_rp_1934	0	.
chr3R	15095704	15095706	P-element_non-reference_ERS629849_retroseq_rp_1954	0	.
chr3R	15291829	15291831	P-element_non-reference_ERS629849_retroseq_rp_1960	0	.
chr3R	15374608	15374610	P-element_non-reference_ERS629849_retroseq_rp_1961	0	.
chr3R	16242377	16242379	P-element_non-reference_ERS629849_retroseq_rp_1975	0	.
chr3R	17794522	17794524	P-element_non-reference_ERS629849_retroseq_rp_2003	0	.
chr3R	19837030	19837032	P-element_non-reference_ERS629849_retroseq_rp_2051	0	.
chr3R	20714576	20714578	P-element_non-reference_ERS629849_retroseq_rp_2075	0	.
chr3R	21296511	21296513	P-element_non-reference_ERS629849_retroseq_rp_2087	0	.
chr3R	21376571	21376573	P-element_non-reference_ERS629849_retroseq_rp_2089	0	.
chr3R	21807955	21807957	P-element_non-reference_ERS629849_retroseq_rp_2099	0	.
chr3R	23260470	23260472	P-element_non-reference_ERS629849_retroseq_rp_2145	0	.
chr3R	24876664	24876666	P-element_non-reference_ERS629849_retroseq_rp_2176	0	.
chr3R	25215184	25215186	P-element_non-reference_ERS629849_retroseq_rp_2181	0	.
chr3R	26036787	26036789	P-element_non-reference_ERS629849_retroseq_rp_2212	0	.
chr3R	27435218	27435220	P-element_non-reference_ERS629849_retroseq_rp_2231	0	.
chr3R	28891920	28891922	P-element_non-reference_ERS629849_retroseq_rp_2263	0	.
chr3R	29153423	29153425	P-element_non-reference_ERS629849_retroseq_rp_2268	0	.
chr3R	29691486	29691488	P-element_non-reference_ERS629849_retroseq_rp_2281	0	.
chr3R	29766016	29766018	P-element_non-reference_ERS629849_retroseq_rp_2283	0	.
chr3R	29877146	29877148	P-element_non-reference_ERS629849_retroseq_rp_2286	0	.
chr3R	30563744	30563746	P-element_non-reference_ERS629849_retroseq_rp_2298	0	.
chr3R	31372478	31372480	P-element_non-reference_ERS629849_retroseq_rp_2317	0	.
chr3R	31603087	31603089	P-element_non-reference_ERS629849_retroseq_rp_2322	0	.
chrX	523307	523309	P-element_non-reference_ERS629849_retroseq_rp_2365	0	.
chrX	1164921	1164923	P-element_non-reference_ERS629849_retroseq_rp_2371	0	.
chrX	1904242	1904244	P-element_non-reference_ERS629849_retroseq_rp_2377	0	.
chrX	2194716	2194718	P-element_non-reference_ERS629849_retroseq_rp_2379	0	.
chrX	3676722	3676724	P-element_non-reference_ERS629849_retroseq_rp_2407	0	.
chrX	3687373	3687375	P-element_non-reference_ERS629849_retroseq_rp_2408	0	.
chrX	5664313	5664315	P-element_non-reference_ERS629849_retroseq_rp_2431	0	.
chrX	5690032	5690034	P-element_non-reference_ERS629849_retroseq_rp_2434	0	.
chrX	5755289	5755291	P-element_non-reference_ERS629849_retroseq_rp_2436	0	.
chrX	7626841	7626843	P-element_non-reference_ERS629849_retroseq_rp_2466	0	.
chrX	8561404	8561406	P-element_non-reference_ERS629849_retroseq_rp_2484	0	.
chrX	10546945	10546947	P-element_non-reference_ERS629849_retroseq_rp_2527	0	.
chrX	10757747	10757749	P-element_non-reference_ERS629849_retroseq_rp_2537	0	.
chrX	11600926	11600928	P-element_non-reference_ERS629849_retroseq_rp_2551	0	.
chrX	11918661	11918663	P-element_non-reference_ERS629849_retroseq_rp_2554	0	.
chrX	13762729	13762731	P-element_non-reference_ERS629849_retroseq_rp_2588	0	.
chrX	15085145	15085147	P-element_non-reference_ERS629849_retroseq_rp_2607	0	.
chrX	15089609	15089611	P-element_non-reference_ERS629849_retroseq_rp_2608	0	.
chrX	19887110	19887112	P-element_non-reference_ERS629849_retroseq_rp_2679	0	.
chrX	21043014	21043016	P-element_non-reference_ERS629849_retroseq_rp_2694	0	.
