# Supplementary material for: Genomic analysis of P elements in natural populations of Drosophila melanogaster
Source: PeerJ. 2017 Sep 15;5:e3824. doi: 10.7717/peerj.3824 (PMC5602686; doi:10.7717/peerj.3824)
Supplement: File S2 — Zip archive of browser extensible data (BED) files of predicted P element locations in genome sequences from 50 isofemale strains and 6 pool-seq samples from three global regions. Each sample has four BED files corresponding to raw (*raw.bed) and filtered (*nonredundant.bed) output from TEMP and RetroSeq, respectively. BED files for seven isofemale strains from Bergman & Haddrill (2015) are included here that do not have GD data in Ignatenko et al. (2015) but are included in the pool-seq samples, allowing comparisons to be made between isofemale strains and pool-seq samples for the same set of strains. [file peerj-05-3824-s002.zip › bed_files/ERS629849_temp_nonredundant.bed]

track name="ERS629849_TEMP" description="ERS629849_TEMP"
chr2L	131897	131908	P-element_non-reference_ERS629849_temp_sr_195	0	+
chr2L	5108500	5108512	P-element_non-reference_ERS629849_temp_sr_885	0	+
chr2L	6338347	6338483	P-element_non-reference_ERS629849_temp_rp_1074	0	-
chr2L	6490831	6490904	P-element_non-reference_ERS629849_temp_rp_1096	0	+
chr2L	7023938	7023941	P-element_non-reference_ERS629849_temp_rp_1180	0	+
chr2L	8205485	8205493	P-element_non-reference_ERS629849_temp_sr_1329	0	-
chr2L	9176223	9176231	P-element_non-reference_ERS629849_temp_sr_1440	0	-
chr2L	12822833	12822841	P-element_non-reference_ERS629849_temp_sr_1994	0	+
chr2L	15333640	15333665	P-element_non-reference_ERS629849_temp_rp_2351	0	+
chr2L	15762758	15762767	P-element_non-reference_ERS629849_temp_sr_2392	0	-
chr2L	18705680	18705688	P-element_non-reference_ERS629849_temp_sr_2815	0	-
chr2L	20117806	20117840	P-element_non-reference_ERS629849_temp_rp_3068	0	-
chr2L	22024507	22024518	P-element_non-reference_ERS629849_temp_sr_3914	0	-
chr2R	7150612	7150654	P-element_non-reference_ERS629849_temp_rp_14300	0	-
chr2R	8155004	8155012	P-element_non-reference_ERS629849_temp_sr_14449	0	-
chr2R	8174923	8174927	P-element_non-reference_ERS629849_temp_rp_14456	0	-
chr2R	9712292	9712329	P-element_non-reference_ERS629849_temp_rp_14692	0	+
chr2R	10551846	10551976	P-element_non-reference_ERS629849_temp_rp_14839	0	+
chr2R	13363105	13363114	P-element_non-reference_ERS629849_temp_sr_15287	0	-
chr2R	13558110	13558119	P-element_non-reference_ERS629849_temp_sr_15313	0	-
chr2R	13623008	13623046	P-element_non-reference_ERS629849_temp_rp_15330	0	+
chr2R	14001076	14001085	P-element_non-reference_ERS629849_temp_sr_15397	0	+
chr2R	14481257	14481267	P-element_non-reference_ERS629849_temp_rp_15492	0	+
chr2R	14877676	14877699	P-element_non-reference_ERS629849_temp_rp_15543	0	-
chr2R	15322965	15323005	P-element_non-reference_ERS629849_temp_rp_15603	0	-
chr2R	17394568	17394578	P-element_non-reference_ERS629849_temp_sr_15911	0	-
chr2R	17420878	17420886	P-element_non-reference_ERS629849_temp_sr_15915	0	+
chr2R	18357810	18357818	P-element_non-reference_ERS629849_temp_sr_16067	0	-
chr2R	18611812	18611873	P-element_non-reference_ERS629849_temp_rp_16098	0	+
chr2R	20106689	20106697	P-element_non-reference_ERS629849_temp_sr_16303	0	-
chr2R	21101811	21101819	P-element_non-reference_ERS629849_temp_sr_16432	0	-
chr2R	22136895	22136922	P-element_non-reference_ERS629849_temp_rp_16568	0	+
chr2R	23580802	23580843	P-element_non-reference_ERS629849_temp_rp_16780	0	+
chr3L	1586501	1586592	P-element_non-reference_ERS629849_temp_rp_17346	0	-
chr3L	1795026	1795036	P-element_non-reference_ERS629849_temp_sr_17378	0	+
chr3L	3038016	3038041	P-element_non-reference_ERS629849_temp_rp_17548	0	-
chr3L	4322208	4322214	P-element_non-reference_ERS629849_temp_rp_17753	0	-
chr3L	7134486	7134533	P-element_non-reference_ERS629849_temp_rp_18163	0	-
chr3L	8186983	8186992	P-element_non-reference_ERS629849_temp_sr_18323	0	+
chr3L	9462222	9462233	P-element_non-reference_ERS629849_temp_rp_18493	0	-
chr3L	11487626	11487658	P-element_non-reference_ERS629849_temp_rp_18815	0	-
chr3L	13667034	13667080	P-element_non-reference_ERS629849_temp_rp_19128	0	-
chr3L	15336555	15336564	P-element_non-reference_ERS629849_temp_sr_19368	0	+
chr3L	16046886	16046937	P-element_non-reference_ERS629849_temp_rp_19481	0	+
chr3L	16748744	16748752	P-element_non-reference_ERS629849_temp_sr_19597	0	+
chr3L	19670167	19670175	P-element_non-reference_ERS629849_temp_sr_20069	0	+
chr3L	19895643	19895645	P-element_non-reference_ERS629849_temp_rp_20120	0	+
chr3L	20509765	20509792	P-element_non-reference_ERS629849_temp_rp_20269	0	-
chr3L	21808302	21808410	P-element_non-reference_ERS629849_temp_rp_20519	0	+
chr3L	22998209	22998212	P-element_non-reference_ERS629849_temp_rp_20866	0	-
chr3R	4337664	4337676	P-element_non-reference_ERS629849_temp_sr_33269	0	-
chr3R	4451485	4451494	P-element_non-reference_ERS629849_temp_sr_33320	0	+
chr3R	4540430	4540498	P-element_non-reference_ERS629849_temp_rp_33376	0	-
chr3R	7536381	7536431	P-element_non-reference_ERS629849_temp_rp_34000	0	+
chr3R	7819489	7819497	P-element_non-reference_ERS629849_temp_sr_34053	0	+
chr3R	8090488	8090566	P-element_non-reference_ERS629849_temp_rp_34104	0	+
chr3R	8698029	8698038	P-element_non-reference_ERS629849_temp_rp_34203	0	-
chr3R	9754603	9754630	P-element_non-reference_ERS629849_temp_rp_34367	0	+
chr3R	10170464	10170610	P-element_non-reference_ERS629849_temp_rp_34425	0	-
chr3R	11243955	11243963	P-element_non-reference_ERS629849_temp_sr_34572	0	-
chr3R	13208451	13208456	P-element_non-reference_ERS629849_temp_rp_34886	0	+
chr3R	13645073	13645081	P-element_non-reference_ERS629849_temp_sr_34973	0	+
chr3R	14026093	14026101	P-element_non-reference_ERS629849_temp_sr_35025	0	-
chr3R	15095629	15095644	P-element_non-reference_ERS629849_temp_rp_35175	0	+
chr3R	15291727	15292015	P-element_non-reference_ERS629849_temp_rp_35204	0	-
chr3R	15374575	15374583	P-element_non-reference_ERS629849_temp_sr_35211	0	+
chr3R	16242354	16242416	P-element_non-reference_ERS629849_temp_rp_35330	0	-
chr3R	17794514	17794583	P-element_non-reference_ERS629849_temp_rp_35536	0	-
chr3R	19837003	19837012	P-element_non-reference_ERS629849_temp_rp_35856	0	+
chr3R	20714584	20714592	P-element_non-reference_ERS629849_temp_sr_35999	0	-
chr3R	21376473	21376485	P-element_non-reference_ERS629849_temp_sr_36090	0	+
chr3R	21807887	21807895	P-element_non-reference_ERS629849_temp_sr_36158	0	+
chr3R	23260491	23260557	P-element_non-reference_ERS629849_temp_rp_36419	0	+
chr3R	24876604	24876648	P-element_non-reference_ERS629849_temp_rp_36677	0	-
chr3R	25215143	25215182	P-element_non-reference_ERS629849_temp_rp_36726	0	-
chr3R	26036866	26036876	P-element_non-reference_ERS629849_temp_sr_36844	0	+
chr3R	27435249	27435261	P-element_non-reference_ERS629849_temp_sr_37013	0	+
chr3R	28891830	28891839	P-element_non-reference_ERS629849_temp_sr_37226	0	-
chr3R	29153337	29153408	P-element_non-reference_ERS629849_temp_rp_37272	0	+
chr3R	29691416	29691425	P-element_non-reference_ERS629849_temp_sr_37357	0	+
chr3R	29765957	29765967	P-element_non-reference_ERS629849_temp_sr_37367	0	+
chr3R	29877054	29877065	P-element_non-reference_ERS629849_temp_rp_37389	0	+
chr3R	30563695	30563732	P-element_non-reference_ERS629849_temp_rp_37480	0	-
chr3R	31372440	31372449	P-element_non-reference_ERS629849_temp_sr_37596	0	+
chr3R	31603041	31603051	P-element_non-reference_ERS629849_temp_sr_37625	0	+
chrX	1164923	1164931	P-element_non-reference_ERS629849_temp_sr_39403	0	-
chrX	1904253	1904262	P-element_non-reference_ERS629849_temp_sr_39531	0	-
chrX	2194619	2194629	P-element_non-reference_ERS629849_temp_rp_39583	0	-
chrX	3676779	3676787	P-element_non-reference_ERS629849_temp_sr_39808	0	-
chrX	3687329	3687337	P-element_non-reference_ERS629849_temp_sr_39812	0	+
chrX	5664229	5664254	P-element_non-reference_ERS629849_temp_rp_40186	0	+
chrX	5689966	5689975	P-element_non-reference_ERS629849_temp_sr_40194	0	-
chrX	5755252	5755303	P-element_non-reference_ERS629849_temp_rp_40207	0	-
chrX	7626802	7626810	P-element_non-reference_ERS629849_temp_sr_40538	0	+
chrX	8561395	8561404	P-element_non-reference_ERS629849_temp_rp_40747	0	-
chrX	10546915	10546948	P-element_non-reference_ERS629849_temp_rp_41188	0	+
chrX	10757691	10757699	P-element_non-reference_ERS629849_temp_sr_41250	0	-
chrX	11600971	11600979	P-element_non-reference_ERS629849_temp_sr_41426	0	-
chrX	11918698	11918708	P-element_non-reference_ERS629849_temp_sr_41519	0	-
chrX	13762598	13762967	P-element_non-reference_ERS629849_temp_rp_41873	0	-
chrX	13762700	13762708	P-element_non-reference_ERS629849_temp_sr_41874	0	+
chrX	15085091	15085101	P-element_non-reference_ERS629849_temp_sr_42103	0	+
chrX	15089547	15089555	P-element_non-reference_ERS629849_temp_sr_42104	0	-
chrX	19887113	19887119	P-element_non-reference_ERS629849_temp_sr_42938	0	-
chrX	21042974	21043021	P-element_non-reference_ERS629849_temp_rp_43247	0	+
