# Supplementary material for: Genomic analysis of P elements in natural populations of Drosophila melanogaster
Source: PeerJ. 2017 Sep 15;5:e3824. doi: 10.7717/peerj.3824 (PMC5602686; doi:10.7717/peerj.3824)
Supplement: File S2 — Zip archive of browser extensible data (BED) files of predicted P element locations in genome sequences from 50 isofemale strains and 6 pool-seq samples from three global regions. Each sample has four BED files corresponding to raw (*raw.bed) and filtered (*nonredundant.bed) output from TEMP and RetroSeq, respectively. BED files for seven isofemale strains from Bergman & Haddrill (2015) are included here that do not have GD data in Ignatenko et al. (2015) but are included in the pool-seq samples, allowing comparisons to be made between isofemale strains and pool-seq samples for the same set of strains. [file peerj-05-3824-s002.zip › bed_files/ERS629849_temp_raw.bed]

track name="ERS629849_TEMP" description="ERS629849_TEMP"
chr2L	131897	131908	P-element_non-reference_ERS629849_temp_sr_195	0	+
chr2L	267050	267516	P-element_non-reference_ERS629849_temp_rp_217	0	+
chr2L	430682	431148	P-element_non-reference_ERS629849_temp_rp_250	0	-
chr2L	1657145	1657611	P-element_non-reference_ERS629849_temp_rp_434	0	-
chr2L	1737225	1737430	P-element_non-reference_ERS629849_temp_rp_448	0	-
chr2L	3263041	3263507	P-element_non-reference_ERS629849_temp_rp_657	0	-
chr2L	3317015	3317481	P-element_non-reference_ERS629849_temp_rp_662	0	-
chr2L	5108500	5108512	P-element_non-reference_ERS629849_temp_sr_884	0	-
chr2L	5108500	5108512	P-element_non-reference_ERS629849_temp_sr_885	0	+
chr2L	5374474	5374940	P-element_non-reference_ERS629849_temp_rp_936	0	-
chr2L	6338347	6338483	P-element_non-reference_ERS629849_temp_rp_1074	0	-
chr2L	6481498	6481824	P-element_non-reference_ERS629849_temp_rp_1093	0	-
chr2L	6490831	6490904	P-element_non-reference_ERS629849_temp_rp_1096	0	+
chr2L	7023938	7023941	P-element_non-reference_ERS629849_temp_rp_1180	0	+
chr2L	7469647	7470113	P-element_non-reference_ERS629849_temp_rp_1236	0	+
chr2L	7491073	7491539	P-element_non-reference_ERS629849_temp_rp_1241	0	-
chr2L	8205485	8205493	P-element_non-reference_ERS629849_temp_sr_1329	0	-
chr2L	8419587	8419679	P-element_non-reference_ERS629849_temp_rp_1352	0	-
chr2L	9176223	9176231	P-element_non-reference_ERS629849_temp_sr_1440	0	-
chr2L	10744205	10744671	P-element_non-reference_ERS629849_temp_rp_1694	0	-
chr2L	12822833	12822841	P-element_non-reference_ERS629849_temp_sr_1994	0	+
chr2L	15207568	15208034	P-element_non-reference_ERS629849_temp_rp_2341	0	+
chr2L	15333640	15333665	P-element_non-reference_ERS629849_temp_rp_2351	0	+
chr2L	15762758	15762767	P-element_non-reference_ERS629849_temp_sr_2392	0	-
chr2L	18142029	18142179	P-element_non-reference_ERS629849_temp_rp_2738	0	-
chr2L	18688296	18688696	P-element_non-reference_ERS629849_temp_rp_2810	0	+
chr2L	18705680	18705688	P-element_non-reference_ERS629849_temp_sr_2815	0	-
chr2L	19863312	19863778	P-element_non-reference_ERS629849_temp_rp_3009	0	-
chr2L	20117806	20117840	P-element_non-reference_ERS629849_temp_rp_3068	0	-
chr2L	21236812	21237278	P-element_non-reference_ERS629849_temp_rp_3370	0	-
chr2L	21859529	21859995	P-element_non-reference_ERS629849_temp_rp_3818	0	+
chr2L	22024507	22024518	P-element_non-reference_ERS629849_temp_sr_3914	0	-
chr2L	23369756	23370222	P-element_non-reference_ERS629849_temp_rp_5793	0	-
chr2R	1080757	1081223	P-element_non-reference_ERS629849_temp_rp_7251	0	+
chr2R	6220488	6220954	P-element_non-reference_ERS629849_temp_rp_13931	0	+
chr2R	6488905	6489371	P-element_non-reference_ERS629849_temp_rp_14181	0	+
chr2R	7150612	7150654	P-element_non-reference_ERS629849_temp_rp_14300	0	-
chr2R	8155004	8155012	P-element_non-reference_ERS629849_temp_sr_14449	0	-
chr2R	8174923	8174927	P-element_non-reference_ERS629849_temp_rp_14456	0	-
chr2R	8581455	8581921	P-element_non-reference_ERS629849_temp_rp_14533	0	+
chr2R	9691949	9692099	P-element_non-reference_ERS629849_temp_rp_14690	0	-
chr2R	9712292	9712329	P-element_non-reference_ERS629849_temp_rp_14692	0	+
chr2R	9875074	9875540	P-element_non-reference_ERS629849_temp_rp_14730	0	-
chr2R	10475326	10475792	P-element_non-reference_ERS629849_temp_rp_14829	0	+
chr2R	10551846	10551976	P-element_non-reference_ERS629849_temp_rp_14839	0	+
chr2R	11384274	11384522	P-element_non-reference_ERS629849_temp_rp_14988	0	+
chr2R	11604892	11605358	P-element_non-reference_ERS629849_temp_rp_15024	0	-
chr2R	11892097	11892563	P-element_non-reference_ERS629849_temp_rp_15070	0	+
chr2R	13363105	13363114	P-element_non-reference_ERS629849_temp_sr_15287	0	-
chr2R	13558110	13558119	P-element_non-reference_ERS629849_temp_sr_15313	0	-
chr2R	13577743	13578209	P-element_non-reference_ERS629849_temp_rp_15321	0	-
chr2R	13623008	13623046	P-element_non-reference_ERS629849_temp_rp_15330	0	+
chr2R	14001076	14001085	P-element_non-reference_ERS629849_temp_sr_15397	0	+
chr2R	14362862	14363131	P-element_non-reference_ERS629849_temp_rp_15472	0	+
chr2R	14481257	14481267	P-element_non-reference_ERS629849_temp_rp_15492	0	+
chr2R	14534374	14534840	P-element_non-reference_ERS629849_temp_rp_15506	0	+
chr2R	14877676	14877699	P-element_non-reference_ERS629849_temp_rp_15543	0	-
chr2R	15322965	15323005	P-element_non-reference_ERS629849_temp_rp_15603	0	-
chr2R	15610770	15610904	P-element_non-reference_ERS629849_temp_rp_15660	0	-
chr2R	15931048	15931514	P-element_non-reference_ERS629849_temp_rp_15719	0	+
chr2R	16386039	16386505	P-element_non-reference_ERS629849_temp_rp_15784	0	+
chr2R	16864991	16865457	P-element_non-reference_ERS629849_temp_rp_15839	0	-
chr2R	17394568	17394578	P-element_non-reference_ERS629849_temp_sr_15911	0	-
chr2R	17420878	17420886	P-element_non-reference_ERS629849_temp_sr_15915	0	+
chr2R	17421256	17421722	P-element_non-reference_ERS629849_temp_rp_15916	0	+
chr2R	17568771	17568778	P-element_non-reference_ERS629849_temp_rp_15939	0	+
chr2R	18357810	18357818	P-element_non-reference_ERS629849_temp_sr_16067	0	-
chr2R	18503981	18504447	P-element_non-reference_ERS629849_temp_rp_16082	0	+
chr2R	18611812	18611873	P-element_non-reference_ERS629849_temp_rp_16098	0	+
chr2R	20106689	20106697	P-element_non-reference_ERS629849_temp_sr_16303	0	-
chr2R	21101811	21101819	P-element_non-reference_ERS629849_temp_sr_16432	0	-
chr2R	22136895	22136922	P-element_non-reference_ERS629849_temp_rp_16568	0	+
chr2R	22198030	22198496	P-element_non-reference_ERS629849_temp_rp_16577	0	+
chr2R	22348828	22349294	P-element_non-reference_ERS629849_temp_rp_16604	0	-
chr2R	22689022	22689488	P-element_non-reference_ERS629849_temp_rp_16658	0	+
chr2R	23580408	23580874	P-element_non-reference_ERS629849_temp_rp_16779	0	-
chr2R	23580802	23580843	P-element_non-reference_ERS629849_temp_rp_16780	0	+
chr2R	24736362	24736828	P-element_non-reference_ERS629849_temp_rp_16954	0	-
chr3L	184268	184734	P-element_non-reference_ERS629849_temp_rp_17153	0	+
chr3L	1586501	1586592	P-element_non-reference_ERS629849_temp_rp_17346	0	-
chr3L	1795026	1795036	P-element_non-reference_ERS629849_temp_sr_17378	0	+
chr3L	1961578	1962044	P-element_non-reference_ERS629849_temp_rp_17403	0	+
chr3L	2192121	2192587	P-element_non-reference_ERS629849_temp_rp_17419	0	-
chr3L	3038016	3038041	P-element_non-reference_ERS629849_temp_rp_17548	0	-
chr3L	4322208	4322214	P-element_non-reference_ERS629849_temp_rp_17753	0	-
chr3L	5187444	5187517	P-element_non-reference_ERS629849_temp_rp_17868	0	+
chr3L	7134486	7134533	P-element_non-reference_ERS629849_temp_rp_18163	0	-
chr3L	8186983	8186992	P-element_non-reference_ERS629849_temp_sr_18323	0	+
chr3L	8598543	8599009	P-element_non-reference_ERS629849_temp_rp_18380	0	-
chr3L	9462222	9462233	P-element_non-reference_ERS629849_temp_rp_18493	0	-
chr3L	9675499	9675965	P-element_non-reference_ERS629849_temp_rp_18526	0	-
chr3L	10321576	10322042	P-element_non-reference_ERS629849_temp_rp_18632	0	+
chr3L	11487626	11487658	P-element_non-reference_ERS629849_temp_rp_18815	0	-
chr3L	11553470	11553936	P-element_non-reference_ERS629849_temp_rp_18828	0	-
chr3L	12760499	12760965	P-element_non-reference_ERS629849_temp_rp_19003	0	+
chr3L	12786278	12786744	P-element_non-reference_ERS629849_temp_rp_19008	0	+
chr3L	13152016	13152482	P-element_non-reference_ERS629849_temp_rp_19055	0	+
chr3L	13667034	13667080	P-element_non-reference_ERS629849_temp_rp_19128	0	-
chr3L	15336555	15336564	P-element_non-reference_ERS629849_temp_sr_19368	0	+
chr3L	16046886	16046937	P-element_non-reference_ERS629849_temp_rp_19481	0	+
chr3L	16483527	16483993	P-element_non-reference_ERS629849_temp_rp_19544	0	+
chr3L	16748744	16748752	P-element_non-reference_ERS629849_temp_sr_19597	0	+
chr3L	16891036	16891502	P-element_non-reference_ERS629849_temp_rp_19627	0	+
chr3L	17972866	17973332	P-element_non-reference_ERS629849_temp_rp_19811	0	+
chr3L	18681480	18681946	P-element_non-reference_ERS629849_temp_rp_19904	0	-
chr3L	19670167	19670175	P-element_non-reference_ERS629849_temp_sr_20069	0	+
chr3L	19895643	19895645	P-element_non-reference_ERS629849_temp_rp_20120	0	+
chr3L	20509765	20509792	P-element_non-reference_ERS629849_temp_rp_20269	0	-
chr3L	20778682	20779148	P-element_non-reference_ERS629849_temp_rp_20307	0	-
chr3L	21808302	21808410	P-element_non-reference_ERS629849_temp_rp_20519	0	+
chr3L	22998209	22998212	P-element_non-reference_ERS629849_temp_rp_20866	0	-
chr3L	23154148	23154614	P-element_non-reference_ERS629849_temp_rp_21101	0	-
chr3L	26324284	26324750	P-element_non-reference_ERS629849_temp_rp_25650	0	-
chr3R	2471958	2472424	P-element_non-reference_ERS629849_temp_rp_30871	0	-
chr3R	4337664	4337676	P-element_non-reference_ERS629849_temp_sr_33269	0	-
chr3R	4451485	4451494	P-element_non-reference_ERS629849_temp_sr_33320	0	+
chr3R	4540430	4540498	P-element_non-reference_ERS629849_temp_rp_33376	0	-
chr3R	5702202	5702353	P-element_non-reference_ERS629849_temp_rp_33690	0	-
chr3R	6035061	6035527	P-element_non-reference_ERS629849_temp_rp_33766	0	+
chr3R	7441717	7442183	P-element_non-reference_ERS629849_temp_rp_33975	0	+
chr3R	7491349	7491815	P-element_non-reference_ERS629849_temp_rp_33990	0	+
chr3R	7536381	7536431	P-element_non-reference_ERS629849_temp_rp_34000	0	+
chr3R	7819489	7819497	P-element_non-reference_ERS629849_temp_sr_34053	0	+
chr3R	8090488	8090566	P-element_non-reference_ERS629849_temp_rp_34104	0	+
chr3R	8093543	8094009	P-element_non-reference_ERS629849_temp_rp_34105	0	+
chr3R	8698029	8698038	P-element_non-reference_ERS629849_temp_rp_34203	0	-
chr3R	8918946	8919412	P-element_non-reference_ERS629849_temp_rp_34245	0	+
chr3R	8931457	8931923	P-element_non-reference_ERS629849_temp_rp_34247	0	-
chr3R	9342605	9342655	P-element_non-reference_ERS629849_temp_rp_34299	0	-
chr3R	9754603	9754630	P-element_non-reference_ERS629849_temp_rp_34367	0	+
chr3R	10144318	10144784	P-element_non-reference_ERS629849_temp_rp_34421	0	-
chr3R	10144742	10145208	P-element_non-reference_ERS629849_temp_rp_34422	0	+
chr3R	10170464	10170610	P-element_non-reference_ERS629849_temp_rp_34425	0	-
chr3R	11243955	11243963	P-element_non-reference_ERS629849_temp_sr_34572	0	-
chr3R	11568853	11569319	P-element_non-reference_ERS629849_temp_rp_34627	0	+
chr3R	11982392	11982858	P-element_non-reference_ERS629849_temp_rp_34679	0	-
chr3R	13208451	13208456	P-element_non-reference_ERS629849_temp_rp_34886	0	+
chr3R	13260336	13260802	P-element_non-reference_ERS629849_temp_rp_34897	0	+
chr3R	13645073	13645081	P-element_non-reference_ERS629849_temp_sr_34973	0	+
chr3R	13735398	13735864	P-element_non-reference_ERS629849_temp_rp_34991	0	+
chr3R	13815107	13815366	P-element_non-reference_ERS629849_temp_rp_35002	0	+
chr3R	14026093	14026101	P-element_non-reference_ERS629849_temp_sr_35025	0	-
chr3R	15095629	15095644	P-element_non-reference_ERS629849_temp_rp_35175	0	+
chr3R	15291727	15292015	P-element_non-reference_ERS629849_temp_rp_35204	0	-
chr3R	15374575	15374583	P-element_non-reference_ERS629849_temp_sr_35211	0	+
chr3R	16242354	16242416	P-element_non-reference_ERS629849_temp_rp_35330	0	-
chr3R	16279918	16280384	P-element_non-reference_ERS629849_temp_rp_35338	0	+
chr3R	17794514	17794583	P-element_non-reference_ERS629849_temp_rp_35536	0	-
chr3R	18198133	18198599	P-element_non-reference_ERS629849_temp_rp_35620	0	+
chr3R	19384820	19385286	P-element_non-reference_ERS629849_temp_rp_35795	0	+
chr3R	19837003	19837012	P-element_non-reference_ERS629849_temp_rp_35856	0	+
chr3R	20714584	20714592	P-element_non-reference_ERS629849_temp_sr_35999	0	-
chr3R	21296527	21296537	P-element_non-reference_ERS629849_temp_sr_36079	0	+
chr3R	21296527	21296537	P-element_non-reference_ERS629849_temp_sr_36080	0	-
chr3R	21376473	21376485	P-element_non-reference_ERS629849_temp_sr_36090	0	+
chr3R	21521669	21522135	P-element_non-reference_ERS629849_temp_rp_36110	0	+
chr3R	21807887	21807895	P-element_non-reference_ERS629849_temp_sr_36158	0	+
chr3R	22978047	22978513	P-element_non-reference_ERS629849_temp_rp_36371	0	+
chr3R	23260491	23260557	P-element_non-reference_ERS629849_temp_rp_36419	0	+
chr3R	23713472	23713938	P-element_non-reference_ERS629849_temp_rp_36501	0	-
chr3R	24876604	24876648	P-element_non-reference_ERS629849_temp_rp_36677	0	-
chr3R	25215143	25215182	P-element_non-reference_ERS629849_temp_rp_36726	0	-
chr3R	25409292	25409758	P-element_non-reference_ERS629849_temp_rp_36751	0	+
chr3R	25646666	25647132	P-element_non-reference_ERS629849_temp_rp_36790	0	-
chr3R	25760257	25760723	P-element_non-reference_ERS629849_temp_rp_36806	0	-
chr3R	26036866	26036876	P-element_non-reference_ERS629849_temp_sr_36844	0	+
chr3R	27435249	27435261	P-element_non-reference_ERS629849_temp_sr_37013	0	+
chr3R	27756445	27756911	P-element_non-reference_ERS629849_temp_rp_37064	0	-
chr3R	28221686	28222152	P-element_non-reference_ERS629849_temp_rp_37134	0	-
chr3R	28891830	28891839	P-element_non-reference_ERS629849_temp_sr_37226	0	-
chr3R	29153337	29153408	P-element_non-reference_ERS629849_temp_rp_37272	0	+
chr3R	29620716	29621182	P-element_non-reference_ERS629849_temp_rp_37345	0	-
chr3R	29691416	29691425	P-element_non-reference_ERS629849_temp_sr_37357	0	+
chr3R	29765957	29765967	P-element_non-reference_ERS629849_temp_sr_37367	0	+
chr3R	29877054	29877065	P-element_non-reference_ERS629849_temp_rp_37389	0	+
chr3R	30563695	30563732	P-element_non-reference_ERS629849_temp_rp_37480	0	-
chr3R	31372440	31372449	P-element_non-reference_ERS629849_temp_sr_37596	0	+
chr3R	31603041	31603051	P-element_non-reference_ERS629849_temp_sr_37625	0	+
chr4	432683	433149	P-element_non-reference_ERS629849_temp_rp_38070	0	+
chrM	4840	5306	P-element_non-reference_ERS629849_temp_rp_38939	0	+
chrX	1063127	1063593	P-element_non-reference_ERS629849_temp_rp_39391	0	+
chrX	1164923	1164931	P-element_non-reference_ERS629849_temp_sr_39403	0	-
chrX	1904253	1904262	P-element_non-reference_ERS629849_temp_sr_39531	0	-
chrX	2194619	2194629	P-element_non-reference_ERS629849_temp_rp_39583	0	-
chrX	2740210	2740676	P-element_non-reference_ERS629849_temp_rp_39655	0	+
chrX	3255925	3256391	P-element_non-reference_ERS629849_temp_rp_39742	0	+
chrX	3261609	3262075	P-element_non-reference_ERS629849_temp_rp_39747	0	-
chrX	3676779	3676787	P-element_non-reference_ERS629849_temp_sr_39808	0	-
chrX	3687329	3687337	P-element_non-reference_ERS629849_temp_sr_39812	0	+
chrX	5664229	5664254	P-element_non-reference_ERS629849_temp_rp_40186	0	+
chrX	5689966	5689975	P-element_non-reference_ERS629849_temp_sr_40194	0	-
chrX	5755252	5755303	P-element_non-reference_ERS629849_temp_rp_40207	0	-
chrX	6282213	6282679	P-element_non-reference_ERS629849_temp_rp_40284	0	-
chrX	7626802	7626810	P-element_non-reference_ERS629849_temp_sr_40538	0	+
chrX	8059002	8059468	P-element_non-reference_ERS629849_temp_rp_40654	0	+
chrX	8561395	8561404	P-element_non-reference_ERS629849_temp_rp_40747	0	-
chrX	9636161	9636627	P-element_non-reference_ERS629849_temp_rp_40997	0	+
chrX	10487873	10488339	P-element_non-reference_ERS629849_temp_rp_41174	0	+
chrX	10546915	10546948	P-element_non-reference_ERS629849_temp_rp_41188	0	+
chrX	10757691	10757699	P-element_non-reference_ERS629849_temp_sr_41250	0	-
chrX	10898760	10899226	P-element_non-reference_ERS629849_temp_rp_41272	0	+
chrX	11600971	11600979	P-element_non-reference_ERS629849_temp_sr_41426	0	-
chrX	11918698	11918708	P-element_non-reference_ERS629849_temp_sr_41519	0	-
chrX	13755363	13755829	P-element_non-reference_ERS629849_temp_rp_41871	0	-
chrX	13762598	13762967	P-element_non-reference_ERS629849_temp_rp_41873	0	-
chrX	13762700	13762708	P-element_non-reference_ERS629849_temp_sr_41874	0	+
chrX	15051410	15051876	P-element_non-reference_ERS629849_temp_rp_42100	0	+
chrX	15085091	15085101	P-element_non-reference_ERS629849_temp_sr_42103	0	+
chrX	15089547	15089555	P-element_non-reference_ERS629849_temp_sr_42104	0	-
chrX	15175336	15175549	P-element_non-reference_ERS629849_temp_rp_42122	0	+
chrX	15804285	15804472	P-element_non-reference_ERS629849_temp_rp_42243	0	+
chrX	16270998	16271464	P-element_non-reference_ERS629849_temp_rp_42305	0	-
chrX	16786722	16787188	P-element_non-reference_ERS629849_temp_rp_42381	0	-
chrX	17703047	17703513	P-element_non-reference_ERS629849_temp_rp_42556	0	+
chrX	17716380	17716846	P-element_non-reference_ERS629849_temp_rp_42561	0	-
chrX	18505062	18505528	P-element_non-reference_ERS629849_temp_rp_42692	0	-
chrX	18788173	18788639	P-element_non-reference_ERS629849_temp_rp_42731	0	-
chrX	19852091	19852557	P-element_non-reference_ERS629849_temp_rp_42927	0	-
chrX	19887113	19887128	P-element_non-reference_ERS629849_temp_sr_42937	0	+
chrX	19887113	19887119	P-element_non-reference_ERS629849_temp_sr_42938	0	-
chrX	20330455	20330823	P-element_non-reference_ERS629849_temp_rp_43081	0	+
chrX	21042974	21043021	P-element_non-reference_ERS629849_temp_rp_43247	0	+
chrX	21338682	21339148	P-element_non-reference_ERS629849_temp_rp_43371	0	+
chrX	23346829	23346982	P-element_non-reference_ERS629849_temp_rp_45279	0	+
