# Supplementary material for: Genomic analysis of P elements in natural populations of Drosophila melanogaster
Source: PeerJ. 2017 Sep 15;5:e3824. doi: 10.7717/peerj.3824 (PMC5602686; doi:10.7717/peerj.3824)
Supplement: File S2 — Zip archive of browser extensible data (BED) files of predicted P element locations in genome sequences from 50 isofemale strains and 6 pool-seq samples from three global regions. Each sample has four BED files corresponding to raw (*raw.bed) and filtered (*nonredundant.bed) output from TEMP and RetroSeq, respectively. BED files for seven isofemale strains from Bergman & Haddrill (2015) are included here that do not have GD data in Ignatenko et al. (2015) but are included in the pool-seq samples, allowing comparisons to be made between isofemale strains and pool-seq samples for the same set of strains. [file peerj-05-3824-s002.zip › bed_files/ERS629850_retroseq_raw.bed]

track name="ERS629850_RetroSeq" description="ERS629850_RetroSeq"
chr2L	131661	131663	P-element_non-reference_ERS629850_retroseq_rp_7	0	.
chr2L	246721	246723	P-element_non-reference_ERS629850_retroseq_rp_10	0	.
chr2L	267480	267482	P-element_non-reference_ERS629850_retroseq_rp_12	0	.
chr2L	431131	431133	P-element_non-reference_ERS629850_retroseq_rp_16	0	.
chr2L	3478298	3478300	P-element_non-reference_ERS629850_retroseq_rp_71	0	.
chr2L	3632303	3632305	P-element_non-reference_ERS629850_retroseq_rp_72	0	.
chr2L	3806144	3806146	P-element_non-reference_ERS629850_retroseq_rp_76	0	.
chr2L	5043196	5043198	P-element_non-reference_ERS629850_retroseq_rp_90	0	.
chr2L	5108484	5108486	P-element_non-reference_ERS629850_retroseq_rp_91	0	.
chr2L	6693766	6693768	P-element_non-reference_ERS629850_retroseq_rp_129	0	.
chr2L	7013161	7013163	P-element_non-reference_ERS629850_retroseq_rp_132	0	.
chr2L	7084862	7084864	P-element_non-reference_ERS629850_retroseq_rp_133	0	.
chr2L	7491490	7491492	P-element_non-reference_ERS629850_retroseq_rp_139	0	.
chr2L	7767660	7767662	P-element_non-reference_ERS629850_retroseq_rp_146	0	.
chr2L	8989428	8989430	P-element_non-reference_ERS629850_retroseq_rp_174	0	.
chr2L	10744392	10744394	P-element_non-reference_ERS629850_retroseq_rp_208	0	.
chr2L	12521104	12521106	P-element_non-reference_ERS629850_retroseq_rp_253	0	.
chr2L	15762758	15762760	P-element_non-reference_ERS629850_retroseq_rp_321	0	.
chr2L	16251869	16251871	P-element_non-reference_ERS629850_retroseq_rp_339	0	.
chr2L	18012314	18012316	P-element_non-reference_ERS629850_retroseq_rp_381	0	.
chr2L	19158395	19158397	P-element_non-reference_ERS629850_retroseq_rp_397	0	.
chr2R	953390	953392	P-element_non-reference_ERS629850_retroseq_rp_550	0	.
chr2R	6132085	6132087	P-element_non-reference_ERS629850_retroseq_rp_729	0	.
chr2R	6220398	6220400	P-element_non-reference_ERS629850_retroseq_rp_731	0	.
chr2R	8152300	8152302	P-element_non-reference_ERS629850_retroseq_rp_776	0	.
chr2R	8735638	8735640	P-element_non-reference_ERS629850_retroseq_rp_802	0	.
chr2R	9138756	9138758	P-element_non-reference_ERS629850_retroseq_rp_812	0	.
chr2R	9442344	9442346	P-element_non-reference_ERS629850_retroseq_rp_824	0	.
chr2R	9842776	9842778	P-element_non-reference_ERS629850_retroseq_rp_832	0	.
chr2R	9875290	9875292	P-element_non-reference_ERS629850_retroseq_rp_838	0	.
chr2R	10078366	10078368	P-element_non-reference_ERS629850_retroseq_rp_843	0	.
chr2R	11604888	11604890	P-element_non-reference_ERS629850_retroseq_rp_869	0	.
chr2R	13239836	13239838	P-element_non-reference_ERS629850_retroseq_rp_900	0	.
chr2R	13363081	13363083	P-element_non-reference_ERS629850_retroseq_rp_907	0	.
chr2R	13578015	13578017	P-element_non-reference_ERS629850_retroseq_rp_911	0	.
chr2R	15057579	15057581	P-element_non-reference_ERS629850_retroseq_rp_951	0	.
chr2R	15931440	15931442	P-element_non-reference_ERS629850_retroseq_rp_974	0	.
chr2R	16386499	16386501	P-element_non-reference_ERS629850_retroseq_rp_980	0	.
chr2R	16611617	16611619	P-element_non-reference_ERS629850_retroseq_rp_986	0	.
chr2R	16829059	16829061	P-element_non-reference_ERS629850_retroseq_rp_988	0	.
chr2R	17394560	17394562	P-element_non-reference_ERS629850_retroseq_rp_1002	0	.
chr2R	17420925	17420927	P-element_non-reference_ERS629850_retroseq_rp_1003	0	.
chr2R	18504202	18504204	P-element_non-reference_ERS629850_retroseq_rp_1029	0	.
chr2R	22807017	22807019	P-element_non-reference_ERS629850_retroseq_rp_1117	0	.
chr2R	22886629	22886631	P-element_non-reference_ERS629850_retroseq_rp_1119	0	.
chr2R	23580833	23580835	P-element_non-reference_ERS629850_retroseq_rp_1134	0	.
chr2R	23995047	23995049	P-element_non-reference_ERS629850_retroseq_rp_1146	0	.
chr2R	24024311	24024313	P-element_non-reference_ERS629850_retroseq_rp_1147	0	.
chr2R	24736670	24736672	P-element_non-reference_ERS629850_retroseq_rp_1156	0	.
chr3L	184623	184625	P-element_non-reference_ERS629850_retroseq_rp_1169	0	.
chr3L	1586535	1586537	P-element_non-reference_ERS629850_retroseq_rp_1186	0	.
chr3L	2192326	2192328	P-element_non-reference_ERS629850_retroseq_rp_1191	0	.
chr3L	3070809	3070811	P-element_non-reference_ERS629850_retroseq_rp_1214	0	.
chr3L	3342359	3342361	P-element_non-reference_ERS629850_retroseq_rp_1222	0	.
chr3L	4025291	4025293	P-element_non-reference_ERS629850_retroseq_rp_1228	0	.
chr3L	8358889	8358891	P-element_non-reference_ERS629850_retroseq_rp_1291	0	.
chr3L	9462559	9462561	P-element_non-reference_ERS629850_retroseq_rp_1316	0	.
chr3L	9546933	9546935	P-element_non-reference_ERS629850_retroseq_rp_1317	0	.
chr3L	11939838	11939840	P-element_non-reference_ERS629850_retroseq_rp_1378	0	.
chr3L	15610423	15610425	P-element_non-reference_ERS629850_retroseq_rp_1462	0	.
chr3L	16891143	16891145	P-element_non-reference_ERS629850_retroseq_rp_1483	0	.
chr3L	17961815	17961817	P-element_non-reference_ERS629850_retroseq_rp_1511	0	.
chr3L	17973193	17973195	P-element_non-reference_ERS629850_retroseq_rp_1512	0	.
chr3L	18061844	18061846	P-element_non-reference_ERS629850_retroseq_rp_1517	0	.
chr3L	19801420	19801422	P-element_non-reference_ERS629850_retroseq_rp_1567	0	.
chr3L	20634566	20634568	P-element_non-reference_ERS629850_retroseq_rp_1589	0	.
chr3L	20778896	20778898	P-element_non-reference_ERS629850_retroseq_rp_1592	0	.
chr3L	21770519	21770521	P-element_non-reference_ERS629850_retroseq_rp_1615	0	.
chr3L	22738466	22738468	P-element_non-reference_ERS629850_retroseq_rp_1642	0	.
chr3L	23219803	23219805	P-element_non-reference_ERS629850_retroseq_rp_1663	0	.
chr3L	27399192	27399194	P-element_non-reference_ERS629850_retroseq_rp_1769	0	.
chr3R	4177636	4177638	P-element_non-reference_ERS629850_retroseq_rp_1888	0	.
chr3R	4281606	4281608	P-element_non-reference_ERS629850_retroseq_rp_1890	0	.
chr3R	7819392	7819394	P-element_non-reference_ERS629850_retroseq_rp_1969	0	.
chr3R	11243864	11243866	P-element_non-reference_ERS629850_retroseq_rp_2060	0	.
chr3R	11499941	11499943	P-element_non-reference_ERS629850_retroseq_rp_2065	0	.
chr3R	11569187	11569189	P-element_non-reference_ERS629850_retroseq_rp_2072	0	.
chr3R	11619019	11619021	P-element_non-reference_ERS629850_retroseq_rp_2073	0	.
chr3R	11982699	11982701	P-element_non-reference_ERS629850_retroseq_rp_2080	0	.
chr3R	13714421	13714423	P-element_non-reference_ERS629850_retroseq_rp_2120	0	.
chr3R	13714626	13714628	P-element_non-reference_ERS629850_retroseq_rp_2121	0	.
chr3R	13735389	13735391	P-element_non-reference_ERS629850_retroseq_rp_2124	0	.
chr3R	13974914	13974916	P-element_non-reference_ERS629850_retroseq_rp_2127	0	.
chr3R	15095677	15095679	P-element_non-reference_ERS629850_retroseq_rp_2163	0	.
chr3R	15213416	15213418	P-element_non-reference_ERS629850_retroseq_rp_2167	0	.
chr3R	15290960	15290962	P-element_non-reference_ERS629850_retroseq_rp_2172	0	.
chr3R	15374653	15374655	P-element_non-reference_ERS629850_retroseq_rp_2173	0	.
chr3R	16225678	16225680	P-element_non-reference_ERS629850_retroseq_rp_2192	0	.
chr3R	16228883	16228885	P-element_non-reference_ERS629850_retroseq_rp_2193	0	.
chr3R	16232984	16232986	P-element_non-reference_ERS629850_retroseq_rp_2194	0	.
chr3R	16280187	16280189	P-element_non-reference_ERS629850_retroseq_rp_2195	0	.
chr3R	16702858	16702860	P-element_non-reference_ERS629850_retroseq_rp_2204	0	.
chr3R	17944051	17944053	P-element_non-reference_ERS629850_retroseq_rp_2243	0	.
chr3R	18121790	18121792	P-element_non-reference_ERS629850_retroseq_rp_2255	0	.
chr3R	18198402	18198404	P-element_non-reference_ERS629850_retroseq_rp_2257	0	.
chr3R	20714554	20714556	P-element_non-reference_ERS629850_retroseq_rp_2318	0	.
chr3R	21296483	21296485	P-element_non-reference_ERS629850_retroseq_rp_2333	0	.
chr3R	21376606	21376608	P-element_non-reference_ERS629850_retroseq_rp_2335	0	.
chr3R	21807883	21807885	P-element_non-reference_ERS629850_retroseq_rp_2344	0	.
chr3R	24193363	24193365	P-element_non-reference_ERS629850_retroseq_rp_2407	0	.
chr3R	24813974	24813976	P-element_non-reference_ERS629850_retroseq_rp_2425	0	.
chr3R	25647140	25647142	P-element_non-reference_ERS629850_retroseq_rp_2446	0	.
chr3R	26988495	26988497	P-element_non-reference_ERS629850_retroseq_rp_2475	0	.
chr3R	28990932	28990934	P-element_non-reference_ERS629850_retroseq_rp_2511	0	.
chr3R	29215213	29215215	P-element_non-reference_ERS629850_retroseq_rp_2516	0	.
chr3R	29765997	29765999	P-element_non-reference_ERS629850_retroseq_rp_2540	0	.
chr3R	30460430	30460432	P-element_non-reference_ERS629850_retroseq_rp_2551	0	.
chr3R	31743536	31743538	P-element_non-reference_ERS629850_retroseq_rp_2579	0	.
chrX	1209940	1209942	P-element_non-reference_ERS629850_retroseq_rp_2624	0	.
chrX	2293574	2293576	P-element_non-reference_ERS629850_retroseq_rp_2635	0	.
chrX	2296618	2296620	P-element_non-reference_ERS629850_retroseq_rp_2636	0	.
chrX	2545842	2545844	P-element_non-reference_ERS629850_retroseq_rp_2637	0	.
chrX	2685603	2685605	P-element_non-reference_ERS629850_retroseq_rp_2639	0	.
chrX	2740364	2740366	P-element_non-reference_ERS629850_retroseq_rp_2640	0	.
chrX	3685513	3685515	P-element_non-reference_ERS629850_retroseq_rp_2657	0	.
chrX	3773447	3773449	P-element_non-reference_ERS629850_retroseq_rp_2658	0	.
chrX	5679935	5679937	P-element_non-reference_ERS629850_retroseq_rp_2689	0	.
chrX	6550762	6550764	P-element_non-reference_ERS629850_retroseq_rp_2703	0	.
chrX	8561465	8561467	P-element_non-reference_ERS629850_retroseq_rp_2729	0	.
chrX	9500169	9500171	P-element_non-reference_ERS629850_retroseq_rp_2737	0	.
chrX	9558359	9558361	P-element_non-reference_ERS629850_retroseq_rp_2739	0	.
chrX	9579235	9579237	P-element_non-reference_ERS629850_retroseq_rp_2741	0	.
chrX	10546902	10546904	P-element_non-reference_ERS629850_retroseq_rp_2761	0	.
chrX	10730598	10730600	P-element_non-reference_ERS629850_retroseq_rp_2765	0	.
chrX	13755435	13755437	P-element_non-reference_ERS629850_retroseq_rp_2803	0	.
chrX	13762766	13762768	P-element_non-reference_ERS629850_retroseq_rp_2804	0	.
chrX	16005259	16005261	P-element_non-reference_ERS629850_retroseq_rp_2836	0	.
chrX	16271237	16271239	P-element_non-reference_ERS629850_retroseq_rp_2840	0	.
chrX	16786972	16786974	P-element_non-reference_ERS629850_retroseq_rp_2844	0	.
chrX	17078280	17078282	P-element_non-reference_ERS629850_retroseq_rp_2852	0	.
chrX	17561906	17561908	P-element_non-reference_ERS629850_retroseq_rp_2858	0	.
chrX	18535665	18535667	P-element_non-reference_ERS629850_retroseq_rp_2872	0	.
chrX	18775213	18775215	P-element_non-reference_ERS629850_retroseq_rp_2877	0	.
chrX	19887076	19887078	P-element_non-reference_ERS629850_retroseq_rp_2884	0	.
chrX	20330621	20330623	P-element_non-reference_ERS629850_retroseq_rp_2889	0	.
chrX	21339136	21339138	P-element_non-reference_ERS629850_retroseq_rp_2923	0	.
chrX	22481653	22481655	P-element_non-reference_ERS629850_retroseq_rp_2971	0	.
