# Supplementary material for: Genomic analysis of P elements in natural populations of Drosophila melanogaster
Source: PeerJ. 2017 Sep 15;5:e3824. doi: 10.7717/peerj.3824 (PMC5602686; doi:10.7717/peerj.3824)
Supplement: File S2 — Zip archive of browser extensible data (BED) files of predicted P element locations in genome sequences from 50 isofemale strains and 6 pool-seq samples from three global regions. Each sample has four BED files corresponding to raw (*raw.bed) and filtered (*nonredundant.bed) output from TEMP and RetroSeq, respectively. BED files for seven isofemale strains from Bergman & Haddrill (2015) are included here that do not have GD data in Ignatenko et al. (2015) but are included in the pool-seq samples, allowing comparisons to be made between isofemale strains and pool-seq samples for the same set of strains. [file peerj-05-3824-s002.zip › bed_files/ERS629850_temp_raw.bed]

track name="ERS629850_TEMP" description="ERS629850_TEMP"
chr2L	131688	132170	P-element_non-reference_ERS629850_temp_rp_175	0	+
chr2L	131783	131949	P-element_non-reference_ERS629850_temp_rp_176	0	-
chr2L	222198	222206	P-element_non-reference_ERS629850_temp_sr_191	0	+
chr2L	246691	246784	P-element_non-reference_ERS629850_temp_rp_197	0	+
chr2L	267515	267526	P-element_non-reference_ERS629850_temp_rp_202	0	+
chr2L	431052	431095	P-element_non-reference_ERS629850_temp_rp_240	0	-
chr2L	826536	826645	P-element_non-reference_ERS629850_temp_rp_290	0	+
chr2L	1829099	1829581	P-element_non-reference_ERS629850_temp_rp_416	0	-
chr2L	2751868	2752350	P-element_non-reference_ERS629850_temp_rp_536	0	+
chr2L	2752072	2752554	P-element_non-reference_ERS629850_temp_rp_537	0	-
chr2L	3478323	3478331	P-element_non-reference_ERS629850_temp_sr_655	0	-
chr2L	3503338	3503820	P-element_non-reference_ERS629850_temp_rp_657	0	+
chr2L	3632256	3632264	P-element_non-reference_ERS629850_temp_sr_676	0	+
chr2L	3632281	3632293	P-element_non-reference_ERS629850_temp_rp_677	0	-
chr2L	3805921	3806105	P-element_non-reference_ERS629850_temp_rp_701	0	-
chr2L	5043172	5043264	P-element_non-reference_ERS629850_temp_rp_842	0	-
chr2L	5108378	5108440	P-element_non-reference_ERS629850_temp_rp_852	0	-
chr2L	5322247	5322729	P-element_non-reference_ERS629850_temp_rp_891	0	+
chr2L	5799939	5800421	P-element_non-reference_ERS629850_temp_rp_957	0	-
chr2L	6266511	6266993	P-element_non-reference_ERS629850_temp_rp_1010	0	+
chr2L	6338155	6338637	P-element_non-reference_ERS629850_temp_rp_1023	0	-
chr2L	6358502	6358984	P-element_non-reference_ERS629850_temp_rp_1025	0	+
chr2L	6693760	6693769	P-element_non-reference_ERS629850_temp_sr_1079	0	+
chr2L	6941812	6942294	P-element_non-reference_ERS629850_temp_rp_1101	0	+
chr2L	7013117	7013347	P-element_non-reference_ERS629850_temp_rp_1111	0	-
chr2L	7067883	7068020	P-element_non-reference_ERS629850_temp_rp_1116	0	+
chr2L	7084611	7084818	P-element_non-reference_ERS629850_temp_rp_1117	0	+
chr2L	7137063	7137545	P-element_non-reference_ERS629850_temp_rp_1129	0	+
chr2L	7491489	7491498	P-element_non-reference_ERS629850_temp_sr_1166	0	-
chr2L	7767636	7767644	P-element_non-reference_ERS629850_temp_sr_1205	0	-
chr2L	8989347	8989415	P-element_non-reference_ERS629850_temp_rp_1386	0	-
chr2L	9175905	9176387	P-element_non-reference_ERS629850_temp_rp_1416	0	-
chr2L	10744400	10744408	P-element_non-reference_ERS629850_temp_sr_1616	0	-
chr2L	12521088	12521171	P-element_non-reference_ERS629850_temp_rp_1846	0	-
chr2L	15762712	15762756	P-element_non-reference_ERS629850_temp_rp_2313	0	-
chr2L	16216663	16217145	P-element_non-reference_ERS629850_temp_rp_2399	0	-
chr2L	16223880	16223951	P-element_non-reference_ERS629850_temp_rp_2401	0	+
chr2L	16251816	16251825	P-element_non-reference_ERS629850_temp_sr_2404	0	+
chr2L	18012321	18012331	P-element_non-reference_ERS629850_temp_rp_2651	0	-
chr2L	18784653	18785135	P-element_non-reference_ERS629850_temp_rp_2756	0	-
chr2L	19158384	19158442	P-element_non-reference_ERS629850_temp_rp_2812	0	-
chr2L	19735546	19736028	P-element_non-reference_ERS629850_temp_rp_2903	0	+
chr2L	21828402	21828884	P-element_non-reference_ERS629850_temp_rp_3689	0	-
chr2L	22233384	22233866	P-element_non-reference_ERS629850_temp_rp_4011	0	+
chr2L	22367549	22368031	P-element_non-reference_ERS629850_temp_rp_4220	0	-
chr2R	953335	953415	P-element_non-reference_ERS629850_temp_rp_6915	0	-
chr2R	6132036	6132182	P-element_non-reference_ERS629850_temp_rp_13743	0	+
chr2R	6220368	6220427	P-element_non-reference_ERS629850_temp_rp_13783	0	+
chr2R	8152273	8152326	P-element_non-reference_ERS629850_temp_rp_14321	0	+
chr2R	8735767	8735969	P-element_non-reference_ERS629850_temp_rp_14426	0	+
chr2R	9138690	9138698	P-element_non-reference_ERS629850_temp_sr_14493	0	-
chr2R	9351036	9351518	P-element_non-reference_ERS629850_temp_rp_14534	0	+
chr2R	9442368	9442376	P-element_non-reference_ERS629850_temp_sr_14550	0	-
chr2R	9842702	9842790	P-element_non-reference_ERS629850_temp_rp_14601	0	-
chr2R	9875275	9875339	P-element_non-reference_ERS629850_temp_rp_14619	0	-
chr2R	10078299	10078359	P-element_non-reference_ERS629850_temp_rp_14651	0	+
chr2R	10551355	10551837	P-element_non-reference_ERS629850_temp_rp_14719	0	-
chr2R	10563605	10564087	P-element_non-reference_ERS629850_temp_rp_14724	0	-
chr2R	11604851	11605019	P-element_non-reference_ERS629850_temp_rp_14917	0	-
chr2R	12779940	12780422	P-element_non-reference_ERS629850_temp_rp_15068	0	-
chr2R	13239784	13239837	P-element_non-reference_ERS629850_temp_rp_15132	0	+
chr2R	13363051	13363105	P-element_non-reference_ERS629850_temp_rp_15150	0	-
chr2R	13577996	13578019	P-element_non-reference_ERS629850_temp_rp_15172	0	-
chr2R	13913913	13914395	P-element_non-reference_ERS629850_temp_rp_15223	0	+
chr2R	14307911	14308240	P-element_non-reference_ERS629850_temp_rp_15287	0	+
chr2R	14877508	14877748	P-element_non-reference_ERS629850_temp_rp_15367	0	-
chr2R	15057562	15057660	P-element_non-reference_ERS629850_temp_rp_15399	0	-
chr2R	15930885	15931367	P-element_non-reference_ERS629850_temp_rp_15534	0	+
chr2R	15931377	15931859	P-element_non-reference_ERS629850_temp_rp_15535	0	-
chr2R	16386447	16386455	P-element_non-reference_ERS629850_temp_sr_15601	0	+
chr2R	16611637	16611645	P-element_non-reference_ERS629850_temp_sr_15636	0	-
chr2R	16829072	16829080	P-element_non-reference_ERS629850_temp_sr_15661	0	+
chr2R	17254892	17255374	P-element_non-reference_ERS629850_temp_rp_15721	0	-
chr2R	17394508	17394568	P-element_non-reference_ERS629850_temp_rp_15740	0	-
chr2R	17397754	17398236	P-element_non-reference_ERS629850_temp_rp_15741	0	+
chr2R	17420885	17420953	P-element_non-reference_ERS629850_temp_rp_15745	0	+
chr2R	18504159	18504236	P-element_non-reference_ERS629850_temp_rp_15904	0	+
chr2R	19325438	19325594	P-element_non-reference_ERS629850_temp_rp_16009	0	-
chr2R	22807053	22807065	P-element_non-reference_ERS629850_temp_sr_16465	0	-
chr2R	22886647	22886655	P-element_non-reference_ERS629850_temp_sr_16475	0	-
chr2R	23580795	23580803	P-element_non-reference_ERS629850_temp_sr_16571	0	-
chr2R	23580810	23581292	P-element_non-reference_ERS629850_temp_rp_16572	0	+
chr2R	24024214	24024225	P-element_non-reference_ERS629850_temp_sr_16630	0	-
chr2R	24063381	24063572	P-element_non-reference_ERS629850_temp_rp_16632	0	-
chr2R	24675139	24675621	P-element_non-reference_ERS629850_temp_rp_16711	0	+
chr2R	24736680	24736688	P-element_non-reference_ERS629850_temp_sr_16720	0	-
chr2R	24883730	24884212	P-element_non-reference_ERS629850_temp_rp_16732	0	+
chr2R	25257434	25257916	P-element_non-reference_ERS629850_temp_rp_16815	0	-
chr3L	184575	184585	P-element_non-reference_ERS629850_temp_sr_16913	0	+
chr3L	1266174	1266656	P-element_non-reference_ERS629850_temp_rp_17050	0	+
chr3L	1586446	1586582	P-element_non-reference_ERS629850_temp_rp_17088	0	-
chr3L	2192364	2192372	P-element_non-reference_ERS629850_temp_sr_17161	0	-
chr3L	3070820	3070829	P-element_non-reference_ERS629850_temp_rp_17287	0	-
chr3L	3342234	3342343	P-element_non-reference_ERS629850_temp_rp_17326	0	+
chr3L	4025298	4025306	P-element_non-reference_ERS629850_temp_sr_17434	0	-
chr3L	4958468	4958950	P-element_non-reference_ERS629850_temp_rp_17556	0	+
chr3L	5433445	5433927	P-element_non-reference_ERS629850_temp_rp_17623	0	-
chr3L	5743687	5744169	P-element_non-reference_ERS629850_temp_rp_17659	0	+
chr3L	6964726	6964993	P-element_non-reference_ERS629850_temp_rp_17829	0	+
chr3L	8358832	8358904	P-element_non-reference_ERS629850_temp_rp_18027	0	+
chr3L	9462529	9462567	P-element_non-reference_ERS629850_temp_rp_18181	0	-
chr3L	9546901	9546970	P-element_non-reference_ERS629850_temp_rp_18192	0	-
chr3L	9856135	9856351	P-element_non-reference_ERS629850_temp_rp_18246	0	+
chr3L	10346325	10346807	P-element_non-reference_ERS629850_temp_rp_18314	0	+
chr3L	10631668	10632150	P-element_non-reference_ERS629850_temp_rp_18359	0	+
chr3L	11819840	11820148	P-element_non-reference_ERS629850_temp_rp_18531	0	-
chr3L	11939780	11939788	P-element_non-reference_ERS629850_temp_sr_18551	0	+
chr3L	14536114	14536444	P-element_non-reference_ERS629850_temp_rp_18905	0	-
chr3L	14684700	14685182	P-element_non-reference_ERS629850_temp_rp_18924	0	-
chr3L	15610344	15610477	P-element_non-reference_ERS629850_temp_rp_19055	0	+
chr3L	16046816	16047298	P-element_non-reference_ERS629850_temp_rp_19106	0	+
chr3L	16891155	16891163	P-element_non-reference_ERS629850_temp_sr_19237	0	+
chr3L	17662472	17662954	P-element_non-reference_ERS629850_temp_rp_19346	0	-
chr3L	17961744	17961935	P-element_non-reference_ERS629850_temp_rp_19414	0	+
chr3L	17973198	17973210	P-element_non-reference_ERS629850_temp_rp_19420	0	+
chr3L	18061802	18061851	P-element_non-reference_ERS629850_temp_rp_19432	0	-
chr3L	19801286	19801365	P-element_non-reference_ERS629850_temp_rp_19697	0	+
chr3L	20401651	20402133	P-element_non-reference_ERS629850_temp_rp_19834	0	+
chr3L	20634522	20634569	P-element_non-reference_ERS629850_temp_rp_19869	0	+
chr3L	20778647	20779150	P-element_non-reference_ERS629850_temp_rp_19893	0	-
chr3L	21770516	21770567	P-element_non-reference_ERS629850_temp_rp_20078	0	-
chr3L	21879604	21879844	P-element_non-reference_ERS629850_temp_rp_20109	0	+
chr3L	22637891	22638373	P-element_non-reference_ERS629850_temp_rp_20256	0	-
chr3L	22738429	22738489	P-element_non-reference_ERS629850_temp_rp_20303	0	+
chr3L	23219718	23219779	P-element_non-reference_ERS629850_temp_rp_20784	0	-
chr3L	27399189	27399441	P-element_non-reference_ERS629850_temp_rp_26552	0	+
chr3R	4177423	4177434	P-element_non-reference_ERS629850_temp_rp_32804	0	-
chr3R	4177584	4177598	P-element_non-reference_ERS629850_temp_rp_32805	0	+
chr3R	4281654	4281709	P-element_non-reference_ERS629850_temp_rp_32877	0	+
chr3R	5290876	5291358	P-element_non-reference_ERS629850_temp_rp_33250	0	+
chr3R	5671387	5671396	P-element_non-reference_ERS629850_temp_rp_33309	0	+
chr3R	7135949	7136082	P-element_non-reference_ERS629850_temp_rp_33561	0	+
chr3R	7427196	7427678	P-element_non-reference_ERS629850_temp_rp_33612	0	-
chr3R	7819388	7819650	P-element_non-reference_ERS629850_temp_rp_33708	0	+
chr3R	10617450	10617932	P-element_non-reference_ERS629850_temp_rp_34121	0	+
chr3R	11243954	11243963	P-element_non-reference_ERS629850_temp_rp_34217	0	-
chr3R	11499901	11499945	P-element_non-reference_ERS629850_temp_rp_34254	0	-
chr3R	11569162	11569173	P-element_non-reference_ERS629850_temp_rp_34270	0	+
chr3R	11619404	11619573	P-element_non-reference_ERS629850_temp_rp_34278	0	+
chr3R	11619668	11620150	P-element_non-reference_ERS629850_temp_rp_34279	0	-
chr3R	11982667	11982675	P-element_non-reference_ERS629850_temp_rp_34320	0	-
chr3R	13714274	13714343	P-element_non-reference_ERS629850_temp_rp_34594	0	-
chr3R	13735398	13735401	P-element_non-reference_ERS629850_temp_rp_34601	0	+
chr3R	13974891	13974930	P-element_non-reference_ERS629850_temp_rp_34638	0	-
chr3R	15095606	15095644	P-element_non-reference_ERS629850_temp_rp_34802	0	+
chr3R	15213358	15213366	P-element_non-reference_ERS629850_temp_sr_34824	0	+
chr3R	15290931	15290975	P-element_non-reference_ERS629850_temp_rp_34834	0	+
chr3R	15374574	15374583	P-element_non-reference_ERS629850_temp_rp_34843	0	+
chr3R	16225963	16226034	P-element_non-reference_ERS629850_temp_rp_34983	0	+
chr3R	16229012	16229024	P-element_non-reference_ERS629850_temp_sr_34984	0	-
chr3R	16232935	16232943	P-element_non-reference_ERS629850_temp_sr_34985	0	-
chr3R	16280196	16280284	P-element_non-reference_ERS629850_temp_rp_34995	0	+
chr3R	16702835	16702897	P-element_non-reference_ERS629850_temp_rp_35058	0	-
chr3R	17601195	17601677	P-element_non-reference_ERS629850_temp_rp_35158	0	+
chr3R	17944069	17944077	P-element_non-reference_ERS629850_temp_sr_35216	0	-
chr3R	18121697	18121705	P-element_non-reference_ERS629850_temp_sr_35254	0	+
chr3R	18198392	18198400	P-element_non-reference_ERS629850_temp_sr_35274	0	+
chr3R	20604506	20604988	P-element_non-reference_ERS629850_temp_rp_35642	0	-
chr3R	20714524	20714584	P-element_non-reference_ERS629850_temp_rp_35660	0	-
chr3R	21296488	21296498	P-element_non-reference_ERS629850_temp_sr_35733	0	-
chr3R	21296488	21296498	P-element_non-reference_ERS629850_temp_sr_35734	0	+
chr3R	21368737	21369219	P-element_non-reference_ERS629850_temp_rp_35743	0	+
chr3R	21376484	21376495	P-element_non-reference_ERS629850_temp_rp_35744	0	+
chr3R	21807869	21807895	P-element_non-reference_ERS629850_temp_rp_35806	0	+
chr3R	22311177	22311659	P-element_non-reference_ERS629850_temp_rp_35895	0	+
chr3R	24193342	24193417	P-element_non-reference_ERS629850_temp_rp_36206	0	+
chr3R	24690760	24691242	P-element_non-reference_ERS629850_temp_rp_36278	0	+
chr3R	24813906	24813986	P-element_non-reference_ERS629850_temp_rp_36292	0	-
chr3R	25647131	25647140	P-element_non-reference_ERS629850_temp_rp_36402	0	-
chr3R	26988484	26988544	P-element_non-reference_ERS629850_temp_rp_36567	0	-
chr3R	28990879	28990934	P-element_non-reference_ERS629850_temp_rp_36825	0	+
chr3R	29036544	29037026	P-element_non-reference_ERS629850_temp_rp_36839	0	+
chr3R	29145751	29146233	P-element_non-reference_ERS629850_temp_rp_36855	0	-
chr3R	29215036	29215225	P-element_non-reference_ERS629850_temp_rp_36863	0	-
chr3R	29765966	29766028	P-element_non-reference_ERS629850_temp_rp_36947	0	+
chr3R	29980889	29981371	P-element_non-reference_ERS629850_temp_rp_36969	0	+
chr3R	30434087	30434569	P-element_non-reference_ERS629850_temp_rp_37038	0	-
chr3R	30460459	30460468	P-element_non-reference_ERS629850_temp_sr_37042	0	-
chr3R	31372038	31372520	P-element_non-reference_ERS629850_temp_rp_37171	0	+
chr3R	31743515	31743570	P-element_non-reference_ERS629850_temp_rp_37226	0	-
chrX	123520	124002	P-element_non-reference_ERS629850_temp_rp_38717	0	-
chrX	1209892	1209900	P-element_non-reference_ERS629850_temp_sr_39040	0	+
chrX	2293508	2293516	P-element_non-reference_ERS629850_temp_sr_39212	0	-
chrX	2296566	2296574	P-element_non-reference_ERS629850_temp_sr_39214	0	+
chrX	2545741	2545809	P-element_non-reference_ERS629850_temp_rp_39243	0	+
chrX	2545862	2545879	P-element_non-reference_ERS629850_temp_rp_39244	0	-
chrX	2685556	2685563	P-element_non-reference_ERS629850_temp_rp_39254	0	+
chrX	2740299	2740388	P-element_non-reference_ERS629850_temp_rp_39258	0	+
chrX	3294739	3294872	P-element_non-reference_ERS629850_temp_rp_39349	0	+
chrX	3685542	3685619	P-element_non-reference_ERS629850_temp_rp_39423	0	+
chrX	3773395	3773473	P-element_non-reference_ERS629850_temp_rp_39455	0	+
chrX	5679923	5679978	P-element_non-reference_ERS629850_temp_rp_39839	0	-
chrX	5965599	5966081	P-element_non-reference_ERS629850_temp_rp_39889	0	+
chrX	6091464	6091700	P-element_non-reference_ERS629850_temp_rp_39909	0	+
chrX	6550765	6550773	P-element_non-reference_ERS629850_temp_sr_39994	0	-
chrX	8561396	8561404	P-element_non-reference_ERS629850_temp_sr_40394	0	-
chrX	9060364	9060846	P-element_non-reference_ERS629850_temp_rp_40518	0	-
chrX	9233439	9233921	P-element_non-reference_ERS629850_temp_rp_40561	0	-
chrX	9500092	9500276	P-element_non-reference_ERS629850_temp_rp_40630	0	-
chrX	9558411	9558419	P-element_non-reference_ERS629850_temp_sr_40640	0	-
chrX	9579214	9579223	P-element_non-reference_ERS629850_temp_sr_40643	0	+
chrX	9832846	9833328	P-element_non-reference_ERS629850_temp_rp_40696	0	-
chrX	10546839	10546849	P-element_non-reference_ERS629850_temp_rp_40837	0	+
chrX	10730546	10730555	P-element_non-reference_ERS629850_temp_sr_40883	0	+
chrX	10814316	10814393	P-element_non-reference_ERS629850_temp_rp_40903	0	+
chrX	10913599	10914081	P-element_non-reference_ERS629850_temp_rp_40929	0	+
chrX	11958518	11959000	P-element_non-reference_ERS629850_temp_rp_41190	0	+
chrX	12575466	12575689	P-element_non-reference_ERS629850_temp_rp_41292	0	+
chrX	13257159	13257641	P-element_non-reference_ERS629850_temp_rp_41430	0	+
chrX	13755450	13755458	P-element_non-reference_ERS629850_temp_sr_41519	0	-
chrX	13762733	13762745	P-element_non-reference_ERS629850_temp_sr_41520	0	-
chrX	13870931	13871413	P-element_non-reference_ERS629850_temp_rp_41537	0	+
chrX	14826063	14826071	P-element_non-reference_ERS629850_temp_sr_41713	0	-
chrX	16005246	16005254	P-element_non-reference_ERS629850_temp_sr_41904	0	+
chrX	16271251	16271263	P-element_non-reference_ERS629850_temp_sr_41940	0	-
chrX	16786966	16786974	P-element_non-reference_ERS629850_temp_sr_42007	0	-
chrX	17077884	17078366	P-element_non-reference_ERS629850_temp_rp_42050	0	+
chrX	17078275	17078757	P-element_non-reference_ERS629850_temp_rp_42051	0	-
chrX	17561774	17561819	P-element_non-reference_ERS629850_temp_rp_42139	0	-
chrX	18045658	18046140	P-element_non-reference_ERS629850_temp_rp_42217	0	-
chrX	18372364	18372846	P-element_non-reference_ERS629850_temp_rp_42257	0	-
chrX	18535608	18535618	P-element_non-reference_ERS629850_temp_sr_42275	0	+
chrX	18775016	18775498	P-element_non-reference_ERS629850_temp_rp_42302	0	-
chrX	19887117	19887128	P-element_non-reference_ERS629850_temp_sr_42493	0	-
chrX	20330091	20330573	P-element_non-reference_ERS629850_temp_rp_42638	0	-
chrX	20330566	20330574	P-element_non-reference_ERS629850_temp_sr_42639	0	+
chrX	21339102	21339111	P-element_non-reference_ERS629850_temp_sr_42924	0	+
chrX	22383249	22383731	P-element_non-reference_ERS629850_temp_rp_43902	0	+
chrX	22383316	22383798	P-element_non-reference_ERS629850_temp_rp_43903	0	-
chrX	22481654	22481662	P-element_non-reference_ERS629850_temp_sr_44036	0	+
