# Supplementary material for: Genomic analysis of P elements in natural populations of Drosophila melanogaster
Source: PeerJ. 2017 Sep 15;5:e3824. doi: 10.7717/peerj.3824 (PMC5602686; doi:10.7717/peerj.3824)
Supplement: File S2 — Zip archive of browser extensible data (BED) files of predicted P element locations in genome sequences from 50 isofemale strains and 6 pool-seq samples from three global regions. Each sample has four BED files corresponding to raw (*raw.bed) and filtered (*nonredundant.bed) output from TEMP and RetroSeq, respectively. BED files for seven isofemale strains from Bergman & Haddrill (2015) are included here that do not have GD data in Ignatenko et al. (2015) but are included in the pool-seq samples, allowing comparisons to be made between isofemale strains and pool-seq samples for the same set of strains. [file peerj-05-3824-s002.zip › bed_files/ERS629851_retroseq_nonredundant.bed]

track name="ERS629851_RetroSeq" description="ERS629851_RetroSeq"
chr2L	66551	66553	P-element_non-reference_ERS629851_retroseq_rp_4	0	.
chr2L	131943	131945	P-element_non-reference_ERS629851_retroseq_rp_6	0	.
chr2L	478914	478916	P-element_non-reference_ERS629851_retroseq_rp_14	0	.
chr2L	2492703	2492705	P-element_non-reference_ERS629851_retroseq_rp_47	0	.
chr2L	2755555	2755557	P-element_non-reference_ERS629851_retroseq_rp_54	0	.
chr2L	2999136	2999138	P-element_non-reference_ERS629851_retroseq_rp_59	0	.
chr2L	5001565	5001567	P-element_non-reference_ERS629851_retroseq_rp_92	0	.
chr2L	5800216	5800218	P-element_non-reference_ERS629851_retroseq_rp_105	0	.
chr2L	6125107	6125109	P-element_non-reference_ERS629851_retroseq_rp_113	0	.
chr2L	7491449	7491451	P-element_non-reference_ERS629851_retroseq_rp_131	0	.
chr2L	9984648	9984650	P-element_non-reference_ERS629851_retroseq_rp_166	0	.
chr2L	12507789	12507791	P-element_non-reference_ERS629851_retroseq_rp_210	0	.
chr2L	13461680	13461682	P-element_non-reference_ERS629851_retroseq_rp_225	0	.
chr2L	15200624	15200626	P-element_non-reference_ERS629851_retroseq_rp_276	0	.
chr2L	15762813	15762815	P-element_non-reference_ERS629851_retroseq_rp_286	0	.
chr2L	18944554	18944556	P-element_non-reference_ERS629851_retroseq_rp_351	0	.
chr2L	19571321	19571323	P-element_non-reference_ERS629851_retroseq_rp_363	0	.
chr2L	19572729	19572731	P-element_non-reference_ERS629851_retroseq_rp_364	0	.
chr2L	19736126	19736128	P-element_non-reference_ERS629851_retroseq_rp_372	0	.
chr2L	21553559	21553561	P-element_non-reference_ERS629851_retroseq_rp_434	0	.
chr2R	6036551	6036553	P-element_non-reference_ERS629851_retroseq_rp_652	0	.
chr2R	6220592	6220594	P-element_non-reference_ERS629851_retroseq_rp_658	0	.
chr2R	6872004	6872006	P-element_non-reference_ERS629851_retroseq_rp_677	0	.
chr2R	7735734	7735736	P-element_non-reference_ERS629851_retroseq_rp_696	0	.
chr2R	8649496	8649498	P-element_non-reference_ERS629851_retroseq_rp_717	0	.
chr2R	9110751	9110753	P-element_non-reference_ERS629851_retroseq_rp_727	0	.
chr2R	9414340	9414342	P-element_non-reference_ERS629851_retroseq_rp_737	0	.
chr2R	10534328	10534330	P-element_non-reference_ERS629851_retroseq_rp_756	0	.
chr2R	12780370	12780372	P-element_non-reference_ERS629851_retroseq_rp_794	0	.
chr2R	12916057	12916059	P-element_non-reference_ERS629851_retroseq_rp_801	0	.
chr2R	13623049	13623051	P-element_non-reference_ERS629851_retroseq_rp_815	0	.
chr2R	15610671	15610673	P-element_non-reference_ERS629851_retroseq_rp_859	0	.
chr2R	15613805	15613807	P-element_non-reference_ERS629851_retroseq_rp_860	0	.
chr2R	16334018	16334020	P-element_non-reference_ERS629851_retroseq_rp_872	0	.
chr2R	16594577	16594579	P-element_non-reference_ERS629851_retroseq_rp_878	0	.
chr2R	16611648	16611650	P-element_non-reference_ERS629851_retroseq_rp_879	0	.
chr2R	19275408	19275410	P-element_non-reference_ERS629851_retroseq_rp_926	0	.
chr2R	22193231	22193233	P-element_non-reference_ERS629851_retroseq_rp_985	0	.
chr2R	22886633	22886635	P-element_non-reference_ERS629851_retroseq_rp_996	0	.
chr2R	25032470	25032472	P-element_non-reference_ERS629851_retroseq_rp_1024	0	.
chr3L	71666	71668	P-element_non-reference_ERS629851_retroseq_rp_1034	0	.
chr3L	703579	703581	P-element_non-reference_ERS629851_retroseq_rp_1044	0	.
chr3L	5355474	5355476	P-element_non-reference_ERS629851_retroseq_rp_1128	0	.
chr3L	8198014	8198016	P-element_non-reference_ERS629851_retroseq_rp_1165	0	.
chr3L	8358807	8358809	P-element_non-reference_ERS629851_retroseq_rp_1168	0	.
chr3L	9372605	9372607	P-element_non-reference_ERS629851_retroseq_rp_1183	0	.
chr3L	11939718	11939720	P-element_non-reference_ERS629851_retroseq_rp_1232	0	.
chr3L	12580418	12580420	P-element_non-reference_ERS629851_retroseq_rp_1241	0	.
chr3L	16891200	16891202	P-element_non-reference_ERS629851_retroseq_rp_1324	0	.
chr3L	17973228	17973230	P-element_non-reference_ERS629851_retroseq_rp_1352	0	.
chr3L	20778969	20778971	P-element_non-reference_ERS629851_retroseq_rp_1413	0	.
chr3L	21173012	21173014	P-element_non-reference_ERS629851_retroseq_rp_1427	0	.
chr3L	21770550	21770552	P-element_non-reference_ERS629851_retroseq_rp_1433	0	.
chr3L	22034907	22034909	P-element_non-reference_ERS629851_retroseq_rp_1438	0	.
chr3L	22288758	22288760	P-element_non-reference_ERS629851_retroseq_rp_1445	0	.
chr3L	22327732	22327734	P-element_non-reference_ERS629851_retroseq_rp_1446	0	.
chr3L	22773496	22773498	P-element_non-reference_ERS629851_retroseq_rp_1462	0	.
chr3L	26480199	26480201	P-element_non-reference_ERS629851_retroseq_rp_1578	0	.
chr3R	4281687	4281689	P-element_non-reference_ERS629851_retroseq_rp_1710	0	.
chr3R	5671433	5671435	P-element_non-reference_ERS629851_retroseq_rp_1746	0	.
chr3R	8931907	8931909	P-element_non-reference_ERS629851_retroseq_rp_1819	0	.
chr3R	9226885	9226887	P-element_non-reference_ERS629851_retroseq_rp_1823	0	.
chr3R	11499908	11499910	P-element_non-reference_ERS629851_retroseq_rp_1874	0	.
chr3R	11569214	11569216	P-element_non-reference_ERS629851_retroseq_rp_1880	0	.
chr3R	11656155	11656157	P-element_non-reference_ERS629851_retroseq_rp_1881	0	.
chr3R	11982690	11982692	P-element_non-reference_ERS629851_retroseq_rp_1890	0	.
chr3R	13735380	13735382	P-element_non-reference_ERS629851_retroseq_rp_1939	0	.
chr3R	13974983	13974985	P-element_non-reference_ERS629851_retroseq_rp_1942	0	.
chr3R	14278049	14278051	P-element_non-reference_ERS629851_retroseq_rp_1954	0	.
chr3R	16232972	16232974	P-element_non-reference_ERS629851_retroseq_rp_2000	0	.
chr3R	16280282	16280284	P-element_non-reference_ERS629851_retroseq_rp_2001	0	.
chr3R	17563152	17563154	P-element_non-reference_ERS629851_retroseq_rp_2038	0	.
chr3R	17666113	17666115	P-element_non-reference_ERS629851_retroseq_rp_2041	0	.
chr3R	17944035	17944037	P-element_non-reference_ERS629851_retroseq_rp_2047	0	.
chr3R	18121743	18121745	P-element_non-reference_ERS629851_retroseq_rp_2054	0	.
chr3R	18198455	18198457	P-element_non-reference_ERS629851_retroseq_rp_2057	0	.
chr3R	20449669	20449671	P-element_non-reference_ERS629851_retroseq_rp_2125	0	.
chr3R	21204968	21204970	P-element_non-reference_ERS629851_retroseq_rp_2142	0	.
chr3R	23826990	23826992	P-element_non-reference_ERS629851_retroseq_rp_2204	0	.
chr3R	24813946	24813948	P-element_non-reference_ERS629851_retroseq_rp_2235	0	.
chr3R	26988540	26988542	P-element_non-reference_ERS629851_retroseq_rp_2282	0	.
chr3R	27281394	27281396	P-element_non-reference_ERS629851_retroseq_rp_2292	0	.
chr3R	29214522	29214524	P-element_non-reference_ERS629851_retroseq_rp_2336	0	.
chr3R	30460550	30460552	P-element_non-reference_ERS629851_retroseq_rp_2365	0	.
chr3R	31743538	31743540	P-element_non-reference_ERS629851_retroseq_rp_2398	0	.
chr4	484580	484582	P-element_non-reference_ERS629851_retroseq_rp_2412	0	.
chrX	3294923	3294925	P-element_non-reference_ERS629851_retroseq_rp_2446	0	.
chrX	6219992	6219994	P-element_non-reference_ERS629851_retroseq_rp_2481	0	.
chrX	6540233	6540235	P-element_non-reference_ERS629851_retroseq_rp_2488	0	.
chrX	6550686	6550688	P-element_non-reference_ERS629851_retroseq_rp_2489	0	.
chrX	6908276	6908278	P-element_non-reference_ERS629851_retroseq_rp_2493	0	.
chrX	8501628	8501630	P-element_non-reference_ERS629851_retroseq_rp_2523	0	.
chrX	8561277	8561279	P-element_non-reference_ERS629851_retroseq_rp_2524	0	.
chrX	8894198	8894200	P-element_non-reference_ERS629851_retroseq_rp_2528	0	.
chrX	9041806	9041808	P-element_non-reference_ERS629851_retroseq_rp_2531	0	.
chrX	10290142	10290144	P-element_non-reference_ERS629851_retroseq_rp_2560	0	.
chrX	13257230	13257232	P-element_non-reference_ERS629851_retroseq_rp_2611	0	.
chrX	13762688	13762690	P-element_non-reference_ERS629851_retroseq_rp_2621	0	.
chrX	16610652	16610654	P-element_non-reference_ERS629851_retroseq_rp_2666	0	.
chrX	19155114	19155116	P-element_non-reference_ERS629851_retroseq_rp_2705	0	.
chrX	19887217	19887219	P-element_non-reference_ERS629851_retroseq_rp_2717	0	.
