# Supplementary material for: Genomic analysis of P elements in natural populations of Drosophila melanogaster
Source: PeerJ. 2017 Sep 15;5:e3824. doi: 10.7717/peerj.3824 (PMC5602686; doi:10.7717/peerj.3824)
Supplement: File S2 — Zip archive of browser extensible data (BED) files of predicted P element locations in genome sequences from 50 isofemale strains and 6 pool-seq samples from three global regions. Each sample has four BED files corresponding to raw (*raw.bed) and filtered (*nonredundant.bed) output from TEMP and RetroSeq, respectively. BED files for seven isofemale strains from Bergman & Haddrill (2015) are included here that do not have GD data in Ignatenko et al. (2015) but are included in the pool-seq samples, allowing comparisons to be made between isofemale strains and pool-seq samples for the same set of strains. [file peerj-05-3824-s002.zip › bed_files/ERS629851_temp_nonredundant.bed]

track name="ERS629851_TEMP" description="ERS629851_TEMP"
chr2L	66527	66538	P-element_non-reference_ERS629851_temp_rp_169	0	-
chr2L	131886	131894	P-element_non-reference_ERS629851_temp_sr_179	0	+
chr2L	478963	478988	P-element_non-reference_ERS629851_temp_rp_238	0	+
chr2L	2492658	2492726	P-element_non-reference_ERS629851_temp_rp_544	0	-
chr2L	2755523	2755598	P-element_non-reference_ERS629851_temp_rp_582	0	-
chr2L	2999179	2999189	P-element_non-reference_ERS629851_temp_sr_616	0	+
chr2L	5001601	5001610	P-element_non-reference_ERS629851_temp_sr_901	0	-
chr2L	5800188	5800199	P-element_non-reference_ERS629851_temp_sr_1028	0	+
chr2L	6125081	6125171	P-element_non-reference_ERS629851_temp_rp_1075	0	-
chr2L	7491489	7491498	P-element_non-reference_ERS629851_temp_sr_1238	0	-
chr2L	9984564	9984633	P-element_non-reference_ERS629851_temp_rp_1629	0	+
chr2L	12507697	12507706	P-element_non-reference_ERS629851_temp_sr_2001	0	+
chr2L	13461670	13461715	P-element_non-reference_ERS629851_temp_rp_2147	0	-
chr2L	15200632	15200642	P-element_non-reference_ERS629851_temp_sr_2418	0	-
chr2L	15762766	15762820	P-element_non-reference_ERS629851_temp_rp_2499	0	+
chr2L	18944505	18944565	P-element_non-reference_ERS629851_temp_rp_2981	0	+
chr2L	19571359	19571368	P-element_non-reference_ERS629851_temp_sr_3075	0	-
chr2L	19736035	19736077	P-element_non-reference_ERS629851_temp_rp_3105	0	+
chr2R	6036543	6036559	P-element_non-reference_ERS629851_temp_rp_13936	0	-
chr2R	6220490	6220568	P-element_non-reference_ERS629851_temp_rp_13996	0	-
chr2R	6871915	6871952	P-element_non-reference_ERS629851_temp_rp_14338	0	+
chr2R	7735651	7735660	P-element_non-reference_ERS629851_temp_rp_14491	0	-
chr2R	8649499	8649509	P-element_non-reference_ERS629851_temp_sr_14659	0	-
chr2R	9110754	9110762	P-element_non-reference_ERS629851_temp_sr_14724	0	-
chr2R	9414339	9414351	P-element_non-reference_ERS629851_temp_rp_14775	0	-
chr2R	10534316	10534326	P-element_non-reference_ERS629851_temp_sr_14977	0	+
chr2R	12780407	12780415	P-element_non-reference_ERS629851_temp_sr_15367	0	-
chr2R	12915975	12916010	P-element_non-reference_ERS629851_temp_rp_15397	0	+
chr2R	15610674	15610683	P-element_non-reference_ERS629851_temp_rp_15853	0	-
chr2R	15613762	15613843	P-element_non-reference_ERS629851_temp_rp_15854	0	+
chr2R	16279927	16279931	P-element_non-reference_ERS629851_temp_rp_15961	0	+
chr2R	16333981	16333990	P-element_non-reference_ERS629851_temp_rp_15967	0	+
chr2R	16594582	16594590	P-element_non-reference_ERS629851_temp_sr_16009	0	+
chr2R	16611637	16611645	P-element_non-reference_ERS629851_temp_sr_16010	0	-
chr2R	19275310	19275318	P-element_non-reference_ERS629851_temp_sr_16427	0	+
chr2R	22193270	22193279	P-element_non-reference_ERS629851_temp_sr_16844	0	+
chr2R	22886647	22886655	P-element_non-reference_ERS629851_temp_sr_16965	0	-
chr2R	25032373	25032422	P-element_non-reference_ERS629851_temp_rp_17305	0	+
chr3L	71614	71623	P-element_non-reference_ERS629851_temp_sr_17464	0	+
chr3L	703563	703581	P-element_non-reference_ERS629851_temp_rp_17569	0	+
chr3L	5355383	5355392	P-element_non-reference_ERS629851_temp_sr_18330	0	+
chr3L	8197957	8197967	P-element_non-reference_ERS629851_temp_rp_18782	0	+
chr3L	8358823	8358832	P-element_non-reference_ERS629851_temp_sr_18806	0	+
chr3L	9372619	9372628	P-element_non-reference_ERS629851_temp_sr_18942	0	-
chr3L	9381514	9381522	P-element_non-reference_ERS629851_temp_sr_18945	0	+
chr3L	11939791	11939949	P-element_non-reference_ERS629851_temp_rp_19320	0	+
chr3L	12580407	12580430	P-element_non-reference_ERS629851_temp_rp_19413	0	-
chr3L	16891152	16891163	P-element_non-reference_ERS629851_temp_rp_20095	0	+
chr3L	17973131	17973160	P-element_non-reference_ERS629851_temp_rp_20277	0	+
chr3L	20778680	20779084	P-element_non-reference_ERS629851_temp_rp_20770	0	-
chr3L	21172986	21173019	P-element_non-reference_ERS629851_temp_rp_20857	0	+
chr3L	21770572	21770622	P-element_non-reference_ERS629851_temp_rp_20984	0	-
chr3L	22034890	22034944	P-element_non-reference_ERS629851_temp_rp_21057	0	+
chr3L	22288662	22288695	P-element_non-reference_ERS629851_temp_rp_21104	0	-
chr3L	22327649	22327734	P-element_non-reference_ERS629851_temp_rp_21108	0	-
chr3L	22773545	22773592	P-element_non-reference_ERS629851_temp_rp_21231	0	-
chr3L	26480137	26480243	P-element_non-reference_ERS629851_temp_rp_26247	0	-
chr3R	5671340	5671388	P-element_non-reference_ERS629851_temp_rp_34098	0	+
chr3R	8931831	8931945	P-element_non-reference_ERS629851_temp_rp_34691	0	-
chr3R	9226827	9226859	P-element_non-reference_ERS629851_temp_rp_34722	0	+
chr3R	11499907	11499945	P-element_non-reference_ERS629851_temp_rp_35060	0	-
chr3R	11569162	11569168	P-element_non-reference_ERS629851_temp_rp_35078	0	+
chr3R	11656121	11656175	P-element_non-reference_ERS629851_temp_rp_35088	0	+
chr3R	11982667	11982675	P-element_non-reference_ERS629851_temp_rp_35133	0	-
chr3R	13735390	13735399	P-element_non-reference_ERS629851_temp_sr_35447	0	+
chr3R	13974930	13974938	P-element_non-reference_ERS629851_temp_sr_35476	0	-
chr3R	14277954	14277964	P-element_non-reference_ERS629851_temp_sr_35536	0	+
chr3R	16232935	16232943	P-element_non-reference_ERS629851_temp_sr_35881	0	-
chr3R	17563060	17563068	P-element_non-reference_ERS629851_temp_sr_36079	0	+
chr3R	17666066	17666075	P-element_non-reference_ERS629851_temp_sr_36092	0	-
chr3R	17944039	17944069	P-element_non-reference_ERS629851_temp_rp_36144	0	-
chr3R	18121697	18121705	P-element_non-reference_ERS629851_temp_sr_36173	0	+
chr3R	18198392	18198400	P-element_non-reference_ERS629851_temp_sr_36196	0	+
chr3R	20449637	20449703	P-element_non-reference_ERS629851_temp_rp_36612	0	-
chr3R	21204871	21204875	P-element_non-reference_ERS629851_temp_rp_36734	0	-
chr3R	23826933	23826943	P-element_non-reference_ERS629851_temp_sr_37172	0	+
chr3R	26988504	26988560	P-element_non-reference_ERS629851_temp_rp_37677	0	-
chr3R	27148155	27148164	P-element_non-reference_ERS629851_temp_rp_37703	0	+
chr3R	27281372	27281425	P-element_non-reference_ERS629851_temp_rp_37719	0	-
chr3R	30460459	30460468	P-element_non-reference_ERS629851_temp_sr_38250	0	-
chr3R	31743550	31743570	P-element_non-reference_ERS629851_temp_rp_38442	0	-
chr4	484564	484587	P-element_non-reference_ERS629851_temp_rp_38930	0	-
chrX	479202	479618	P-element_non-reference_ERS629851_temp_rp_40119	0	-
chrX	3294872	3294880	P-element_non-reference_ERS629851_temp_sr_40589	0	+
chrX	6219897	6219934	P-element_non-reference_ERS629851_temp_rp_41157	0	-
chrX	6540139	6540263	P-element_non-reference_ERS629851_temp_rp_41227	0	-
chrX	6550765	6550773	P-element_non-reference_ERS629851_temp_sr_41230	0	-
chrX	6908280	6908288	P-element_non-reference_ERS629851_temp_sr_41331	0	+
chrX	8501618	8501626	P-element_non-reference_ERS629851_temp_sr_41666	0	-
chrX	8561396	8561404	P-element_non-reference_ERS629851_temp_sr_41679	0	-
chrX	8894199	8894210	P-element_non-reference_ERS629851_temp_rp_41751	0	+
chrX	9041748	9041758	P-element_non-reference_ERS629851_temp_sr_41788	0	+
chrX	10290179	10290190	P-element_non-reference_ERS629851_temp_sr_42087	0	+
chrX	13257195	13257204	P-element_non-reference_ERS629851_temp_sr_42757	0	+
chrX	13762666	13762674	P-element_non-reference_ERS629851_temp_sr_42878	0	+
chrX	16610694	16610702	P-element_non-reference_ERS629851_temp_sr_43385	0	+
chrX	19155041	19155049	P-element_non-reference_ERS629851_temp_sr_43825	0	-
chrX	19887076	19887123	P-element_non-reference_ERS629851_temp_rp_43975	0	-
