# Supplementary material for: Genomic analysis of P elements in natural populations of Drosophila melanogaster
Source: PeerJ. 2017 Sep 15;5:e3824. doi: 10.7717/peerj.3824 (PMC5602686; doi:10.7717/peerj.3824)
Supplement: File S2 — Zip archive of browser extensible data (BED) files of predicted P element locations in genome sequences from 50 isofemale strains and 6 pool-seq samples from three global regions. Each sample has four BED files corresponding to raw (*raw.bed) and filtered (*nonredundant.bed) output from TEMP and RetroSeq, respectively. BED files for seven isofemale strains from Bergman & Haddrill (2015) are included here that do not have GD data in Ignatenko et al. (2015) but are included in the pool-seq samples, allowing comparisons to be made between isofemale strains and pool-seq samples for the same set of strains. [file peerj-05-3824-s002.zip › bed_files/ERS629852_retroseq_raw.bed]

track name="ERS629852_RetroSeq" description="ERS629852_RetroSeq"
chr2L	222411	222413	P-element_non-reference_ERS629852_retroseq_rp_21	0	.
chr2L	431133	431135	P-element_non-reference_ERS629852_retroseq_rp_24	0	.
chr2L	3476338	3476340	P-element_non-reference_ERS629852_retroseq_rp_83	0	.
chr2L	5108477	5108479	P-element_non-reference_ERS629852_retroseq_rp_109	0	.
chr2L	5804928	5804930	P-element_non-reference_ERS629852_retroseq_rp_121	0	.
chr2L	5943760	5943762	P-element_non-reference_ERS629852_retroseq_rp_125	0	.
chr2L	6792048	6792050	P-element_non-reference_ERS629852_retroseq_rp_148	0	.
chr2L	7576735	7576737	P-element_non-reference_ERS629852_retroseq_rp_157	0	.
chr2L	7810704	7810706	P-element_non-reference_ERS629852_retroseq_rp_164	0	.
chr2L	8544312	8544314	P-element_non-reference_ERS629852_retroseq_rp_172	0	.
chr2L	8825486	8825488	P-element_non-reference_ERS629852_retroseq_rp_178	0	.
chr2L	9387663	9387665	P-element_non-reference_ERS629852_retroseq_rp_197	0	.
chr2L	9782296	9782298	P-element_non-reference_ERS629852_retroseq_rp_208	0	.
chr2L	9790526	9790528	P-element_non-reference_ERS629852_retroseq_rp_209	0	.
chr2L	9984130	9984132	P-element_non-reference_ERS629852_retroseq_rp_216	0	.
chr2L	10230667	10230669	P-element_non-reference_ERS629852_retroseq_rp_229	0	.
chr2L	10250498	10250500	P-element_non-reference_ERS629852_retroseq_rp_230	0	.
chr2L	10506764	10506766	P-element_non-reference_ERS629852_retroseq_rp_234	0	.
chr2L	12483305	12483307	P-element_non-reference_ERS629852_retroseq_rp_291	0	.
chr2L	15010100	15010102	P-element_non-reference_ERS629852_retroseq_rp_366	0	.
chr2L	15333500	15333502	P-element_non-reference_ERS629852_retroseq_rp_375	0	.
chr2L	16251758	16251760	P-element_non-reference_ERS629852_retroseq_rp_406	0	.
chr2L	20148537	20148539	P-element_non-reference_ERS629852_retroseq_rp_502	0	.
chr2L	20223227	20223229	P-element_non-reference_ERS629852_retroseq_rp_509	0	.
chr2L	21178488	21178490	P-element_non-reference_ERS629852_retroseq_rp_546	0	.
chr2L	21237813	21237815	P-element_non-reference_ERS629852_retroseq_rp_548	0	.
chr2L	21310016	21310018	P-element_non-reference_ERS629852_retroseq_rp_551	0	.
chr2R	6220462	6220464	P-element_non-reference_ERS629852_retroseq_rp_851	0	.
chr2R	6501985	6501987	P-element_non-reference_ERS629852_retroseq_rp_859	0	.
chr2R	8061202	8061204	P-element_non-reference_ERS629852_retroseq_rp_889	0	.
chr2R	9544097	9544099	P-element_non-reference_ERS629852_retroseq_rp_935	0	.
chr2R	10477877	10477879	P-element_non-reference_ERS629852_retroseq_rp_966	0	.
chr2R	10542582	10542584	P-element_non-reference_ERS629852_retroseq_rp_967	0	.
chr2R	11297628	11297630	P-element_non-reference_ERS629852_retroseq_rp_985	0	.
chr2R	11384210	11384212	P-element_non-reference_ERS629852_retroseq_rp_987	0	.
chr2R	11912706	11912708	P-element_non-reference_ERS629852_retroseq_rp_999	0	.
chr2R	12185410	12185412	P-element_non-reference_ERS629852_retroseq_rp_1007	0	.
chr2R	12198968	12198970	P-element_non-reference_ERS629852_retroseq_rp_1008	0	.
chr2R	12261448	12261450	P-element_non-reference_ERS629852_retroseq_rp_1010	0	.
chr2R	12670304	12670306	P-element_non-reference_ERS629852_retroseq_rp_1016	0	.
chr2R	12916074	12916076	P-element_non-reference_ERS629852_retroseq_rp_1022	0	.
chr2R	14360367	14360369	P-element_non-reference_ERS629852_retroseq_rp_1070	0	.
chr2R	14575844	14575846	P-element_non-reference_ERS629852_retroseq_rp_1078	0	.
chr2R	16008276	16008278	P-element_non-reference_ERS629852_retroseq_rp_1120	0	.
chr2R	17669516	17669518	P-element_non-reference_ERS629852_retroseq_rp_1168	0	.
chr2R	17873836	17873838	P-element_non-reference_ERS629852_retroseq_rp_1173	0	.
chr2R	19275365	19275367	P-element_non-reference_ERS629852_retroseq_rp_1204	0	.
chr2R	22637768	22637770	P-element_non-reference_ERS629852_retroseq_rp_1283	0	.
chr2R	22645861	22645863	P-element_non-reference_ERS629852_retroseq_rp_1284	0	.
chr2R	22807059	22807061	P-element_non-reference_ERS629852_retroseq_rp_1292	0	.
chr2R	23580772	23580774	P-element_non-reference_ERS629852_retroseq_rp_1314	0	.
chr2R	23995043	23995045	P-element_non-reference_ERS629852_retroseq_rp_1323	0	.
chr2R	24736740	24736742	P-element_non-reference_ERS629852_retroseq_rp_1336	0	.
chr2R	25257902	25257904	P-element_non-reference_ERS629852_retroseq_rp_1342	0	.
chr3L	539479	539481	P-element_non-reference_ERS629852_retroseq_rp_1362	0	.
chr3L	640908	640910	P-element_non-reference_ERS629852_retroseq_rp_1364	0	.
chr3L	707862	707864	P-element_non-reference_ERS629852_retroseq_rp_1367	0	.
chr3L	749413	749415	P-element_non-reference_ERS629852_retroseq_rp_1369	0	.
chr3L	1208384	1208386	P-element_non-reference_ERS629852_retroseq_rp_1383	0	.
chr3L	2488696	2488698	P-element_non-reference_ERS629852_retroseq_rp_1404	0	.
chr3L	3319542	3319544	P-element_non-reference_ERS629852_retroseq_rp_1420	0	.
chr3L	4364115	4364117	P-element_non-reference_ERS629852_retroseq_rp_1442	0	.
chr3L	4976369	4976371	P-element_non-reference_ERS629852_retroseq_rp_1457	0	.
chr3L	5754187	5754189	P-element_non-reference_ERS629852_retroseq_rp_1479	0	.
chr3L	6550747	6550749	P-element_non-reference_ERS629852_retroseq_rp_1496	0	.
chr3L	7134352	7134354	P-element_non-reference_ERS629852_retroseq_rp_1505	0	.
chr3L	8455802	8455804	P-element_non-reference_ERS629852_retroseq_rp_1524	0	.
chr3L	8953692	8953694	P-element_non-reference_ERS629852_retroseq_rp_1530	0	.
chr3L	9694753	9694755	P-element_non-reference_ERS629852_retroseq_rp_1547	0	.
chr3L	11708729	11708731	P-element_non-reference_ERS629852_retroseq_rp_1604	0	.
chr3L	11821958	11821960	P-element_non-reference_ERS629852_retroseq_rp_1607	0	.
chr3L	12082007	12082009	P-element_non-reference_ERS629852_retroseq_rp_1618	0	.
chr3L	12203793	12203795	P-element_non-reference_ERS629852_retroseq_rp_1622	0	.
chr3L	13477409	13477411	P-element_non-reference_ERS629852_retroseq_rp_1653	0	.
chr3L	13666845	13666847	P-element_non-reference_ERS629852_retroseq_rp_1665	0	.
chr3L	15712153	15712155	P-element_non-reference_ERS629852_retroseq_rp_1711	0	.
chr3L	16046947	16046949	P-element_non-reference_ERS629852_retroseq_rp_1719	0	.
chr3L	16659793	16659795	P-element_non-reference_ERS629852_retroseq_rp_1737	0	.
chr3L	17421550	17421552	P-element_non-reference_ERS629852_retroseq_rp_1758	0	.
chr3L	17653110	17653112	P-element_non-reference_ERS629852_retroseq_rp_1760	0	.
chr3L	20493561	20493563	P-element_non-reference_ERS629852_retroseq_rp_1846	0	.
chr3L	20620790	20620792	P-element_non-reference_ERS629852_retroseq_rp_1849	0	.
chr3L	21028035	21028037	P-element_non-reference_ERS629852_retroseq_rp_1860	0	.
chr3L	22408046	22408048	P-element_non-reference_ERS629852_retroseq_rp_1889	0	.
chr3L	22749432	22749434	P-element_non-reference_ERS629852_retroseq_rp_1897	0	.
chr3L	22910462	22910464	P-element_non-reference_ERS629852_retroseq_rp_1898	0	.
chr3L	26366586	26366588	P-element_non-reference_ERS629852_retroseq_rp_2016	0	.
chr3R	5368312	5368314	P-element_non-reference_ERS629852_retroseq_rp_2180	0	.
chr3R	8090549	8090551	P-element_non-reference_ERS629852_retroseq_rp_2237	0	.
chr3R	8250492	8250494	P-element_non-reference_ERS629852_retroseq_rp_2241	0	.
chr3R	8931818	8931820	P-element_non-reference_ERS629852_retroseq_rp_2250	0	.
chr3R	9590974	9590976	P-element_non-reference_ERS629852_retroseq_rp_2261	0	.
chr3R	10109405	10109407	P-element_non-reference_ERS629852_retroseq_rp_2274	0	.
chr3R	10144782	10144784	P-element_non-reference_ERS629852_retroseq_rp_2275	0	.
chr3R	10170591	10170593	P-element_non-reference_ERS629852_retroseq_rp_2278	0	.
chr3R	10794444	10794446	P-element_non-reference_ERS629852_retroseq_rp_2289	0	.
chr3R	11162435	11162437	P-element_non-reference_ERS629852_retroseq_rp_2302	0	.
chr3R	11353574	11353576	P-element_non-reference_ERS629852_retroseq_rp_2304	0	.
chr3R	11773771	11773773	P-element_non-reference_ERS629852_retroseq_rp_2317	0	.
chr3R	11982653	11982655	P-element_non-reference_ERS629852_retroseq_rp_2326	0	.
chr3R	12720003	12720005	P-element_non-reference_ERS629852_retroseq_rp_2347	0	.
chr3R	13304890	13304892	P-element_non-reference_ERS629852_retroseq_rp_2362	0	.
chr3R	13735396	13735398	P-element_non-reference_ERS629852_retroseq_rp_2382	0	.
chr3R	13794364	13794366	P-element_non-reference_ERS629852_retroseq_rp_2383	0	.
chr3R	16232965	16232967	P-element_non-reference_ERS629852_retroseq_rp_2439	0	.
chr3R	17944067	17944069	P-element_non-reference_ERS629852_retroseq_rp_2471	0	.
chr3R	18168671	18168673	P-element_non-reference_ERS629852_retroseq_rp_2476	0	.
chr3R	18198357	18198359	P-element_non-reference_ERS629852_retroseq_rp_2478	0	.
chr3R	19281781	19281783	P-element_non-reference_ERS629852_retroseq_rp_2496	0	.
chr3R	21829675	21829677	P-element_non-reference_ERS629852_retroseq_rp_2557	0	.
chr3R	22666714	22666716	P-element_non-reference_ERS629852_retroseq_rp_2575	0	.
chr3R	24152374	24152376	P-element_non-reference_ERS629852_retroseq_rp_2605	0	.
chr3R	24625763	24625765	P-element_non-reference_ERS629852_retroseq_rp_2611	0	.
chr3R	24931912	24931914	P-element_non-reference_ERS629852_retroseq_rp_2615	0	.
chr3R	25050155	25050157	P-element_non-reference_ERS629852_retroseq_rp_2616	0	.
chr3R	26037014	26037016	P-element_non-reference_ERS629852_retroseq_rp_2632	0	.
chr3R	26259056	26259058	P-element_non-reference_ERS629852_retroseq_rp_2639	0	.
chr3R	29952788	29952790	P-element_non-reference_ERS629852_retroseq_rp_2708	0	.
chr3R	30460443	30460445	P-element_non-reference_ERS629852_retroseq_rp_2714	0	.
chr3R	31713903	31713905	P-element_non-reference_ERS629852_retroseq_rp_2744	0	.
chr4	429607	429609	P-element_non-reference_ERS629852_retroseq_rp_2761	0	.
chrX	2301112	2301114	P-element_non-reference_ERS629852_retroseq_rp_2802	0	.
chrX	2387789	2387791	P-element_non-reference_ERS629852_retroseq_rp_2803	0	.
chrX	2658722	2658724	P-element_non-reference_ERS629852_retroseq_rp_2805	0	.
chrX	3294887	3294889	P-element_non-reference_ERS629852_retroseq_rp_2818	0	.
chrX	5679697	5679699	P-element_non-reference_ERS629852_retroseq_rp_2850	0	.
chrX	5679943	5679945	P-element_non-reference_ERS629852_retroseq_rp_2851	0	.
chrX	6279446	6279448	P-element_non-reference_ERS629852_retroseq_rp_2861	0	.
chrX	6706991	6706993	P-element_non-reference_ERS629852_retroseq_rp_2873	0	.
chrX	6859955	6859957	P-element_non-reference_ERS629852_retroseq_rp_2875	0	.
chrX	6981905	6981907	P-element_non-reference_ERS629852_retroseq_rp_2879	0	.
chrX	7705808	7705810	P-element_non-reference_ERS629852_retroseq_rp_2895	0	.
chrX	7892024	7892026	P-element_non-reference_ERS629852_retroseq_rp_2903	0	.
chrX	8501589	8501591	P-element_non-reference_ERS629852_retroseq_rp_2920	0	.
chrX	9041774	9041776	P-element_non-reference_ERS629852_retroseq_rp_2929	0	.
chrX	10247649	10247651	P-element_non-reference_ERS629852_retroseq_rp_2960	0	.
chrX	10546950	10546952	P-element_non-reference_ERS629852_retroseq_rp_2967	0	.
chrX	11600930	11600932	P-element_non-reference_ERS629852_retroseq_rp_2990	0	.
chrX	11918719	11918721	P-element_non-reference_ERS629852_retroseq_rp_2994	0	.
chrX	12003977	12003979	P-element_non-reference_ERS629852_retroseq_rp_2997	0	.
chrX	14322078	14322080	P-element_non-reference_ERS629852_retroseq_rp_3039	0	.
chrX	14923878	14923880	P-element_non-reference_ERS629852_retroseq_rp_3056	0	.
chrX	15023838	15023840	P-element_non-reference_ERS629852_retroseq_rp_3060	0	.
chrX	16091606	16091608	P-element_non-reference_ERS629852_retroseq_rp_3075	0	.
chrX	16271004	16271006	P-element_non-reference_ERS629852_retroseq_rp_3078	0	.
chrX	19887132	19887134	P-element_non-reference_ERS629852_retroseq_rp_3116	0	.
chrX	21184068	21184070	P-element_non-reference_ERS629852_retroseq_rp_3138	0	.
