# Supplementary material for: Genomic analysis of P elements in natural populations of Drosophila melanogaster
Source: PeerJ. 2017 Sep 15;5:e3824. doi: 10.7717/peerj.3824 (PMC5602686; doi:10.7717/peerj.3824)
Supplement: File S2 — Zip archive of browser extensible data (BED) files of predicted P element locations in genome sequences from 50 isofemale strains and 6 pool-seq samples from three global regions. Each sample has four BED files corresponding to raw (*raw.bed) and filtered (*nonredundant.bed) output from TEMP and RetroSeq, respectively. BED files for seven isofemale strains from Bergman & Haddrill (2015) are included here that do not have GD data in Ignatenko et al. (2015) but are included in the pool-seq samples, allowing comparisons to be made between isofemale strains and pool-seq samples for the same set of strains. [file peerj-05-3824-s002.zip › bed_files/ERS629852_temp_raw.bed]

track name="ERS629852_TEMP" description="ERS629852_TEMP"
chr2L	131636	132090	P-element_non-reference_ERS629852_temp_rp_190	0	+
chr2L	222413	222422	P-element_non-reference_ERS629852_temp_sr_208	0	+
chr2L	400034	400488	P-element_non-reference_ERS629852_temp_rp_246	0	-
chr2L	431094	431102	P-element_non-reference_ERS629852_temp_sr_249	0	+
chr2L	831971	832425	P-element_non-reference_ERS629852_temp_rp_298	0	-
chr2L	3382413	3382867	P-element_non-reference_ERS629852_temp_rp_649	0	-
chr2L	3476340	3476341	P-element_non-reference_ERS629852_temp_rp_659	0	+
chr2L	5108500	5108512	P-element_non-reference_ERS629852_temp_sr_833	0	+
chr2L	5804925	5804930	P-element_non-reference_ERS629852_temp_rp_927	0	-
chr2L	5943745	5943809	P-element_non-reference_ERS629852_temp_rp_937	0	-
chr2L	6684116	6684570	P-element_non-reference_ERS629852_temp_rp_1027	0	-
chr2L	6792035	6792086	P-element_non-reference_ERS629852_temp_rp_1036	0	-
chr2L	7013117	7013571	P-element_non-reference_ERS629852_temp_rp_1067	0	-
chr2L	7576628	7576638	P-element_non-reference_ERS629852_temp_sr_1130	0	+
chr2L	7742309	7742763	P-element_non-reference_ERS629852_temp_rp_1149	0	+
chr2L	7810702	7810719	P-element_non-reference_ERS629852_temp_rp_1160	0	+
chr2L	8071169	8071623	P-element_non-reference_ERS629852_temp_rp_1192	0	-
chr2L	8544220	8544228	P-element_non-reference_ERS629852_temp_sr_1247	0	-
chr2L	8544220	8544228	P-element_non-reference_ERS629852_temp_sr_1248	0	+
chr2L	8825384	8825394	P-element_non-reference_ERS629852_temp_sr_1290	0	+
chr2L	8943850	8944304	P-element_non-reference_ERS629852_temp_rp_1306	0	+
chr2L	9387620	9387622	P-element_non-reference_ERS629852_temp_rp_1390	0	+
chr2L	9782274	9782302	P-element_non-reference_ERS629852_temp_rp_1463	0	+
chr2L	9790546	9790565	P-element_non-reference_ERS629852_temp_rp_1465	0	+
chr2L	9984123	9984174	P-element_non-reference_ERS629852_temp_rp_1490	0	+
chr2L	10230632	10230641	P-element_non-reference_ERS629852_temp_sr_1539	0	+
chr2L	10250483	10250491	P-element_non-reference_ERS629852_temp_rp_1542	0	-
chr2L	10506777	10506786	P-element_non-reference_ERS629852_temp_rp_1570	0	-
chr2L	12483216	12483225	P-element_non-reference_ERS629852_temp_rp_1855	0	-
chr2L	15009951	15010030	P-element_non-reference_ERS629852_temp_rp_2226	0	-
chr2L	15333461	15333693	P-element_non-reference_ERS629852_temp_rp_2262	0	-
chr2L	16251747	16251803	P-element_non-reference_ERS629852_temp_rp_2390	0	-
chr2L	17018350	17018804	P-element_non-reference_ERS629852_temp_rp_2503	0	-
chr2L	20148607	20149061	P-element_non-reference_ERS629852_temp_rp_2947	0	+
chr2L	20223175	20223176	P-element_non-reference_ERS629852_temp_rp_3031	0	-
chr2L	21178497	21178510	P-element_non-reference_ERS629852_temp_sr_3205	0	-
chr2L	21237764	21237772	P-element_non-reference_ERS629852_temp_sr_3225	0	+
chr2L	21309895	21309921	P-element_non-reference_ERS629852_temp_rp_3285	0	-
chr2L	23309704	23310158	P-element_non-reference_ERS629852_temp_rp_5590	0	-
chr2R	6220487	6220498	P-element_non-reference_ERS629852_temp_sr_13772	0	-
chr2R	6501988	6501997	P-element_non-reference_ERS629852_temp_sr_14030	0	-
chr2R	7787614	7788068	P-element_non-reference_ERS629852_temp_rp_14236	0	+
chr2R	8061163	8061172	P-element_non-reference_ERS629852_temp_sr_14278	0	+
chr2R	8067933	8068387	P-element_non-reference_ERS629852_temp_rp_14279	0	-
chr2R	8684926	8685380	P-element_non-reference_ERS629852_temp_rp_14383	0	+
chr2R	9544038	9544108	P-element_non-reference_ERS629852_temp_rp_14522	0	-
chr2R	10477839	10477881	P-element_non-reference_ERS629852_temp_rp_14663	0	-
chr2R	10542557	10542565	P-element_non-reference_ERS629852_temp_sr_14676	0	+
chr2R	11297268	11297426	P-element_non-reference_ERS629852_temp_rp_14810	0	-
chr2R	11301480	11301934	P-element_non-reference_ERS629852_temp_rp_14813	0	-
chr2R	11384242	11384250	P-element_non-reference_ERS629852_temp_rp_14824	0	-
chr2R	11912776	11912848	P-element_non-reference_ERS629852_temp_rp_14906	0	+
chr2R	12184921	12185375	P-element_non-reference_ERS629852_temp_rp_14942	0	-
chr2R	12185378	12185832	P-element_non-reference_ERS629852_temp_rp_14944	0	+
chr2R	12188194	12188648	P-element_non-reference_ERS629852_temp_rp_14946	0	+
chr2R	12198815	12198876	P-element_non-reference_ERS629852_temp_rp_14952	0	-
chr2R	12261482	12261492	P-element_non-reference_ERS629852_temp_rp_14960	0	-
chr2R	12670201	12670212	P-element_non-reference_ERS629852_temp_rp_15021	0	-
chr2R	12915975	12916037	P-element_non-reference_ERS629852_temp_rp_15049	0	+
chr2R	14360306	14360368	P-element_non-reference_ERS629852_temp_rp_15299	0	-
chr2R	14575772	14575821	P-element_non-reference_ERS629852_temp_rp_15337	0	-
chr2R	14686186	14686640	P-element_non-reference_ERS629852_temp_rp_15353	0	-
chr2R	16008305	16008355	P-element_non-reference_ERS629852_temp_rp_15555	0	+
chr2R	17669522	17669530	P-element_non-reference_ERS629852_temp_sr_15771	0	-
chr2R	17873808	17873818	P-element_non-reference_ERS629852_temp_sr_15803	0	+
chr2R	19275317	19275369	P-element_non-reference_ERS629852_temp_rp_15989	0	+
chr2R	22637668	22637688	P-element_non-reference_ERS629852_temp_rp_16394	0	-
chr2R	22645808	22645816	P-element_non-reference_ERS629852_temp_sr_16395	0	+
chr2R	22807053	22807065	P-element_non-reference_ERS629852_temp_sr_16422	0	-
chr2R	23580795	23580803	P-element_non-reference_ERS629852_temp_sr_16518	0	-
chr2R	24448374	24448828	P-element_non-reference_ERS629852_temp_rp_16646	0	+
chr2R	24736680	24736688	P-element_non-reference_ERS629852_temp_sr_16679	0	-
chr2R	25032374	25032483	P-element_non-reference_ERS629852_temp_rp_16710	0	+
chr2R	25257449	25257903	P-element_non-reference_ERS629852_temp_rp_16777	0	-
chr3L	539542	539590	P-element_non-reference_ERS629852_temp_rp_16929	0	+
chr3L	640891	640911	P-element_non-reference_ERS629852_temp_rp_16941	0	-
chr3L	707836	707888	P-element_non-reference_ERS629852_temp_rp_16956	0	-
chr3L	749309	749314	P-element_non-reference_ERS629852_temp_rp_16963	0	-
chr3L	1208393	1208404	P-element_non-reference_ERS629852_temp_sr_17033	0	+
chr3L	1586207	1586661	P-element_non-reference_ERS629852_temp_rp_17066	0	+
chr3L	2488704	2488707	P-element_non-reference_ERS629852_temp_rp_17180	0	+
chr3L	3205879	3206333	P-element_non-reference_ERS629852_temp_rp_17291	0	-
chr3L	3319558	3319577	P-element_non-reference_ERS629852_temp_rp_17300	0	+
chr3L	4247712	4248166	P-element_non-reference_ERS629852_temp_rp_17450	0	+
chr3L	4364116	4364119	P-element_non-reference_ERS629852_temp_rp_17467	0	+
chr3L	4976298	4976306	P-element_non-reference_ERS629852_temp_sr_17564	0	-
chr3L	4976310	4976320	P-element_non-reference_ERS629852_temp_rp_17565	0	+
chr3L	5754188	5754196	P-element_non-reference_ERS629852_temp_sr_17675	0	+
chr3L	5754188	5754196	P-element_non-reference_ERS629852_temp_sr_17676	0	-
chr3L	6550718	6550722	P-element_non-reference_ERS629852_temp_rp_17792	0	-
chr3L	7133580	7134034	P-element_non-reference_ERS629852_temp_rp_17884	0	+
chr3L	7134338	7134486	P-element_non-reference_ERS629852_temp_rp_17885	0	-
chr3L	8455364	8455818	P-element_non-reference_ERS629852_temp_rp_18086	0	+
chr3L	8455781	8456235	P-element_non-reference_ERS629852_temp_rp_18087	0	-
chr3L	8953658	8953663	P-element_non-reference_ERS629852_temp_rp_18151	0	-
chr3L	9505641	9506100	P-element_non-reference_ERS629852_temp_rp_18225	0	+
chr3L	9694616	9694639	P-element_non-reference_ERS629852_temp_rp_18240	0	-
chr3L	11553321	11553775	P-element_non-reference_ERS629852_temp_rp_18526	0	+
chr3L	11708559	11708568	P-element_non-reference_ERS629852_temp_rp_18545	0	-
chr3L	11821981	11822020	P-element_non-reference_ERS629852_temp_rp_18560	0	+
chr3L	12081955	12081982	P-element_non-reference_ERS629852_temp_rp_18600	0	-
chr3L	12203913	12203922	P-element_non-reference_ERS629852_temp_rp_18619	0	-
chr3L	13477144	13477266	P-element_non-reference_ERS629852_temp_rp_18784	0	-
chr3L	13666856	13666868	P-element_non-reference_ERS629852_temp_rp_18817	0	-
chr3L	15712111	15712121	P-element_non-reference_ERS629852_temp_sr_19126	0	-
chr3L	16008534	16008988	P-element_non-reference_ERS629852_temp_rp_19154	0	+
chr3L	16046907	16046915	P-element_non-reference_ERS629852_temp_sr_19162	0	+
chr3L	16659950	16660038	P-element_non-reference_ERS629852_temp_rp_19257	0	-
chr3L	17421508	17421520	P-element_non-reference_ERS629852_temp_sr_19360	0	+
chr3L	17653231	17653241	P-element_non-reference_ERS629852_temp_sr_19385	0	+
chr3L	18036397	18036851	P-element_non-reference_ERS629852_temp_rp_19456	0	+
chr3L	20493511	20493519	P-element_non-reference_ERS629852_temp_sr_19872	0	+
chr3L	20620713	20620798	P-element_non-reference_ERS629852_temp_rp_19891	0	-
chr3L	21027973	21027982	P-element_non-reference_ERS629852_temp_rp_19962	0	+
chr3L	21559061	21559515	P-element_non-reference_ERS629852_temp_rp_20065	0	-
chr3L	22408061	22408075	P-element_non-reference_ERS629852_temp_rp_20234	0	-
chr3L	22426206	22426660	P-element_non-reference_ERS629852_temp_rp_20238	0	-
chr3L	22749426	22749437	P-element_non-reference_ERS629852_temp_sr_20327	0	+
chr3L	22797215	22797669	P-element_non-reference_ERS629852_temp_rp_20342	0	+
chr3L	22910404	22910436	P-element_non-reference_ERS629852_temp_rp_20382	0	+
chr3L	24669608	24669616	P-element_non-reference_ERS629852_temp_sr_22869	0	-
chr3L	25618749	25619203	P-element_non-reference_ERS629852_temp_rp_24163	0	-
chr3L	26366570	26366708	P-element_non-reference_ERS629852_temp_rp_25255	0	+
chr3L	27171336	27171790	P-element_non-reference_ERS629852_temp_rp_26190	0	+
chr3R	4721874	4722328	P-element_non-reference_ERS629852_temp_rp_33059	0	-
chr3R	5354885	5355339	P-element_non-reference_ERS629852_temp_rp_33167	0	+
chr3R	5368353	5368363	P-element_non-reference_ERS629852_temp_sr_33170	0	-
chr3R	5671309	5671763	P-element_non-reference_ERS629852_temp_rp_33214	0	+
chr3R	5800345	5800799	P-element_non-reference_ERS629852_temp_rp_33248	0	+
chr3R	6193616	6194070	P-element_non-reference_ERS629852_temp_rp_33312	0	+
chr3R	8090509	8090566	P-element_non-reference_ERS629852_temp_rp_33609	0	+
chr3R	8093554	8094008	P-element_non-reference_ERS629852_temp_rp_33610	0	+
chr3R	8250465	8250475	P-element_non-reference_ERS629852_temp_sr_33638	0	-
chr3R	8931866	8931891	P-element_non-reference_ERS629852_temp_rp_33731	0	-
chr3R	8954137	8954591	P-element_non-reference_ERS629852_temp_rp_33734	0	+
chr3R	9590966	9590976	P-element_non-reference_ERS629852_temp_rp_33808	0	-
chr3R	10109425	10109432	P-element_non-reference_ERS629852_temp_rp_33870	0	+
chr3R	10144330	10144784	P-element_non-reference_ERS629852_temp_rp_33875	0	-
chr3R	10144741	10145195	P-element_non-reference_ERS629852_temp_rp_33876	0	+
chr3R	10170494	10170502	P-element_non-reference_ERS629852_temp_sr_33880	0	-
chr3R	10794422	10794430	P-element_non-reference_ERS629852_temp_sr_33953	0	+
chr3R	11162453	11162462	P-element_non-reference_ERS629852_temp_rp_33997	0	-
chr3R	11353534	11353579	P-element_non-reference_ERS629852_temp_rp_34023	0	-
chr3R	11568840	11569294	P-element_non-reference_ERS629852_temp_rp_34068	0	+
chr3R	11761233	11761687	P-element_non-reference_ERS629852_temp_rp_34088	0	-
chr3R	11773685	11773757	P-element_non-reference_ERS629852_temp_rp_34089	0	+
chr3R	11982664	11982673	P-element_non-reference_ERS629852_temp_rp_34120	0	-
chr3R	12719594	12720048	P-element_non-reference_ERS629852_temp_rp_34273	0	-
chr3R	12719976	12720430	P-element_non-reference_ERS629852_temp_rp_34274	0	+
chr3R	13304805	13304820	P-element_non-reference_ERS629852_temp_rp_34359	0	-
chr3R	13397583	13398037	P-element_non-reference_ERS629852_temp_rp_34377	0	-
chr3R	13735389	13735399	P-element_non-reference_ERS629852_temp_rp_34435	0	+
chr3R	13793549	13794003	P-element_non-reference_ERS629852_temp_rp_34445	0	-
chr3R	13794269	13794289	P-element_non-reference_ERS629852_temp_rp_34447	0	+
chr3R	14020787	14020995	P-element_non-reference_ERS629852_temp_rp_34474	0	-
chr3R	14274398	14274852	P-element_non-reference_ERS629852_temp_rp_34503	0	+
chr3R	15537443	15537469	P-element_non-reference_ERS629852_temp_rp_34683	0	-
chr3R	16232935	16232943	P-element_non-reference_ERS629852_temp_sr_34777	0	-
chr3R	16284307	16284761	P-element_non-reference_ERS629852_temp_rp_34784	0	-
chr3R	17657395	17657849	P-element_non-reference_ERS629852_temp_rp_34950	0	+
chr3R	17944069	17944077	P-element_non-reference_ERS629852_temp_sr_34998	0	-
chr3R	18168656	18168690	P-element_non-reference_ERS629852_temp_rp_35038	0	+
chr3R	18198391	18198400	P-element_non-reference_ERS629852_temp_rp_35048	0	+
chr3R	18293627	18294081	P-element_non-reference_ERS629852_temp_rp_35056	0	-
chr3R	18584373	18584827	P-element_non-reference_ERS629852_temp_rp_35102	0	-
chr3R	19281717	19281727	P-element_non-reference_ERS629852_temp_sr_35200	0	+
chr3R	21829683	21829693	P-element_non-reference_ERS629852_temp_rp_35556	0	-
chr3R	22666277	22666731	P-element_non-reference_ERS629852_temp_rp_35674	0	-
chr3R	22666725	22667179	P-element_non-reference_ERS629852_temp_rp_35676	0	+
chr3R	24152384	24152396	P-element_non-reference_ERS629852_temp_rp_35878	0	+
chr3R	24625748	24625756	P-element_non-reference_ERS629852_temp_sr_35963	0	+
chr3R	24904075	24904529	P-element_non-reference_ERS629852_temp_rp_35991	0	+
chr3R	24927183	24927637	P-element_non-reference_ERS629852_temp_rp_35996	0	-
chr3R	24932047	24932057	P-element_non-reference_ERS629852_temp_rp_35997	0	-
chr3R	25050118	25050126	P-element_non-reference_ERS629852_temp_sr_36011	0	-
chr3R	26036479	26036489	P-element_non-reference_ERS629852_temp_rp_36129	0	-
chr3R	26036689	26036824	P-element_non-reference_ERS629852_temp_rp_36130	0	-
chr3R	26036909	26036943	P-element_non-reference_ERS629852_temp_rp_36131	0	+
chr3R	26036924	26036928	P-element_non-reference_ERS629852_temp_rp_36132	0	-
chr3R	26259052	26259076	P-element_non-reference_ERS629852_temp_rp_36168	0	+
chr3R	26802661	26803115	P-element_non-reference_ERS629852_temp_rp_36226	0	-
chr3R	29315221	29315675	P-element_non-reference_ERS629852_temp_rp_36548	0	-
chr3R	29952740	29952749	P-element_non-reference_ERS629852_temp_rp_36647	0	+
chr3R	30460459	30460468	P-element_non-reference_ERS629852_temp_sr_36720	0	-
chr3R	31713893	31713918	P-element_non-reference_ERS629852_temp_rp_36913	0	-
chr4	429553	429777	P-element_non-reference_ERS629852_temp_rp_37352	0	-
chrX	479164	479618	P-element_non-reference_ERS629852_temp_rp_38533	0	-
chrX	1773334	1773788	P-element_non-reference_ERS629852_temp_rp_38735	0	-
chrX	2300659	2301113	P-element_non-reference_ERS629852_temp_rp_38822	0	-
chrX	2301070	2301524	P-element_non-reference_ERS629852_temp_rp_38823	0	+
chrX	2387758	2387766	P-element_non-reference_ERS629852_temp_sr_38830	0	-
chrX	2550090	2550544	P-element_non-reference_ERS629852_temp_rp_38857	0	+
chrX	2658665	2658675	P-element_non-reference_ERS629852_temp_sr_38869	0	+
chrX	3294872	3294880	P-element_non-reference_ERS629852_temp_sr_38963	0	+
chrX	5679368	5679378	P-element_non-reference_ERS629852_temp_sr_39398	0	-
chrX	5679978	5679985	P-element_non-reference_ERS629852_temp_rp_39399	0	-
chrX	6279349	6279398	P-element_non-reference_ERS629852_temp_rp_39489	0	+
chrX	6707010	6707015	P-element_non-reference_ERS629852_temp_rp_39584	0	-
chrX	6860297	6860324	P-element_non-reference_ERS629852_temp_rp_39623	0	+
chrX	6981808	6981821	P-element_non-reference_ERS629852_temp_rp_39651	0	-
chrX	7345214	7345668	P-element_non-reference_ERS629852_temp_rp_39727	0	-
chrX	7705739	7705748	P-element_non-reference_ERS629852_temp_rp_39778	0	+
chrX	7892042	7892051	P-element_non-reference_ERS629852_temp_sr_39832	0	-
chrX	8501618	8501626	P-element_non-reference_ERS629852_temp_sr_39964	0	-
chrX	8970017	8970471	P-element_non-reference_ERS629852_temp_rp_40060	0	-
chrX	9041757	9041785	P-element_non-reference_ERS629852_temp_rp_40083	0	+
chrX	10247649	10247659	P-element_non-reference_ERS629852_temp_rp_40339	0	+
chrX	10546919	10546942	P-element_non-reference_ERS629852_temp_rp_40401	0	+
chrX	11600971	11600979	P-element_non-reference_ERS629852_temp_sr_40629	0	-
chrX	11850045	11850499	P-element_non-reference_ERS629852_temp_rp_40694	0	+
chrX	11918698	11918708	P-element_non-reference_ERS629852_temp_sr_40722	0	-
chrX	12003955	12003964	P-element_non-reference_ERS629852_temp_rp_40736	0	-
chrX	12203363	12203817	P-element_non-reference_ERS629852_temp_rp_40772	0	+
chrX	14322050	14322061	P-element_non-reference_ERS629852_temp_sr_41154	0	+
chrX	14923388	14923842	P-element_non-reference_ERS629852_temp_rp_41262	0	+
chrX	14923632	14923642	P-element_non-reference_ERS629852_temp_rp_41263	0	-
chrX	14923844	14924298	P-element_non-reference_ERS629852_temp_rp_41264	0	-
chrX	15023834	15023945	P-element_non-reference_ERS629852_temp_rp_41289	0	+
chrX	16091651	16091702	P-element_non-reference_ERS629852_temp_rp_41452	0	-
chrX	16270961	16270975	P-element_non-reference_ERS629852_temp_sr_41480	0	+
chrX	17561601	17561908	P-element_non-reference_ERS629852_temp_rp_41669	0	-
chrX	18129887	18130341	P-element_non-reference_ERS629852_temp_rp_41759	0	-
chrX	18224708	18225162	P-element_non-reference_ERS629852_temp_rp_41774	0	+
chrX	18512127	18512612	P-element_non-reference_ERS629852_temp_rp_41800	0	+
chrX	19887117	19887128	P-element_non-reference_ERS629852_temp_sr_42036	0	-
chrX	20148035	20148104	P-element_non-reference_ERS629852_temp_rp_42129	0	-
chrX	20330279	20330733	P-element_non-reference_ERS629852_temp_rp_42181	0	+
chrX	20633459	20633913	P-element_non-reference_ERS629852_temp_rp_42273	0	+
chrX	21184052	21184279	P-element_non-reference_ERS629852_temp_rp_42405	0	-
