# Supplementary material for: Genomic analysis of P elements in natural populations of Drosophila melanogaster
Source: PeerJ. 2017 Sep 15;5:e3824. doi: 10.7717/peerj.3824 (PMC5602686; doi:10.7717/peerj.3824)
Supplement: File S2 — Zip archive of browser extensible data (BED) files of predicted P element locations in genome sequences from 50 isofemale strains and 6 pool-seq samples from three global regions. Each sample has four BED files corresponding to raw (*raw.bed) and filtered (*nonredundant.bed) output from TEMP and RetroSeq, respectively. BED files for seven isofemale strains from Bergman & Haddrill (2015) are included here that do not have GD data in Ignatenko et al. (2015) but are included in the pool-seq samples, allowing comparisons to be made between isofemale strains and pool-seq samples for the same set of strains. [file peerj-05-3824-s002.zip › bed_files/ERS629853_retroseq_nonredundant.bed]

track name="ERS629853_RetroSeq" description="ERS629853_RetroSeq"
chr2L	131927	131929	P-element_non-reference_ERS629853_retroseq_rp_9	0	.
chr2L	222223	222225	P-element_non-reference_ERS629853_retroseq_rp_10	0	.
chr2L	2175681	2175683	P-element_non-reference_ERS629853_retroseq_rp_21	0	.
chr2L	2494147	2494149	P-element_non-reference_ERS629853_retroseq_rp_24	0	.
chr2L	3478314	3478316	P-element_non-reference_ERS629853_retroseq_rp_41	0	.
chr2L	6467657	6467659	P-element_non-reference_ERS629853_retroseq_rp_70	0	.
chr2L	6684354	6684356	P-element_non-reference_ERS629853_retroseq_rp_73	0	.
chr2L	7782408	7782410	P-element_non-reference_ERS629853_retroseq_rp_80	0	.
chr2L	15336637	15336639	P-element_non-reference_ERS629853_retroseq_rp_166	0	.
chr2L	16251757	16251759	P-element_non-reference_ERS629853_retroseq_rp_178	0	.
chr2L	16532944	16532946	P-element_non-reference_ERS629853_retroseq_rp_183	0	.
chr2L	16588224	16588226	P-element_non-reference_ERS629853_retroseq_rp_184	0	.
chr2L	18823625	18823627	P-element_non-reference_ERS629853_retroseq_rp_212	0	.
chr2L	19606467	19606469	P-element_non-reference_ERS629853_retroseq_rp_221	0	.
chr2L	19903193	19903195	P-element_non-reference_ERS629853_retroseq_rp_228	0	.
chr2L	22063282	22063284	P-element_non-reference_ERS629853_retroseq_rp_262	0	.
chr2R	3549638	3549640	P-element_non-reference_ERS629853_retroseq_rp_366	0	.
chr2R	6985787	6985789	P-element_non-reference_ERS629853_retroseq_rp_475	0	.
chr2R	7489999	7490001	P-element_non-reference_ERS629853_retroseq_rp_480	0	.
chr2R	7709311	7709313	P-element_non-reference_ERS629853_retroseq_rp_482	0	.
chr2R	7783382	7783384	P-element_non-reference_ERS629853_retroseq_rp_484	0	.
chr2R	8327216	8327218	P-element_non-reference_ERS629853_retroseq_rp_492	0	.
chr2R	10534306	10534308	P-element_non-reference_ERS629853_retroseq_rp_514	0	.
chr2R	10540547	10540549	P-element_non-reference_ERS629853_retroseq_rp_515	0	.
chr2R	10601444	10601446	P-element_non-reference_ERS629853_retroseq_rp_516	0	.
chr2R	11371131	11371133	P-element_non-reference_ERS629853_retroseq_rp_532	0	.
chr2R	11397437	11397439	P-element_non-reference_ERS629853_retroseq_rp_536	0	.
chr2R	11648709	11648711	P-element_non-reference_ERS629853_retroseq_rp_544	0	.
chr2R	12027691	12027693	P-element_non-reference_ERS629853_retroseq_rp_549	0	.
chr2R	15252574	15252576	P-element_non-reference_ERS629853_retroseq_rp_611	0	.
chr2R	16179933	16179935	P-element_non-reference_ERS629853_retroseq_rp_625	0	.
chr2R	16386435	16386437	P-element_non-reference_ERS629853_retroseq_rp_627	0	.
chr2R	17394539	17394541	P-element_non-reference_ERS629853_retroseq_rp_647	0	.
chr2R	17420933	17420935	P-element_non-reference_ERS629853_retroseq_rp_649	0	.
chr2R	17568822	17568824	P-element_non-reference_ERS629853_retroseq_rp_651	0	.
chr2R	20588406	20588408	P-element_non-reference_ERS629853_retroseq_rp_711	0	.
chr2R	20698381	20698383	P-element_non-reference_ERS629853_retroseq_rp_712	0	.
chr2R	22197244	22197246	P-element_non-reference_ERS629853_retroseq_rp_741	0	.
chr2R	23580753	23580755	P-element_non-reference_ERS629853_retroseq_rp_769	0	.
chr2R	23713005	23713007	P-element_non-reference_ERS629853_retroseq_rp_771	0	.
chr2R	23713625	23713627	P-element_non-reference_ERS629853_retroseq_rp_772	0	.
chr2R	24774850	24774852	P-element_non-reference_ERS629853_retroseq_rp_786	0	.
chr3L	685619	685621	P-element_non-reference_ERS629853_retroseq_rp_799	0	.
chr3L	1517266	1517268	P-element_non-reference_ERS629853_retroseq_rp_814	0	.
chr3L	3149397	3149399	P-element_non-reference_ERS629853_retroseq_rp_841	0	.
chr3L	5355683	5355685	P-element_non-reference_ERS629853_retroseq_rp_882	0	.
chr3L	6218081	6218083	P-element_non-reference_ERS629853_retroseq_rp_896	0	.
chr3L	6964804	6964806	P-element_non-reference_ERS629853_retroseq_rp_907	0	.
chr3L	7979192	7979194	P-element_non-reference_ERS629853_retroseq_rp_919	0	.
chr3L	8091942	8091944	P-element_non-reference_ERS629853_retroseq_rp_922	0	.
chr3L	8358793	8358795	P-element_non-reference_ERS629853_retroseq_rp_925	0	.
chr3L	8827455	8827457	P-element_non-reference_ERS629853_retroseq_rp_933	0	.
chr3L	9462170	9462172	P-element_non-reference_ERS629853_retroseq_rp_950	0	.
chr3L	9695467	9695469	P-element_non-reference_ERS629853_retroseq_rp_955	0	.
chr3L	9765820	9765822	P-element_non-reference_ERS629853_retroseq_rp_958	0	.
chr3L	11939807	11939809	P-element_non-reference_ERS629853_retroseq_rp_1006	0	.
chr3L	13228612	13228614	P-element_non-reference_ERS629853_retroseq_rp_1025	0	.
chr3L	13667033	13667035	P-element_non-reference_ERS629853_retroseq_rp_1034	0	.
chr3L	16046902	16046904	P-element_non-reference_ERS629853_retroseq_rp_1083	0	.
chr3L	16237163	16237165	P-element_non-reference_ERS629853_retroseq_rp_1086	0	.
chr3L	16486825	16486827	P-element_non-reference_ERS629853_retroseq_rp_1089	0	.
chr3L	18399435	18399437	P-element_non-reference_ERS629853_retroseq_rp_1123	0	.
chr3L	18626335	18626337	P-element_non-reference_ERS629853_retroseq_rp_1127	0	.
chr3L	18855555	18855557	P-element_non-reference_ERS629853_retroseq_rp_1137	0	.
chr3L	21027962	21027964	P-element_non-reference_ERS629853_retroseq_rp_1195	0	.
chr3L	22408058	22408060	P-element_non-reference_ERS629853_retroseq_rp_1233	0	.
chr3L	22721000	22721002	P-element_non-reference_ERS629853_retroseq_rp_1242	0	.
chr3L	22749519	22749521	P-element_non-reference_ERS629853_retroseq_rp_1243	0	.
chr3R	4191269	4191271	P-element_non-reference_ERS629853_retroseq_rp_1428	0	.
chr3R	4232355	4232357	P-element_non-reference_ERS629853_retroseq_rp_1430	0	.
chr3R	5087076	5087078	P-element_non-reference_ERS629853_retroseq_rp_1459	0	.
chr3R	5368352	5368354	P-element_non-reference_ERS629853_retroseq_rp_1468	0	.
chr3R	5727643	5727645	P-element_non-reference_ERS629853_retroseq_rp_1473	0	.
chr3R	7122887	7122889	P-element_non-reference_ERS629853_retroseq_rp_1503	0	.
chr3R	8090552	8090554	P-element_non-reference_ERS629853_retroseq_rp_1533	0	.
chr3R	8250557	8250559	P-element_non-reference_ERS629853_retroseq_rp_1536	0	.
chr3R	9809360	9809362	P-element_non-reference_ERS629853_retroseq_rp_1564	0	.
chr3R	13441689	13441691	P-element_non-reference_ERS629853_retroseq_rp_1646	0	.
chr3R	13813010	13813012	P-element_non-reference_ERS629853_retroseq_rp_1655	0	.
chr3R	14697256	14697258	P-element_non-reference_ERS629853_retroseq_rp_1674	0	.
chr3R	14738817	14738819	P-element_non-reference_ERS629853_retroseq_rp_1675	0	.
chr3R	14799165	14799167	P-element_non-reference_ERS629853_retroseq_rp_1678	0	.
chr3R	17944068	17944070	P-element_non-reference_ERS629853_retroseq_rp_1732	0	.
chr3R	18049380	18049382	P-element_non-reference_ERS629853_retroseq_rp_1736	0	.
chr3R	21671746	21671748	P-element_non-reference_ERS629853_retroseq_rp_1817	0	.
chr3R	24193361	24193363	P-element_non-reference_ERS629853_retroseq_rp_1866	0	.
chr3R	24813981	24813983	P-element_non-reference_ERS629853_retroseq_rp_1882	0	.
chr3R	25647891	25647893	P-element_non-reference_ERS629853_retroseq_rp_1890	0	.
chr3R	26036919	26036921	P-element_non-reference_ERS629853_retroseq_rp_1902	0	.
chr3R	26988540	26988542	P-element_non-reference_ERS629853_retroseq_rp_1924	0	.
chr3R	31743620	31743622	P-element_non-reference_ERS629853_retroseq_rp_2021	0	.
chr3R	31745948	31745950	P-element_non-reference_ERS629853_retroseq_rp_2022	0	.
chrX	2083895	2083897	P-element_non-reference_ERS629853_retroseq_rp_2073	0	.
chrX	2518128	2518130	P-element_non-reference_ERS629853_retroseq_rp_2078	0	.
chrX	2642681	2642683	P-element_non-reference_ERS629853_retroseq_rp_2081	0	.
chrX	4918609	4918611	P-element_non-reference_ERS629853_retroseq_rp_2123	0	.
chrX	5663083	5663085	P-element_non-reference_ERS629853_retroseq_rp_2129	0	.
chrX	6998628	6998630	P-element_non-reference_ERS629853_retroseq_rp_2153	0	.
chrX	8894266	8894268	P-element_non-reference_ERS629853_retroseq_rp_2184	0	.
chrX	9650215	9650217	P-element_non-reference_ERS629853_retroseq_rp_2198	0	.
chrX	11384813	11384815	P-element_non-reference_ERS629853_retroseq_rp_2231	0	.
chrX	12736114	12736116	P-element_non-reference_ERS629853_retroseq_rp_2253	0	.
chrX	13642076	13642078	P-element_non-reference_ERS629853_retroseq_rp_2271	0	.
chrX	14193230	14193232	P-element_non-reference_ERS629853_retroseq_rp_2280	0	.
chrX	14825468	14825470	P-element_non-reference_ERS629853_retroseq_rp_2295	0	.
chrX	14923534	14923536	P-element_non-reference_ERS629853_retroseq_rp_2298	0	.
chrX	15009637	15009639	P-element_non-reference_ERS629853_retroseq_rp_2301	0	.
chrX	15163104	15163106	P-element_non-reference_ERS629853_retroseq_rp_2305	0	.
chrX	15303706	15303708	P-element_non-reference_ERS629853_retroseq_rp_2311	0	.
chrX	15804386	15804388	P-element_non-reference_ERS629853_retroseq_rp_2321	0	.
chrX	18505586	18505588	P-element_non-reference_ERS629853_retroseq_rp_2355	0	.
chrX	18813472	18813474	P-element_non-reference_ERS629853_retroseq_rp_2357	0	.
chrX	19887191	19887193	P-element_non-reference_ERS629853_retroseq_rp_2375	0	.
