# Supplementary material for: Genomic analysis of P elements in natural populations of Drosophila melanogaster
Source: PeerJ. 2017 Sep 15;5:e3824. doi: 10.7717/peerj.3824 (PMC5602686; doi:10.7717/peerj.3824)
Supplement: File S2 — Zip archive of browser extensible data (BED) files of predicted P element locations in genome sequences from 50 isofemale strains and 6 pool-seq samples from three global regions. Each sample has four BED files corresponding to raw (*raw.bed) and filtered (*nonredundant.bed) output from TEMP and RetroSeq, respectively. BED files for seven isofemale strains from Bergman & Haddrill (2015) are included here that do not have GD data in Ignatenko et al. (2015) but are included in the pool-seq samples, allowing comparisons to be made between isofemale strains and pool-seq samples for the same set of strains. [file peerj-05-3824-s002.zip › bed_files/ERS629853_temp_nonredundant.bed]

track name="ERS629853_TEMP" description="ERS629853_TEMP"
chr2L	131880	131888	P-element_non-reference_ERS629853_temp_sr_184	0	+
chr2L	222165	222176	P-element_non-reference_ERS629853_temp_sr_195	0	+
chr2L	2494055	2494284	P-element_non-reference_ERS629853_temp_rp_463	0	-
chr2L	3478295	3478327	P-element_non-reference_ERS629853_temp_rp_584	0	-
chr2L	6467598	6467663	P-element_non-reference_ERS629853_temp_rp_908	0	-
chr2L	6684325	6684333	P-element_non-reference_ERS629853_temp_sr_927	0	-
chr2L	7782467	7782494	P-element_non-reference_ERS629853_temp_rp_1029	0	-
chr2L	15336635	15336665	P-element_non-reference_ERS629853_temp_rp_1903	0	-
chr2L	16251799	16251836	P-element_non-reference_ERS629853_temp_rp_2013	0	+
chr2L	16532901	16532950	P-element_non-reference_ERS629853_temp_rp_2043	0	+
chr2L	16588210	16588232	P-element_non-reference_ERS629853_temp_rp_2054	0	-
chr2L	18823575	18823584	P-element_non-reference_ERS629853_temp_sr_2289	0	+
chr2L	19606468	19606477	P-element_non-reference_ERS629853_temp_rp_2379	0	+
chr2L	19903096	19903105	P-element_non-reference_ERS629853_temp_sr_2412	0	+
chr2R	3549788	3549797	P-element_non-reference_ERS629853_temp_sr_10008	0	-
chr2R	6985732	6985789	P-element_non-reference_ERS629853_temp_rp_13606	0	+
chr2R	7489939	7489947	P-element_non-reference_ERS629853_temp_sr_13674	0	+
chr2R	7709347	7709357	P-element_non-reference_ERS629853_temp_sr_13699	0	-
chr2R	8327219	8327229	P-element_non-reference_ERS629853_temp_sr_13779	0	+
chr2R	10534265	10534313	P-element_non-reference_ERS629853_temp_rp_14060	0	+
chr2R	10540551	10540561	P-element_non-reference_ERS629853_temp_sr_14062	0	+
chr2R	10601401	10601408	P-element_non-reference_ERS629853_temp_rp_14073	0	-
chr2R	11648629	11648637	P-element_non-reference_ERS629853_temp_sr_14252	0	-
chr2R	12027646	12027654	P-element_non-reference_ERS629853_temp_sr_14287	0	-
chr2R	15252575	15252587	P-element_non-reference_ERS629853_temp_sr_14714	0	-
chr2R	16386465	16386474	P-element_non-reference_ERS629853_temp_rp_14847	0	-
chr2R	17394530	17394566	P-element_non-reference_ERS629853_temp_rp_14976	0	-
chr2R	17420885	17420942	P-element_non-reference_ERS629853_temp_rp_14979	0	+
chr2R	17568764	17568772	P-element_non-reference_ERS629853_temp_sr_14998	0	+
chr2R	20588398	20588407	P-element_non-reference_ERS629853_temp_rp_15371	0	-
chr2R	20698406	20698407	P-element_non-reference_ERS629853_temp_rp_15386	0	+
chr2R	22197228	22197302	P-element_non-reference_ERS629853_temp_rp_15539	0	+
chr2R	23580800	23580808	P-element_non-reference_ERS629853_temp_sr_15686	0	+
chr2R	23712970	23712983	P-element_non-reference_ERS629853_temp_rp_15702	0	-
chr2R	23713594	23713653	P-element_non-reference_ERS629853_temp_rp_15705	0	-
chr2R	24774892	24774901	P-element_non-reference_ERS629853_temp_sr_15828	0	-
chr3L	685537	685580	P-element_non-reference_ERS629853_temp_rp_16050	0	+
chr3L	1517269	1517279	P-element_non-reference_ERS629853_temp_sr_16139	0	-
chr3L	3149337	3149346	P-element_non-reference_ERS629853_temp_rp_16341	0	-
chr3L	5355659	5355698	P-element_non-reference_ERS629853_temp_rp_16619	0	+
chr3L	6218044	6218053	P-element_non-reference_ERS629853_temp_sr_16715	0	-
chr3L	6218058	6218150	P-element_non-reference_ERS629853_temp_rp_16716	0	+
chr3L	6964758	6964783	P-element_non-reference_ERS629853_temp_sr_16827	0	-
chr3L	7979165	7979174	P-element_non-reference_ERS629853_temp_sr_16951	0	-
chr3L	8091878	8091895	P-element_non-reference_ERS629853_temp_rp_16983	0	-
chr3L	8358823	8358832	P-element_non-reference_ERS629853_temp_sr_17003	0	+
chr3L	9462176	9462184	P-element_non-reference_ERS629853_temp_sr_17118	0	-
chr3L	9695409	9695468	P-element_non-reference_ERS629853_temp_rp_17142	0	-
chr3L	9765786	9765794	P-element_non-reference_ERS629853_temp_sr_17154	0	-
chr3L	11939787	11939820	P-element_non-reference_ERS629853_temp_rp_17413	0	+
chr3L	13667080	13667091	P-element_non-reference_ERS629853_temp_sr_17582	0	-
chr3L	16046905	16046914	P-element_non-reference_ERS629853_temp_rp_17840	0	+
chr3L	16237157	16237169	P-element_non-reference_ERS629853_temp_rp_17865	0	+
chr3L	16486791	16486827	P-element_non-reference_ERS629853_temp_rp_17896	0	-
chr3L	18399337	18399351	P-element_non-reference_ERS629853_temp_sr_18134	0	+
chr3L	18626294	18626339	P-element_non-reference_ERS629853_temp_rp_18166	0	-
chr3L	18855549	18855561	P-element_non-reference_ERS629853_temp_rp_18212	0	-
chr3L	21027981	21027989	P-element_non-reference_ERS629853_temp_rp_18575	0	+
chr3L	22408076	22408084	P-element_non-reference_ERS629853_temp_sr_18825	0	-
chr3L	22720953	22721086	P-element_non-reference_ERS629853_temp_rp_18888	0	+
chr3L	22749292	22749566	P-element_non-reference_ERS629853_temp_rp_18907	0	+
chr3R	4191294	4191325	P-element_non-reference_ERS629853_temp_rp_31469	0	+
chr3R	4232330	4232339	P-element_non-reference_ERS629853_temp_rp_31495	0	-
chr3R	5087072	5087104	P-element_non-reference_ERS629853_temp_rp_31828	0	+
chr3R	5368320	5368353	P-element_non-reference_ERS629853_temp_rp_31872	0	-
chr3R	5727654	5727662	P-element_non-reference_ERS629853_temp_sr_31920	0	+
chr3R	7122839	7122847	P-element_non-reference_ERS629853_temp_sr_32113	0	+
chr3R	8090557	8090566	P-element_non-reference_ERS629853_temp_rp_32264	0	+
chr3R	9809314	9809322	P-element_non-reference_ERS629853_temp_sr_32460	0	+
chr3R	13441586	13441596	P-element_non-reference_ERS629853_temp_rp_32961	0	+
chr3R	13812914	13812947	P-element_non-reference_ERS629853_temp_rp_33021	0	+
chr3R	14697307	14697316	P-element_non-reference_ERS629853_temp_rp_33129	0	-
chr3R	14738826	14738875	P-element_non-reference_ERS629853_temp_rp_33142	0	+
chr3R	14799270	14799282	P-element_non-reference_ERS629853_temp_rp_33146	0	-
chr3R	17944068	17944077	P-element_non-reference_ERS629853_temp_rp_33485	0	-
chr3R	18049402	18049413	P-element_non-reference_ERS629853_temp_rp_33505	0	+
chr3R	21671690	21671715	P-element_non-reference_ERS629853_temp_rp_33980	0	-
chr3R	24193334	24193342	P-element_non-reference_ERS629853_temp_sr_34322	0	+
chr3R	24813986	24813994	P-element_non-reference_ERS629853_temp_sr_34409	0	-
chr3R	25647863	25647926	P-element_non-reference_ERS629853_temp_rp_34499	0	-
chr3R	26036875	26036921	P-element_non-reference_ERS629853_temp_rp_34541	0	-
chr3R	26988512	26988544	P-element_non-reference_ERS629853_temp_rp_34638	0	-
chr3R	31743570	31743578	P-element_non-reference_ERS629853_temp_sr_35207	0	-
chr3R	31745950	31745964	P-element_non-reference_ERS629853_temp_rp_35208	0	+
chrX	2083786	2083824	P-element_non-reference_ERS629853_temp_rp_37053	0	-
chrX	2518133	2518145	P-element_non-reference_ERS629853_temp_rp_37112	0	+
chrX	4918606	4918613	P-element_non-reference_ERS629853_temp_rp_37514	0	+
chrX	5663121	5663130	P-element_non-reference_ERS629853_temp_rp_37627	0	+
chrX	6694163	6694276	P-element_non-reference_ERS629853_temp_rp_37802	0	+
chrX	6998572	6998583	P-element_non-reference_ERS629853_temp_sr_37870	0	+
chrX	8501617	8501627	P-element_non-reference_ERS629853_temp_rp_38138	0	-
chrX	8894200	8894209	P-element_non-reference_ERS629853_temp_sr_38204	0	+
chrX	9650138	9650146	P-element_non-reference_ERS629853_temp_sr_38344	0	+
chrX	11384720	11384732	P-element_non-reference_ERS629853_temp_sr_38716	0	+
chrX	12736120	12736147	P-element_non-reference_ERS629853_temp_rp_38979	0	-
chrX	13642077	13642086	P-element_non-reference_ERS629853_temp_sr_39136	0	-
chrX	14193212	14193222	P-element_non-reference_ERS629853_temp_sr_39226	0	-
chrX	14825388	14825406	P-element_non-reference_ERS629853_temp_rp_39331	0	+
chrX	14923511	14923519	P-element_non-reference_ERS629853_temp_sr_39343	0	-
chrX	15009540	15009551	P-element_non-reference_ERS629853_temp_sr_39359	0	+
chrX	15163074	15163095	P-element_non-reference_ERS629853_temp_rp_39399	0	+
chrX	15303622	15303811	P-element_non-reference_ERS629853_temp_rp_39414	0	+
chrX	15804339	15804394	P-element_non-reference_ERS629853_temp_rp_39477	0	-
chrX	18505567	18505576	P-element_non-reference_ERS629853_temp_sr_39830	0	-
chrX	18813462	18813470	P-element_non-reference_ERS629853_temp_sr_39860	0	-
chrX	19887117	19887128	P-element_non-reference_ERS629853_temp_sr_40048	0	-
chrX	19887148	19887158	P-element_non-reference_ERS629853_temp_sr_40049	0	+
