# Supplementary material for: Genomic analysis of P elements in natural populations of Drosophila melanogaster
Source: PeerJ. 2017 Sep 15;5:e3824. doi: 10.7717/peerj.3824 (PMC5602686; doi:10.7717/peerj.3824)
Supplement: File S2 — Zip archive of browser extensible data (BED) files of predicted P element locations in genome sequences from 50 isofemale strains and 6 pool-seq samples from three global regions. Each sample has four BED files corresponding to raw (*raw.bed) and filtered (*nonredundant.bed) output from TEMP and RetroSeq, respectively. BED files for seven isofemale strains from Bergman & Haddrill (2015) are included here that do not have GD data in Ignatenko et al. (2015) but are included in the pool-seq samples, allowing comparisons to be made between isofemale strains and pool-seq samples for the same set of strains. [file peerj-05-3824-s002.zip › bed_files/ERS629853_temp_raw.bed]

track name="ERS629853_TEMP" description="ERS629853_TEMP"
chr2L	131880	131888	P-element_non-reference_ERS629853_temp_sr_183	0	-
chr2L	131880	131888	P-element_non-reference_ERS629853_temp_sr_184	0	+
chr2L	222165	222176	P-element_non-reference_ERS629853_temp_sr_195	0	+
chr2L	340892	341369	P-element_non-reference_ERS629853_temp_rp_205	0	+
chr2L	2175603	2175610	P-element_non-reference_ERS629853_temp_rp_422	0	+
chr2L	2494055	2494284	P-element_non-reference_ERS629853_temp_rp_463	0	-
chr2L	2592341	2592818	P-element_non-reference_ERS629853_temp_rp_481	0	-
chr2L	3478295	3478327	P-element_non-reference_ERS629853_temp_rp_584	0	-
chr2L	3730077	3730264	P-element_non-reference_ERS629853_temp_rp_606	0	+
chr2L	6467598	6467663	P-element_non-reference_ERS629853_temp_rp_908	0	-
chr2L	6684325	6684333	P-element_non-reference_ERS629853_temp_sr_927	0	-
chr2L	7013308	7013785	P-element_non-reference_ERS629853_temp_rp_949	0	-
chr2L	7495502	7495723	P-element_non-reference_ERS629853_temp_rp_987	0	+
chr2L	7576420	7576897	P-element_non-reference_ERS629853_temp_rp_1003	0	+
chr2L	7782467	7782494	P-element_non-reference_ERS629853_temp_rp_1029	0	-
chr2L	8149910	8150387	P-element_non-reference_ERS629853_temp_rp_1065	0	-
chr2L	11690560	11691037	P-element_non-reference_ERS629853_temp_rp_1441	0	+
chr2L	13060245	13060466	P-element_non-reference_ERS629853_temp_rp_1637	0	-
chr2L	14604796	14605273	P-element_non-reference_ERS629853_temp_rp_1816	0	-
chr2L	15332275	15332912	P-element_non-reference_ERS629853_temp_rp_1902	0	+
chr2L	15336635	15336665	P-element_non-reference_ERS629853_temp_rp_1903	0	-
chr2L	16251674	16252151	P-element_non-reference_ERS629853_temp_rp_2012	0	-
chr2L	16251799	16251836	P-element_non-reference_ERS629853_temp_rp_2013	0	+
chr2L	16418990	16419467	P-element_non-reference_ERS629853_temp_rp_2030	0	+
chr2L	16532901	16532950	P-element_non-reference_ERS629853_temp_rp_2043	0	+
chr2L	16588210	16588232	P-element_non-reference_ERS629853_temp_rp_2054	0	-
chr2L	18092260	18092737	P-element_non-reference_ERS629853_temp_rp_2206	0	-
chr2L	18823575	18823584	P-element_non-reference_ERS629853_temp_sr_2289	0	+
chr2L	19606468	19606477	P-element_non-reference_ERS629853_temp_rp_2379	0	+
chr2L	19812628	19813105	P-element_non-reference_ERS629853_temp_rp_2401	0	-
chr2L	19903096	19903105	P-element_non-reference_ERS629853_temp_sr_2412	0	+
chr2L	19934972	19935143	P-element_non-reference_ERS629853_temp_rp_2416	0	-
chr2L	20085005	20085146	P-element_non-reference_ERS629853_temp_rp_2442	0	-
chr2L	21653290	21653767	P-element_non-reference_ERS629853_temp_rp_3035	0	-
chr2L	22014157	22014634	P-element_non-reference_ERS629853_temp_rp_3271	0	+
chr2L	22028579	22029056	P-element_non-reference_ERS629853_temp_rp_3279	0	-
chr2L	22059745	22059839	P-element_non-reference_ERS629853_temp_rp_3310	0	+
chr2L	22062876	22063353	P-element_non-reference_ERS629853_temp_rp_3314	0	+
chr2R	735971	736448	P-element_non-reference_ERS629853_temp_rp_6092	0	+
chr2R	3549788	3549797	P-element_non-reference_ERS629853_temp_sr_10008	0	-
chr2R	4341689	4342166	P-element_non-reference_ERS629853_temp_rp_11062	0	-
chr2R	5041553	5041842	P-element_non-reference_ERS629853_temp_rp_12154	0	-
chr2R	5785022	5785499	P-element_non-reference_ERS629853_temp_rp_13134	0	-
chr2R	6985732	6985789	P-element_non-reference_ERS629853_temp_rp_13606	0	+
chr2R	7070196	7070673	P-element_non-reference_ERS629853_temp_rp_13623	0	-
chr2R	7489939	7489947	P-element_non-reference_ERS629853_temp_sr_13673	0	-
chr2R	7489939	7489947	P-element_non-reference_ERS629853_temp_sr_13674	0	+
chr2R	7709347	7709357	P-element_non-reference_ERS629853_temp_sr_13699	0	-
chr2R	7783297	7783774	P-element_non-reference_ERS629853_temp_rp_13713	0	+
chr2R	8327219	8327229	P-element_non-reference_ERS629853_temp_sr_13779	0	+
chr2R	9426578	9427055	P-element_non-reference_ERS629853_temp_rp_13902	0	-
chr2R	9552307	9552784	P-element_non-reference_ERS629853_temp_rp_13922	0	+
chr2R	9553429	9553906	P-element_non-reference_ERS629853_temp_rp_13923	0	-
chr2R	10534265	10534313	P-element_non-reference_ERS629853_temp_rp_14060	0	+
chr2R	10540551	10540561	P-element_non-reference_ERS629853_temp_sr_14062	0	+
chr2R	10601401	10601408	P-element_non-reference_ERS629853_temp_rp_14073	0	-
chr2R	11253791	11254268	P-element_non-reference_ERS629853_temp_rp_14188	0	-
chr2R	11371149	11371256	P-element_non-reference_ERS629853_temp_rp_14208	0	+
chr2R	11397415	11397423	P-element_non-reference_ERS629853_temp_sr_14212	0	+
chr2R	11397375	11397852	P-element_non-reference_ERS629853_temp_rp_14213	0	-
chr2R	11648629	11648637	P-element_non-reference_ERS629853_temp_sr_14252	0	-
chr2R	12027646	12027654	P-element_non-reference_ERS629853_temp_sr_14287	0	-
chr2R	12076112	12076589	P-element_non-reference_ERS629853_temp_rp_14292	0	+
chr2R	12645812	12646289	P-element_non-reference_ERS629853_temp_rp_14367	0	+
chr2R	13045811	13046288	P-element_non-reference_ERS629853_temp_rp_14412	0	+
chr2R	13807912	13808389	P-element_non-reference_ERS629853_temp_rp_14514	0	-
chr2R	14307329	14307806	P-element_non-reference_ERS629853_temp_rp_14604	0	+
chr2R	15147506	15147694	P-element_non-reference_ERS629853_temp_rp_14702	0	-
chr2R	15252575	15252587	P-element_non-reference_ERS629853_temp_sr_14714	0	-
chr2R	15322551	15323028	P-element_non-reference_ERS629853_temp_rp_14724	0	+
chr2R	16179897	16179962	P-element_non-reference_ERS629853_temp_rp_14829	0	+
chr2R	16187794	16187934	P-element_non-reference_ERS629853_temp_rp_14830	0	-
chr2R	16386465	16386474	P-element_non-reference_ERS629853_temp_rp_14847	0	-
chr2R	17394530	17394566	P-element_non-reference_ERS629853_temp_rp_14976	0	-
chr2R	17420885	17420942	P-element_non-reference_ERS629853_temp_rp_14979	0	+
chr2R	17568764	17568772	P-element_non-reference_ERS629853_temp_sr_14998	0	+
chr2R	17588112	17588589	P-element_non-reference_ERS629853_temp_rp_15000	0	+
chr2R	20588398	20588407	P-element_non-reference_ERS629853_temp_rp_15371	0	-
chr2R	20698406	20698407	P-element_non-reference_ERS629853_temp_rp_15386	0	+
chr2R	20836393	20836870	P-element_non-reference_ERS629853_temp_rp_15392	0	+
chr2R	22197228	22197302	P-element_non-reference_ERS629853_temp_rp_15539	0	+
chr2R	23580800	23580808	P-element_non-reference_ERS629853_temp_sr_15686	0	+
chr2R	23712558	23713035	P-element_non-reference_ERS629853_temp_rp_15701	0	+
chr2R	23712970	23712983	P-element_non-reference_ERS629853_temp_rp_15702	0	-
chr2R	23713594	23713653	P-element_non-reference_ERS629853_temp_rp_15705	0	-
chr2R	23924624	23925101	P-element_non-reference_ERS629853_temp_rp_15728	0	-
chr2R	24774892	24774901	P-element_non-reference_ERS629853_temp_sr_15828	0	-
chr3L	367988	368465	P-element_non-reference_ERS629853_temp_rp_16016	0	-
chr3L	605753	606230	P-element_non-reference_ERS629853_temp_rp_16040	0	+
chr3L	685537	685580	P-element_non-reference_ERS629853_temp_rp_16050	0	+
chr3L	1517269	1517279	P-element_non-reference_ERS629853_temp_sr_16139	0	-
chr3L	1564842	1565319	P-element_non-reference_ERS629853_temp_rp_16143	0	+
chr3L	3052576	3053053	P-element_non-reference_ERS629853_temp_rp_16329	0	+
chr3L	3149337	3149346	P-element_non-reference_ERS629853_temp_rp_16341	0	-
chr3L	4845251	4845728	P-element_non-reference_ERS629853_temp_rp_16550	0	-
chr3L	5241681	5242158	P-element_non-reference_ERS629853_temp_rp_16597	0	+
chr3L	5355659	5355698	P-element_non-reference_ERS629853_temp_rp_16619	0	+
chr3L	6218044	6218053	P-element_non-reference_ERS629853_temp_sr_16715	0	-
chr3L	6218058	6218150	P-element_non-reference_ERS629853_temp_rp_16716	0	+
chr3L	6964758	6964783	P-element_non-reference_ERS629853_temp_sr_16827	0	-
chr3L	7011974	7012451	P-element_non-reference_ERS629853_temp_rp_16830	0	-
chr3L	7979165	7979174	P-element_non-reference_ERS629853_temp_sr_16951	0	-
chr3L	8091878	8091895	P-element_non-reference_ERS629853_temp_rp_16983	0	-
chr3L	8358823	8358832	P-element_non-reference_ERS629853_temp_sr_17003	0	+
chr3L	8827012	8827489	P-element_non-reference_ERS629853_temp_rp_17054	0	-
chr3L	8827460	8827937	P-element_non-reference_ERS629853_temp_rp_17055	0	+
chr3L	9462176	9462184	P-element_non-reference_ERS629853_temp_sr_17118	0	-
chr3L	9500765	9501242	P-element_non-reference_ERS629853_temp_rp_17124	0	-
chr3L	9695409	9695468	P-element_non-reference_ERS629853_temp_rp_17142	0	-
chr3L	9765786	9765794	P-element_non-reference_ERS629853_temp_sr_17154	0	-
chr3L	11553166	11553643	P-element_non-reference_ERS629853_temp_rp_17365	0	-
chr3L	11939787	11939820	P-element_non-reference_ERS629853_temp_rp_17413	0	+
chr3L	13228495	13228550	P-element_non-reference_ERS629853_temp_rp_17532	0	-
chr3L	13667080	13667091	P-element_non-reference_ERS629853_temp_sr_17582	0	-
chr3L	14540307	14540784	P-element_non-reference_ERS629853_temp_rp_17671	0	+
chr3L	15293225	15293702	P-element_non-reference_ERS629853_temp_rp_17762	0	-
chr3L	16019563	16020040	P-element_non-reference_ERS629853_temp_rp_17835	0	+
chr3L	16046485	16046962	P-element_non-reference_ERS629853_temp_rp_17839	0	-
chr3L	16046905	16046914	P-element_non-reference_ERS629853_temp_rp_17840	0	+
chr3L	16237157	16237169	P-element_non-reference_ERS629853_temp_rp_17865	0	+
chr3L	16267390	16267867	P-element_non-reference_ERS629853_temp_rp_17875	0	-
chr3L	16486791	16486827	P-element_non-reference_ERS629853_temp_rp_17896	0	-
chr3L	18399337	18399351	P-element_non-reference_ERS629853_temp_sr_18134	0	+
chr3L	18626294	18626339	P-element_non-reference_ERS629853_temp_rp_18166	0	-
chr3L	18769046	18769261	P-element_non-reference_ERS629853_temp_rp_18197	0	+
chr3L	18841073	18841550	P-element_non-reference_ERS629853_temp_rp_18207	0	-
chr3L	18855549	18855561	P-element_non-reference_ERS629853_temp_rp_18212	0	-
chr3L	19086368	19086765	P-element_non-reference_ERS629853_temp_rp_18233	0	-
chr3L	20251802	20252279	P-element_non-reference_ERS629853_temp_rp_18412	0	+
chr3L	21027981	21027989	P-element_non-reference_ERS629853_temp_rp_18575	0	+
chr3L	21998156	21998633	P-element_non-reference_ERS629853_temp_rp_18759	0	+
chr3L	22203215	22203692	P-element_non-reference_ERS629853_temp_rp_18802	0	+
chr3L	22345192	22345669	P-element_non-reference_ERS629853_temp_rp_18818	0	-
chr3L	22408076	22408084	P-element_non-reference_ERS629853_temp_sr_18825	0	-
chr3L	22720953	22721086	P-element_non-reference_ERS629853_temp_rp_18888	0	+
chr3L	22749292	22749566	P-element_non-reference_ERS629853_temp_rp_18907	0	+
chr3L	23282169	23282646	P-element_non-reference_ERS629853_temp_rp_19432	0	-
chr3L	24006820	24007297	P-element_non-reference_ERS629853_temp_rp_20588	0	-
chr3L	25003070	25003547	P-element_non-reference_ERS629853_temp_rp_21956	0	-
chr3R	4191294	4191325	P-element_non-reference_ERS629853_temp_rp_31469	0	+
chr3R	4232330	4232339	P-element_non-reference_ERS629853_temp_rp_31495	0	-
chr3R	4480170	4480647	P-element_non-reference_ERS629853_temp_rp_31578	0	-
chr3R	5087072	5087104	P-element_non-reference_ERS629853_temp_rp_31828	0	+
chr3R	5368320	5368353	P-element_non-reference_ERS629853_temp_rp_31872	0	-
chr3R	5606734	5607211	P-element_non-reference_ERS629853_temp_rp_31904	0	-
chr3R	5727654	5727662	P-element_non-reference_ERS629853_temp_sr_31920	0	+
chr3R	7122839	7122847	P-element_non-reference_ERS629853_temp_sr_32113	0	+
chr3R	8090557	8090566	P-element_non-reference_ERS629853_temp_rp_32264	0	+
chr3R	8090557	8090566	P-element_non-reference_ERS629853_temp_rp_32265	0	-
chr3R	8093533	8094010	P-element_non-reference_ERS629853_temp_rp_32266	0	+
chr3R	8093548	8094025	P-element_non-reference_ERS629853_temp_rp_32267	0	-
chr3R	8250000	8250477	P-element_non-reference_ERS629853_temp_rp_32288	0	+
chr3R	8250461	8250471	P-element_non-reference_ERS629853_temp_rp_32289	0	-
chr3R	9809314	9809322	P-element_non-reference_ERS629853_temp_sr_32460	0	+
chr3R	13413569	13414046	P-element_non-reference_ERS629853_temp_rp_32956	0	-
chr3R	13441586	13441596	P-element_non-reference_ERS629853_temp_rp_32961	0	+
chr3R	13502661	13503138	P-element_non-reference_ERS629853_temp_rp_32972	0	+
chr3R	13812914	13812947	P-element_non-reference_ERS629853_temp_rp_33021	0	+
chr3R	14288682	14289159	P-element_non-reference_ERS629853_temp_rp_33068	0	+
chr3R	14697307	14697316	P-element_non-reference_ERS629853_temp_rp_33129	0	-
chr3R	14738826	14738875	P-element_non-reference_ERS629853_temp_rp_33142	0	+
chr3R	14799270	14799282	P-element_non-reference_ERS629853_temp_rp_33146	0	-
chr3R	15563636	15564113	P-element_non-reference_ERS629853_temp_rp_33220	0	+
chr3R	17687961	17688080	P-element_non-reference_ERS629853_temp_rp_33450	0	+
chr3R	17944068	17944077	P-element_non-reference_ERS629853_temp_rp_33485	0	-
chr3R	18049402	18049413	P-element_non-reference_ERS629853_temp_rp_33505	0	+
chr3R	18584462	18584657	P-element_non-reference_ERS629853_temp_rp_33585	0	-
chr3R	18588514	18588991	P-element_non-reference_ERS629853_temp_rp_33586	0	-
chr3R	18600634	18601111	P-element_non-reference_ERS629853_temp_rp_33591	0	-
chr3R	20530128	20530605	P-element_non-reference_ERS629853_temp_rp_33830	0	+
chr3R	21060322	21060474	P-element_non-reference_ERS629853_temp_rp_33895	0	-
chr3R	21671690	21671715	P-element_non-reference_ERS629853_temp_rp_33980	0	-
chr3R	24152159	24152636	P-element_non-reference_ERS629853_temp_rp_34317	0	+
chr3R	24193334	24193342	P-element_non-reference_ERS629853_temp_sr_34322	0	+
chr3R	24813986	24813994	P-element_non-reference_ERS629853_temp_sr_34409	0	-
chr3R	25530139	25530616	P-element_non-reference_ERS629853_temp_rp_34489	0	-
chr3R	25647863	25647926	P-element_non-reference_ERS629853_temp_rp_34499	0	-
chr3R	25988533	25989010	P-element_non-reference_ERS629853_temp_rp_34537	0	+
chr3R	26036875	26036921	P-element_non-reference_ERS629853_temp_rp_34541	0	-
chr3R	26637829	26638306	P-element_non-reference_ERS629853_temp_rp_34602	0	-
chr3R	26798784	26799183	P-element_non-reference_ERS629853_temp_rp_34619	0	-
chr3R	26988512	26988544	P-element_non-reference_ERS629853_temp_rp_34638	0	-
chr3R	27140564	27141041	P-element_non-reference_ERS629853_temp_rp_34659	0	+
chr3R	27147679	27148156	P-element_non-reference_ERS629853_temp_rp_34660	0	+
chr3R	27240244	27240721	P-element_non-reference_ERS629853_temp_rp_34669	0	-
chr3R	27622291	27622768	P-element_non-reference_ERS629853_temp_rp_34711	0	-
chr3R	28336308	28336481	P-element_non-reference_ERS629853_temp_rp_34806	0	-
chr3R	29991383	29991860	P-element_non-reference_ERS629853_temp_rp_35006	0	-
chr3R	30460201	30460678	P-element_non-reference_ERS629853_temp_rp_35063	0	-
chr3R	31572159	31572636	P-element_non-reference_ERS629853_temp_rp_35184	0	-
chr3R	31743570	31743578	P-element_non-reference_ERS629853_temp_sr_35207	0	-
chr3R	31745950	31745964	P-element_non-reference_ERS629853_temp_rp_35208	0	+
chr4	504983	505180	P-element_non-reference_ERS629853_temp_rp_35694	0	+
chrX	688187	688664	P-element_non-reference_ERS629853_temp_rp_36843	0	+
chrX	2083786	2083824	P-element_non-reference_ERS629853_temp_rp_37053	0	-
chrX	2518133	2518145	P-element_non-reference_ERS629853_temp_rp_37112	0	+
chrX	2642683	2642693	P-element_non-reference_ERS629853_temp_sr_37130	0	+
chrX	2642683	2642693	P-element_non-reference_ERS629853_temp_sr_37131	0	-
chrX	4918606	4918613	P-element_non-reference_ERS629853_temp_rp_37514	0	+
chrX	5417788	5418265	P-element_non-reference_ERS629853_temp_rp_37590	0	-
chrX	5663121	5663130	P-element_non-reference_ERS629853_temp_rp_37627	0	+
chrX	5685151	5685628	P-element_non-reference_ERS629853_temp_rp_37636	0	+
chrX	6077285	6077762	P-element_non-reference_ERS629853_temp_rp_37710	0	-
chrX	6694163	6694276	P-element_non-reference_ERS629853_temp_rp_37802	0	+
chrX	6998572	6998583	P-element_non-reference_ERS629853_temp_sr_37870	0	+
chrX	7307631	7308001	P-element_non-reference_ERS629853_temp_rp_37913	0	-
chrX	8501617	8501627	P-element_non-reference_ERS629853_temp_rp_38138	0	-
chrX	8894200	8894209	P-element_non-reference_ERS629853_temp_sr_38204	0	+
chrX	8894200	8894209	P-element_non-reference_ERS629853_temp_sr_38205	0	-
chrX	8924395	8924750	P-element_non-reference_ERS629853_temp_rp_38210	0	-
chrX	9044447	9044924	P-element_non-reference_ERS629853_temp_rp_38231	0	+
chrX	9067857	9068045	P-element_non-reference_ERS629853_temp_rp_38239	0	+
chrX	9460292	9460769	P-element_non-reference_ERS629853_temp_rp_38309	0	-
chrX	9650138	9650146	P-element_non-reference_ERS629853_temp_sr_38344	0	+
chrX	10330167	10330298	P-element_non-reference_ERS629853_temp_rp_38484	0	+
chrX	11369886	11370066	P-element_non-reference_ERS629853_temp_rp_38711	0	-
chrX	11384720	11384732	P-element_non-reference_ERS629853_temp_sr_38716	0	+
chrX	11702945	11703422	P-element_non-reference_ERS629853_temp_rp_38766	0	-
chrX	12736120	12736147	P-element_non-reference_ERS629853_temp_rp_38979	0	-
chrX	13642077	13642086	P-element_non-reference_ERS629853_temp_sr_39136	0	-
chrX	14193212	14193222	P-element_non-reference_ERS629853_temp_sr_39226	0	-
chrX	14222026	14222503	P-element_non-reference_ERS629853_temp_rp_39230	0	-
chrX	14825388	14825406	P-element_non-reference_ERS629853_temp_rp_39331	0	+
chrX	14923511	14923519	P-element_non-reference_ERS629853_temp_sr_39343	0	-
chrX	14923482	14923959	P-element_non-reference_ERS629853_temp_rp_39344	0	+
chrX	15009540	15009551	P-element_non-reference_ERS629853_temp_sr_39359	0	+
chrX	15024411	15024888	P-element_non-reference_ERS629853_temp_rp_39365	0	-
chrX	15076786	15077263	P-element_non-reference_ERS629853_temp_rp_39379	0	+
chrX	15163074	15163095	P-element_non-reference_ERS629853_temp_rp_39399	0	+
chrX	15303622	15303811	P-element_non-reference_ERS629853_temp_rp_39414	0	+
chrX	15313051	15313528	P-element_non-reference_ERS629853_temp_rp_39417	0	+
chrX	15804339	15804394	P-element_non-reference_ERS629853_temp_rp_39477	0	-
chrX	16803310	16803633	P-element_non-reference_ERS629853_temp_rp_39595	0	+
chrX	17135460	17135937	P-element_non-reference_ERS629853_temp_rp_39631	0	-
chrX	18505567	18505576	P-element_non-reference_ERS629853_temp_sr_39830	0	-
chrX	18813462	18813470	P-element_non-reference_ERS629853_temp_sr_39860	0	-
chrX	19850844	19851321	P-element_non-reference_ERS629853_temp_rp_40040	0	+
chrX	19887117	19887128	P-element_non-reference_ERS629853_temp_sr_40048	0	-
chrX	19887148	19887158	P-element_non-reference_ERS629853_temp_sr_40049	0	+
chrX	23004874	23005351	P-element_non-reference_ERS629853_temp_rp_41915	0	-
