# Supplementary material for: Genomic analysis of P elements in natural populations of Drosophila melanogaster
Source: PeerJ. 2017 Sep 15;5:e3824. doi: 10.7717/peerj.3824 (PMC5602686; doi:10.7717/peerj.3824)
Supplement: File S2 — Zip archive of browser extensible data (BED) files of predicted P element locations in genome sequences from 50 isofemale strains and 6 pool-seq samples from three global regions. Each sample has four BED files corresponding to raw (*raw.bed) and filtered (*nonredundant.bed) output from TEMP and RetroSeq, respectively. BED files for seven isofemale strains from Bergman & Haddrill (2015) are included here that do not have GD data in Ignatenko et al. (2015) but are included in the pool-seq samples, allowing comparisons to be made between isofemale strains and pool-seq samples for the same set of strains. [file peerj-05-3824-s002.zip › bed_files/ERS629854_retroseq_nonredundant.bed]

track name="ERS629854_RetroSeq" description="ERS629854_RetroSeq"
chr2L	131968	131970	P-element_non-reference_ERS629854_retroseq_rp_13	0	.
chr2L	222152	222154	P-element_non-reference_ERS629854_retroseq_rp_15	0	.
chr2L	490789	490791	P-element_non-reference_ERS629854_retroseq_rp_19	0	.
chr2L	2494053	2494055	P-element_non-reference_ERS629854_retroseq_rp_57	0	.
chr2L	2752246	2752248	P-element_non-reference_ERS629854_retroseq_rp_67	0	.
chr2L	2755604	2755606	P-element_non-reference_ERS629854_retroseq_rp_68	0	.
chr2L	3632207	3632209	P-element_non-reference_ERS629854_retroseq_rp_83	0	.
chr2L	5108382	5108384	P-element_non-reference_ERS629854_retroseq_rp_117	0	.
chr2L	6921063	6921065	P-element_non-reference_ERS629854_retroseq_rp_159	0	.
chr2L	7013333	7013335	P-element_non-reference_ERS629854_retroseq_rp_160	0	.
chr2L	7084848	7084850	P-element_non-reference_ERS629854_retroseq_rp_162	0	.
chr2L	7423735	7423737	P-element_non-reference_ERS629854_retroseq_rp_169	0	.
chr2L	7576681	7576683	P-element_non-reference_ERS629854_retroseq_rp_177	0	.
chr2L	7629591	7629593	P-element_non-reference_ERS629854_retroseq_rp_178	0	.
chr2L	7821430	7821432	P-element_non-reference_ERS629854_retroseq_rp_183	0	.
chr2L	8205510	8205512	P-element_non-reference_ERS629854_retroseq_rp_193	0	.
chr2L	9782196	9782198	P-element_non-reference_ERS629854_retroseq_rp_241	0	.
chr2L	10488563	10488565	P-element_non-reference_ERS629854_retroseq_rp_254	0	.
chr2L	11269416	11269418	P-element_non-reference_ERS629854_retroseq_rp_264	0	.
chr2L	16223939	16223941	P-element_non-reference_ERS629854_retroseq_rp_400	0	.
chr2L	16533376	16533378	P-element_non-reference_ERS629854_retroseq_rp_406	0	.
chr2L	21629999	21630001	P-element_non-reference_ERS629854_retroseq_rp_545	0	.
chr2R	6220528	6220530	P-element_non-reference_ERS629854_retroseq_rp_850	0	.
chr2R	6648659	6648661	P-element_non-reference_ERS629854_retroseq_rp_865	0	.
chr2R	6740728	6740730	P-element_non-reference_ERS629854_retroseq_rp_866	0	.
chr2R	7488816	7488818	P-element_non-reference_ERS629854_retroseq_rp_881	0	.
chr2R	8152324	8152326	P-element_non-reference_ERS629854_retroseq_rp_895	0	.
chr2R	8174100	8174102	P-element_non-reference_ERS629854_retroseq_rp_898	0	.
chr2R	9414295	9414297	P-element_non-reference_ERS629854_retroseq_rp_925	0	.
chr2R	9842778	9842780	P-element_non-reference_ERS629854_retroseq_rp_937	0	.
chr2R	9955381	9955383	P-element_non-reference_ERS629854_retroseq_rp_953	0	.
chr2R	10048684	10048686	P-element_non-reference_ERS629854_retroseq_rp_954	0	.
chr2R	10078350	10078352	P-element_non-reference_ERS629854_retroseq_rp_955	0	.
chr2R	11604919	11604921	P-element_non-reference_ERS629854_retroseq_rp_1001	0	.
chr2R	14618715	14618717	P-element_non-reference_ERS629854_retroseq_rp_1066	0	.
chr2R	16386567	16386569	P-element_non-reference_ERS629854_retroseq_rp_1101	0	.
chr2R	16730573	16730575	P-element_non-reference_ERS629854_retroseq_rp_1107	0	.
chr2R	17265543	17265545	P-element_non-reference_ERS629854_retroseq_rp_1118	0	.
chr2R	17394768	17394770	P-element_non-reference_ERS629854_retroseq_rp_1124	0	.
chr2R	18357778	18357780	P-element_non-reference_ERS629854_retroseq_rp_1140	0	.
chr2R	21379798	21379800	P-element_non-reference_ERS629854_retroseq_rp_1195	0	.
chr2R	22729621	22729623	P-element_non-reference_ERS629854_retroseq_rp_1216	0	.
chr2R	23666886	23666888	P-element_non-reference_ERS629854_retroseq_rp_1233	0	.
chr2R	24943098	24943100	P-element_non-reference_ERS629854_retroseq_rp_1247	0	.
chr3L	1517335	1517337	P-element_non-reference_ERS629854_retroseq_rp_1279	0	.
chr3L	4692660	4692662	P-element_non-reference_ERS629854_retroseq_rp_1323	0	.
chr3L	4976455	4976457	P-element_non-reference_ERS629854_retroseq_rp_1332	0	.
chr3L	8827473	8827475	P-element_non-reference_ERS629854_retroseq_rp_1401	0	.
chr3L	9423558	9423560	P-element_non-reference_ERS629854_retroseq_rp_1421	0	.
chr3L	11135737	11135739	P-element_non-reference_ERS629854_retroseq_rp_1451	0	.
chr3L	11553528	11553530	P-element_non-reference_ERS629854_retroseq_rp_1462	0	.
chr3L	13077913	13077915	P-element_non-reference_ERS629854_retroseq_rp_1496	0	.
chr3L	15507702	15507704	P-element_non-reference_ERS629854_retroseq_rp_1554	0	.
chr3L	16891169	16891171	P-element_non-reference_ERS629854_retroseq_rp_1575	0	.
chr3L	17421566	17421568	P-element_non-reference_ERS629854_retroseq_rp_1591	0	.
chr3L	18629816	18629818	P-element_non-reference_ERS629854_retroseq_rp_1615	0	.
chr3L	20540572	20540574	P-element_non-reference_ERS629854_retroseq_rp_1675	0	.
chr3L	21240276	21240278	P-element_non-reference_ERS629854_retroseq_rp_1689	0	.
chr3L	22948531	22948533	P-element_non-reference_ERS629854_retroseq_rp_1731	0	.
chr3L	25230239	25230241	P-element_non-reference_ERS629854_retroseq_rp_1820	0	.
chr3R	727396	727398	P-element_non-reference_ERS629854_retroseq_rp_1880	0	.
chr3R	5856247	5856249	P-element_non-reference_ERS629854_retroseq_rp_2008	0	.
chr3R	6958806	6958808	P-element_non-reference_ERS629854_retroseq_rp_2031	0	.
chr3R	7819433	7819435	P-element_non-reference_ERS629854_retroseq_rp_2057	0	.
chr3R	9347336	9347338	P-element_non-reference_ERS629854_retroseq_rp_2094	0	.
chr3R	9419185	9419187	P-element_non-reference_ERS629854_retroseq_rp_2097	0	.
chr3R	9502618	9502620	P-element_non-reference_ERS629854_retroseq_rp_2099	0	.
chr3R	9533597	9533599	P-element_non-reference_ERS629854_retroseq_rp_2100	0	.
chr3R	9874583	9874585	P-element_non-reference_ERS629854_retroseq_rp_2103	0	.
chr3R	10333444	10333446	P-element_non-reference_ERS629854_retroseq_rp_2113	0	.
chr3R	11243947	11243949	P-element_non-reference_ERS629854_retroseq_rp_2145	0	.
chr3R	11353685	11353687	P-element_non-reference_ERS629854_retroseq_rp_2148	0	.
chr3R	11569255	11569257	P-element_non-reference_ERS629854_retroseq_rp_2159	0	.
chr3R	14289164	14289166	P-element_non-reference_ERS629854_retroseq_rp_2222	0	.
chr3R	15250016	15250018	P-element_non-reference_ERS629854_retroseq_rp_2245	0	.
chr3R	15374626	15374628	P-element_non-reference_ERS629854_retroseq_rp_2247	0	.
chr3R	16948663	16948665	P-element_non-reference_ERS629854_retroseq_rp_2282	0	.
chr3R	18585692	18585694	P-element_non-reference_ERS629854_retroseq_rp_2318	0	.
chr3R	18740429	18740431	P-element_non-reference_ERS629854_retroseq_rp_2320	0	.
chr3R	21296537	21296539	P-element_non-reference_ERS629854_retroseq_rp_2378	0	.
chr3R	23670076	23670078	P-element_non-reference_ERS629854_retroseq_rp_2438	0	.
chr3R	25121985	25121987	P-element_non-reference_ERS629854_retroseq_rp_2455	0	.
chr3R	26036321	26036323	P-element_non-reference_ERS629854_retroseq_rp_2485	0	.
chr3R	26798094	26798096	P-element_non-reference_ERS629854_retroseq_rp_2503	0	.
chr3R	29766001	29766003	P-element_non-reference_ERS629854_retroseq_rp_2565	0	.
chr3R	29859944	29859946	P-element_non-reference_ERS629854_retroseq_rp_2567	0	.
chr3R	30450457	30450459	P-element_non-reference_ERS629854_retroseq_rp_2573	0	.
chr3R	31169136	31169138	P-element_non-reference_ERS629854_retroseq_rp_2585	0	.
chrX	495512	495514	P-element_non-reference_ERS629854_retroseq_rp_2642	0	.
chrX	499291	499293	P-element_non-reference_ERS629854_retroseq_rp_2643	0	.
chrX	686450	686452	P-element_non-reference_ERS629854_retroseq_rp_2644	0	.
chrX	2518070	2518072	P-element_non-reference_ERS629854_retroseq_rp_2662	0	.
chrX	2685538	2685540	P-element_non-reference_ERS629854_retroseq_rp_2665	0	.
chrX	2740287	2740289	P-element_non-reference_ERS629854_retroseq_rp_2666	0	.
chrX	3294936	3294938	P-element_non-reference_ERS629854_retroseq_rp_2675	0	.
chrX	6867506	6867508	P-element_non-reference_ERS629854_retroseq_rp_2726	0	.
chrX	6868210	6868212	P-element_non-reference_ERS629854_retroseq_rp_2727	0	.
chrX	6981854	6981856	P-element_non-reference_ERS629854_retroseq_rp_2730	0	.
chrX	9041789	9041791	P-element_non-reference_ERS629854_retroseq_rp_2774	0	.
chrX	9460654	9460656	P-element_non-reference_ERS629854_retroseq_rp_2778	0	.
chrX	10547031	10547033	P-element_non-reference_ERS629854_retroseq_rp_2800	0	.
chrX	11600943	11600945	P-element_non-reference_ERS629854_retroseq_rp_2826	0	.
chrX	11788174	11788176	P-element_non-reference_ERS629854_retroseq_rp_2829	0	.
chrX	11918684	11918686	P-element_non-reference_ERS629854_retroseq_rp_2832	0	.
chrX	12568611	12568613	P-element_non-reference_ERS629854_retroseq_rp_2846	0	.
chrX	13761884	13761886	P-element_non-reference_ERS629854_retroseq_rp_2860	0	.
chrX	14923881	14923883	P-element_non-reference_ERS629854_retroseq_rp_2875	0	.
chrX	17658097	17658099	P-element_non-reference_ERS629854_retroseq_rp_2915	0	.
chrX	19887172	19887174	P-element_non-reference_ERS629854_retroseq_rp_2947	0	.
chrX	20259234	20259236	P-element_non-reference_ERS629854_retroseq_rp_2952	0	.
chrX	22855316	22855318	P-element_non-reference_ERS629854_retroseq_rp_3015	0	.
