# Supplementary material for: Genomic analysis of P elements in natural populations of Drosophila melanogaster
Source: PeerJ. 2017 Sep 15;5:e3824. doi: 10.7717/peerj.3824 (PMC5602686; doi:10.7717/peerj.3824)
Supplement: File S2 — Zip archive of browser extensible data (BED) files of predicted P element locations in genome sequences from 50 isofemale strains and 6 pool-seq samples from three global regions. Each sample has four BED files corresponding to raw (*raw.bed) and filtered (*nonredundant.bed) output from TEMP and RetroSeq, respectively. BED files for seven isofemale strains from Bergman & Haddrill (2015) are included here that do not have GD data in Ignatenko et al. (2015) but are included in the pool-seq samples, allowing comparisons to be made between isofemale strains and pool-seq samples for the same set of strains. [file peerj-05-3824-s002.zip › bed_files/ERS629854_temp_nonredundant.bed]

track name="ERS629854_TEMP" description="ERS629854_TEMP"
chr2L	131948	131958	P-element_non-reference_ERS629854_temp_rp_185	0	-
chr2L	222165	222176	P-element_non-reference_ERS629854_temp_sr_200	0	+
chr2L	490706	490763	P-element_non-reference_ERS629854_temp_rp_246	0	-
chr2L	2494006	2494300	P-element_non-reference_ERS629854_temp_rp_483	0	-
chr2L	2755541	2755551	P-element_non-reference_ERS629854_temp_rp_517	0	+
chr2L	3632194	3632318	P-element_non-reference_ERS629854_temp_rp_626	0	-
chr2L	5108433	5108441	P-element_non-reference_ERS629854_temp_sr_785	0	-
chr2L	6921131	6921239	P-element_non-reference_ERS629854_temp_rp_998	0	+
chr2L	7013315	7013347	P-element_non-reference_ERS629854_temp_rp_1010	0	-
chr2L	7084636	7084646	P-element_non-reference_ERS629854_temp_rp_1022	0	+
chr2L	7423762	7423772	P-element_non-reference_ERS629854_temp_sr_1051	0	-
chr2L	7576628	7576638	P-element_non-reference_ERS629854_temp_sr_1075	0	+
chr2L	7629607	7629616	P-element_non-reference_ERS629854_temp_sr_1078	0	-
chr2L	7821425	7821563	P-element_non-reference_ERS629854_temp_rp_1099	0	-
chr2L	8205504	8205550	P-element_non-reference_ERS629854_temp_rp_1139	0	+
chr2L	9782207	9782216	P-element_non-reference_ERS629854_temp_sr_1332	0	-
chr2L	10488480	10488576	P-element_non-reference_ERS629854_temp_rp_1416	0	-
chr2L	11269465	11269473	P-element_non-reference_ERS629854_temp_sr_1503	0	-
chr2L	16223951	16223959	P-element_non-reference_ERS629854_temp_sr_2094	0	+
chr2L	16533349	16533411	P-element_non-reference_ERS629854_temp_rp_2118	0	-
chr2L	21630004	21630012	P-element_non-reference_ERS629854_temp_sr_3174	0	+
chr2R	6220486	6220500	P-element_non-reference_ERS629854_temp_rp_13457	0	-
chr2R	6648595	6648604	P-element_non-reference_ERS629854_temp_rp_13751	0	-
chr2R	6740711	6740719	P-element_non-reference_ERS629854_temp_sr_13769	0	-
chr2R	7488811	7488819	P-element_non-reference_ERS629854_temp_sr_13879	0	-
chr2R	8152274	8152282	P-element_non-reference_ERS629854_temp_sr_13956	0	+
chr2R	8174068	8174133	P-element_non-reference_ERS629854_temp_rp_13960	0	-
chr2R	9414276	9414380	P-element_non-reference_ERS629854_temp_rp_14132	0	-
chr2R	9842692	9842703	P-element_non-reference_ERS629854_temp_sr_14192	0	-
chr2R	9955314	9955323	P-element_non-reference_ERS629854_temp_rp_14219	0	+
chr2R	10048704	10048713	P-element_non-reference_ERS629854_temp_sr_14233	0	+
chr2R	10078299	10078356	P-element_non-reference_ERS629854_temp_rp_14236	0	+
chr2R	11604906	11604940	P-element_non-reference_ERS629854_temp_rp_14487	0	-
chr2R	14618654	14618718	P-element_non-reference_ERS629854_temp_rp_14879	0	-
chr2R	16386519	16386527	P-element_non-reference_ERS629854_temp_sr_15132	0	+
chr2R	17265493	17265533	P-element_non-reference_ERS629854_temp_rp_15224	0	+
chr2R	17394724	17394783	P-element_non-reference_ERS629854_temp_rp_15241	0	+
chr2R	18357809	18357818	P-element_non-reference_ERS629854_temp_rp_15343	0	-
chr2R	21379749	21379800	P-element_non-reference_ERS629854_temp_rp_15675	0	-
chr2R	22729372	22729411	P-element_non-reference_ERS629854_temp_rp_15809	0	+
chr2R	24943043	24943051	P-element_non-reference_ERS629854_temp_sr_16037	0	+
chr3L	1517282	1517348	P-element_non-reference_ERS629854_temp_rp_16370	0	+
chr3L	4692639	4692649	P-element_non-reference_ERS629854_temp_sr_16719	0	+
chr3L	4976414	4976456	P-element_non-reference_ERS629854_temp_rp_16766	0	+
chr3L	8827476	8827485	P-element_non-reference_ERS629854_temp_sr_17275	0	-
chr3L	9423461	9423467	P-element_non-reference_ERS629854_temp_rp_17345	0	+
chr3L	11136072	11136097	P-element_non-reference_ERS629854_temp_rp_17562	0	-
chr3L	11553485	11553529	P-element_non-reference_ERS629854_temp_rp_17611	0	+
chr3L	13077946	13078050	P-element_non-reference_ERS629854_temp_rp_17795	0	+
chr3L	16891034	16891075	P-element_non-reference_ERS629854_temp_rp_18216	0	-
chr3L	17421544	17421581	P-element_non-reference_ERS629854_temp_rp_18292	0	+
chr3L	18629839	18629878	P-element_non-reference_ERS629854_temp_rp_18460	0	+
chr3L	20540547	20540555	P-element_non-reference_ERS629854_temp_sr_18766	0	-
chr3L	21240249	21240261	P-element_non-reference_ERS629854_temp_sr_18873	0	-
chr3L	22948534	22948543	P-element_non-reference_ERS629854_temp_sr_19231	0	+
chr3L	25230179	25230187	P-element_non-reference_ERS629854_temp_sr_22496	0	+
chr3R	6958617	6958710	P-element_non-reference_ERS629854_temp_rp_32215	0	-
chr3R	7491610	7491619	P-element_non-reference_ERS629854_temp_sr_32306	0	+
chr3R	7819376	7819530	P-element_non-reference_ERS629854_temp_rp_32371	0	+
chr3R	9347367	9347374	P-element_non-reference_ERS629854_temp_rp_32549	0	-
chr3R	9419211	9419220	P-element_non-reference_ERS629854_temp_sr_32554	0	+
chr3R	9502545	9502604	P-element_non-reference_ERS629854_temp_rp_32576	0	-
chr3R	9533605	9533613	P-element_non-reference_ERS629854_temp_sr_32580	0	-
chr3R	9874535	9874543	P-element_non-reference_ERS629854_temp_sr_32611	0	-
chr3R	10333388	10333397	P-element_non-reference_ERS629854_temp_sr_32672	0	+
chr3R	11243955	11243963	P-element_non-reference_ERS629854_temp_sr_32790	0	-
chr3R	11353592	11353593	P-element_non-reference_ERS629854_temp_rp_32803	0	-
chr3R	11569163	11569173	P-element_non-reference_ERS629854_temp_sr_32855	0	+
chr3R	14289159	14289168	P-element_non-reference_ERS629854_temp_sr_33237	0	+
chr3R	15249950	15249959	P-element_non-reference_ERS629854_temp_rp_33347	0	+
chr3R	15374571	15374583	P-element_non-reference_ERS629854_temp_rp_33358	0	+
chr3R	16948600	16948651	P-element_non-reference_ERS629854_temp_rp_33552	0	-
chr3R	21296539	21296551	P-element_non-reference_ERS629854_temp_sr_34121	0	+
chr3R	23670079	23670088	P-element_non-reference_ERS629854_temp_sr_34450	0	+
chr3R	25121981	25121989	P-element_non-reference_ERS629854_temp_sr_34612	0	-
chr3R	26036307	26036424	P-element_non-reference_ERS629854_temp_rp_34725	0	-
chr3R	26798112	26798409	P-element_non-reference_ERS629854_temp_rp_34795	0	+
chr3R	29765966	29766010	P-element_non-reference_ERS629854_temp_rp_35152	0	+
chr3R	29859873	29859882	P-element_non-reference_ERS629854_temp_sr_35163	0	-
chr3R	30450485	30450493	P-element_non-reference_ERS629854_temp_sr_35233	0	-
chr3R	31169137	31169139	P-element_non-reference_ERS629854_temp_rp_35322	0	-
chrX	495428	495439	P-element_non-reference_ERS629854_temp_sr_37004	0	+
chrX	499272	499283	P-element_non-reference_ERS629854_temp_rp_37005	0	+
chrX	686461	686469	P-element_non-reference_ERS629854_temp_sr_37026	0	-
chrX	2518080	2518091	P-element_non-reference_ERS629854_temp_rp_37312	0	-
chrX	2685554	2685563	P-element_non-reference_ERS629854_temp_sr_37333	0	+
chrX	2740286	2740371	P-element_non-reference_ERS629854_temp_rp_37340	0	+
chrX	3294872	3294880	P-element_non-reference_ERS629854_temp_sr_37416	0	+
chrX	6867519	6867592	P-element_non-reference_ERS629854_temp_rp_38033	0	-
chrX	6868161	6868170	P-element_non-reference_ERS629854_temp_sr_38034	0	+
chrX	6981801	6981809	P-element_non-reference_ERS629854_temp_sr_38057	0	-
chrX	8501615	8501626	P-element_non-reference_ERS629854_temp_rp_38350	0	-
chrX	9041748	9041758	P-element_non-reference_ERS629854_temp_sr_38450	0	+
chrX	9460638	9460649	P-element_non-reference_ERS629854_temp_rp_38523	0	-
chrX	10546915	10546947	P-element_non-reference_ERS629854_temp_rp_38727	0	+
chrX	10547284	10547293	P-element_non-reference_ERS629854_temp_sr_38728	0	-
chrX	11600971	11600979	P-element_non-reference_ERS629854_temp_sr_38956	0	-
chrX	11788062	11788070	P-element_non-reference_ERS629854_temp_sr_39010	0	-
chrX	11918698	11918708	P-element_non-reference_ERS629854_temp_sr_39051	0	-
chrX	12568570	12568580	P-element_non-reference_ERS629854_temp_rp_39149	0	-
chrX	13761924	13761932	P-element_non-reference_ERS629854_temp_sr_39349	0	+
chrX	14923591	14923633	P-element_non-reference_ERS629854_temp_rp_39522	0	-
chrX	17658030	17658040	P-element_non-reference_ERS629854_temp_sr_39925	0	+
chrX	19887117	19887128	P-element_non-reference_ERS629854_temp_sr_40252	0	-
chrX	20259237	20259245	P-element_non-reference_ERS629854_temp_sr_40398	0	+
chrX	22855277	22855289	P-element_non-reference_ERS629854_temp_sr_41989	0	+
