# Supplementary material for: Genomic analysis of P elements in natural populations of Drosophila melanogaster
Source: PeerJ. 2017 Sep 15;5:e3824. doi: 10.7717/peerj.3824 (PMC5602686; doi:10.7717/peerj.3824)
Supplement: File S2 — Zip archive of browser extensible data (BED) files of predicted P element locations in genome sequences from 50 isofemale strains and 6 pool-seq samples from three global regions. Each sample has four BED files corresponding to raw (*raw.bed) and filtered (*nonredundant.bed) output from TEMP and RetroSeq, respectively. BED files for seven isofemale strains from Bergman & Haddrill (2015) are included here that do not have GD data in Ignatenko et al. (2015) but are included in the pool-seq samples, allowing comparisons to be made between isofemale strains and pool-seq samples for the same set of strains. [file peerj-05-3824-s002.zip › bed_files/ERS629854_temp_raw.bed]

track name="ERS629854_TEMP" description="ERS629854_TEMP"
chr2L	131948	131958	P-element_non-reference_ERS629854_temp_rp_185	0	-
chr2L	222165	222176	P-element_non-reference_ERS629854_temp_sr_200	0	+
chr2L	490706	490763	P-element_non-reference_ERS629854_temp_rp_246	0	-
chr2L	1485333	1485808	P-element_non-reference_ERS629854_temp_rp_368	0	-
chr2L	2494006	2494300	P-element_non-reference_ERS629854_temp_rp_483	0	-
chr2L	2752253	2752263	P-element_non-reference_ERS629854_temp_sr_514	0	+
chr2L	2752228	2752703	P-element_non-reference_ERS629854_temp_rp_515	0	-
chr2L	2755541	2755551	P-element_non-reference_ERS629854_temp_rp_517	0	+
chr2L	3632194	3632318	P-element_non-reference_ERS629854_temp_rp_626	0	-
chr2L	4140047	4140522	P-element_non-reference_ERS629854_temp_rp_681	0	+
chr2L	5108433	5108441	P-element_non-reference_ERS629854_temp_sr_785	0	-
chr2L	5800198	5800353	P-element_non-reference_ERS629854_temp_rp_876	0	+
chr2L	5999354	5999829	P-element_non-reference_ERS629854_temp_rp_895	0	+
chr2L	6134533	6134803	P-element_non-reference_ERS629854_temp_rp_912	0	-
chr2L	6252386	6252473	P-element_non-reference_ERS629854_temp_rp_931	0	+
chr2L	6921131	6921239	P-element_non-reference_ERS629854_temp_rp_998	0	+
chr2L	7013315	7013347	P-element_non-reference_ERS629854_temp_rp_1010	0	-
chr2L	7084636	7084646	P-element_non-reference_ERS629854_temp_rp_1022	0	+
chr2L	7423762	7423772	P-element_non-reference_ERS629854_temp_sr_1051	0	-
chr2L	7576628	7576638	P-element_non-reference_ERS629854_temp_sr_1075	0	+
chr2L	7629607	7629616	P-element_non-reference_ERS629854_temp_sr_1078	0	-
chr2L	7821425	7821563	P-element_non-reference_ERS629854_temp_rp_1099	0	-
chr2L	8205504	8205550	P-element_non-reference_ERS629854_temp_rp_1139	0	+
chr2L	9389042	9389517	P-element_non-reference_ERS629854_temp_rp_1270	0	-
chr2L	9782207	9782216	P-element_non-reference_ERS629854_temp_sr_1332	0	-
chr2L	10488480	10488576	P-element_non-reference_ERS629854_temp_rp_1416	0	-
chr2L	11269465	11269473	P-element_non-reference_ERS629854_temp_sr_1503	0	-
chr2L	15344460	15344935	P-element_non-reference_ERS629854_temp_rp_1996	0	+
chr2L	16223951	16223959	P-element_non-reference_ERS629854_temp_sr_2094	0	+
chr2L	16533349	16533411	P-element_non-reference_ERS629854_temp_rp_2118	0	-
chr2L	16621479	16621954	P-element_non-reference_ERS629854_temp_rp_2133	0	-
chr2L	18180717	18181192	P-element_non-reference_ERS629854_temp_rp_2318	0	-
chr2L	20827543	20828018	P-element_non-reference_ERS629854_temp_rp_2810	0	-
chr2L	21630004	21630012	P-element_non-reference_ERS629854_temp_sr_3174	0	+
chr2R	294080	294555	P-element_non-reference_ERS629854_temp_rp_5669	0	+
chr2R	3549590	3550065	P-element_non-reference_ERS629854_temp_rp_10177	0	-
chr2R	4800195	4800670	P-element_non-reference_ERS629854_temp_rp_11985	0	+
chr2R	6220486	6220500	P-element_non-reference_ERS629854_temp_rp_13457	0	-
chr2R	6648595	6648604	P-element_non-reference_ERS629854_temp_rp_13751	0	-
chr2R	6740711	6740719	P-element_non-reference_ERS629854_temp_sr_13769	0	-
chr2R	7479165	7479640	P-element_non-reference_ERS629854_temp_rp_13877	0	-
chr2R	7488811	7488819	P-element_non-reference_ERS629854_temp_sr_13879	0	-
chr2R	8152274	8152282	P-element_non-reference_ERS629854_temp_sr_13956	0	+
chr2R	8174068	8174133	P-element_non-reference_ERS629854_temp_rp_13960	0	-
chr2R	9414276	9414380	P-element_non-reference_ERS629854_temp_rp_14132	0	-
chr2R	9842692	9842703	P-element_non-reference_ERS629854_temp_sr_14192	0	-
chr2R	9955314	9955323	P-element_non-reference_ERS629854_temp_rp_14219	0	+
chr2R	10048704	10048713	P-element_non-reference_ERS629854_temp_sr_14233	0	+
chr2R	10078299	10078356	P-element_non-reference_ERS629854_temp_rp_14236	0	+
chr2R	10534134	10534609	P-element_non-reference_ERS629854_temp_rp_14309	0	+
chr2R	11604906	11604940	P-element_non-reference_ERS629854_temp_rp_14487	0	-
chr2R	12033819	12034294	P-element_non-reference_ERS629854_temp_rp_14538	0	-
chr2R	13590684	13591159	P-element_non-reference_ERS629854_temp_rp_14728	0	-
chr2R	14326267	14326742	P-element_non-reference_ERS629854_temp_rp_14840	0	-
chr2R	14618654	14618718	P-element_non-reference_ERS629854_temp_rp_14879	0	-
chr2R	16386519	16386527	P-element_non-reference_ERS629854_temp_sr_15132	0	+
chr2R	16730032	16730507	P-element_non-reference_ERS629854_temp_rp_15158	0	+
chr2R	16730514	16730989	P-element_non-reference_ERS629854_temp_rp_15159	0	-
chr2R	17265493	17265533	P-element_non-reference_ERS629854_temp_rp_15224	0	+
chr2R	17394724	17394783	P-element_non-reference_ERS629854_temp_rp_15241	0	+
chr2R	18357809	18357818	P-element_non-reference_ERS629854_temp_rp_15343	0	-
chr2R	18605143	18605618	P-element_non-reference_ERS629854_temp_rp_15372	0	-
chr2R	19356546	19356692	P-element_non-reference_ERS629854_temp_rp_15468	0	+
chr2R	21088035	21088510	P-element_non-reference_ERS629854_temp_rp_15639	0	+
chr2R	21379749	21379800	P-element_non-reference_ERS629854_temp_rp_15675	0	-
chr2R	22649794	22650269	P-element_non-reference_ERS629854_temp_rp_15795	0	-
chr2R	22729372	22729411	P-element_non-reference_ERS629854_temp_rp_15809	0	+
chr2R	23666826	23666835	P-element_non-reference_ERS629854_temp_sr_15891	0	+
chr2R	23666826	23666835	P-element_non-reference_ERS629854_temp_sr_15892	0	-
chr2R	23682224	23682699	P-element_non-reference_ERS629854_temp_rp_15895	0	-
chr2R	23734674	23735149	P-element_non-reference_ERS629854_temp_rp_15905	0	-
chr2R	24943043	24943051	P-element_non-reference_ERS629854_temp_sr_16037	0	+
chr3L	1517282	1517348	P-element_non-reference_ERS629854_temp_rp_16370	0	+
chr3L	4692639	4692649	P-element_non-reference_ERS629854_temp_sr_16719	0	+
chr3L	4976414	4976456	P-element_non-reference_ERS629854_temp_rp_16766	0	+
chr3L	5143492	5143967	P-element_non-reference_ERS629854_temp_rp_16783	0	-
chr3L	6132556	6133031	P-element_non-reference_ERS629854_temp_rp_16895	0	+
chr3L	8358563	8359038	P-element_non-reference_ERS629854_temp_rp_17211	0	+
chr3L	8827476	8827485	P-element_non-reference_ERS629854_temp_sr_17275	0	-
chr3L	9372610	9373085	P-element_non-reference_ERS629854_temp_rp_17337	0	-
chr3L	9423461	9423467	P-element_non-reference_ERS629854_temp_rp_17345	0	+
chr3L	11136072	11136097	P-element_non-reference_ERS629854_temp_rp_17562	0	-
chr3L	11553485	11553529	P-element_non-reference_ERS629854_temp_rp_17611	0	+
chr3L	13077946	13078050	P-element_non-reference_ERS629854_temp_rp_17795	0	+
chr3L	14746571	14747046	P-element_non-reference_ERS629854_temp_rp_17972	0	+
chr3L	15507711	15507818	P-element_non-reference_ERS629854_temp_rp_18071	0	+
chr3L	16046915	16047137	P-element_non-reference_ERS629854_temp_rp_18122	0	+
chr3L	16891034	16891075	P-element_non-reference_ERS629854_temp_rp_18216	0	-
chr3L	17421544	17421581	P-element_non-reference_ERS629854_temp_rp_18292	0	+
chr3L	17975861	17975995	P-element_non-reference_ERS629854_temp_rp_18389	0	-
chr3L	18496631	18497106	P-element_non-reference_ERS629854_temp_rp_18442	0	-
chr3L	18629839	18629878	P-element_non-reference_ERS629854_temp_rp_18460	0	+
chr3L	19031779	19032254	P-element_non-reference_ERS629854_temp_rp_18512	0	-
chr3L	19670174	19670347	P-element_non-reference_ERS629854_temp_rp_18602	0	+
chr3L	20540547	20540555	P-element_non-reference_ERS629854_temp_sr_18766	0	-
chr3L	21240249	21240261	P-element_non-reference_ERS629854_temp_sr_18873	0	-
chr3L	22407883	22408358	P-element_non-reference_ERS629854_temp_rp_19073	0	-
chr3L	22684422	22684897	P-element_non-reference_ERS629854_temp_rp_19122	0	-
chr3L	22948534	22948543	P-element_non-reference_ERS629854_temp_sr_19231	0	+
chr3L	23089102	23089577	P-element_non-reference_ERS629854_temp_rp_19419	0	-
chr3L	23402812	23403287	P-element_non-reference_ERS629854_temp_rp_19847	0	-
chr3L	25230179	25230187	P-element_non-reference_ERS629854_temp_sr_22496	0	+
chr3R	727377	727852	P-element_non-reference_ERS629854_temp_rp_26812	0	-
chr3R	933034	933509	P-element_non-reference_ERS629854_temp_rp_27131	0	+
chr3R	5856160	5856273	P-element_non-reference_ERS629854_temp_rp_32081	0	-
chr3R	6958617	6958710	P-element_non-reference_ERS629854_temp_rp_32215	0	-
chr3R	7491610	7491619	P-element_non-reference_ERS629854_temp_sr_32306	0	+
chr3R	7819376	7819530	P-element_non-reference_ERS629854_temp_rp_32371	0	+
chr3R	8090571	8091046	P-element_non-reference_ERS629854_temp_rp_32409	0	+
chr3R	8093534	8094009	P-element_non-reference_ERS629854_temp_rp_32410	0	+
chr3R	8202026	8202501	P-element_non-reference_ERS629854_temp_rp_32418	0	-
chr3R	9032470	9032536	P-element_non-reference_ERS629854_temp_rp_32516	0	+
chr3R	9221671	9222146	P-element_non-reference_ERS629854_temp_rp_32538	0	-
chr3R	9347367	9347374	P-element_non-reference_ERS629854_temp_rp_32549	0	-
chr3R	9419211	9419220	P-element_non-reference_ERS629854_temp_sr_32554	0	+
chr3R	9502545	9502604	P-element_non-reference_ERS629854_temp_rp_32576	0	-
chr3R	9533605	9533613	P-element_non-reference_ERS629854_temp_sr_32580	0	-
chr3R	9874535	9874543	P-element_non-reference_ERS629854_temp_sr_32611	0	-
chr3R	10070715	10071190	P-element_non-reference_ERS629854_temp_rp_32644	0	-
chr3R	10333388	10333397	P-element_non-reference_ERS629854_temp_sr_32672	0	+
chr3R	11165592	11166067	P-element_non-reference_ERS629854_temp_rp_32778	0	+
chr3R	11243955	11243963	P-element_non-reference_ERS629854_temp_sr_32790	0	-
chr3R	11353592	11353593	P-element_non-reference_ERS629854_temp_rp_32803	0	-
chr3R	11569163	11569173	P-element_non-reference_ERS629854_temp_sr_32855	0	+
chr3R	11989705	11990180	P-element_non-reference_ERS629854_temp_rp_32900	0	-
chr3R	12195166	12195641	P-element_non-reference_ERS629854_temp_rp_32918	0	-
chr3R	12719910	12720385	P-element_non-reference_ERS629854_temp_rp_33035	0	+
chr3R	13139674	13140149	P-element_non-reference_ERS629854_temp_rp_33085	0	-
chr3R	14289159	14289168	P-element_non-reference_ERS629854_temp_sr_33237	0	+
chr3R	15249950	15249959	P-element_non-reference_ERS629854_temp_rp_33347	0	+
chr3R	15374571	15374583	P-element_non-reference_ERS629854_temp_rp_33358	0	+
chr3R	15929074	15929549	P-element_non-reference_ERS629854_temp_rp_33421	0	+
chr3R	16948600	16948651	P-element_non-reference_ERS629854_temp_rp_33552	0	-
chr3R	18198137	18198612	P-element_non-reference_ERS629854_temp_rp_33703	0	+
chr3R	18585629	18585641	P-element_non-reference_ERS629854_temp_sr_33760	0	+
chr3R	18585629	18585641	P-element_non-reference_ERS629854_temp_sr_33761	0	-
chr3R	18740360	18740835	P-element_non-reference_ERS629854_temp_rp_33782	0	+
chr3R	18741018	18741493	P-element_non-reference_ERS629854_temp_rp_33783	0	+
chr3R	18915589	18916064	P-element_non-reference_ERS629854_temp_rp_33798	0	+
chr3R	19163684	19164159	P-element_non-reference_ERS629854_temp_rp_33835	0	-
chr3R	19590763	19591238	P-element_non-reference_ERS629854_temp_rp_33883	0	+
chr3R	21002716	21003191	P-element_non-reference_ERS629854_temp_rp_34086	0	-
chr3R	21296539	21296551	P-element_non-reference_ERS629854_temp_sr_34120	0	-
chr3R	21296539	21296551	P-element_non-reference_ERS629854_temp_sr_34121	0	+
chr3R	21904472	21904947	P-element_non-reference_ERS629854_temp_rp_34189	0	+
chr3R	22443381	22443856	P-element_non-reference_ERS629854_temp_rp_34276	0	-
chr3R	22666474	22666949	P-element_non-reference_ERS629854_temp_rp_34311	0	+
chr3R	22682308	22682783	P-element_non-reference_ERS629854_temp_rp_34312	0	+
chr3R	23670079	23670088	P-element_non-reference_ERS629854_temp_sr_34450	0	+
chr3R	25059408	25059883	P-element_non-reference_ERS629854_temp_rp_34609	0	+
chr3R	25121981	25121989	P-element_non-reference_ERS629854_temp_sr_34612	0	-
chr3R	25262030	25262505	P-element_non-reference_ERS629854_temp_rp_34627	0	+
chr3R	26036307	26036424	P-element_non-reference_ERS629854_temp_rp_34725	0	-
chr3R	26798112	26798409	P-element_non-reference_ERS629854_temp_rp_34795	0	+
chr3R	29765966	29766010	P-element_non-reference_ERS629854_temp_rp_35152	0	+
chr3R	29859873	29859882	P-element_non-reference_ERS629854_temp_sr_35163	0	-
chr3R	30450485	30450493	P-element_non-reference_ERS629854_temp_sr_35233	0	-
chr3R	30978626	30979101	P-element_non-reference_ERS629854_temp_rp_35303	0	-
chr3R	31169137	31169139	P-element_non-reference_ERS629854_temp_rp_35322	0	-
chr3R	32010467	32010942	P-element_non-reference_ERS629854_temp_rp_35433	0	+
chr4	432676	433151	P-element_non-reference_ERS629854_temp_rp_35821	0	+
chr4	489446	489921	P-element_non-reference_ERS629854_temp_rp_35865	0	+
chrM	5764	6239	P-element_non-reference_ERS629854_temp_rp_36669	0	-
chrX	495428	495439	P-element_non-reference_ERS629854_temp_sr_37004	0	+
chrX	499272	499283	P-element_non-reference_ERS629854_temp_rp_37005	0	+
chrX	686461	686469	P-element_non-reference_ERS629854_temp_sr_37026	0	-
chrX	2071336	2071811	P-element_non-reference_ERS629854_temp_rp_37246	0	-
chrX	2222354	2222829	P-element_non-reference_ERS629854_temp_rp_37264	0	+
chrX	2518080	2518091	P-element_non-reference_ERS629854_temp_rp_37312	0	-
chrX	2685554	2685563	P-element_non-reference_ERS629854_temp_sr_37333	0	+
chrX	2740286	2740371	P-element_non-reference_ERS629854_temp_rp_37340	0	+
chrX	3294872	3294880	P-element_non-reference_ERS629854_temp_sr_37416	0	+
chrX	6867519	6867592	P-element_non-reference_ERS629854_temp_rp_38033	0	-
chrX	6868161	6868170	P-element_non-reference_ERS629854_temp_sr_38034	0	+
chrX	6981801	6981809	P-element_non-reference_ERS629854_temp_sr_38057	0	-
chrX	8492587	8493062	P-element_non-reference_ERS629854_temp_rp_38347	0	+
chrX	8501615	8501626	P-element_non-reference_ERS629854_temp_rp_38350	0	-
chrX	8704028	8704184	P-element_non-reference_ERS629854_temp_rp_38384	0	-
chrX	9041748	9041758	P-element_non-reference_ERS629854_temp_sr_38450	0	+
chrX	9460638	9460649	P-element_non-reference_ERS629854_temp_rp_38523	0	-
chrX	10461968	10462443	P-element_non-reference_ERS629854_temp_rp_38712	0	+
chrX	10546915	10546947	P-element_non-reference_ERS629854_temp_rp_38727	0	+
chrX	10547284	10547293	P-element_non-reference_ERS629854_temp_sr_38728	0	-
chrX	11600971	11600979	P-element_non-reference_ERS629854_temp_sr_38956	0	-
chrX	11788062	11788070	P-element_non-reference_ERS629854_temp_sr_39010	0	-
chrX	11918698	11918708	P-element_non-reference_ERS629854_temp_sr_39051	0	-
chrX	12506840	12507315	P-element_non-reference_ERS629854_temp_rp_39137	0	-
chrX	12568570	12568580	P-element_non-reference_ERS629854_temp_rp_39149	0	-
chrX	12804397	12804872	P-element_non-reference_ERS629854_temp_rp_39204	0	-
chrX	13761924	13761932	P-element_non-reference_ERS629854_temp_sr_39349	0	+
chrX	14923414	14923889	P-element_non-reference_ERS629854_temp_rp_39521	0	+
chrX	14923591	14923633	P-element_non-reference_ERS629854_temp_rp_39522	0	-
chrX	14923842	14924317	P-element_non-reference_ERS629854_temp_rp_39523	0	-
chrX	17658030	17658040	P-element_non-reference_ERS629854_temp_sr_39925	0	+
chrX	19887117	19887128	P-element_non-reference_ERS629854_temp_sr_40251	0	+
chrX	19887117	19887128	P-element_non-reference_ERS629854_temp_sr_40252	0	-
chrX	20259237	20259245	P-element_non-reference_ERS629854_temp_sr_40398	0	+
chrX	22855277	22855289	P-element_non-reference_ERS629854_temp_sr_41989	0	+
