# Supplementary material for: Genomic analysis of P elements in natural populations of Drosophila melanogaster
Source: PeerJ. 2017 Sep 15;5:e3824. doi: 10.7717/peerj.3824 (PMC5602686; doi:10.7717/peerj.3824)
Supplement: File S2 — Zip archive of browser extensible data (BED) files of predicted P element locations in genome sequences from 50 isofemale strains and 6 pool-seq samples from three global regions. Each sample has four BED files corresponding to raw (*raw.bed) and filtered (*nonredundant.bed) output from TEMP and RetroSeq, respectively. BED files for seven isofemale strains from Bergman & Haddrill (2015) are included here that do not have GD data in Ignatenko et al. (2015) but are included in the pool-seq samples, allowing comparisons to be made between isofemale strains and pool-seq samples for the same set of strains. [file peerj-05-3824-s002.zip › bed_files/ERS629855_retroseq_nonredundant.bed]

track name="ERS629855_RetroSeq" description="ERS629855_RetroSeq"
chr2L	247143	247145	P-element_non-reference_ERS629855_retroseq_rp_13	0	.
chr2L	1727613	1727615	P-element_non-reference_ERS629855_retroseq_rp_36	0	.
chr2L	1737498	1737500	P-element_non-reference_ERS629855_retroseq_rp_37	0	.
chr2L	2362857	2362859	P-element_non-reference_ERS629855_retroseq_rp_48	0	.
chr2L	3049026	3049028	P-element_non-reference_ERS629855_retroseq_rp_63	0	.
chr2L	3632176	3632178	P-element_non-reference_ERS629855_retroseq_rp_79	0	.
chr2L	5658636	5658638	P-element_non-reference_ERS629855_retroseq_rp_106	0	.
chr2L	6071145	6071147	P-element_non-reference_ERS629855_retroseq_rp_117	0	.
chr2L	8989271	8989273	P-element_non-reference_ERS629855_retroseq_rp_160	0	.
chr2L	9205473	9205475	P-element_non-reference_ERS629855_retroseq_rp_167	0	.
chr2L	9782319	9782321	P-element_non-reference_ERS629855_retroseq_rp_182	0	.
chr2L	10474355	10474357	P-element_non-reference_ERS629855_retroseq_rp_195	0	.
chr2L	15332802	15332804	P-element_non-reference_ERS629855_retroseq_rp_303	0	.
chr2L	16352925	16352927	P-element_non-reference_ERS629855_retroseq_rp_332	0	.
chr2L	17384104	17384106	P-element_non-reference_ERS629855_retroseq_rp_358	0	.
chr2L	20085240	20085242	P-element_non-reference_ERS629855_retroseq_rp_421	0	.
chr2L	22690260	22690262	P-element_non-reference_ERS629855_retroseq_rp_511	0	.
chr2R	954000	954002	P-element_non-reference_ERS629855_retroseq_rp_561	0	.
chr2R	5693350	5693352	P-element_non-reference_ERS629855_retroseq_rp_735	0	.
chr2R	7025047	7025049	P-element_non-reference_ERS629855_retroseq_rp_780	0	.
chr2R	7488725	7488727	P-element_non-reference_ERS629855_retroseq_rp_792	0	.
chr2R	7496231	7496233	P-element_non-reference_ERS629855_retroseq_rp_793	0	.
chr2R	8060327	8060329	P-element_non-reference_ERS629855_retroseq_rp_804	0	.
chr2R	8665818	8665820	P-element_non-reference_ERS629855_retroseq_rp_826	0	.
chr2R	9540635	9540637	P-element_non-reference_ERS629855_retroseq_rp_841	0	.
chr2R	10100986	10100988	P-element_non-reference_ERS629855_retroseq_rp_859	0	.
chr2R	10159794	10159796	P-element_non-reference_ERS629855_retroseq_rp_863	0	.
chr2R	10534370	10534372	P-element_non-reference_ERS629855_retroseq_rp_869	0	.
chr2R	11106940	11106942	P-element_non-reference_ERS629855_retroseq_rp_885	0	.
chr2R	11114769	11114771	P-element_non-reference_ERS629855_retroseq_rp_887	0	.
chr2R	11365998	11366000	P-element_non-reference_ERS629855_retroseq_rp_893	0	.
chr2R	12437755	12437757	P-element_non-reference_ERS629855_retroseq_rp_907	0	.
chr2R	12438864	12438866	P-element_non-reference_ERS629855_retroseq_rp_908	0	.
chr2R	12510591	12510593	P-element_non-reference_ERS629855_retroseq_rp_910	0	.
chr2R	12670269	12670271	P-element_non-reference_ERS629855_retroseq_rp_914	0	.
chr2R	12780315	12780317	P-element_non-reference_ERS629855_retroseq_rp_917	0	.
chr2R	12996571	12996573	P-element_non-reference_ERS629855_retroseq_rp_921	0	.
chr2R	13593278	13593280	P-element_non-reference_ERS629855_retroseq_rp_934	0	.
chr2R	13822317	13822319	P-element_non-reference_ERS629855_retroseq_rp_942	0	.
chr2R	14307617	14307619	P-element_non-reference_ERS629855_retroseq_rp_948	0	.
chr2R	14970910	14970912	P-element_non-reference_ERS629855_retroseq_rp_962	0	.
chr2R	15373011	15373013	P-element_non-reference_ERS629855_retroseq_rp_969	0	.
chr2R	15676262	15676264	P-element_non-reference_ERS629855_retroseq_rp_981	0	.
chr2R	16579678	16579680	P-element_non-reference_ERS629855_retroseq_rp_996	0	.
chr2R	16731340	16731342	P-element_non-reference_ERS629855_retroseq_rp_997	0	.
chr2R	17097486	17097488	P-element_non-reference_ERS629855_retroseq_rp_1001	0	.
chr2R	19468256	19468258	P-element_non-reference_ERS629855_retroseq_rp_1054	0	.
chr2R	21102184	21102186	P-element_non-reference_ERS629855_retroseq_rp_1090	0	.
chr2R	22317734	22317736	P-element_non-reference_ERS629855_retroseq_rp_1116	0	.
chr2R	22402094	22402096	P-element_non-reference_ERS629855_retroseq_rp_1117	0	.
chr2R	23183905	23183907	P-element_non-reference_ERS629855_retroseq_rp_1127	0	.
chr3L	544361	544363	P-element_non-reference_ERS629855_retroseq_rp_1177	0	.
chr3L	749332	749334	P-element_non-reference_ERS629855_retroseq_rp_1179	0	.
chr3L	1318669	1318671	P-element_non-reference_ERS629855_retroseq_rp_1190	0	.
chr3L	1517271	1517273	P-element_non-reference_ERS629855_retroseq_rp_1194	0	.
chr3L	1586634	1586636	P-element_non-reference_ERS629855_retroseq_rp_1195	0	.
chr3L	3250453	3250455	P-element_non-reference_ERS629855_retroseq_rp_1225	0	.
chr3L	3765851	3765853	P-element_non-reference_ERS629855_retroseq_rp_1236	0	.
chr3L	4102673	4102675	P-element_non-reference_ERS629855_retroseq_rp_1245	0	.
chr3L	5277959	5277961	P-element_non-reference_ERS629855_retroseq_rp_1265	0	.
chr3L	5976205	5976207	P-element_non-reference_ERS629855_retroseq_rp_1283	0	.
chr3L	9401620	9401622	P-element_non-reference_ERS629855_retroseq_rp_1339	0	.
chr3L	12914612	12914614	P-element_non-reference_ERS629855_retroseq_rp_1395	0	.
chr3L	13477477	13477479	P-element_non-reference_ERS629855_retroseq_rp_1405	0	.
chr3L	13939196	13939198	P-element_non-reference_ERS629855_retroseq_rp_1417	0	.
chr3L	14122200	14122202	P-element_non-reference_ERS629855_retroseq_rp_1421	0	.
chr3L	14477132	14477134	P-element_non-reference_ERS629855_retroseq_rp_1428	0	.
chr3L	14756541	14756543	P-element_non-reference_ERS629855_retroseq_rp_1433	0	.
chr3L	16408419	16408421	P-element_non-reference_ERS629855_retroseq_rp_1467	0	.
chr3L	16808414	16808416	P-element_non-reference_ERS629855_retroseq_rp_1476	0	.
chr3L	18626006	18626008	P-element_non-reference_ERS629855_retroseq_rp_1524	0	.
chr3L	18786006	18786008	P-element_non-reference_ERS629855_retroseq_rp_1534	0	.
chr3L	21485129	21485131	P-element_non-reference_ERS629855_retroseq_rp_1601	0	.
chr3L	22408365	22408367	P-element_non-reference_ERS629855_retroseq_rp_1620	0	.
chr3R	4453707	4453709	P-element_non-reference_ERS629855_retroseq_rp_1821	0	.
chr3R	5087198	5087200	P-element_non-reference_ERS629855_retroseq_rp_1851	0	.
chr3R	5263975	5263977	P-element_non-reference_ERS629855_retroseq_rp_1854	0	.
chr3R	5354634	5354636	P-element_non-reference_ERS629855_retroseq_rp_1856	0	.
chr3R	5368316	5368318	P-element_non-reference_ERS629855_retroseq_rp_1857	0	.
chr3R	5672778	5672780	P-element_non-reference_ERS629855_retroseq_rp_1861	0	.
chr3R	5779513	5779515	P-element_non-reference_ERS629855_retroseq_rp_1865	0	.
chr3R	7087247	7087249	P-element_non-reference_ERS629855_retroseq_rp_1876	0	.
chr3R	7966612	7966614	P-element_non-reference_ERS629855_retroseq_rp_1903	0	.
chr3R	8090551	8090553	P-element_non-reference_ERS629855_retroseq_rp_1908	0	.
chr3R	8250517	8250519	P-element_non-reference_ERS629855_retroseq_rp_1912	0	.
chr3R	8477889	8477891	P-element_non-reference_ERS629855_retroseq_rp_1916	0	.
chr3R	9057309	9057311	P-element_non-reference_ERS629855_retroseq_rp_1922	0	.
chr3R	9516027	9516029	P-element_non-reference_ERS629855_retroseq_rp_1932	0	.
chr3R	9590991	9590993	P-element_non-reference_ERS629855_retroseq_rp_1933	0	.
chr3R	10144806	10144808	P-element_non-reference_ERS629855_retroseq_rp_1941	0	.
chr3R	10170430	10170432	P-element_non-reference_ERS629855_retroseq_rp_1942	0	.
chr3R	13208450	13208452	P-element_non-reference_ERS629855_retroseq_rp_2008	0	.
chr3R	13379868	13379870	P-element_non-reference_ERS629855_retroseq_rp_2013	0	.
chr3R	15095641	15095643	P-element_non-reference_ERS629855_retroseq_rp_2044	0	.
chr3R	15666144	15666146	P-element_non-reference_ERS629855_retroseq_rp_2050	0	.
chr3R	16236611	16236613	P-element_non-reference_ERS629855_retroseq_rp_2060	0	.
chr3R	16249957	16249959	P-element_non-reference_ERS629855_retroseq_rp_2061	0	.
chr3R	16280967	16280969	P-element_non-reference_ERS629855_retroseq_rp_2062	0	.
chr3R	17713206	17713208	P-element_non-reference_ERS629855_retroseq_rp_2086	0	.
chr3R	17944166	17944168	P-element_non-reference_ERS629855_retroseq_rp_2095	0	.
chr3R	19180637	19180639	P-element_non-reference_ERS629855_retroseq_rp_2111	0	.
chr3R	19403440	19403442	P-element_non-reference_ERS629855_retroseq_rp_2113	0	.
chr3R	20714557	20714559	P-element_non-reference_ERS629855_retroseq_rp_2155	0	.
chr3R	21296651	21296653	P-element_non-reference_ERS629855_retroseq_rp_2171	0	.
chr3R	21376466	21376468	P-element_non-reference_ERS629855_retroseq_rp_2172	0	.
chr3R	21719771	21719773	P-element_non-reference_ERS629855_retroseq_rp_2174	0	.
chr3R	21807885	21807887	P-element_non-reference_ERS629855_retroseq_rp_2176	0	.
chr3R	23229944	23229946	P-element_non-reference_ERS629855_retroseq_rp_2205	0	.
chr3R	24543781	24543783	P-element_non-reference_ERS629855_retroseq_rp_2230	0	.
chr3R	24650036	24650038	P-element_non-reference_ERS629855_retroseq_rp_2232	0	.
chr3R	27264040	27264042	P-element_non-reference_ERS629855_retroseq_rp_2273	0	.
chr3R	27281978	27281980	P-element_non-reference_ERS629855_retroseq_rp_2274	0	.
chr3R	28339680	28339682	P-element_non-reference_ERS629855_retroseq_rp_2300	0	.
chr3R	28891822	28891824	P-element_non-reference_ERS629855_retroseq_rp_2310	0	.
chr3R	31669188	31669190	P-element_non-reference_ERS629855_retroseq_rp_2356	0	.
chr3R	31842262	31842264	P-element_non-reference_ERS629855_retroseq_rp_2359	0	.
chr4	1031750	1031752	P-element_non-reference_ERS629855_retroseq_rp_2379	0	.
chrX	1209903	1209905	P-element_non-reference_ERS629855_retroseq_rp_2400	0	.
chrX	1899093	1899095	P-element_non-reference_ERS629855_retroseq_rp_2407	0	.
chrX	2012219	2012221	P-element_non-reference_ERS629855_retroseq_rp_2408	0	.
chrX	2642735	2642737	P-element_non-reference_ERS629855_retroseq_rp_2415	0	.
chrX	2685436	2685438	P-element_non-reference_ERS629855_retroseq_rp_2416	0	.
chrX	2950494	2950496	P-element_non-reference_ERS629855_retroseq_rp_2423	0	.
chrX	3003799	3003801	P-element_non-reference_ERS629855_retroseq_rp_2425	0	.
chrX	3451360	3451362	P-element_non-reference_ERS629855_retroseq_rp_2429	0	.
chrX	3742962	3742964	P-element_non-reference_ERS629855_retroseq_rp_2433	0	.
chrX	5561867	5561869	P-element_non-reference_ERS629855_retroseq_rp_2464	0	.
chrX	6193740	6193742	P-element_non-reference_ERS629855_retroseq_rp_2471	0	.
chrX	6283685	6283687	P-element_non-reference_ERS629855_retroseq_rp_2474	0	.
chrX	6998842	6998844	P-element_non-reference_ERS629855_retroseq_rp_2482	0	.
chrX	8420881	8420883	P-element_non-reference_ERS629855_retroseq_rp_2504	0	.
chrX	9042369	9042371	P-element_non-reference_ERS629855_retroseq_rp_2514	0	.
chrX	9685786	9685788	P-element_non-reference_ERS629855_retroseq_rp_2527	0	.
chrX	9704449	9704451	P-element_non-reference_ERS629855_retroseq_rp_2528	0	.
chrX	10290089	10290091	P-element_non-reference_ERS629855_retroseq_rp_2547	0	.
chrX	10735840	10735842	P-element_non-reference_ERS629855_retroseq_rp_2556	0	.
chrX	12389363	12389365	P-element_non-reference_ERS629855_retroseq_rp_2578	0	.
chrX	12744271	12744273	P-element_non-reference_ERS629855_retroseq_rp_2583	0	.
chrX	13642075	13642077	P-element_non-reference_ERS629855_retroseq_rp_2596	0	.
chrX	13755461	13755463	P-element_non-reference_ERS629855_retroseq_rp_2598	0	.
chrX	14208731	14208733	P-element_non-reference_ERS629855_retroseq_rp_2604	0	.
chrX	14222294	14222296	P-element_non-reference_ERS629855_retroseq_rp_2605	0	.
chrX	15009615	15009617	P-element_non-reference_ERS629855_retroseq_rp_2621	0	.
chrX	15076777	15076779	P-element_non-reference_ERS629855_retroseq_rp_2625	0	.
chrX	15298216	15298218	P-element_non-reference_ERS629855_retroseq_rp_2629	0	.
chrX	15578202	15578204	P-element_non-reference_ERS629855_retroseq_rp_2633	0	.
chrX	17640202	17640204	P-element_non-reference_ERS629855_retroseq_rp_2655	0	.
chrX	19298578	19298580	P-element_non-reference_ERS629855_retroseq_rp_2684	0	.
chrX	19887086	19887088	P-element_non-reference_ERS629855_retroseq_rp_2690	0	.
chrX	20656304	20656306	P-element_non-reference_ERS629855_retroseq_rp_2701	0	.
chrX	21457798	21457800	P-element_non-reference_ERS629855_retroseq_rp_2715	0	.
