# Supplementary material for: Genomic analysis of P elements in natural populations of Drosophila melanogaster
Source: PeerJ. 2017 Sep 15;5:e3824. doi: 10.7717/peerj.3824 (PMC5602686; doi:10.7717/peerj.3824)
Supplement: File S2 — Zip archive of browser extensible data (BED) files of predicted P element locations in genome sequences from 50 isofemale strains and 6 pool-seq samples from three global regions. Each sample has four BED files corresponding to raw (*raw.bed) and filtered (*nonredundant.bed) output from TEMP and RetroSeq, respectively. BED files for seven isofemale strains from Bergman & Haddrill (2015) are included here that do not have GD data in Ignatenko et al. (2015) but are included in the pool-seq samples, allowing comparisons to be made between isofemale strains and pool-seq samples for the same set of strains. [file peerj-05-3824-s002.zip › bed_files/ERS629855_temp_nonredundant.bed]

track name="ERS629855_TEMP" description="ERS629855_TEMP"
chr2L	1737414	1737472	P-element_non-reference_ERS629855_temp_rp_441	0	+
chr2L	2362807	2362827	P-element_non-reference_ERS629855_temp_rp_549	0	+
chr2L	3049032	3049050	P-element_non-reference_ERS629855_temp_rp_648	0	-
chr2L	3632046	3632182	P-element_non-reference_ERS629855_temp_rp_728	0	+
chr2L	3632149	3632183	P-element_non-reference_ERS629855_temp_rp_729	0	-
chr2L	5658629	5658690	P-element_non-reference_ERS629855_temp_rp_983	0	+
chr2L	6071094	6071155	P-element_non-reference_ERS629855_temp_rp_1030	0	+
chr2L	8989415	8989424	P-element_non-reference_ERS629855_temp_sr_1360	0	-
chr2L	9205484	9205493	P-element_non-reference_ERS629855_temp_rp_1387	0	+
chr2L	10474360	10474371	P-element_non-reference_ERS629855_temp_rp_1576	0	+
chr2L	15332772	15332828	P-element_non-reference_ERS629855_temp_rp_2265	0	-
chr2L	16352907	16352936	P-element_non-reference_ERS629855_temp_rp_2399	0	-
chr2L	20223175	20223177	P-element_non-reference_ERS629855_temp_rp_3054	0	+
chr2L	22690226	22690230	P-element_non-reference_ERS629855_temp_rp_4680	0	+
chr2R	954066	954069	P-element_non-reference_ERS629855_temp_rp_6915	0	+
chr2R	5693385	5693396	P-element_non-reference_ERS629855_temp_sr_13525	0	-
chr2R	7025024	7025033	P-element_non-reference_ERS629855_temp_rp_14113	0	+
chr2R	7488678	7488686	P-element_non-reference_ERS629855_temp_sr_14191	0	+
chr2R	7496171	7496233	P-element_non-reference_ERS629855_temp_rp_14192	0	-
chr2R	8060347	8060359	P-element_non-reference_ERS629855_temp_rp_14287	0	-
chr2R	9540611	9540640	P-element_non-reference_ERS629855_temp_rp_14540	0	+
chr2R	10100909	10100920	P-element_non-reference_ERS629855_temp_sr_14628	0	-
chr2R	10159847	10159853	P-element_non-reference_ERS629855_temp_rp_14636	0	-
chr2R	10534316	10534326	P-element_non-reference_ERS629855_temp_sr_14691	0	+
chr2R	11106890	11106943	P-element_non-reference_ERS629855_temp_rp_14798	0	+
chr2R	11114676	11114687	P-element_non-reference_ERS629855_temp_sr_14800	0	+
chr2R	11365946	11365955	P-element_non-reference_ERS629855_temp_rp_14854	0	-
chr2R	12438865	12438875	P-element_non-reference_ERS629855_temp_sr_14986	0	-
chr2R	12670212	12670225	P-element_non-reference_ERS629855_temp_sr_15024	0	+
chr2R	12996500	12996508	P-element_non-reference_ERS629855_temp_sr_15068	0	+
chr2R	13593308	13593317	P-element_non-reference_ERS629855_temp_rp_15163	0	+
chr2R	13822256	13822268	P-element_non-reference_ERS629855_temp_sr_15194	0	+
chr2R	14970777	14970786	P-element_non-reference_ERS629855_temp_sr_15352	0	-
chr2R	15676218	15676227	P-element_non-reference_ERS629855_temp_sr_15467	0	+
chr2R	16579641	16579649	P-element_non-reference_ERS629855_temp_sr_15601	0	-
chr2R	17097402	17097419	P-element_non-reference_ERS629855_temp_rp_15673	0	-
chr2R	19468242	19468307	P-element_non-reference_ERS629855_temp_rp_16003	0	-
chr2R	21102158	21102207	P-element_non-reference_ERS629855_temp_rp_16193	0	-
chr2R	22317659	22317677	P-element_non-reference_ERS629855_temp_rp_16339	0	+
chr2R	22402085	22402094	P-element_non-reference_ERS629855_temp_rp_16348	0	+
chr2R	23183956	23183964	P-element_non-reference_ERS629855_temp_sr_16439	0	-
chr3L	544230	544311	P-element_non-reference_ERS629855_temp_rp_16893	0	-
chr3L	749333	749342	P-element_non-reference_ERS629855_temp_sr_16926	0	-
chr3L	1318694	1318702	P-element_non-reference_ERS629855_temp_sr_17004	0	-
chr3L	1517192	1517309	P-element_non-reference_ERS629855_temp_rp_17029	0	-
chr3L	1586550	1586636	P-element_non-reference_ERS629855_temp_rp_17036	0	+
chr3L	3250387	3250431	P-element_non-reference_ERS629855_temp_rp_17266	0	-
chr3L	3765800	3765887	P-element_non-reference_ERS629855_temp_rp_17341	0	+
chr3L	4102652	4102693	P-element_non-reference_ERS629855_temp_rp_17402	0	-
chr3L	5277908	5277916	P-element_non-reference_ERS629855_temp_sr_17580	0	+
chr3L	5976115	5976139	P-element_non-reference_ERS629855_temp_rp_17670	0	+
chr3L	9401678	9401739	P-element_non-reference_ERS629855_temp_rp_18117	0	+
chr3L	12914593	12914663	P-element_non-reference_ERS629855_temp_rp_18586	0	-
chr3L	13477487	13477550	P-element_non-reference_ERS629855_temp_rp_18642	0	+
chr3L	13939146	13939396	P-element_non-reference_ERS629855_temp_rp_18701	0	-
chr3L	14122236	14122247	P-element_non-reference_ERS629855_temp_sr_18737	0	-
chr3L	14477146	14477154	P-element_non-reference_ERS629855_temp_sr_18772	0	-
chr3L	14756490	14756542	P-element_non-reference_ERS629855_temp_rp_18809	0	+
chr3L	16408368	16408377	P-element_non-reference_ERS629855_temp_sr_19037	0	+
chr3L	16808390	16808462	P-element_non-reference_ERS629855_temp_rp_19087	0	-
chr3L	18626002	18626020	P-element_non-reference_ERS629855_temp_rp_19366	0	+
chr3L	18786026	18786034	P-element_non-reference_ERS629855_temp_sr_19408	0	-
chr3L	21485102	21485170	P-element_non-reference_ERS629855_temp_rp_19858	0	+
chr3L	22408316	22408454	P-element_non-reference_ERS629855_temp_rp_20043	0	+
chr3R	3813627	3813827	P-element_non-reference_ERS629855_temp_rp_32227	0	+
chr3R	4453650	4453723	P-element_non-reference_ERS629855_temp_rp_32855	0	+
chr3R	5263920	5263923	P-element_non-reference_ERS629855_temp_rp_33143	0	+
chr3R	5367733	5367741	P-element_non-reference_ERS629855_temp_sr_33159	0	+
chr3R	5368252	5368284	P-element_non-reference_ERS629855_temp_rp_33160	0	+
chr3R	5672711	5672719	P-element_non-reference_ERS629855_temp_sr_33214	0	+
chr3R	5779435	5779443	P-element_non-reference_ERS629855_temp_sr_33245	0	+
chr3R	7087156	7087166	P-element_non-reference_ERS629855_temp_sr_33432	0	-
chr3R	7966663	7966735	P-element_non-reference_ERS629855_temp_rp_33614	0	+
chr3R	8250431	8250523	P-element_non-reference_ERS629855_temp_rp_33663	0	+
chr3R	8477651	8477748	P-element_non-reference_ERS629855_temp_rp_33691	0	-
chr3R	8477802	8477896	P-element_non-reference_ERS629855_temp_rp_33692	0	+
chr3R	9057254	9057317	P-element_non-reference_ERS629855_temp_rp_33758	0	-
chr3R	9515998	9516052	P-element_non-reference_ERS629855_temp_rp_33823	0	-
chr3R	9590922	9590976	P-element_non-reference_ERS629855_temp_rp_33835	0	-
chr3R	10170494	10170502	P-element_non-reference_ERS629855_temp_sr_33928	0	-
chr3R	13208451	13208458	P-element_non-reference_ERS629855_temp_rp_34352	0	+
chr3R	15095644	15095652	P-element_non-reference_ERS629855_temp_sr_34630	0	+
chr3R	15666084	15666094	P-element_non-reference_ERS629855_temp_sr_34684	0	+
chr3R	16236568	16236616	P-element_non-reference_ERS629855_temp_rp_34768	0	+
chr3R	16249972	16250015	P-element_non-reference_ERS629855_temp_rp_34772	0	+
chr3R	17713140	17713216	P-element_non-reference_ERS629855_temp_rp_34939	0	-
chr3R	19180584	19180650	P-element_non-reference_ERS629855_temp_rp_35183	0	+
chr3R	19403462	19403472	P-element_non-reference_ERS629855_temp_sr_35212	0	-
chr3R	20714583	20714592	P-element_non-reference_ERS629855_temp_rp_35399	0	-
chr3R	21296494	21296521	P-element_non-reference_ERS629855_temp_rp_35479	0	-
chr3R	21376472	21376485	P-element_non-reference_ERS629855_temp_rp_35487	0	+
chr3R	21719757	21719824	P-element_non-reference_ERS629855_temp_rp_35533	0	-
chr3R	21807887	21807895	P-element_non-reference_ERS629855_temp_sr_35550	0	+
chr3R	23229847	23229858	P-element_non-reference_ERS629855_temp_sr_35753	0	+
chr3R	24543941	24544001	P-element_non-reference_ERS629855_temp_rp_35936	0	+
chr3R	24650007	24650057	P-element_non-reference_ERS629855_temp_rp_35957	0	-
chr3R	27264035	27264041	P-element_non-reference_ERS629855_temp_rp_36248	0	-
chr3R	27281929	27281980	P-element_non-reference_ERS629855_temp_rp_36250	0	-
chr3R	28339641	28339767	P-element_non-reference_ERS629855_temp_rp_36389	0	+
chr3R	28891769	28891830	P-element_non-reference_ERS629855_temp_rp_36481	0	-
chr3R	31669163	31669173	P-element_non-reference_ERS629855_temp_sr_36850	0	+
chr3R	31842191	31842199	P-element_non-reference_ERS629855_temp_sr_36868	0	+
chr4	1031755	1031766	P-element_non-reference_ERS629855_temp_sr_37768	0	-
chrX	1209864	1209874	P-element_non-reference_ERS629855_temp_sr_38617	0	-
chrX	1899070	1899081	P-element_non-reference_ERS629855_temp_sr_38720	0	+
chrX	2012195	2012254	P-element_non-reference_ERS629855_temp_rp_38740	0	+
chrX	2642683	2642693	P-element_non-reference_ERS629855_temp_sr_38837	0	+
chrX	2950536	2950547	P-element_non-reference_ERS629855_temp_sr_38884	0	-
chrX	3003775	3003833	P-element_non-reference_ERS629855_temp_rp_38886	0	+
chrX	3742889	3742898	P-element_non-reference_ERS629855_temp_rp_39006	0	+
chrX	5561810	5561818	P-element_non-reference_ERS629855_temp_sr_39329	0	+
chrX	6193740	6193752	P-element_non-reference_ERS629855_temp_rp_39433	0	+
chrX	6283669	6283716	P-element_non-reference_ERS629855_temp_rp_39453	0	+
chrX	6998810	6998878	P-element_non-reference_ERS629855_temp_rp_39605	0	-
chrX	8420887	8420896	P-element_non-reference_ERS629855_temp_sr_39883	0	-
chrX	9042363	9042371	P-element_non-reference_ERS629855_temp_sr_40023	0	+
chrX	9704404	9704459	P-element_non-reference_ERS629855_temp_rp_40175	0	-
chrX	10735848	10735880	P-element_non-reference_ERS629855_temp_rp_40402	0	-
chrX	12389286	12389401	P-element_non-reference_ERS629855_temp_rp_40759	0	-
chrX	12744332	12744343	P-element_non-reference_ERS629855_temp_sr_40841	0	-
chrX	13642038	13642081	P-element_non-reference_ERS629855_temp_rp_40982	0	-
chrX	13755271	13755708	P-element_non-reference_ERS629855_temp_rp_40998	0	+
chrX	14208759	14208769	P-element_non-reference_ERS629855_temp_rp_41088	0	+
chrX	14222186	14222231	P-element_non-reference_ERS629855_temp_rp_41091	0	-
chrX	15009539	15009551	P-element_non-reference_ERS629855_temp_rp_41241	0	+
chrX	15298209	15298223	P-element_non-reference_ERS629855_temp_rp_41293	0	+
chrX	19298601	19298609	P-element_non-reference_ERS629855_temp_sr_41889	0	-
chrX	20656243	20656274	P-element_non-reference_ERS629855_temp_rp_42228	0	-
chrX	21457799	21457807	P-element_non-reference_ERS629855_temp_sr_42459	0	-
