# Supplementary material for: Genomic analysis of P elements in natural populations of Drosophila melanogaster
Source: PeerJ. 2017 Sep 15;5:e3824. doi: 10.7717/peerj.3824 (PMC5602686; doi:10.7717/peerj.3824)
Supplement: File S2 — Zip archive of browser extensible data (BED) files of predicted P element locations in genome sequences from 50 isofemale strains and 6 pool-seq samples from three global regions. Each sample has four BED files corresponding to raw (*raw.bed) and filtered (*nonredundant.bed) output from TEMP and RetroSeq, respectively. BED files for seven isofemale strains from Bergman & Haddrill (2015) are included here that do not have GD data in Ignatenko et al. (2015) but are included in the pool-seq samples, allowing comparisons to be made between isofemale strains and pool-seq samples for the same set of strains. [file peerj-05-3824-s002.zip › bed_files/ERS629855_temp_raw.bed]

track name="ERS629855_TEMP" description="ERS629855_TEMP"
chr2L	44133	44617	P-element_non-reference_ERS629855_temp_rp_189	0	+
chr2L	247117	247119	P-element_non-reference_ERS629855_temp_rp_229	0	+
chr2L	248949	249433	P-element_non-reference_ERS629855_temp_rp_230	0	+
chr2L	480165	480449	P-element_non-reference_ERS629855_temp_rp_276	0	-
chr2L	794249	794733	P-element_non-reference_ERS629855_temp_rp_317	0	-
chr2L	873889	874373	P-element_non-reference_ERS629855_temp_rp_325	0	+
chr2L	1727370	1727544	P-element_non-reference_ERS629855_temp_rp_439	0	-
chr2L	1737150	1737634	P-element_non-reference_ERS629855_temp_rp_440	0	-
chr2L	1737414	1737472	P-element_non-reference_ERS629855_temp_rp_441	0	+
chr2L	1911383	1911867	P-element_non-reference_ERS629855_temp_rp_459	0	-
chr2L	2197673	2197821	P-element_non-reference_ERS629855_temp_rp_500	0	+
chr2L	2216801	2217285	P-element_non-reference_ERS629855_temp_rp_504	0	-
chr2L	2232906	2233390	P-element_non-reference_ERS629855_temp_rp_507	0	+
chr2L	2362807	2362827	P-element_non-reference_ERS629855_temp_rp_549	0	+
chr2L	2364262	2364746	P-element_non-reference_ERS629855_temp_rp_550	0	+
chr2L	2808020	2808140	P-element_non-reference_ERS629855_temp_rp_612	0	-
chr2L	3049032	3049050	P-element_non-reference_ERS629855_temp_rp_648	0	-
chr2L	3452452	3452936	P-element_non-reference_ERS629855_temp_rp_709	0	+
chr2L	3632046	3632182	P-element_non-reference_ERS629855_temp_rp_728	0	+
chr2L	3632149	3632183	P-element_non-reference_ERS629855_temp_rp_729	0	-
chr2L	4820656	4821092	P-element_non-reference_ERS629855_temp_rp_851	0	+
chr2L	4928235	4928719	P-element_non-reference_ERS629855_temp_rp_880	0	-
chr2L	5000709	5000837	P-element_non-reference_ERS629855_temp_rp_890	0	-
chr2L	5027203	5027528	P-element_non-reference_ERS629855_temp_rp_892	0	+
chr2L	5108291	5108775	P-element_non-reference_ERS629855_temp_rp_896	0	-
chr2L	5296906	5297390	P-element_non-reference_ERS629855_temp_rp_921	0	+
chr2L	5658629	5658690	P-element_non-reference_ERS629855_temp_rp_983	0	+
chr2L	5801504	5801988	P-element_non-reference_ERS629855_temp_rp_1004	0	-
chr2L	5923263	5923747	P-element_non-reference_ERS629855_temp_rp_1016	0	+
chr2L	5980249	5980272	P-element_non-reference_ERS629855_temp_rp_1018	0	+
chr2L	6071094	6071155	P-element_non-reference_ERS629855_temp_rp_1030	0	+
chr2L	7576402	7576739	P-element_non-reference_ERS629855_temp_rp_1191	0	+
chr2L	7576412	7576903	P-element_non-reference_ERS629855_temp_rp_1192	0	-
chr2L	7991423	7991756	P-element_non-reference_ERS629855_temp_rp_1234	0	-
chr2L	8235398	8235882	P-element_non-reference_ERS629855_temp_rp_1261	0	-
chr2L	8989415	8989424	P-element_non-reference_ERS629855_temp_sr_1360	0	-
chr2L	9205484	9205493	P-element_non-reference_ERS629855_temp_rp_1387	0	+
chr2L	9285971	9286455	P-element_non-reference_ERS629855_temp_rp_1411	0	-
chr2L	9782314	9782535	P-element_non-reference_ERS629855_temp_rp_1488	0	+
chr2L	9897097	9897581	P-element_non-reference_ERS629855_temp_rp_1507	0	+
chr2L	9984265	9984749	P-element_non-reference_ERS629855_temp_rp_1517	0	-
chr2L	10345644	10346128	P-element_non-reference_ERS629855_temp_rp_1559	0	+
chr2L	10474360	10474371	P-element_non-reference_ERS629855_temp_rp_1576	0	+
chr2L	11155792	11156276	P-element_non-reference_ERS629855_temp_rp_1674	0	+
chr2L	11447949	11448013	P-element_non-reference_ERS629855_temp_rp_1713	0	+
chr2L	11668341	11668825	P-element_non-reference_ERS629855_temp_rp_1750	0	+
chr2L	12032334	12032818	P-element_non-reference_ERS629855_temp_rp_1794	0	-
chr2L	12399145	12399629	P-element_non-reference_ERS629855_temp_rp_1843	0	+
chr2L	12507813	12507942	P-element_non-reference_ERS629855_temp_rp_1860	0	+
chr2L	12545957	12546149	P-element_non-reference_ERS629855_temp_rp_1871	0	-
chr2L	13215593	13216077	P-element_non-reference_ERS629855_temp_rp_1976	0	-
chr2L	13245663	13246147	P-element_non-reference_ERS629855_temp_rp_1982	0	-
chr2L	13262367	13262851	P-element_non-reference_ERS629855_temp_rp_1986	0	-
chr2L	14399357	14399685	P-element_non-reference_ERS629855_temp_rp_2141	0	+
chr2L	14490486	14490970	P-element_non-reference_ERS629855_temp_rp_2156	0	-
chr2L	15332772	15332828	P-element_non-reference_ERS629855_temp_rp_2265	0	-
chr2L	15333545	15333632	P-element_non-reference_ERS629855_temp_rp_2266	0	-
chr2L	15748021	15748505	P-element_non-reference_ERS629855_temp_rp_2320	0	-
chr2L	15762632	15762775	P-element_non-reference_ERS629855_temp_rp_2321	0	-
chr2L	16352866	16353118	P-element_non-reference_ERS629855_temp_rp_2398	0	+
chr2L	16352907	16352936	P-element_non-reference_ERS629855_temp_rp_2399	0	-
chr2L	17384134	17384188	P-element_non-reference_ERS629855_temp_rp_2534	0	+
chr2L	19374571	19375055	P-element_non-reference_ERS629855_temp_rp_2821	0	+
chr2L	19378083	19378567	P-element_non-reference_ERS629855_temp_rp_2822	0	-
chr2L	19572949	19573032	P-element_non-reference_ERS629855_temp_rp_2845	0	-
chr2L	19827312	19827796	P-element_non-reference_ERS629855_temp_rp_2884	0	-
chr2L	20085370	20085403	P-element_non-reference_ERS629855_temp_rp_2933	0	-
chr2L	20117386	20117870	P-element_non-reference_ERS629855_temp_rp_2951	0	-
chr2L	20148607	20149091	P-element_non-reference_ERS629855_temp_rp_2966	0	-
chr2L	20223175	20223177	P-element_non-reference_ERS629855_temp_rp_3054	0	+
chr2L	21313903	21314387	P-element_non-reference_ERS629855_temp_rp_3308	0	+
chr2L	21653172	21653656	P-element_non-reference_ERS629855_temp_rp_3542	0	-
chr2L	22690226	22690230	P-element_non-reference_ERS629855_temp_rp_4680	0	+
chr2R	954066	954069	P-element_non-reference_ERS629855_temp_rp_6915	0	+
chr2R	3821592	3822076	P-element_non-reference_ERS629855_temp_rp_10864	0	+
chr2R	5693385	5693396	P-element_non-reference_ERS629855_temp_sr_13525	0	-
chr2R	6648623	6648796	P-element_non-reference_ERS629855_temp_rp_14055	0	+
chr2R	7025024	7025033	P-element_non-reference_ERS629855_temp_rp_14113	0	+
chr2R	7488678	7488686	P-element_non-reference_ERS629855_temp_sr_14191	0	+
chr2R	7496171	7496233	P-element_non-reference_ERS629855_temp_rp_14192	0	-
chr2R	7589597	7590081	P-element_non-reference_ERS629855_temp_rp_14212	0	-
chr2R	7783216	7783700	P-element_non-reference_ERS629855_temp_rp_14246	0	-
chr2R	8060347	8060359	P-element_non-reference_ERS629855_temp_rp_14287	0	-
chr2R	8166940	8167219	P-element_non-reference_ERS629855_temp_rp_14305	0	+
chr2R	8566067	8566551	P-element_non-reference_ERS629855_temp_rp_14378	0	-
chr2R	8649026	8649510	P-element_non-reference_ERS629855_temp_rp_14399	0	-
chr2R	8655630	8656114	P-element_non-reference_ERS629855_temp_rp_14402	0	+
chr2R	8666046	8666093	P-element_non-reference_ERS629855_temp_rp_14404	0	+
chr2R	8735658	8736142	P-element_non-reference_ERS629855_temp_rp_14413	0	+
chr2R	9090735	9091219	P-element_non-reference_ERS629855_temp_rp_14473	0	+
chr2R	9116175	9116659	P-element_non-reference_ERS629855_temp_rp_14478	0	-
chr2R	9540611	9540640	P-element_non-reference_ERS629855_temp_rp_14540	0	+
chr2R	9683926	9684410	P-element_non-reference_ERS629855_temp_rp_14555	0	+
chr2R	9958639	9959123	P-element_non-reference_ERS629855_temp_rp_14609	0	+
chr2R	10099465	10099949	P-element_non-reference_ERS629855_temp_rp_14627	0	-
chr2R	10100909	10100920	P-element_non-reference_ERS629855_temp_sr_14628	0	-
chr2R	10159847	10159853	P-element_non-reference_ERS629855_temp_rp_14636	0	-
chr2R	10225034	10225518	P-element_non-reference_ERS629855_temp_rp_14645	0	-
chr2R	10534115	10534599	P-element_non-reference_ERS629855_temp_rp_14690	0	-
chr2R	10534316	10534326	P-element_non-reference_ERS629855_temp_sr_14691	0	+
chr2R	10536005	10536489	P-element_non-reference_ERS629855_temp_rp_14692	0	-
chr2R	10541690	10541954	P-element_non-reference_ERS629855_temp_rp_14694	0	+
chr2R	10694989	10695473	P-element_non-reference_ERS629855_temp_rp_14719	0	+
chr2R	11106890	11106943	P-element_non-reference_ERS629855_temp_rp_14798	0	+
chr2R	11114676	11114687	P-element_non-reference_ERS629855_temp_sr_14800	0	+
chr2R	11202499	11202983	P-element_non-reference_ERS629855_temp_rp_14812	0	+
chr2R	11203890	11204070	P-element_non-reference_ERS629855_temp_rp_14813	0	+
chr2R	11365946	11365955	P-element_non-reference_ERS629855_temp_rp_14854	0	-
chr2R	11845030	11845493	P-element_non-reference_ERS629855_temp_rp_14913	0	+
chr2R	12173500	12173984	P-element_non-reference_ERS629855_temp_rp_14954	0	-
chr2R	12185306	12185790	P-element_non-reference_ERS629855_temp_rp_14956	0	-
chr2R	12437532	12437683	P-element_non-reference_ERS629855_temp_rp_14985	0	-
chr2R	12438865	12438875	P-element_non-reference_ERS629855_temp_sr_14986	0	-
chr2R	12510586	12510595	P-element_non-reference_ERS629855_temp_rp_14996	0	+
chr2R	12589534	12589799	P-element_non-reference_ERS629855_temp_rp_15017	0	+
chr2R	12670212	12670225	P-element_non-reference_ERS629855_temp_sr_15024	0	+
chr2R	12780369	12780449	P-element_non-reference_ERS629855_temp_rp_15036	0	+
chr2R	12996500	12996508	P-element_non-reference_ERS629855_temp_sr_15068	0	+
chr2R	12996981	12997465	P-element_non-reference_ERS629855_temp_rp_15069	0	+
chr2R	13593004	13593488	P-element_non-reference_ERS629855_temp_rp_15162	0	-
chr2R	13593308	13593317	P-element_non-reference_ERS629855_temp_rp_15163	0	+
chr2R	13822256	13822268	P-element_non-reference_ERS629855_temp_sr_15194	0	+
chr2R	14307442	14307845	P-element_non-reference_ERS629855_temp_rp_15285	0	+
chr2R	14884746	14884830	P-element_non-reference_ERS629855_temp_rp_15345	0	-
chr2R	14970777	14970786	P-element_non-reference_ERS629855_temp_sr_15352	0	-
chr2R	14970886	14971264	P-element_non-reference_ERS629855_temp_rp_15353	0	+
chr2R	15252432	15252916	P-element_non-reference_ERS629855_temp_rp_15391	0	-
chr2R	15372749	15373233	P-element_non-reference_ERS629855_temp_rp_15410	0	-
chr2R	15610618	15611102	P-element_non-reference_ERS629855_temp_rp_15453	0	+
chr2R	15613854	15614338	P-element_non-reference_ERS629855_temp_rp_15454	0	-
chr2R	15676218	15676227	P-element_non-reference_ERS629855_temp_sr_15467	0	+
chr2R	16007482	16007966	P-element_non-reference_ERS629855_temp_rp_15510	0	+
chr2R	16102497	16102673	P-element_non-reference_ERS629855_temp_rp_15523	0	-
chr2R	16187844	16188016	P-element_non-reference_ERS629855_temp_rp_15534	0	+
chr2R	16386332	16386816	P-element_non-reference_ERS629855_temp_rp_15569	0	-
chr2R	16579641	16579649	P-element_non-reference_ERS629855_temp_sr_15601	0	-
chr2R	16582072	16582553	P-element_non-reference_ERS629855_temp_rp_15602	0	+
chr2R	16731407	16731417	P-element_non-reference_ERS629855_temp_sr_15621	0	-
chr2R	16830438	16830737	P-element_non-reference_ERS629855_temp_rp_15631	0	-
chr2R	17097402	17097419	P-element_non-reference_ERS629855_temp_rp_15673	0	-
chr2R	17911315	17911799	P-element_non-reference_ERS629855_temp_rp_15772	0	+
chr2R	18611322	18611806	P-element_non-reference_ERS629855_temp_rp_15875	0	-
chr2R	18878055	18878539	P-element_non-reference_ERS629855_temp_rp_15916	0	-
chr2R	19128995	19129479	P-element_non-reference_ERS629855_temp_rp_15960	0	-
chr2R	19468242	19468307	P-element_non-reference_ERS629855_temp_rp_16003	0	-
chr2R	19630646	19631130	P-element_non-reference_ERS629855_temp_rp_16021	0	+
chr2R	20302263	20302747	P-element_non-reference_ERS629855_temp_rp_16089	0	-
chr2R	20343182	20343666	P-element_non-reference_ERS629855_temp_rp_16097	0	+
chr2R	20584044	20584528	P-element_non-reference_ERS629855_temp_rp_16140	0	+
chr2R	20867436	20867920	P-element_non-reference_ERS629855_temp_rp_16166	0	+
chr2R	21102158	21102207	P-element_non-reference_ERS629855_temp_rp_16193	0	-
chr2R	21378972	21379456	P-element_non-reference_ERS629855_temp_rp_16233	0	-
chr2R	21475418	21475528	P-element_non-reference_ERS629855_temp_rp_16245	0	+
chr2R	21646064	21646231	P-element_non-reference_ERS629855_temp_rp_16267	0	+
chr2R	21713358	21713636	P-element_non-reference_ERS629855_temp_rp_16275	0	+
chr2R	22314444	22314928	P-element_non-reference_ERS629855_temp_rp_16337	0	-
chr2R	22317151	22317635	P-element_non-reference_ERS629855_temp_rp_16338	0	-
chr2R	22317659	22317677	P-element_non-reference_ERS629855_temp_rp_16339	0	+
chr2R	22401935	22402419	P-element_non-reference_ERS629855_temp_rp_16347	0	-
chr2R	22402085	22402094	P-element_non-reference_ERS629855_temp_rp_16348	0	+
chr2R	22798886	22799370	P-element_non-reference_ERS629855_temp_rp_16394	0	+
chr2R	22892991	22893131	P-element_non-reference_ERS629855_temp_rp_16404	0	+
chr2R	23183956	23183964	P-element_non-reference_ERS629855_temp_sr_16439	0	-
chr2R	23580802	23581286	P-element_non-reference_ERS629855_temp_rp_16492	0	+
chr2R	23894896	23895416	P-element_non-reference_ERS629855_temp_rp_16540	0	+
chr2R	23933313	23933526	P-element_non-reference_ERS629855_temp_rp_16550	0	-
chr2R	23964136	23964620	P-element_non-reference_ERS629855_temp_rp_16551	0	-
chr2R	24063732	24063819	P-element_non-reference_ERS629855_temp_rp_16563	0	+
chr2R	24068807	24069291	P-element_non-reference_ERS629855_temp_rp_16564	0	+
chr2R	25257420	25257904	P-element_non-reference_ERS629855_temp_rp_16754	0	-
chr2R	25257422	25257906	P-element_non-reference_ERS629855_temp_rp_16755	0	+
chr3L	129313	129426	P-element_non-reference_ERS629855_temp_rp_16839	0	-
chr3L	263446	263930	P-element_non-reference_ERS629855_temp_rp_16857	0	-
chr3L	544230	544311	P-element_non-reference_ERS629855_temp_rp_16893	0	-
chr3L	639424	639908	P-element_non-reference_ERS629855_temp_rp_16912	0	-
chr3L	699785	699832	P-element_non-reference_ERS629855_temp_rp_16917	0	+
chr3L	707411	707895	P-element_non-reference_ERS629855_temp_rp_16919	0	-
chr3L	708158	708176	P-element_non-reference_ERS629855_temp_rp_16920	0	-
chr3L	749333	749342	P-element_non-reference_ERS629855_temp_sr_16926	0	-
chr3L	959396	959880	P-element_non-reference_ERS629855_temp_rp_16959	0	-
chr3L	1318694	1318702	P-element_non-reference_ERS629855_temp_sr_17004	0	-
chr3L	1336165	1336649	P-element_non-reference_ERS629855_temp_rp_17005	0	-
chr3L	1442745	1443229	P-element_non-reference_ERS629855_temp_rp_17017	0	+
chr3L	1517192	1517309	P-element_non-reference_ERS629855_temp_rp_17029	0	-
chr3L	1586550	1586636	P-element_non-reference_ERS629855_temp_rp_17036	0	+
chr3L	2777711	2778195	P-element_non-reference_ERS629855_temp_rp_17190	0	-
chr3L	3250387	3250431	P-element_non-reference_ERS629855_temp_rp_17266	0	-
chr3L	3765800	3765887	P-element_non-reference_ERS629855_temp_rp_17341	0	+
chr3L	4102652	4102693	P-element_non-reference_ERS629855_temp_rp_17402	0	-
chr3L	4395124	4395608	P-element_non-reference_ERS629855_temp_rp_17440	0	+
chr3L	5248353	5248473	P-element_non-reference_ERS629855_temp_rp_17567	0	-
chr3L	5249203	5249547	P-element_non-reference_ERS629855_temp_rp_17568	0	-
chr3L	5277908	5277916	P-element_non-reference_ERS629855_temp_sr_17580	0	+
chr3L	5423758	5424241	P-element_non-reference_ERS629855_temp_rp_17594	0	-
chr3L	5751884	5752368	P-element_non-reference_ERS629855_temp_rp_17636	0	+
chr3L	5781703	5782187	P-element_non-reference_ERS629855_temp_rp_17638	0	-
chr3L	5932172	5932656	P-element_non-reference_ERS629855_temp_rp_17662	0	-
chr3L	5976115	5976139	P-element_non-reference_ERS629855_temp_rp_17670	0	+
chr3L	6217939	6218423	P-element_non-reference_ERS629855_temp_rp_17706	0	+
chr3L	6218020	6218239	P-element_non-reference_ERS629855_temp_rp_17707	0	-
chr3L	6789757	6790241	P-element_non-reference_ERS629855_temp_rp_17787	0	-
chr3L	6866288	6866772	P-element_non-reference_ERS629855_temp_rp_17798	0	-
chr3L	7809875	7809982	P-element_non-reference_ERS629855_temp_rp_17912	0	+
chr3L	8038280	8038764	P-element_non-reference_ERS629855_temp_rp_17958	0	-
chr3L	8360988	8361068	P-element_non-reference_ERS629855_temp_rp_17990	0	+
chr3L	8431629	8432113	P-element_non-reference_ERS629855_temp_rp_17998	0	-
chr3L	8675566	8676050	P-element_non-reference_ERS629855_temp_rp_18022	0	-
chr3L	9401678	9401739	P-element_non-reference_ERS629855_temp_rp_18117	0	+
chr3L	9423148	9423632	P-element_non-reference_ERS629855_temp_rp_18123	0	+
chr3L	9851686	9852170	P-element_non-reference_ERS629855_temp_rp_18199	0	-
chr3L	10363936	10364420	P-element_non-reference_ERS629855_temp_rp_18257	0	+
chr3L	10717933	10718417	P-element_non-reference_ERS629855_temp_rp_18292	0	+
chr3L	10857870	10858354	P-element_non-reference_ERS629855_temp_rp_18320	0	+
chr3L	11096776	11097260	P-element_non-reference_ERS629855_temp_rp_18347	0	+
chr3L	11123931	11124415	P-element_non-reference_ERS629855_temp_rp_18355	0	+
chr3L	11580602	11581086	P-element_non-reference_ERS629855_temp_rp_18409	0	+
chr3L	11587738	11587782	P-element_non-reference_ERS629855_temp_rp_18411	0	+
chr3L	11778366	11778850	P-element_non-reference_ERS629855_temp_rp_18437	0	-
chr3L	12138259	12138497	P-element_non-reference_ERS629855_temp_rp_18470	0	+
chr3L	12809886	12810370	P-element_non-reference_ERS629855_temp_rp_18572	0	+
chr3L	12914593	12914663	P-element_non-reference_ERS629855_temp_rp_18586	0	-
chr3L	13477487	13477550	P-element_non-reference_ERS629855_temp_rp_18642	0	+
chr3L	13938720	13939204	P-element_non-reference_ERS629855_temp_rp_18700	0	+
chr3L	13939146	13939396	P-element_non-reference_ERS629855_temp_rp_18701	0	-
chr3L	14122236	14122247	P-element_non-reference_ERS629855_temp_sr_18737	0	-
chr3L	14219566	14219713	P-element_non-reference_ERS629855_temp_rp_18747	0	-
chr3L	14477146	14477154	P-element_non-reference_ERS629855_temp_sr_18772	0	-
chr3L	14756490	14756542	P-element_non-reference_ERS629855_temp_rp_18809	0	+
chr3L	15234161	15234645	P-element_non-reference_ERS629855_temp_rp_18880	0	-
chr3L	15304349	15304833	P-element_non-reference_ERS629855_temp_rp_18892	0	-
chr3L	15884196	15884680	P-element_non-reference_ERS629855_temp_rp_18965	0	-
chr3L	16103149	16103633	P-element_non-reference_ERS629855_temp_rp_18987	0	+
chr3L	16408368	16408377	P-element_non-reference_ERS629855_temp_sr_19037	0	+
chr3L	16660696	16660872	P-element_non-reference_ERS629855_temp_rp_19067	0	+
chr3L	16808390	16808462	P-element_non-reference_ERS629855_temp_rp_19087	0	-
chr3L	17432681	17433165	P-element_non-reference_ERS629855_temp_rp_19184	0	-
chr3L	18153627	18154111	P-element_non-reference_ERS629855_temp_rp_19302	0	+
chr3L	18625830	18626314	P-element_non-reference_ERS629855_temp_rp_19365	0	-
chr3L	18626002	18626020	P-element_non-reference_ERS629855_temp_rp_19366	0	+
chr3L	18786026	18786034	P-element_non-reference_ERS629855_temp_sr_19408	0	-
chr3L	19899178	19899384	P-element_non-reference_ERS629855_temp_rp_19558	0	-
chr3L	19899485	19899969	P-element_non-reference_ERS629855_temp_rp_19559	0	+
chr3L	20022052	20022536	P-element_non-reference_ERS629855_temp_rp_19572	0	-
chr3L	20348842	20349005	P-element_non-reference_ERS629855_temp_rp_19648	0	+
chr3L	20401446	20401848	P-element_non-reference_ERS629855_temp_rp_19659	0	+
chr3L	21240016	21240500	P-element_non-reference_ERS629855_temp_rp_19807	0	-
chr3L	21346598	21346832	P-element_non-reference_ERS629855_temp_rp_19824	0	-
chr3L	21485102	21485170	P-element_non-reference_ERS629855_temp_rp_19858	0	+
chr3L	21602389	21602873	P-element_non-reference_ERS629855_temp_rp_19888	0	-
chr3L	22408316	22408454	P-element_non-reference_ERS629855_temp_rp_20043	0	+
chr3L	22864867	22865351	P-element_non-reference_ERS629855_temp_rp_20173	0	-
chr3L	27420724	27421208	P-element_non-reference_ERS629855_temp_rp_26438	0	-
chr3R	3813627	3813827	P-element_non-reference_ERS629855_temp_rp_32227	0	+
chr3R	4453650	4453723	P-element_non-reference_ERS629855_temp_rp_32855	0	+
chr3R	4538116	4538600	P-element_non-reference_ERS629855_temp_rp_32911	0	-
chr3R	5086903	5087236	P-element_non-reference_ERS629855_temp_rp_33112	0	+
chr3R	5087107	5087209	P-element_non-reference_ERS629855_temp_rp_33113	0	-
chr3R	5263920	5263923	P-element_non-reference_ERS629855_temp_rp_33143	0	+
chr3R	5354629	5354771	P-element_non-reference_ERS629855_temp_rp_33156	0	-
chr3R	5367733	5367741	P-element_non-reference_ERS629855_temp_sr_33159	0	+
chr3R	5368252	5368284	P-element_non-reference_ERS629855_temp_rp_33160	0	+
chr3R	5508244	5508728	P-element_non-reference_ERS629855_temp_rp_33178	0	-
chr3R	5599842	5600326	P-element_non-reference_ERS629855_temp_rp_33199	0	+
chr3R	5654634	5654954	P-element_non-reference_ERS629855_temp_rp_33210	0	+
chr3R	5672200	5672684	P-element_non-reference_ERS629855_temp_rp_33213	0	-
chr3R	5672711	5672719	P-element_non-reference_ERS629855_temp_sr_33214	0	+
chr3R	5716364	5716848	P-element_non-reference_ERS629855_temp_rp_33225	0	-
chr3R	5779435	5779443	P-element_non-reference_ERS629855_temp_sr_33245	0	+
chr3R	5855914	5856398	P-element_non-reference_ERS629855_temp_rp_33258	0	-
chr3R	6081921	6082405	P-element_non-reference_ERS629855_temp_rp_33298	0	-
chr3R	7087156	7087166	P-element_non-reference_ERS629855_temp_sr_33432	0	-
chr3R	7227870	7228354	P-element_non-reference_ERS629855_temp_rp_33465	0	-
chr3R	7491255	7491739	P-element_non-reference_ERS629855_temp_rp_33517	0	-
chr3R	7913532	7914016	P-element_non-reference_ERS629855_temp_rp_33605	0	+
chr3R	7966663	7966735	P-element_non-reference_ERS629855_temp_rp_33614	0	+
chr3R	8090576	8091060	P-element_non-reference_ERS629855_temp_rp_33631	0	+
chr3R	8090592	8091076	P-element_non-reference_ERS629855_temp_rp_33632	0	-
chr3R	8093525	8094009	P-element_non-reference_ERS629855_temp_rp_33633	0	+
chr3R	8093595	8094079	P-element_non-reference_ERS629855_temp_rp_33634	0	-
chr3R	8122591	8123075	P-element_non-reference_ERS629855_temp_rp_33638	0	+
chr3R	8250431	8250523	P-element_non-reference_ERS629855_temp_rp_33663	0	+
chr3R	8477651	8477748	P-element_non-reference_ERS629855_temp_rp_33691	0	-
chr3R	8477802	8477896	P-element_non-reference_ERS629855_temp_rp_33692	0	+
chr3R	8816361	8816845	P-element_non-reference_ERS629855_temp_rp_33719	0	-
chr3R	8895525	8896009	P-element_non-reference_ERS629855_temp_rp_33736	0	+
chr3R	8945734	8946218	P-element_non-reference_ERS629855_temp_rp_33748	0	-
chr3R	9033793	9034277	P-element_non-reference_ERS629855_temp_rp_33755	0	+
chr3R	9057254	9057317	P-element_non-reference_ERS629855_temp_rp_33758	0	-
chr3R	9057519	9058003	P-element_non-reference_ERS629855_temp_rp_33759	0	-
chr3R	9157627	9158111	P-element_non-reference_ERS629855_temp_rp_33771	0	+
chr3R	9425587	9425668	P-element_non-reference_ERS629855_temp_rp_33797	0	+
chr3R	9515998	9516052	P-element_non-reference_ERS629855_temp_rp_33823	0	-
chr3R	9590922	9590976	P-element_non-reference_ERS629855_temp_rp_33835	0	-
chr3R	9791525	9791641	P-element_non-reference_ERS629855_temp_rp_33860	0	+
chr3R	9873622	9873908	P-element_non-reference_ERS629855_temp_rp_33875	0	-
chr3R	10093718	10093823	P-element_non-reference_ERS629855_temp_rp_33908	0	+
chr3R	10144300	10144784	P-element_non-reference_ERS629855_temp_rp_33921	0	-
chr3R	10144741	10145225	P-element_non-reference_ERS629855_temp_rp_33922	0	+
chr3R	10170308	10170792	P-element_non-reference_ERS629855_temp_rp_33927	0	+
chr3R	10170494	10170502	P-element_non-reference_ERS629855_temp_sr_33928	0	-
chr3R	10212767	10213251	P-element_non-reference_ERS629855_temp_rp_33934	0	-
chr3R	10388005	10388489	P-element_non-reference_ERS629855_temp_rp_33963	0	-
chr3R	11568679	11569163	P-element_non-reference_ERS629855_temp_rp_34111	0	-
chr3R	11604490	11604974	P-element_non-reference_ERS629855_temp_rp_34114	0	-
chr3R	11758947	11759363	P-element_non-reference_ERS629855_temp_rp_34133	0	-
chr3R	11764407	11764891	P-element_non-reference_ERS629855_temp_rp_34137	0	+
chr3R	11956340	11956824	P-element_non-reference_ERS629855_temp_rp_34159	0	-
chr3R	12271186	12271670	P-element_non-reference_ERS629855_temp_rp_34187	0	+
chr3R	12719968	12719977	P-element_non-reference_ERS629855_temp_rp_34287	0	-
chr3R	13208451	13208458	P-element_non-reference_ERS629855_temp_rp_34352	0	+
chr3R	13260340	13260824	P-element_non-reference_ERS629855_temp_rp_34363	0	+
chr3R	13379861	13379934	P-element_non-reference_ERS629855_temp_rp_34381	0	+
chr3R	14286402	14286630	P-element_non-reference_ERS629855_temp_rp_34503	0	-
chr3R	14327050	14327534	P-element_non-reference_ERS629855_temp_rp_34515	0	-
chr3R	15095644	15095652	P-element_non-reference_ERS629855_temp_sr_34630	0	+
chr3R	15290476	15290960	P-element_non-reference_ERS629855_temp_rp_34651	0	-
chr3R	15342800	15343040	P-element_non-reference_ERS629855_temp_rp_34655	0	-
chr3R	15613099	15613583	P-element_non-reference_ERS629855_temp_rp_34683	0	+
chr3R	15666084	15666094	P-element_non-reference_ERS629855_temp_sr_34684	0	+
chr3R	15793484	15793968	P-element_non-reference_ERS629855_temp_rp_34703	0	+
chr3R	16051444	16051568	P-element_non-reference_ERS629855_temp_rp_34740	0	+
chr3R	16232589	16233073	P-element_non-reference_ERS629855_temp_rp_34766	0	+
chr3R	16236568	16236616	P-element_non-reference_ERS629855_temp_rp_34768	0	+
chr3R	16249972	16250015	P-element_non-reference_ERS629855_temp_rp_34772	0	+
chr3R	16280917	16280977	P-element_non-reference_ERS629855_temp_rp_34779	0	+
chr3R	17056175	17056659	P-element_non-reference_ERS629855_temp_rp_34853	0	-
chr3R	17713140	17713216	P-element_non-reference_ERS629855_temp_rp_34939	0	-
chr3R	17943912	17944078	P-element_non-reference_ERS629855_temp_rp_34986	0	-
chr3R	17944076	17944291	P-element_non-reference_ERS629855_temp_rp_34987	0	+
chr3R	18121718	18121961	P-element_non-reference_ERS629855_temp_rp_35022	0	+
chr3R	18573454	18573938	P-element_non-reference_ERS629855_temp_rp_35091	0	-
chr3R	18739926	18740410	P-element_non-reference_ERS629855_temp_rp_35107	0	+
chr3R	18740015	18740115	P-element_non-reference_ERS629855_temp_rp_35108	0	-
chr3R	19180584	19180650	P-element_non-reference_ERS629855_temp_rp_35183	0	+
chr3R	19403462	19403472	P-element_non-reference_ERS629855_temp_sr_35212	0	-
chr3R	20284353	20284837	P-element_non-reference_ERS629855_temp_rp_35329	0	-
chr3R	20714583	20714592	P-element_non-reference_ERS629855_temp_rp_35399	0	-
chr3R	20797179	20797663	P-element_non-reference_ERS629855_temp_rp_35402	0	+
chr3R	21296527	21296537	P-element_non-reference_ERS629855_temp_sr_35478	0	+
chr3R	21296494	21296521	P-element_non-reference_ERS629855_temp_rp_35479	0	-
chr3R	21376472	21376485	P-element_non-reference_ERS629855_temp_rp_35487	0	+
chr3R	21719757	21719824	P-element_non-reference_ERS629855_temp_rp_35533	0	-
chr3R	21807887	21807895	P-element_non-reference_ERS629855_temp_sr_35550	0	+
chr3R	22182244	22182728	P-element_non-reference_ERS629855_temp_rp_35605	0	+
chr3R	22369156	22369194	P-element_non-reference_ERS629855_temp_rp_35636	0	+
chr3R	22971252	22971736	P-element_non-reference_ERS629855_temp_rp_35716	0	+
chr3R	23229847	23229858	P-element_non-reference_ERS629855_temp_sr_35753	0	+
chr3R	23679741	23680225	P-element_non-reference_ERS629855_temp_rp_35810	0	-
chr3R	23942762	23943208	P-element_non-reference_ERS629855_temp_rp_35854	0	-
chr3R	24543468	24543952	P-element_non-reference_ERS629855_temp_rp_35935	0	-
chr3R	24543941	24544001	P-element_non-reference_ERS629855_temp_rp_35936	0	+
chr3R	24650007	24650057	P-element_non-reference_ERS629855_temp_rp_35957	0	-
chr3R	25689237	25689721	P-element_non-reference_ERS629855_temp_rp_36081	0	-
chr3R	26036883	26037039	P-element_non-reference_ERS629855_temp_rp_36124	0	+
chr3R	26636124	26636608	P-element_non-reference_ERS629855_temp_rp_36179	0	-
chr3R	26980529	26981013	P-element_non-reference_ERS629855_temp_rp_36211	0	+
chr3R	27264035	27264041	P-element_non-reference_ERS629855_temp_rp_36248	0	-
chr3R	27281929	27281980	P-element_non-reference_ERS629855_temp_rp_36250	0	-
chr3R	27281975	27282030	P-element_non-reference_ERS629855_temp_rp_36251	0	+
chr3R	27580985	27581469	P-element_non-reference_ERS629855_temp_rp_36284	0	-
chr3R	28339641	28339767	P-element_non-reference_ERS629855_temp_rp_36389	0	+
chr3R	28696034	28696518	P-element_non-reference_ERS629855_temp_rp_36453	0	-
chr3R	28891769	28891830	P-element_non-reference_ERS629855_temp_rp_36481	0	-
chr3R	29758970	29759454	P-element_non-reference_ERS629855_temp_rp_36606	0	-
chr3R	29759177	29759661	P-element_non-reference_ERS629855_temp_rp_36607	0	+
chr3R	30387421	30387645	P-element_non-reference_ERS629855_temp_rp_36683	0	+
chr3R	30529095	30529579	P-element_non-reference_ERS629855_temp_rp_36699	0	+
chr3R	31087987	31088471	P-element_non-reference_ERS629855_temp_rp_36786	0	+
chr3R	31669163	31669173	P-element_non-reference_ERS629855_temp_sr_36850	0	+
chr3R	31842191	31842199	P-element_non-reference_ERS629855_temp_sr_36868	0	+
chr4	1031755	1031766	P-element_non-reference_ERS629855_temp_sr_37768	0	-
chr4	1230479	1230682	P-element_non-reference_ERS629855_temp_rp_37943	0	-
chrM	11829	12313	P-element_non-reference_ERS629855_temp_rp_38186	0	-
chrX	935232	935430	P-element_non-reference_ERS629855_temp_rp_38567	0	-
chrX	1209864	1209874	P-element_non-reference_ERS629855_temp_sr_38616	0	+
chrX	1209864	1209874	P-element_non-reference_ERS629855_temp_sr_38617	0	-
chrX	1623255	1623739	P-element_non-reference_ERS629855_temp_rp_38675	0	+
chrX	1899070	1899081	P-element_non-reference_ERS629855_temp_sr_38720	0	+
chrX	2012100	2012300	P-element_non-reference_ERS629855_temp_rp_38739	0	-
chrX	2012195	2012254	P-element_non-reference_ERS629855_temp_rp_38740	0	+
chrX	2184214	2184698	P-element_non-reference_ERS629855_temp_rp_38764	0	-
chrX	2518035	2518081	P-element_non-reference_ERS629855_temp_rp_38822	0	-
chrX	2633945	2634206	P-element_non-reference_ERS629855_temp_rp_38836	0	+
chrX	2642683	2642693	P-element_non-reference_ERS629855_temp_sr_38837	0	+
chrX	2685227	2685656	P-element_non-reference_ERS629855_temp_rp_38845	0	+
chrX	2685433	2685582	P-element_non-reference_ERS629855_temp_rp_38846	0	-
chrX	2950536	2950547	P-element_non-reference_ERS629855_temp_sr_38884	0	-
chrX	3003775	3003833	P-element_non-reference_ERS629855_temp_rp_38886	0	+
chrX	3134642	3135126	P-element_non-reference_ERS629855_temp_rp_38914	0	+
chrX	3372916	3373018	P-element_non-reference_ERS629855_temp_rp_38941	0	-
chrX	3372967	3373256	P-element_non-reference_ERS629855_temp_rp_38942	0	+
chrX	3435492	3435893	P-element_non-reference_ERS629855_temp_rp_38947	0	+
chrX	3451370	3451445	P-element_non-reference_ERS629855_temp_rp_38951	0	-
chrX	3742889	3742898	P-element_non-reference_ERS629855_temp_rp_39006	0	+
chrX	4100885	4101369	P-element_non-reference_ERS629855_temp_rp_39075	0	+
chrX	4324682	4325166	P-element_non-reference_ERS629855_temp_rp_39108	0	+
chrX	4424851	4425158	P-element_non-reference_ERS629855_temp_rp_39119	0	+
chrX	5046532	5047016	P-element_non-reference_ERS629855_temp_rp_39223	0	-
chrX	5418417	5418901	P-element_non-reference_ERS629855_temp_rp_39299	0	+
chrX	5561810	5561818	P-element_non-reference_ERS629855_temp_sr_39329	0	+
chrX	5679592	5680076	P-element_non-reference_ERS629855_temp_rp_39353	0	-
chrX	5965858	5965957	P-element_non-reference_ERS629855_temp_rp_39406	0	-
chrX	5988572	5989056	P-element_non-reference_ERS629855_temp_rp_39411	0	-
chrX	6050793	6051277	P-element_non-reference_ERS629855_temp_rp_39418	0	-
chrX	6193740	6193752	P-element_non-reference_ERS629855_temp_rp_39433	0	+
chrX	6283389	6283712	P-element_non-reference_ERS629855_temp_rp_39452	0	-
chrX	6283669	6283716	P-element_non-reference_ERS629855_temp_rp_39453	0	+
chrX	6330737	6330868	P-element_non-reference_ERS629855_temp_rp_39461	0	-
chrX	6759145	6759225	P-element_non-reference_ERS629855_temp_rp_39561	0	+
chrX	6998643	6999127	P-element_non-reference_ERS629855_temp_rp_39604	0	+
chrX	6998810	6998878	P-element_non-reference_ERS629855_temp_rp_39605	0	-
chrX	7194897	7195109	P-element_non-reference_ERS629855_temp_rp_39633	0	-
chrX	7299949	7299958	P-element_non-reference_ERS629855_temp_rp_39653	0	+
chrX	7345693	7346177	P-element_non-reference_ERS629855_temp_rp_39662	0	-
chrX	7969637	7970121	P-element_non-reference_ERS629855_temp_rp_39766	0	-
chrX	8060512	8060807	P-element_non-reference_ERS629855_temp_rp_39791	0	+
chrX	8420887	8420896	P-element_non-reference_ERS629855_temp_sr_39883	0	-
chrX	8573970	8574454	P-element_non-reference_ERS629855_temp_rp_39915	0	+
chrX	9041984	9042312	P-element_non-reference_ERS629855_temp_rp_40022	0	-
chrX	9042363	9042371	P-element_non-reference_ERS629855_temp_sr_40023	0	+
chrX	9048928	9049412	P-element_non-reference_ERS629855_temp_rp_40024	0	+
chrX	9110206	9110690	P-element_non-reference_ERS629855_temp_rp_40043	0	-
chrX	9135321	9135805	P-element_non-reference_ERS629855_temp_rp_40048	0	-
chrX	9466336	9466604	P-element_non-reference_ERS629855_temp_rp_40126	0	-
chrX	9584184	9584552	P-element_non-reference_ERS629855_temp_rp_40153	0	+
chrX	9685769	9685910	P-element_non-reference_ERS629855_temp_rp_40172	0	-
chrX	9704404	9704459	P-element_non-reference_ERS629855_temp_rp_40175	0	-
chrX	10289831	10290315	P-element_non-reference_ERS629855_temp_rp_40298	0	+
chrX	10290059	10290279	P-element_non-reference_ERS629855_temp_rp_40299	0	-
chrX	10398765	10399249	P-element_non-reference_ERS629855_temp_rp_40317	0	-
chrX	10735848	10735880	P-element_non-reference_ERS629855_temp_rp_40402	0	-
chrX	10757373	10757665	P-element_non-reference_ERS629855_temp_rp_40406	0	+
chrX	11039841	11039921	P-element_non-reference_ERS629855_temp_rp_40496	0	-
chrX	11611261	11611745	P-element_non-reference_ERS629855_temp_rp_40592	0	-
chrX	11704888	11705372	P-element_non-reference_ERS629855_temp_rp_40603	0	-
chrX	11714941	11715245	P-element_non-reference_ERS629855_temp_rp_40606	0	+
chrX	11806751	11807235	P-element_non-reference_ERS629855_temp_rp_40632	0	+
chrX	12389286	12389401	P-element_non-reference_ERS629855_temp_rp_40759	0	-
chrX	12546948	12547432	P-element_non-reference_ERS629855_temp_rp_40801	0	+
chrX	12568134	12568618	P-element_non-reference_ERS629855_temp_rp_40803	0	-
chrX	12744332	12744343	P-element_non-reference_ERS629855_temp_sr_40841	0	-
chrX	12760538	12761022	P-element_non-reference_ERS629855_temp_rp_40844	0	+
chrX	13422352	13422493	P-element_non-reference_ERS629855_temp_rp_40952	0	+
chrX	13642038	13642081	P-element_non-reference_ERS629855_temp_rp_40982	0	-
chrX	13642052	13642536	P-element_non-reference_ERS629855_temp_rp_40983	0	+
chrX	13755271	13755708	P-element_non-reference_ERS629855_temp_rp_40998	0	+
chrX	13758309	13758793	P-element_non-reference_ERS629855_temp_rp_40999	0	+
chrX	13762707	13762921	P-element_non-reference_ERS629855_temp_rp_41001	0	+
chrX	13774861	13775345	P-element_non-reference_ERS629855_temp_rp_41004	0	-
chrX	13954724	13955208	P-element_non-reference_ERS629855_temp_rp_41044	0	-
chrX	14208759	14208769	P-element_non-reference_ERS629855_temp_rp_41088	0	+
chrX	14211173	14211511	P-element_non-reference_ERS629855_temp_rp_41089	0	+
chrX	14222186	14222231	P-element_non-reference_ERS629855_temp_rp_41091	0	-
chrX	14243645	14243797	P-element_non-reference_ERS629855_temp_rp_41094	0	+
chrX	14320798	14321282	P-element_non-reference_ERS629855_temp_rp_41104	0	-
chrX	14395343	14395827	P-element_non-reference_ERS629855_temp_rp_41125	0	-
chrX	14696421	14696905	P-element_non-reference_ERS629855_temp_rp_41183	0	+
chrX	14814409	14814893	P-element_non-reference_ERS629855_temp_rp_41211	0	-
chrX	15009539	15009551	P-element_non-reference_ERS629855_temp_rp_41241	0	+
chrX	15024354	15024426	P-element_non-reference_ERS629855_temp_rp_41246	0	-
chrX	15076786	15077270	P-element_non-reference_ERS629855_temp_rp_41263	0	+
chrX	15298209	15298223	P-element_non-reference_ERS629855_temp_rp_41293	0	+
chrX	15578295	15578329	P-element_non-reference_ERS629855_temp_rp_41336	0	+
chrX	15813061	15813430	P-element_non-reference_ERS629855_temp_rp_41377	0	+
chrX	15813128	15813259	P-element_non-reference_ERS629855_temp_rp_41378	0	-
chrX	15817736	15818220	P-element_non-reference_ERS629855_temp_rp_41379	0	+
chrX	17599604	17599736	P-element_non-reference_ERS629855_temp_rp_41627	0	+
chrX	17640155	17640231	P-element_non-reference_ERS629855_temp_rp_41637	0	-
chrX	17710729	17710995	P-element_non-reference_ERS629855_temp_rp_41644	0	+
chrX	17738425	17738643	P-element_non-reference_ERS629855_temp_rp_41645	0	+
chrX	19153520	19153718	P-element_non-reference_ERS629855_temp_rp_41865	0	-
chrX	19298601	19298609	P-element_non-reference_ERS629855_temp_sr_41889	0	-
chrX	19605314	19605798	P-element_non-reference_ERS629855_temp_rp_41942	0	+
chrX	19887055	19887117	P-element_non-reference_ERS629855_temp_rp_41999	0	-
chrX	19887194	19887236	P-element_non-reference_ERS629855_temp_rp_42000	0	+
chrX	20063762	20064246	P-element_non-reference_ERS629855_temp_rp_42059	0	+
chrX	20330582	20331066	P-element_non-reference_ERS629855_temp_rp_42141	0	+
chrX	20449263	20449600	P-element_non-reference_ERS629855_temp_rp_42181	0	-
chrX	20656243	20656274	P-element_non-reference_ERS629855_temp_rp_42228	0	-
chrX	21054449	21054772	P-element_non-reference_ERS629855_temp_rp_42308	0	+
chrX	21400667	21401151	P-element_non-reference_ERS629855_temp_rp_42446	0	+
chrX	21457799	21457807	P-element_non-reference_ERS629855_temp_sr_42459	0	-
chrY	858405	858889	P-element_non-reference_ERS629855_temp_rp_45740	0	+
