# Supplementary material for: Genomic analysis of P elements in natural populations of Drosophila melanogaster
Source: PeerJ. 2017 Sep 15;5:e3824. doi: 10.7717/peerj.3824 (PMC5602686; doi:10.7717/peerj.3824)
Supplement: File S2 — Zip archive of browser extensible data (BED) files of predicted P element locations in genome sequences from 50 isofemale strains and 6 pool-seq samples from three global regions. Each sample has four BED files corresponding to raw (*raw.bed) and filtered (*nonredundant.bed) output from TEMP and RetroSeq, respectively. BED files for seven isofemale strains from Bergman & Haddrill (2015) are included here that do not have GD data in Ignatenko et al. (2015) but are included in the pool-seq samples, allowing comparisons to be made between isofemale strains and pool-seq samples for the same set of strains. [file peerj-05-3824-s002.zip › bed_files/ERS629856_retroseq_raw.bed]

track name="ERS629856_RetroSeq" description="ERS629856_RetroSeq"
chr2L	222542	222544	P-element_non-reference_ERS629856_retroseq_rp_9	0	.
chr2L	490589	490591	P-element_non-reference_ERS629856_retroseq_rp_11	0	.
chr2L	2752353	2752355	P-element_non-reference_ERS629856_retroseq_rp_48	0	.
chr2L	2755107	2755109	P-element_non-reference_ERS629856_retroseq_rp_49	0	.
chr2L	3355375	3355377	P-element_non-reference_ERS629856_retroseq_rp_61	0	.
chr2L	3632145	3632147	P-element_non-reference_ERS629856_retroseq_rp_67	0	.
chr2L	5270709	5270711	P-element_non-reference_ERS629856_retroseq_rp_104	0	.
chr2L	5658568	5658570	P-element_non-reference_ERS629856_retroseq_rp_111	0	.
chr2L	7013328	7013330	P-element_non-reference_ERS629856_retroseq_rp_138	0	.
chr2L	7211506	7211508	P-element_non-reference_ERS629856_retroseq_rp_141	0	.
chr2L	9616833	9616835	P-element_non-reference_ERS629856_retroseq_rp_187	0	.
chr2L	10506848	10506850	P-element_non-reference_ERS629856_retroseq_rp_211	0	.
chr2L	15333810	15333812	P-element_non-reference_ERS629856_retroseq_rp_334	0	.
chr2L	16223945	16223947	P-element_non-reference_ERS629856_retroseq_rp_360	0	.
chr2L	19571983	19571985	P-element_non-reference_ERS629856_retroseq_rp_443	0	.
chr2L	20085275	20085277	P-element_non-reference_ERS629856_retroseq_rp_462	0	.
chr2L	20797109	20797111	P-element_non-reference_ERS629856_retroseq_rp_499	0	.
chr2L	21828704	21828706	P-element_non-reference_ERS629856_retroseq_rp_535	0	.
chr2R	6872715	6872717	P-element_non-reference_ERS629856_retroseq_rp_869	0	.
chr2R	6985657	6985659	P-element_non-reference_ERS629856_retroseq_rp_872	0	.
chr2R	7489967	7489969	P-element_non-reference_ERS629856_retroseq_rp_881	0	.
chr2R	7623066	7623068	P-element_non-reference_ERS629856_retroseq_rp_885	0	.
chr2R	9553433	9553435	P-element_non-reference_ERS629856_retroseq_rp_927	0	.
chr2R	9692006	9692008	P-element_non-reference_ERS629856_retroseq_rp_930	0	.
chr2R	10056668	10056670	P-element_non-reference_ERS629856_retroseq_rp_940	0	.
chr2R	10535744	10535746	P-element_non-reference_ERS629856_retroseq_rp_953	0	.
chr2R	11397413	11397415	P-element_non-reference_ERS629856_retroseq_rp_973	0	.
chr2R	11648552	11648554	P-element_non-reference_ERS629856_retroseq_rp_976	0	.
chr2R	12780477	12780479	P-element_non-reference_ERS629856_retroseq_rp_996	0	.
chr2R	14141078	14141080	P-element_non-reference_ERS629856_retroseq_rp_1026	0	.
chr2R	14307621	14307623	P-element_non-reference_ERS629856_retroseq_rp_1028	0	.
chr2R	16828921	16828923	P-element_non-reference_ERS629856_retroseq_rp_1086	0	.
chr2R	19137044	19137046	P-element_non-reference_ERS629856_retroseq_rp_1129	0	.
chr2R	19424440	19424442	P-element_non-reference_ERS629856_retroseq_rp_1135	0	.
chr2R	19825598	19825600	P-element_non-reference_ERS629856_retroseq_rp_1141	0	.
chr2R	21101849	21101851	P-element_non-reference_ERS629856_retroseq_rp_1168	0	.
chr2R	21379517	21379519	P-element_non-reference_ERS629856_retroseq_rp_1175	0	.
chr2R	23933702	23933704	P-element_non-reference_ERS629856_retroseq_rp_1227	0	.
chr2R	24258144	24258146	P-element_non-reference_ERS629856_retroseq_rp_1231	0	.
chr2R	24685232	24685234	P-element_non-reference_ERS629856_retroseq_rp_1244	0	.
chr3L	685662	685664	P-element_non-reference_ERS629856_retroseq_rp_1271	0	.
chr3L	708307	708309	P-element_non-reference_ERS629856_retroseq_rp_1272	0	.
chr3L	1688685	1688687	P-element_non-reference_ERS629856_retroseq_rp_1287	0	.
chr3L	4692718	4692720	P-element_non-reference_ERS629856_retroseq_rp_1350	0	.
chr3L	6218202	6218204	P-element_non-reference_ERS629856_retroseq_rp_1390	0	.
chr3L	9373736	9373738	P-element_non-reference_ERS629856_retroseq_rp_1445	0	.
chr3L	9547163	9547165	P-element_non-reference_ERS629856_retroseq_rp_1448	0	.
chr3L	11092708	11092710	P-element_non-reference_ERS629856_retroseq_rp_1502	0	.
chr3L	11553468	11553470	P-element_non-reference_ERS629856_retroseq_rp_1507	0	.
chr3L	12004334	12004336	P-element_non-reference_ERS629856_retroseq_rp_1518	0	.
chr3L	12850149	12850151	P-element_non-reference_ERS629856_retroseq_rp_1539	0	.
chr3L	14536267	14536269	P-element_non-reference_ERS629856_retroseq_rp_1592	0	.
chr3L	14550886	14550888	P-element_non-reference_ERS629856_retroseq_rp_1594	0	.
chr3L	15507813	15507815	P-element_non-reference_ERS629856_retroseq_rp_1623	0	.
chr3L	15536088	15536090	P-element_non-reference_ERS629856_retroseq_rp_1626	0	.
chr3L	16368326	16368328	P-element_non-reference_ERS629856_retroseq_rp_1651	0	.
chr3L	16661413	16661415	P-element_non-reference_ERS629856_retroseq_rp_1658	0	.
chr3L	16800329	16800331	P-element_non-reference_ERS629856_retroseq_rp_1665	0	.
chr3L	16891107	16891109	P-element_non-reference_ERS629856_retroseq_rp_1668	0	.
chr3L	17530569	17530571	P-element_non-reference_ERS629856_retroseq_rp_1686	0	.
chr3L	17972285	17972287	P-element_non-reference_ERS629856_retroseq_rp_1695	0	.
chr3L	18073818	18073820	P-element_non-reference_ERS629856_retroseq_rp_1696	0	.
chr3L	20509272	20509274	P-element_non-reference_ERS629856_retroseq_rp_1777	0	.
chr3L	20634376	20634378	P-element_non-reference_ERS629856_retroseq_rp_1778	0	.
chr3L	21539873	21539875	P-element_non-reference_ERS629856_retroseq_rp_1801	0	.
chr3L	22035016	22035018	P-element_non-reference_ERS629856_retroseq_rp_1812	0	.
chr3L	22136058	22136060	P-element_non-reference_ERS629856_retroseq_rp_1815	0	.
chr3R	1402051	1402053	P-element_non-reference_ERS629856_retroseq_rp_1993	0	.
chr3R	4281750	4281752	P-element_non-reference_ERS629856_retroseq_rp_2074	0	.
chr3R	5251893	5251895	P-element_non-reference_ERS629856_retroseq_rp_2096	0	.
chr3R	5649123	5649125	P-element_non-reference_ERS629856_retroseq_rp_2105	0	.
chr3R	6426079	6426081	P-element_non-reference_ERS629856_retroseq_rp_2136	0	.
chr3R	7491822	7491824	P-element_non-reference_ERS629856_retroseq_rp_2166	0	.
chr3R	8013861	8013863	P-element_non-reference_ERS629856_retroseq_rp_2192	0	.
chr3R	8090445	8090447	P-element_non-reference_ERS629856_retroseq_rp_2197	0	.
chr3R	9502635	9502637	P-element_non-reference_ERS629856_retroseq_rp_2227	0	.
chr3R	9510419	9510421	P-element_non-reference_ERS629856_retroseq_rp_2228	0	.
chr3R	9551468	9551470	P-element_non-reference_ERS629856_retroseq_rp_2229	0	.
chr3R	11567185	11567187	P-element_non-reference_ERS629856_retroseq_rp_2294	0	.
chr3R	11570930	11570932	P-element_non-reference_ERS629856_retroseq_rp_2296	0	.
chr3R	11980366	11980368	P-element_non-reference_ERS629856_retroseq_rp_2299	0	.
chr3R	13381919	13381921	P-element_non-reference_ERS629856_retroseq_rp_2337	0	.
chr3R	14729230	14729232	P-element_non-reference_ERS629856_retroseq_rp_2365	0	.
chr3R	15095706	15095708	P-element_non-reference_ERS629856_retroseq_rp_2381	0	.
chr3R	16242386	16242388	P-element_non-reference_ERS629856_retroseq_rp_2401	0	.
chr3R	16249944	16249946	P-element_non-reference_ERS629856_retroseq_rp_2402	0	.
chr3R	17944061	17944063	P-element_non-reference_ERS629856_retroseq_rp_2439	0	.
chr3R	20714588	20714590	P-element_non-reference_ERS629856_retroseq_rp_2506	0	.
chr3R	21296515	21296517	P-element_non-reference_ERS629856_retroseq_rp_2522	0	.
chr3R	21376486	21376488	P-element_non-reference_ERS629856_retroseq_rp_2524	0	.
chr3R	21807886	21807888	P-element_non-reference_ERS629856_retroseq_rp_2533	0	.
chr3R	25645532	25645534	P-element_non-reference_ERS629856_retroseq_rp_2629	0	.
chr3R	26422016	26422018	P-element_non-reference_ERS629856_retroseq_rp_2647	0	.
chr3R	27435351	27435353	P-element_non-reference_ERS629856_retroseq_rp_2667	0	.
chr3R	28891816	28891818	P-element_non-reference_ERS629856_retroseq_rp_2703	0	.
chr3R	29765956	29765958	P-element_non-reference_ERS629856_retroseq_rp_2728	0	.
chr3R	30099451	30099453	P-element_non-reference_ERS629856_retroseq_rp_2737	0	.
chr3R	30271643	30271645	P-element_non-reference_ERS629856_retroseq_rp_2740	0	.
chr3R	30460357	30460359	P-element_non-reference_ERS629856_retroseq_rp_2745	0	.
chr3R	31669117	31669119	P-element_non-reference_ERS629856_retroseq_rp_2774	0	.
chr3R	31842270	31842272	P-element_non-reference_ERS629856_retroseq_rp_2778	0	.
chrX	686766	686768	P-element_non-reference_ERS629856_retroseq_rp_2811	0	.
chrX	1163873	1163875	P-element_non-reference_ERS629856_retroseq_rp_2816	0	.
chrX	1618767	1618769	P-element_non-reference_ERS629856_retroseq_rp_2822	0	.
chrX	1904221	1904223	P-element_non-reference_ERS629856_retroseq_rp_2825	0	.
chrX	3777415	3777417	P-element_non-reference_ERS629856_retroseq_rp_2841	0	.
chrX	4140005	4140007	P-element_non-reference_ERS629856_retroseq_rp_2843	0	.
chrX	6077495	6077497	P-element_non-reference_ERS629856_retroseq_rp_2873	0	.
chrX	6295363	6295365	P-element_non-reference_ERS629856_retroseq_rp_2877	0	.
chrX	6571297	6571299	P-element_non-reference_ERS629856_retroseq_rp_2886	0	.
chrX	8501618	8501620	P-element_non-reference_ERS629856_retroseq_rp_2921	0	.
chrX	8893942	8893944	P-element_non-reference_ERS629856_retroseq_rp_2925	0	.
chrX	9041741	9041743	P-element_non-reference_ERS629856_retroseq_rp_2928	0	.
chrX	9583732	9583734	P-element_non-reference_ERS629856_retroseq_rp_2942	0	.
chrX	10546926	10546928	P-element_non-reference_ERS629856_retroseq_rp_2969	0	.
chrX	10757607	10757609	P-element_non-reference_ERS629856_retroseq_rp_2979	0	.
chrX	16086004	16086006	P-element_non-reference_ERS629856_retroseq_rp_3082	0	.
chrX	16255126	16255128	P-element_non-reference_ERS629856_retroseq_rp_3084	0	.
chrX	18648045	18648047	P-element_non-reference_ERS629856_retroseq_rp_3116	0	.
chrX	19887112	19887114	P-element_non-reference_ERS629856_retroseq_rp_3125	0	.
