# Supplementary material for: Genomic analysis of P elements in natural populations of Drosophila melanogaster
Source: PeerJ. 2017 Sep 15;5:e3824. doi: 10.7717/peerj.3824 (PMC5602686; doi:10.7717/peerj.3824)
Supplement: File S2 — Zip archive of browser extensible data (BED) files of predicted P element locations in genome sequences from 50 isofemale strains and 6 pool-seq samples from three global regions. Each sample has four BED files corresponding to raw (*raw.bed) and filtered (*nonredundant.bed) output from TEMP and RetroSeq, respectively. BED files for seven isofemale strains from Bergman & Haddrill (2015) are included here that do not have GD data in Ignatenko et al. (2015) but are included in the pool-seq samples, allowing comparisons to be made between isofemale strains and pool-seq samples for the same set of strains. [file peerj-05-3824-s002.zip › bed_files/ERS629856_temp_nonredundant.bed]

track name="ERS629856_TEMP" description="ERS629856_TEMP"
chr2L	222482	222492	P-element_non-reference_ERS629856_temp_sr_231	0	+
chr2L	2755067	2755153	P-element_non-reference_ERS629856_temp_rp_588	0	-
chr2L	5658553	5658579	P-element_non-reference_ERS629856_temp_rp_949	0	+
chr2L	7211479	7211490	P-element_non-reference_ERS629856_temp_sr_1152	0	+
chr2L	9616790	9616842	P-element_non-reference_ERS629856_temp_rp_1444	0	-
chr2L	15333823	15333831	P-element_non-reference_ERS629856_temp_sr_2254	0	+
chr2L	16223950	16223959	P-element_non-reference_ERS629856_temp_rp_2369	0	+
chr2L	19571920	19571921	P-element_non-reference_ERS629856_temp_sr_2839	0	-
chr2L	20797057	20797067	P-element_non-reference_ERS629856_temp_sr_3140	0	-
chr2L	21828644	21828652	P-element_non-reference_ERS629856_temp_rp_3675	0	+
chr2R	6872656	6872665	P-element_non-reference_ERS629856_temp_sr_14149	0	+
chr2R	6985680	6985690	P-element_non-reference_ERS629856_temp_sr_14174	0	+
chr2R	7489876	7489884	P-element_non-reference_ERS629856_temp_sr_14266	0	+
chr2R	10056681	10056689	P-element_non-reference_ERS629856_temp_sr_14658	0	-
chr2R	10535737	10535745	P-element_non-reference_ERS629856_temp_sr_14732	0	-
chr2R	11397448	11397461	P-element_non-reference_ERS629856_temp_rp_14886	0	+
chr2R	11648556	11648567	P-element_non-reference_ERS629856_temp_rp_14923	0	-
chr2R	12780463	12780552	P-element_non-reference_ERS629856_temp_rp_15062	0	+
chr2R	14141021	14141030	P-element_non-reference_ERS629856_temp_sr_15270	0	+
chr2R	14307624	14307634	P-element_non-reference_ERS629856_temp_rp_15298	0	+
chr2R	16828763	16829113	P-element_non-reference_ERS629856_temp_rp_15665	0	+
chr2R	19137027	19137083	P-element_non-reference_ERS629856_temp_rp_16014	0	-
chr2R	19424371	19424381	P-element_non-reference_ERS629856_temp_rp_16049	0	+
chr2R	19825690	19825771	P-element_non-reference_ERS629856_temp_rp_16084	0	-
chr2R	21101818	21101856	P-element_non-reference_ERS629856_temp_rp_16253	0	+
chr2R	21379482	21379491	P-element_non-reference_ERS629856_temp_rp_16298	0	-
chr2R	23933660	23933668	P-element_non-reference_ERS629856_temp_sr_16622	0	+
chr3L	685525	685537	P-element_non-reference_ERS629856_temp_rp_16998	0	-
chr3L	685627	685667	P-element_non-reference_ERS629856_temp_rp_16999	0	+
chr3L	708303	708348	P-element_non-reference_ERS629856_temp_rp_17002	0	-
chr3L	1688720	1688731	P-element_non-reference_ERS629856_temp_rp_17130	0	+
chr3L	4692711	4692846	P-element_non-reference_ERS629856_temp_rp_17593	0	+
chr3L	6218162	6218211	P-element_non-reference_ERS629856_temp_rp_17822	0	+
chr3L	9373685	9373747	P-element_non-reference_ERS629856_temp_rp_18274	0	-
chr3L	9547158	9547194	P-element_non-reference_ERS629856_temp_rp_18300	0	+
chr3L	11092724	11092776	P-element_non-reference_ERS629856_temp_rp_18529	0	+
chr3L	12004343	12004352	P-element_non-reference_ERS629856_temp_rp_18655	0	-
chr3L	12850061	12850069	P-element_non-reference_ERS629856_temp_sr_18766	0	+
chr3L	14536282	14536290	P-element_non-reference_ERS629856_temp_sr_19017	0	-
chr3L	15507750	15507785	P-element_non-reference_ERS629856_temp_rp_19171	0	+
chr3L	15536066	15536074	P-element_non-reference_ERS629856_temp_sr_19179	0	-
chr3L	16800264	16800275	P-element_non-reference_ERS629856_temp_sr_19382	0	+
chr3L	16891133	16891209	P-element_non-reference_ERS629856_temp_rp_19399	0	+
chr3L	17530531	17530540	P-element_non-reference_ERS629856_temp_sr_19499	0	+
chr3L	18073814	18073820	P-element_non-reference_ERS629856_temp_rp_19593	0	+
chr3L	20509319	20509328	P-element_non-reference_ERS629856_temp_sr_20038	0	-
chr3L	20634340	20634379	P-element_non-reference_ERS629856_temp_rp_20050	0	-
chr3L	21539881	21539889	P-element_non-reference_ERS629856_temp_sr_20236	0	+
chr3L	22034922	22034960	P-element_non-reference_ERS629856_temp_rp_20359	0	+
chr3R	1402019	1402146	P-element_non-reference_ERS629856_temp_rp_29045	0	+
chr3R	2462946	2463120	P-element_non-reference_ERS629856_temp_rp_30583	0	-
chr3R	5251814	5251823	P-element_non-reference_ERS629856_temp_sr_33339	0	+
chr3R	5649100	5649108	P-element_non-reference_ERS629856_temp_sr_33399	0	+
chr3R	7491656	7491703	P-element_non-reference_ERS629856_temp_rp_33751	0	-
chr3R	9502572	9502582	P-element_non-reference_ERS629856_temp_rp_34082	0	+
chr3R	9510352	9510364	P-element_non-reference_ERS629856_temp_rp_34084	0	+
chr3R	9551316	9551369	P-element_non-reference_ERS629856_temp_rp_34093	0	-
chr3R	11567189	11567197	P-element_non-reference_ERS629856_temp_sr_34417	0	+
chr3R	11570943	11570952	P-element_non-reference_ERS629856_temp_rp_34422	0	-
chr3R	13381866	13381931	P-element_non-reference_ERS629856_temp_rp_34691	0	+
chr3R	14729149	14729203	P-element_non-reference_ERS629856_temp_rp_34888	0	+
chr3R	15095624	15095668	P-element_non-reference_ERS629856_temp_rp_34933	0	+
chr3R	17944069	17944077	P-element_non-reference_ERS629856_temp_sr_35321	0	-
chr3R	20714585	20714590	P-element_non-reference_ERS629856_temp_rp_35747	0	-
chr3R	21296162	21296231	P-element_non-reference_ERS629856_temp_rp_35836	0	+
chr3R	21296527	21296537	P-element_non-reference_ERS629856_temp_sr_35837	0	-
chr3R	21376472	21376485	P-element_non-reference_ERS629856_temp_rp_35841	0	+
chr3R	21807887	21807895	P-element_non-reference_ERS629856_temp_sr_35898	0	+
chr3R	25645586	25645589	P-element_non-reference_ERS629856_temp_rp_36509	0	-
chr3R	28891773	28891836	P-element_non-reference_ERS629856_temp_rp_36903	0	-
chr3R	29765957	29765967	P-element_non-reference_ERS629856_temp_sr_37024	0	+
chr3R	30099414	30099458	P-element_non-reference_ERS629856_temp_rp_37070	0	-
chr3R	30271565	30271644	P-element_non-reference_ERS629856_temp_rp_37094	0	-
chrX	686780	686790	P-element_non-reference_ERS629856_temp_rp_38965	0	-
chrX	1163772	1163784	P-element_non-reference_ERS629856_temp_rp_39045	0	-
chrX	1618713	1618723	P-element_non-reference_ERS629856_temp_sr_39117	0	+
chrX	3777449	3777458	P-element_non-reference_ERS629856_temp_sr_39483	0	-
chrX	4139955	4140018	P-element_non-reference_ERS629856_temp_rp_39567	0	+
chrX	6077489	6077579	P-element_non-reference_ERS629856_temp_rp_39923	0	+
chrX	6571476	6571510	P-element_non-reference_ERS629856_temp_rp_40021	0	-
chrX	8501618	8501626	P-element_non-reference_ERS629856_temp_sr_40417	0	-
chrX	8893894	8893957	P-element_non-reference_ERS629856_temp_rp_40508	0	+
chrX	9041748	9041758	P-element_non-reference_ERS629856_temp_sr_40546	0	+
chrX	9583695	9583772	P-element_non-reference_ERS629856_temp_rp_40664	0	-
chrX	10546918	10546941	P-element_non-reference_ERS629856_temp_rp_40866	0	+
chrX	16255121	16255164	P-element_non-reference_ERS629856_temp_rp_41970	0	+
chrX	19887117	19887128	P-element_non-reference_ERS629856_temp_sr_42555	0	-
