# Supplementary material for: Genomic analysis of P elements in natural populations of Drosophila melanogaster
Source: PeerJ. 2017 Sep 15;5:e3824. doi: 10.7717/peerj.3824 (PMC5602686; doi:10.7717/peerj.3824)
Supplement: File S2 — Zip archive of browser extensible data (BED) files of predicted P element locations in genome sequences from 50 isofemale strains and 6 pool-seq samples from three global regions. Each sample has four BED files corresponding to raw (*raw.bed) and filtered (*nonredundant.bed) output from TEMP and RetroSeq, respectively. BED files for seven isofemale strains from Bergman & Haddrill (2015) are included here that do not have GD data in Ignatenko et al. (2015) but are included in the pool-seq samples, allowing comparisons to be made between isofemale strains and pool-seq samples for the same set of strains. [file peerj-05-3824-s002.zip › bed_files/ERS629856_temp_raw.bed]

track name="ERS629856_TEMP" description="ERS629856_TEMP"
chr2L	108071	108129	P-element_non-reference_ERS629856_temp_rp_208	0	-
chr2L	158797	159278	P-element_non-reference_ERS629856_temp_rp_219	0	-
chr2L	222482	222492	P-element_non-reference_ERS629856_temp_sr_231	0	+
chr2L	490406	490811	P-element_non-reference_ERS629856_temp_rp_276	0	+
chr2L	1759629	1759862	P-element_non-reference_ERS629856_temp_rp_466	0	+
chr2L	2751882	2752363	P-element_non-reference_ERS629856_temp_rp_585	0	+
chr2L	2752223	2752704	P-element_non-reference_ERS629856_temp_rp_587	0	-
chr2L	2755067	2755153	P-element_non-reference_ERS629856_temp_rp_588	0	-
chr2L	3055705	3055838	P-element_non-reference_ERS629856_temp_rp_626	0	-
chr2L	3355292	3355525	P-element_non-reference_ERS629856_temp_rp_670	0	+
chr2L	3631756	3632237	P-element_non-reference_ERS629856_temp_rp_705	0	+
chr2L	3632179	3632204	P-element_non-reference_ERS629856_temp_rp_706	0	-
chr2L	5270659	5270671	P-element_non-reference_ERS629856_temp_sr_886	0	+
chr2L	5270659	5270671	P-element_non-reference_ERS629856_temp_sr_887	0	-
chr2L	5658553	5658579	P-element_non-reference_ERS629856_temp_rp_949	0	+
chr2L	5980729	5981210	P-element_non-reference_ERS629856_temp_rp_995	0	+
chr2L	7013280	7013392	P-element_non-reference_ERS629856_temp_rp_1130	0	-
chr2L	7084552	7085033	P-element_non-reference_ERS629856_temp_rp_1141	0	-
chr2L	7211479	7211490	P-element_non-reference_ERS629856_temp_sr_1152	0	+
chr2L	7306833	7307314	P-element_non-reference_ERS629856_temp_rp_1166	0	-
chr2L	7424826	7425307	P-element_non-reference_ERS629856_temp_rp_1176	0	+
chr2L	9285829	9286310	P-element_non-reference_ERS629856_temp_rp_1403	0	-
chr2L	9616790	9616842	P-element_non-reference_ERS629856_temp_rp_1444	0	-
chr2L	9963695	9964176	P-element_non-reference_ERS629856_temp_rp_1482	0	-
chr2L	10506779	10506869	P-element_non-reference_ERS629856_temp_rp_1552	0	+
chr2L	10661252	10661733	P-element_non-reference_ERS629856_temp_rp_1573	0	+
chr2L	15333823	15333831	P-element_non-reference_ERS629856_temp_sr_2254	0	+
chr2L	15748016	15748497	P-element_non-reference_ERS629856_temp_rp_2305	0	-
chr2L	16223950	16223959	P-element_non-reference_ERS629856_temp_rp_2369	0	+
chr2L	17514050	17514531	P-element_non-reference_ERS629856_temp_rp_2545	0	-
chr2L	17517914	17518395	P-element_non-reference_ERS629856_temp_rp_2546	0	-
chr2L	19158449	19158803	P-element_non-reference_ERS629856_temp_rp_2776	0	-
chr2L	19501649	19502130	P-element_non-reference_ERS629856_temp_rp_2824	0	-
chr2L	19571920	19571921	P-element_non-reference_ERS629856_temp_sr_2839	0	-
chr2L	20084979	20085460	P-element_non-reference_ERS629856_temp_rp_2931	0	+
chr2L	20645866	20646108	P-element_non-reference_ERS629856_temp_rp_3122	0	+
chr2L	20797057	20797067	P-element_non-reference_ERS629856_temp_sr_3140	0	-
chr2L	20991925	20992406	P-element_non-reference_ERS629856_temp_rp_3183	0	-
chr2L	21828644	21828652	P-element_non-reference_ERS629856_temp_rp_3675	0	+
chr2R	2010991	2011472	P-element_non-reference_ERS629856_temp_rp_8476	0	-
chr2R	6632438	6632553	P-element_non-reference_ERS629856_temp_rp_14116	0	-
chr2R	6872656	6872665	P-element_non-reference_ERS629856_temp_sr_14149	0	+
chr2R	6985680	6985690	P-element_non-reference_ERS629856_temp_sr_14174	0	+
chr2R	6992433	6992914	P-element_non-reference_ERS629856_temp_rp_14177	0	-
chr2R	7489876	7489884	P-element_non-reference_ERS629856_temp_sr_14266	0	+
chr2R	7623188	7623199	P-element_non-reference_ERS629856_temp_rp_14287	0	-
chr2R	8237780	8238261	P-element_non-reference_ERS629856_temp_rp_14372	0	-
chr2R	8299289	8299770	P-element_non-reference_ERS629856_temp_rp_14379	0	+
chr2R	9110777	9110820	P-element_non-reference_ERS629856_temp_rp_14502	0	-
chr2R	9552325	9552806	P-element_non-reference_ERS629856_temp_rp_14569	0	+
chr2R	9553427	9553908	P-element_non-reference_ERS629856_temp_rp_14570	0	-
chr2R	9691713	9692194	P-element_non-reference_ERS629856_temp_rp_14588	0	+
chr2R	9691973	9692454	P-element_non-reference_ERS629856_temp_rp_14589	0	-
chr2R	9789598	9790079	P-element_non-reference_ERS629856_temp_rp_14604	0	+
chr2R	10056681	10056689	P-element_non-reference_ERS629856_temp_sr_14658	0	-
chr2R	10421319	10421800	P-element_non-reference_ERS629856_temp_rp_14717	0	-
chr2R	10535737	10535745	P-element_non-reference_ERS629856_temp_sr_14732	0	-
chr2R	11365472	11365953	P-element_non-reference_ERS629856_temp_rp_14877	0	-
chr2R	11397375	11397856	P-element_non-reference_ERS629856_temp_rp_14885	0	-
chr2R	11397448	11397461	P-element_non-reference_ERS629856_temp_rp_14886	0	+
chr2R	11648556	11648567	P-element_non-reference_ERS629856_temp_rp_14923	0	-
chr2R	11690746	11690898	P-element_non-reference_ERS629856_temp_rp_14933	0	+
chr2R	12085360	12085841	P-element_non-reference_ERS629856_temp_rp_14971	0	-
chr2R	12780463	12780552	P-element_non-reference_ERS629856_temp_rp_15062	0	+
chr2R	13315491	13315972	P-element_non-reference_ERS629856_temp_rp_15134	0	-
chr2R	13593316	13593797	P-element_non-reference_ERS629856_temp_rp_15177	0	+
chr2R	13643197	13643678	P-element_non-reference_ERS629856_temp_rp_15185	0	+
chr2R	14141021	14141030	P-element_non-reference_ERS629856_temp_sr_15270	0	+
chr2R	14307624	14307634	P-element_non-reference_ERS629856_temp_rp_15298	0	+
chr2R	16333545	16334026	P-element_non-reference_ERS629856_temp_rp_15591	0	-
chr2R	16828611	16829092	P-element_non-reference_ERS629856_temp_rp_15664	0	-
chr2R	16828763	16829113	P-element_non-reference_ERS629856_temp_rp_15665	0	+
chr2R	17097202	17097683	P-element_non-reference_ERS629856_temp_rp_15700	0	+
chr2R	18676101	18676582	P-element_non-reference_ERS629856_temp_rp_15931	0	+
chr2R	19137027	19137083	P-element_non-reference_ERS629856_temp_rp_16014	0	-
chr2R	19358585	19359066	P-element_non-reference_ERS629856_temp_rp_16042	0	+
chr2R	19424371	19424381	P-element_non-reference_ERS629856_temp_rp_16049	0	+
chr2R	19825690	19825771	P-element_non-reference_ERS629856_temp_rp_16084	0	-
chr2R	21101818	21101856	P-element_non-reference_ERS629856_temp_rp_16253	0	+
chr2R	21175041	21175522	P-element_non-reference_ERS629856_temp_rp_16268	0	+
chr2R	21175132	21175613	P-element_non-reference_ERS629856_temp_rp_16269	0	-
chr2R	21379125	21379606	P-element_non-reference_ERS629856_temp_rp_16297	0	+
chr2R	21379482	21379491	P-element_non-reference_ERS629856_temp_rp_16298	0	-
chr2R	21545353	21545834	P-element_non-reference_ERS629856_temp_rp_16317	0	+
chr2R	22592924	22593008	P-element_non-reference_ERS629856_temp_rp_16445	0	+
chr2R	22940956	22941066	P-element_non-reference_ERS629856_temp_rp_16496	0	+
chr2R	23088504	23088985	P-element_non-reference_ERS629856_temp_rp_16515	0	-
chr2R	23183606	23184087	P-element_non-reference_ERS629856_temp_rp_16530	0	-
chr2R	23580715	23580852	P-element_non-reference_ERS629856_temp_rp_16572	0	+
chr2R	23842118	23842599	P-element_non-reference_ERS629856_temp_rp_16612	0	-
chr2R	23933660	23933668	P-element_non-reference_ERS629856_temp_sr_16622	0	+
chr2R	23971443	23971924	P-element_non-reference_ERS629856_temp_rp_16628	0	+
chr2R	24257844	24258055	P-element_non-reference_ERS629856_temp_rp_16658	0	-
chr2R	24685189	24685332	P-element_non-reference_ERS629856_temp_rp_16722	0	+
chr2R	24964892	24965373	P-element_non-reference_ERS629856_temp_rp_16752	0	-
chr2R	25032363	25032374	P-element_non-reference_ERS629856_temp_rp_16761	0	+
chr3L	179662	180143	P-element_non-reference_ERS629856_temp_rp_16936	0	+
chr3L	685525	685537	P-element_non-reference_ERS629856_temp_rp_16998	0	-
chr3L	685627	685667	P-element_non-reference_ERS629856_temp_rp_16999	0	+
chr3L	708303	708348	P-element_non-reference_ERS629856_temp_rp_17002	0	-
chr3L	1586550	1586560	P-element_non-reference_ERS629856_temp_rp_17111	0	-
chr3L	1688720	1688731	P-element_non-reference_ERS629856_temp_rp_17130	0	+
chr3L	2187212	2187693	P-element_non-reference_ERS629856_temp_rp_17190	0	+
chr3L	2388359	2388840	P-element_non-reference_ERS629856_temp_rp_17218	0	-
chr3L	3250381	3250862	P-element_non-reference_ERS629856_temp_rp_17360	0	-
chr3L	3250426	3250689	P-element_non-reference_ERS629856_temp_rp_17361	0	+
chr3L	4692711	4692846	P-element_non-reference_ERS629856_temp_rp_17593	0	+
chr3L	5690569	5691050	P-element_non-reference_ERS629856_temp_rp_17737	0	-
chr3L	6218162	6218211	P-element_non-reference_ERS629856_temp_rp_17822	0	+
chr3L	6218630	6219111	P-element_non-reference_ERS629856_temp_rp_17823	0	-
chr3L	6946466	6946947	P-element_non-reference_ERS629856_temp_rp_17937	0	+
chr3L	7435037	7435518	P-element_non-reference_ERS629856_temp_rp_17991	0	-
chr3L	9373685	9373747	P-element_non-reference_ERS629856_temp_rp_18274	0	-
chr3L	9547158	9547194	P-element_non-reference_ERS629856_temp_rp_18300	0	+
chr3L	11070445	11070757	P-element_non-reference_ERS629856_temp_rp_18525	0	-
chr3L	11092724	11092776	P-element_non-reference_ERS629856_temp_rp_18529	0	+
chr3L	11553245	11553292	P-element_non-reference_ERS629856_temp_rp_18583	0	-
chr3L	11553401	11553514	P-element_non-reference_ERS629856_temp_rp_18584	0	+
chr3L	11586315	11586796	P-element_non-reference_ERS629856_temp_rp_18592	0	-
chr3L	12004343	12004352	P-element_non-reference_ERS629856_temp_rp_18655	0	-
chr3L	12734638	12735046	P-element_non-reference_ERS629856_temp_rp_18756	0	+
chr3L	12850061	12850069	P-element_non-reference_ERS629856_temp_sr_18766	0	+
chr3L	14190852	14191333	P-element_non-reference_ERS629856_temp_rp_18974	0	+
chr3L	14536282	14536290	P-element_non-reference_ERS629856_temp_sr_19017	0	-
chr3L	14550881	14551010	P-element_non-reference_ERS629856_temp_rp_19021	0	-
chr3L	14706336	14706817	P-element_non-reference_ERS629856_temp_rp_19040	0	+
chr3L	15507750	15507785	P-element_non-reference_ERS629856_temp_rp_19171	0	+
chr3L	15536066	15536074	P-element_non-reference_ERS629856_temp_sr_19179	0	-
chr3L	15650668	15651149	P-element_non-reference_ERS629856_temp_rp_19204	0	-
chr3L	15826841	15827322	P-element_non-reference_ERS629856_temp_rp_19229	0	+
chr3L	16060654	16060721	P-element_non-reference_ERS629856_temp_rp_19253	0	-
chr3L	16368290	16368461	P-element_non-reference_ERS629856_temp_rp_19305	0	+
chr3L	16661499	16661543	P-element_non-reference_ERS629856_temp_rp_19350	0	-
chr3L	16800264	16800275	P-element_non-reference_ERS629856_temp_sr_19382	0	+
chr3L	16808344	16808825	P-element_non-reference_ERS629856_temp_rp_19386	0	-
chr3L	16891133	16891209	P-element_non-reference_ERS629856_temp_rp_19399	0	+
chr3L	17530531	17530540	P-element_non-reference_ERS629856_temp_sr_19499	0	+
chr3L	17961678	17962159	P-element_non-reference_ERS629856_temp_rp_19576	0	+
chr3L	17972457	17972543	P-element_non-reference_ERS629856_temp_rp_19580	0	+
chr3L	18073814	18073820	P-element_non-reference_ERS629856_temp_rp_19593	0	+
chr3L	18625897	18626378	P-element_non-reference_ERS629856_temp_rp_19680	0	+
chr3L	19081249	19081730	P-element_non-reference_ERS629856_temp_rp_19754	0	-
chr3L	20401378	20401859	P-element_non-reference_ERS629856_temp_rp_20017	0	+
chr3L	20509319	20509328	P-element_non-reference_ERS629856_temp_sr_20038	0	-
chr3L	20634340	20634379	P-element_non-reference_ERS629856_temp_rp_20050	0	-
chr3L	21027661	21028142	P-element_non-reference_ERS629856_temp_rp_20126	0	+
chr3L	21346660	21347141	P-element_non-reference_ERS629856_temp_rp_20188	0	-
chr3L	21539881	21539889	P-element_non-reference_ERS629856_temp_sr_20236	0	+
chr3L	22034922	22034960	P-element_non-reference_ERS629856_temp_rp_20359	0	+
chr3L	22135964	22136094	P-element_non-reference_ERS629856_temp_rp_20381	0	-
chr3L	25936441	25936922	P-element_non-reference_ERS629856_temp_rp_24790	0	-
chr3R	864193	864674	P-element_non-reference_ERS629856_temp_rp_28357	0	-
chr3R	1402019	1402146	P-element_non-reference_ERS629856_temp_rp_29045	0	+
chr3R	2462946	2463120	P-element_non-reference_ERS629856_temp_rp_30583	0	-
chr3R	2471998	2472479	P-element_non-reference_ERS629856_temp_rp_30604	0	-
chr3R	4281672	4281907	P-element_non-reference_ERS629856_temp_rp_32990	0	-
chr3R	4307397	4307878	P-element_non-reference_ERS629856_temp_rp_32997	0	+
chr3R	5251814	5251823	P-element_non-reference_ERS629856_temp_sr_33339	0	+
chr3R	5649100	5649108	P-element_non-reference_ERS629856_temp_sr_33399	0	+
chr3R	5705996	5706083	P-element_non-reference_ERS629856_temp_rp_33416	0	-
chr3R	5776699	5777180	P-element_non-reference_ERS629856_temp_rp_33440	0	-
chr3R	6426076	6426143	P-element_non-reference_ERS629856_temp_rp_33568	0	+
chr3R	7140785	7141266	P-element_non-reference_ERS629856_temp_rp_33685	0	-
chr3R	7491656	7491703	P-element_non-reference_ERS629856_temp_rp_33751	0	-
chr3R	8013821	8013879	P-element_non-reference_ERS629856_temp_rp_33857	0	-
chr3R	8090565	8091046	P-element_non-reference_ERS629856_temp_rp_33879	0	-
chr3R	8093529	8094010	P-element_non-reference_ERS629856_temp_rp_33880	0	-
chr3R	9158179	9158660	P-element_non-reference_ERS629856_temp_rp_34026	0	+
chr3R	9502572	9502582	P-element_non-reference_ERS629856_temp_rp_34082	0	+
chr3R	9510352	9510364	P-element_non-reference_ERS629856_temp_rp_34084	0	+
chr3R	9551316	9551369	P-element_non-reference_ERS629856_temp_rp_34093	0	-
chr3R	9551676	9552157	P-element_non-reference_ERS629856_temp_rp_34094	0	-
chr3R	9928500	9928981	P-element_non-reference_ERS629856_temp_rp_34137	0	-
chr3R	10144490	10144971	P-element_non-reference_ERS629856_temp_rp_34178	0	-
chr3R	11567189	11567197	P-element_non-reference_ERS629856_temp_sr_34417	0	+
chr3R	11570943	11570952	P-element_non-reference_ERS629856_temp_rp_34422	0	-
chr3R	11780281	11780584	P-element_non-reference_ERS629856_temp_rp_34439	0	+
chr3R	11980338	11980423	P-element_non-reference_ERS629856_temp_rp_34460	0	-
chr3R	11982614	11982951	P-element_non-reference_ERS629856_temp_rp_34461	0	-
chr3R	13381866	13381931	P-element_non-reference_ERS629856_temp_rp_34691	0	+
chr3R	13444693	13445174	P-element_non-reference_ERS629856_temp_rp_34697	0	+
chr3R	13919775	13920256	P-element_non-reference_ERS629856_temp_rp_34772	0	-
chr3R	14729149	14729203	P-element_non-reference_ERS629856_temp_rp_34888	0	+
chr3R	15095624	15095668	P-element_non-reference_ERS629856_temp_rp_34933	0	+
chr3R	16242366	16242431	P-element_non-reference_ERS629856_temp_rp_35109	0	-
chr3R	16249927	16249985	P-element_non-reference_ERS629856_temp_rp_35111	0	-
chr3R	16800488	16800969	P-element_non-reference_ERS629856_temp_rp_35171	0	+
chr3R	17944069	17944077	P-element_non-reference_ERS629856_temp_sr_35321	0	-
chr3R	19770733	19771214	P-element_non-reference_ERS629856_temp_rp_35593	0	-
chr3R	20013814	20013870	P-element_non-reference_ERS629856_temp_rp_35635	0	-
chr3R	20714585	20714590	P-element_non-reference_ERS629856_temp_rp_35747	0	-
chr3R	21152352	21152833	P-element_non-reference_ERS629856_temp_rp_35807	0	-
chr3R	21296162	21296231	P-element_non-reference_ERS629856_temp_rp_35836	0	+
chr3R	21296527	21296537	P-element_non-reference_ERS629856_temp_sr_35837	0	-
chr3R	21376472	21376485	P-element_non-reference_ERS629856_temp_rp_35841	0	+
chr3R	21807887	21807895	P-element_non-reference_ERS629856_temp_sr_35898	0	+
chr3R	21900418	21900899	P-element_non-reference_ERS629856_temp_rp_35911	0	+
chr3R	24230293	24230774	P-element_non-reference_ERS629856_temp_rp_36289	0	-
chr3R	25183494	25183975	P-element_non-reference_ERS629856_temp_rp_36438	0	-
chr3R	25645586	25645589	P-element_non-reference_ERS629856_temp_rp_36509	0	-
chr3R	26421622	26421829	P-element_non-reference_ERS629856_temp_rp_36594	0	-
chr3R	27435260	27435363	P-element_non-reference_ERS629856_temp_rp_36706	0	+
chr3R	28221686	28222167	P-element_non-reference_ERS629856_temp_rp_36807	0	-
chr3R	28891773	28891836	P-element_non-reference_ERS629856_temp_rp_36903	0	-
chr3R	29760117	29760598	P-element_non-reference_ERS629856_temp_rp_37021	0	-
chr3R	29761079	29761560	P-element_non-reference_ERS629856_temp_rp_37022	0	-
chr3R	29765957	29765967	P-element_non-reference_ERS629856_temp_sr_37024	0	+
chr3R	30099414	30099458	P-element_non-reference_ERS629856_temp_rp_37070	0	-
chr3R	30271565	30271644	P-element_non-reference_ERS629856_temp_rp_37094	0	-
chr3R	30460427	30460553	P-element_non-reference_ERS629856_temp_rp_37123	0	-
chr3R	30512721	30513202	P-element_non-reference_ERS629856_temp_rp_37131	0	+
chr3R	31340350	31340831	P-element_non-reference_ERS629856_temp_rp_37255	0	-
chr3R	31669163	31669173	P-element_non-reference_ERS629856_temp_sr_37299	0	+
chr3R	31842190	31842199	P-element_non-reference_ERS629856_temp_rp_37325	0	+
chr4	559685	560166	P-element_non-reference_ERS629856_temp_rp_37866	0	-
chr4	905376	905857	P-element_non-reference_ERS629856_temp_rp_38109	0	+
chrX	686780	686790	P-element_non-reference_ERS629856_temp_rp_38965	0	-
chrX	1135047	1135528	P-element_non-reference_ERS629856_temp_rp_39038	0	+
chrX	1163772	1163784	P-element_non-reference_ERS629856_temp_rp_39045	0	-
chrX	1618713	1618723	P-element_non-reference_ERS629856_temp_sr_39117	0	+
chrX	1904164	1904286	P-element_non-reference_ERS629856_temp_rp_39169	0	-
chrX	2194092	2194573	P-element_non-reference_ERS629856_temp_rp_39215	0	-
chrX	2642432	2642764	P-element_non-reference_ERS629856_temp_rp_39282	0	+
chrX	2682954	2683033	P-element_non-reference_ERS629856_temp_rp_39289	0	-
chrX	3695485	3695938	P-element_non-reference_ERS629856_temp_rp_39458	0	+
chrX	3777449	3777458	P-element_non-reference_ERS629856_temp_sr_39483	0	-
chrX	4139955	4140018	P-element_non-reference_ERS629856_temp_rp_39567	0	+
chrX	4493986	4494467	P-element_non-reference_ERS629856_temp_rp_39620	0	-
chrX	4617286	4617429	P-element_non-reference_ERS629856_temp_rp_39630	0	+
chrX	4935825	4936306	P-element_non-reference_ERS629856_temp_rp_39690	0	+
chrX	5654710	5655191	P-element_non-reference_ERS629856_temp_rp_39836	0	+
chrX	5746964	5747445	P-element_non-reference_ERS629856_temp_rp_39857	0	+
chrX	5916318	5916799	P-element_non-reference_ERS629856_temp_rp_39898	0	-
chrX	6077489	6077579	P-element_non-reference_ERS629856_temp_rp_39923	0	+
chrX	6225961	6226442	P-element_non-reference_ERS629856_temp_rp_39947	0	+
chrX	6295339	6295578	P-element_non-reference_ERS629856_temp_rp_39959	0	+
chrX	6329910	6330391	P-element_non-reference_ERS629856_temp_rp_39963	0	+
chrX	6562871	6563352	P-element_non-reference_ERS629856_temp_rp_40018	0	-
chrX	6571476	6571510	P-element_non-reference_ERS629856_temp_rp_40021	0	-
chrX	6860377	6860858	P-element_non-reference_ERS629856_temp_rp_40080	0	+
chrX	6998348	6998829	P-element_non-reference_ERS629856_temp_rp_40110	0	-
chrX	7097129	7097610	P-element_non-reference_ERS629856_temp_rp_40132	0	+
chrX	7195847	7196328	P-element_non-reference_ERS629856_temp_rp_40148	0	+
chrX	8011727	8012208	P-element_non-reference_ERS629856_temp_rp_40293	0	-
chrX	8061556	8062037	P-element_non-reference_ERS629856_temp_rp_40316	0	-
chrX	8420878	8421359	P-element_non-reference_ERS629856_temp_rp_40395	0	-
chrX	8501618	8501626	P-element_non-reference_ERS629856_temp_sr_40417	0	-
chrX	8893894	8893957	P-element_non-reference_ERS629856_temp_rp_40508	0	+
chrX	9041748	9041758	P-element_non-reference_ERS629856_temp_sr_40546	0	+
chrX	9583695	9583772	P-element_non-reference_ERS629856_temp_rp_40664	0	-
chrX	9703978	9704459	P-element_non-reference_ERS629856_temp_rp_40688	0	-
chrX	10419967	10420448	P-element_non-reference_ERS629856_temp_rp_40831	0	-
chrX	10460413	10460894	P-element_non-reference_ERS629856_temp_rp_40841	0	+
chrX	10546798	10547279	P-element_non-reference_ERS629856_temp_rp_40865	0	-
chrX	10546918	10546941	P-element_non-reference_ERS629856_temp_rp_40866	0	+
chrX	10585261	10585742	P-element_non-reference_ERS629856_temp_rp_40876	0	+
chrX	10741319	10741800	P-element_non-reference_ERS629856_temp_rp_40927	0	+
chrX	10757698	10757777	P-element_non-reference_ERS629856_temp_rp_40934	0	+
chrX	10806537	10807018	P-element_non-reference_ERS629856_temp_rp_40946	0	+
chrX	12743852	12744333	P-element_non-reference_ERS629856_temp_rp_41357	0	-
chrX	13739497	13739978	P-element_non-reference_ERS629856_temp_rp_41530	0	-
chrX	14295095	14295576	P-element_non-reference_ERS629856_temp_rp_41617	0	+
chrX	15575784	15576265	P-element_non-reference_ERS629856_temp_rp_41875	0	-
chrX	15710438	15710919	P-element_non-reference_ERS629856_temp_rp_41893	0	-
chrX	16085964	16086027	P-element_non-reference_ERS629856_temp_rp_41952	0	-
chrX	16091606	16091774	P-element_non-reference_ERS629856_temp_rp_41953	0	+
chrX	16255121	16255164	P-element_non-reference_ERS629856_temp_rp_41970	0	+
chrX	17120604	17121085	P-element_non-reference_ERS629856_temp_rp_42086	0	+
chrX	17589535	17590016	P-element_non-reference_ERS629856_temp_rp_42178	0	-
chrX	18648193	18648204	P-element_non-reference_ERS629856_temp_rp_42324	0	+
chrX	19280923	19281404	P-element_non-reference_ERS629856_temp_rp_42423	0	-
chrX	19297902	19298383	P-element_non-reference_ERS629856_temp_rp_42428	0	+
chrX	19887117	19887128	P-element_non-reference_ERS629856_temp_sr_42555	0	-
chrX	19887117	19887128	P-element_non-reference_ERS629856_temp_sr_42556	0	+
chrX	20468377	20468441	P-element_non-reference_ERS629856_temp_rp_42767	0	+
chrY	362	843	P-element_non-reference_ERS629856_temp_rp_45080	0	+
