# Supplementary material for: Genomic analysis of P elements in natural populations of Drosophila melanogaster
Source: PeerJ. 2017 Sep 15;5:e3824. doi: 10.7717/peerj.3824 (PMC5602686; doi:10.7717/peerj.3824)
Supplement: File S2 — Zip archive of browser extensible data (BED) files of predicted P element locations in genome sequences from 50 isofemale strains and 6 pool-seq samples from three global regions. Each sample has four BED files corresponding to raw (*raw.bed) and filtered (*nonredundant.bed) output from TEMP and RetroSeq, respectively. BED files for seven isofemale strains from Bergman & Haddrill (2015) are included here that do not have GD data in Ignatenko et al. (2015) but are included in the pool-seq samples, allowing comparisons to be made between isofemale strains and pool-seq samples for the same set of strains. [file peerj-05-3824-s002.zip › bed_files/ERS629857_retroseq_nonredundant.bed]

track name="ERS629857_RetroSeq" description="ERS629857_RetroSeq"
chr2L	66436	66438	P-element_non-reference_ERS629857_retroseq_rp_19	0	.
chr2L	131937	131939	P-element_non-reference_ERS629857_retroseq_rp_20	0	.
chr2L	478991	478993	P-element_non-reference_ERS629857_retroseq_rp_31	0	.
chr2L	1119460	1119462	P-element_non-reference_ERS629857_retroseq_rp_53	0	.
chr2L	2493944	2493946	P-element_non-reference_ERS629857_retroseq_rp_110	0	.
chr2L	2808125	2808127	P-element_non-reference_ERS629857_retroseq_rp_124	0	.
chr2L	3048928	3048930	P-element_non-reference_ERS629857_retroseq_rp_134	0	.
chr2L	3631403	3631405	P-element_non-reference_ERS629857_retroseq_rp_165	0	.
chr2L	3632297	3632299	P-element_non-reference_ERS629857_retroseq_rp_166	0	.
chr2L	4892014	4892016	P-element_non-reference_ERS629857_retroseq_rp_226	0	.
chr2L	5108395	5108397	P-element_non-reference_ERS629857_retroseq_rp_232	0	.
chr2L	6323723	6323725	P-element_non-reference_ERS629857_retroseq_rp_305	0	.
chr2L	6684234	6684236	P-element_non-reference_ERS629857_retroseq_rp_316	0	.
chr2L	7085018	7085020	P-element_non-reference_ERS629857_retroseq_rp_328	0	.
chr2L	7423837	7423839	P-element_non-reference_ERS629857_retroseq_rp_337	0	.
chr2L	7576674	7576676	P-element_non-reference_ERS629857_retroseq_rp_346	0	.
chr2L	7810680	7810682	P-element_non-reference_ERS629857_retroseq_rp_360	0	.
chr2L	8083347	8083349	P-element_non-reference_ERS629857_retroseq_rp_375	0	.
chr2L	9176859	9176861	P-element_non-reference_ERS629857_retroseq_rp_422	0	.
chr2L	9616694	9616696	P-element_non-reference_ERS629857_retroseq_rp_448	0	.
chr2L	9782262	9782264	P-element_non-reference_ERS629857_retroseq_rp_455	0	.
chr2L	9984465	9984467	P-element_non-reference_ERS629857_retroseq_rp_472	0	.
chr2L	10227381	10227383	P-element_non-reference_ERS629857_retroseq_rp_486	0	.
chr2L	10506781	10506783	P-element_non-reference_ERS629857_retroseq_rp_490	0	.
chr2L	12507774	12507776	P-element_non-reference_ERS629857_retroseq_rp_601	0	.
chr2L	13332121	13332123	P-element_non-reference_ERS629857_retroseq_rp_639	0	.
chr2L	14490499	14490501	P-element_non-reference_ERS629857_retroseq_rp_719	0	.
chr2L	15200743	15200745	P-element_non-reference_ERS629857_retroseq_rp_760	0	.
chr2L	15333552	15333554	P-element_non-reference_ERS629857_retroseq_rp_768	0	.
chr2L	15336693	15336695	P-element_non-reference_ERS629857_retroseq_rp_769	0	.
chr2L	16251882	16251884	P-element_non-reference_ERS629857_retroseq_rp_817	0	.
chr2L	18823545	18823547	P-element_non-reference_ERS629857_retroseq_rp_956	0	.
chr2L	18945057	18945059	P-element_non-reference_ERS629857_retroseq_rp_959	0	.
chr2L	19027714	19027716	P-element_non-reference_ERS629857_retroseq_rp_967	0	.
chr2L	19140781	19140783	P-element_non-reference_ERS629857_retroseq_rp_972	0	.
chr2L	19571267	19571269	P-element_non-reference_ERS629857_retroseq_rp_1002	0	.
chr2L	20027746	20027748	P-element_non-reference_ERS629857_retroseq_rp_1044	0	.
chr2L	20117968	20117970	P-element_non-reference_ERS629857_retroseq_rp_1053	0	.
chr2L	20174730	20174732	P-element_non-reference_ERS629857_retroseq_rp_1069	0	.
chr2L	20675816	20675818	P-element_non-reference_ERS629857_retroseq_rp_1108	0	.
chr2L	21828684	21828686	P-element_non-reference_ERS629857_retroseq_rp_1181	0	.
chr2R	6220403	6220405	P-element_non-reference_ERS629857_retroseq_rp_1572	0	.
chr2R	6501855	6501857	P-element_non-reference_ERS629857_retroseq_rp_1590	0	.
chr2R	6740701	6740703	P-element_non-reference_ERS629857_retroseq_rp_1604	0	.
chr2R	6872006	6872008	P-element_non-reference_ERS629857_retroseq_rp_1608	0	.
chr2R	6985648	6985650	P-element_non-reference_ERS629857_retroseq_rp_1618	0	.
chr2R	7150680	7150682	P-element_non-reference_ERS629857_retroseq_rp_1625	0	.
chr2R	7489938	7489940	P-element_non-reference_ERS629857_retroseq_rp_1640	0	.
chr2R	8156616	8156618	P-element_non-reference_ERS629857_retroseq_rp_1671	0	.
chr2R	8327245	8327247	P-element_non-reference_ERS629857_retroseq_rp_1684	0	.
chr2R	9409560	9409562	P-element_non-reference_ERS629857_retroseq_rp_1730	0	.
chr2R	10534359	10534361	P-element_non-reference_ERS629857_retroseq_rp_1777	0	.
chr2R	10540546	10540548	P-element_non-reference_ERS629857_retroseq_rp_1778	0	.
chr2R	10541647	10541649	P-element_non-reference_ERS629857_retroseq_rp_1779	0	.
chr2R	10551937	10551939	P-element_non-reference_ERS629857_retroseq_rp_1780	0	.
chr2R	10601372	10601374	P-element_non-reference_ERS629857_retroseq_rp_1784	0	.
chr2R	10874677	10874679	P-element_non-reference_ERS629857_retroseq_rp_1793	0	.
chr2R	11106807	11106809	P-element_non-reference_ERS629857_retroseq_rp_1808	0	.
chr2R	11397430	11397432	P-element_non-reference_ERS629857_retroseq_rp_1826	0	.
chr2R	11604989	11604991	P-element_non-reference_ERS629857_retroseq_rp_1834	0	.
chr2R	11648667	11648669	P-element_non-reference_ERS629857_retroseq_rp_1838	0	.
chr2R	12915862	12915864	P-element_non-reference_ERS629857_retroseq_rp_1890	0	.
chr2R	13622975	13622977	P-element_non-reference_ERS629857_retroseq_rp_1928	0	.
chr2R	13918926	13918928	P-element_non-reference_ERS629857_retroseq_rp_1950	0	.
chr2R	14140933	14140935	P-element_non-reference_ERS629857_retroseq_rp_1967	0	.
chr2R	14307553	14307555	P-element_non-reference_ERS629857_retroseq_rp_1974	0	.
chr2R	14576443	14576445	P-element_non-reference_ERS629857_retroseq_rp_1993	0	.
chr2R	14618701	14618703	P-element_non-reference_ERS629857_retroseq_rp_1997	0	.
chr2R	14881570	14881572	P-element_non-reference_ERS629857_retroseq_rp_2018	0	.
chr2R	15252612	15252614	P-element_non-reference_ERS629857_retroseq_rp_2044	0	.
chr2R	16334103	16334105	P-element_non-reference_ERS629857_retroseq_rp_2089	0	.
chr2R	16386464	16386466	P-element_non-reference_ERS629857_retroseq_rp_2091	0	.
chr2R	17394561	17394563	P-element_non-reference_ERS629857_retroseq_rp_2154	0	.
chr2R	18408045	18408047	P-element_non-reference_ERS629857_retroseq_rp_2194	0	.
chr2R	19462502	19462504	P-element_non-reference_ERS629857_retroseq_rp_2247	0	.
chr2R	21101965	21101967	P-element_non-reference_ERS629857_retroseq_rp_2326	0	.
chr2R	21175190	21175192	P-element_non-reference_ERS629857_retroseq_rp_2330	0	.
chr2R	21379535	21379537	P-element_non-reference_ERS629857_retroseq_rp_2337	0	.
chr2R	21497100	21497102	P-element_non-reference_ERS629857_retroseq_rp_2355	0	.
chr2R	21646122	21646124	P-element_non-reference_ERS629857_retroseq_rp_2358	0	.
chr2R	22941147	22941149	P-element_non-reference_ERS629857_retroseq_rp_2416	0	.
chr2R	23551593	23551595	P-element_non-reference_ERS629857_retroseq_rp_2439	0	.
chr2R	23580800	23580802	P-element_non-reference_ERS629857_retroseq_rp_2441	0	.
chr2R	23712934	23712936	P-element_non-reference_ERS629857_retroseq_rp_2451	0	.
chr2R	23869888	23869890	P-element_non-reference_ERS629857_retroseq_rp_2458	0	.
chr2R	24334474	24334476	P-element_non-reference_ERS629857_retroseq_rp_2475	0	.
chr2R	25032430	25032432	P-element_non-reference_ERS629857_retroseq_rp_2494	0	.
chr3L	71597	71599	P-element_non-reference_ERS629857_retroseq_rp_2513	0	.
chr3L	699153	699155	P-element_non-reference_ERS629857_retroseq_rp_2532	0	.
chr3L	708251	708253	P-element_non-reference_ERS629857_retroseq_rp_2534	0	.
chr3L	749328	749330	P-element_non-reference_ERS629857_retroseq_rp_2535	0	.
chr3L	1586524	1586526	P-element_non-reference_ERS629857_retroseq_rp_2559	0	.
chr3L	3250403	3250405	P-element_non-reference_ERS629857_retroseq_rp_2622	0	.
chr3L	3336792	3336794	P-element_non-reference_ERS629857_retroseq_rp_2628	0	.
chr3L	3892984	3892986	P-element_non-reference_ERS629857_retroseq_rp_2648	0	.
chr3L	5355442	5355444	P-element_non-reference_ERS629857_retroseq_rp_2703	0	.
chr3L	5691064	5691066	P-element_non-reference_ERS629857_retroseq_rp_2715	0	.
chr3L	6218030	6218032	P-element_non-reference_ERS629857_retroseq_rp_2741	0	.
chr3L	6218131	6218133	P-element_non-reference_ERS629857_retroseq_rp_2742	0	.
chr3L	6218645	6218647	P-element_non-reference_ERS629857_retroseq_rp_2743	0	.
chr3L	6218672	6218674	P-element_non-reference_ERS629857_retroseq_rp_2744	0	.
chr3L	7979147	7979149	P-element_non-reference_ERS629857_retroseq_rp_2806	0	.
chr3L	9373318	9373320	P-element_non-reference_ERS629857_retroseq_rp_2866	0	.
chr3L	9505275	9505277	P-element_non-reference_ERS629857_retroseq_rp_2875	0	.
chr3L	11939835	11939837	P-element_non-reference_ERS629857_retroseq_rp_2993	0	.
chr3L	12004326	12004328	P-element_non-reference_ERS629857_retroseq_rp_2996	0	.
chr3L	12580493	12580495	P-element_non-reference_ERS629857_retroseq_rp_3021	0	.
chr3L	12850095	12850097	P-element_non-reference_ERS629857_retroseq_rp_3030	0	.
chr3L	13904578	13904580	P-element_non-reference_ERS629857_retroseq_rp_3108	0	.
chr3L	14551168	14551170	P-element_non-reference_ERS629857_retroseq_rp_3134	0	.
chr3L	15507670	15507672	P-element_non-reference_ERS629857_retroseq_rp_3172	0	.
chr3L	15532561	15532563	P-element_non-reference_ERS629857_retroseq_rp_3173	0	.
chr3L	15536106	15536108	P-element_non-reference_ERS629857_retroseq_rp_3175	0	.
chr3L	16046882	16046884	P-element_non-reference_ERS629857_retroseq_rp_3199	0	.
chr3L	16865290	16865292	P-element_non-reference_ERS629857_retroseq_rp_3227	0	.
chr3L	16891114	16891116	P-element_non-reference_ERS629857_retroseq_rp_3230	0	.
chr3L	17421489	17421491	P-element_non-reference_ERS629857_retroseq_rp_3274	0	.
chr3L	17973146	17973148	P-element_non-reference_ERS629857_retroseq_rp_3302	0	.
chr3L	18399321	18399323	P-element_non-reference_ERS629857_retroseq_rp_3330	0	.
chr3L	18626266	18626268	P-element_non-reference_ERS629857_retroseq_rp_3344	0	.
chr3L	19670186	19670188	P-element_non-reference_ERS629857_retroseq_rp_3417	0	.
chr3L	20401826	20401828	P-element_non-reference_ERS629857_retroseq_rp_3455	0	.
chr3L	20634456	20634458	P-element_non-reference_ERS629857_retroseq_rp_3463	0	.
chr3L	20895235	20895237	P-element_non-reference_ERS629857_retroseq_rp_3474	0	.
chr3L	20949603	20949605	P-element_non-reference_ERS629857_retroseq_rp_3477	0	.
chr3L	21027950	21027952	P-element_non-reference_ERS629857_retroseq_rp_3480	0	.
chr3L	21172791	21172793	P-element_non-reference_ERS629857_retroseq_rp_3494	0	.
chr3L	21193513	21193515	P-element_non-reference_ERS629857_retroseq_rp_3495	0	.
chr3L	21770875	21770877	P-element_non-reference_ERS629857_retroseq_rp_3509	0	.
chr3L	22408063	22408065	P-element_non-reference_ERS629857_retroseq_rp_3554	0	.
chr3L	22749335	22749337	P-element_non-reference_ERS629857_retroseq_rp_3577	0	.
chr3R	4281652	4281654	P-element_non-reference_ERS629857_retroseq_rp_3896	0	.
chr3R	5251789	5251791	P-element_non-reference_ERS629857_retroseq_rp_3961	0	.
chr3R	5368317	5368319	P-element_non-reference_ERS629857_retroseq_rp_3964	0	.
chr3R	5649187	5649189	P-element_non-reference_ERS629857_retroseq_rp_3978	0	.
chr3R	5671528	5671530	P-element_non-reference_ERS629857_retroseq_rp_3980	0	.
chr3R	8250424	8250426	P-element_non-reference_ERS629857_retroseq_rp_4119	0	.
chr3R	8931932	8931934	P-element_non-reference_ERS629857_retroseq_rp_4164	0	.
chr3R	9053495	9053497	P-element_non-reference_ERS629857_retroseq_rp_4167	0	.
chr3R	9057180	9057182	P-element_non-reference_ERS629857_retroseq_rp_4169	0	.
chr3R	9502627	9502629	P-element_non-reference_ERS629857_retroseq_rp_4194	0	.
chr3R	9533105	9533107	P-element_non-reference_ERS629857_retroseq_rp_4196	0	.
chr3R	9809310	9809312	P-element_non-reference_ERS629857_retroseq_rp_4200	0	.
chr3R	10170501	10170503	P-element_non-reference_ERS629857_retroseq_rp_4215	0	.
chr3R	11244069	11244071	P-element_non-reference_ERS629857_retroseq_rp_4301	0	.
chr3R	11499891	11499893	P-element_non-reference_ERS629857_retroseq_rp_4315	0	.
chr3R	11568654	11568656	P-element_non-reference_ERS629857_retroseq_rp_4327	0	.
chr3R	11569156	11569158	P-element_non-reference_ERS629857_retroseq_rp_4328	0	.
chr3R	11656743	11656745	P-element_non-reference_ERS629857_retroseq_rp_4330	0	.
chr3R	11759480	11759482	P-element_non-reference_ERS629857_retroseq_rp_4341	0	.
chr3R	11764562	11764564	P-element_non-reference_ERS629857_retroseq_rp_4342	0	.
chr3R	12720182	12720184	P-element_non-reference_ERS629857_retroseq_rp_4386	0	.
chr3R	13735495	13735497	P-element_non-reference_ERS629857_retroseq_rp_4463	0	.
chr3R	14020838	14020840	P-element_non-reference_ERS629857_retroseq_rp_4473	0	.
chr3R	14108530	14108532	P-element_non-reference_ERS629857_retroseq_rp_4481	0	.
chr3R	15213207	15213209	P-element_non-reference_ERS629857_retroseq_rp_4551	0	.
chr3R	15290740	15290742	P-element_non-reference_ERS629857_retroseq_rp_4558	0	.
chr3R	15374572	15374574	P-element_non-reference_ERS629857_retroseq_rp_4559	0	.
chr3R	15537501	15537503	P-element_non-reference_ERS629857_retroseq_rp_4566	0	.
chr3R	16232934	16232936	P-element_non-reference_ERS629857_retroseq_rp_4603	0	.
chr3R	17688125	17688127	P-element_non-reference_ERS629857_retroseq_rp_4666	0	.
chr3R	17944064	17944066	P-element_non-reference_ERS629857_retroseq_rp_4688	0	.
chr3R	18198486	18198488	P-element_non-reference_ERS629857_retroseq_rp_4701	0	.
chr3R	18584352	18584354	P-element_non-reference_ERS629857_retroseq_rp_4719	0	.
chr3R	21296479	21296481	P-element_non-reference_ERS629857_retroseq_rp_4873	0	.
chr3R	22666725	22666727	P-element_non-reference_ERS629857_retroseq_rp_4931	0	.
chr3R	25050389	25050391	P-element_non-reference_ERS629857_retroseq_rp_5044	0	.
chr3R	26036874	26036876	P-element_non-reference_ERS629857_retroseq_rp_5113	0	.
chr3R	26259157	26259159	P-element_non-reference_ERS629857_retroseq_rp_5122	0	.
chr3R	29088387	29088389	P-element_non-reference_ERS629857_retroseq_rp_5259	0	.
chr3R	29876990	29876992	P-element_non-reference_ERS629857_retroseq_rp_5304	0	.
chr3R	30015148	30015150	P-element_non-reference_ERS629857_retroseq_rp_5313	0	.
chr3R	30388666	30388668	P-element_non-reference_ERS629857_retroseq_rp_5330	0	.
chr3R	30460361	30460363	P-element_non-reference_ERS629857_retroseq_rp_5333	0	.
chr3R	31372472	31372474	P-element_non-reference_ERS629857_retroseq_rp_5372	0	.
chrX	493698	493700	P-element_non-reference_ERS629857_retroseq_rp_5466	0	.
chrX	499363	499365	P-element_non-reference_ERS629857_retroseq_rp_5468	0	.
chrX	523340	523342	P-element_non-reference_ERS629857_retroseq_rp_5469	0	.
chrX	688314	688316	P-element_non-reference_ERS629857_retroseq_rp_5475	0	.
chrX	1026928	1026930	P-element_non-reference_ERS629857_retroseq_rp_5484	0	.
chrX	1209862	1209864	P-element_non-reference_ERS629857_retroseq_rp_5493	0	.
chrX	1904239	1904241	P-element_non-reference_ERS629857_retroseq_rp_5511	0	.
chrX	2012099	2012101	P-element_non-reference_ERS629857_retroseq_rp_5512	0	.
chrX	2083866	2083868	P-element_non-reference_ERS629857_retroseq_rp_5514	0	.
chrX	2296545	2296547	P-element_non-reference_ERS629857_retroseq_rp_5516	0	.
chrX	2296752	2296754	P-element_non-reference_ERS629857_retroseq_rp_5517	0	.
chrX	2470164	2470166	P-element_non-reference_ERS629857_retroseq_rp_5524	0	.
chrX	2545811	2545813	P-element_non-reference_ERS629857_retroseq_rp_5525	0	.
chrX	2642662	2642664	P-element_non-reference_ERS629857_retroseq_rp_5527	0	.
chrX	2685438	2685440	P-element_non-reference_ERS629857_retroseq_rp_5531	0	.
chrX	2950638	2950640	P-element_non-reference_ERS629857_retroseq_rp_5546	0	.
chrX	3294854	3294856	P-element_non-reference_ERS629857_retroseq_rp_5557	0	.
chrX	3676778	3676780	P-element_non-reference_ERS629857_retroseq_rp_5577	0	.
chrX	3687294	3687296	P-element_non-reference_ERS629857_retroseq_rp_5578	0	.
chrX	3773390	3773392	P-element_non-reference_ERS629857_retroseq_rp_5584	0	.
chrX	4931166	4931168	P-element_non-reference_ERS629857_retroseq_rp_5620	0	.
chrX	5689938	5689940	P-element_non-reference_ERS629857_retroseq_rp_5646	0	.
chrX	5755203	5755205	P-element_non-reference_ERS629857_retroseq_rp_5649	0	.
chrX	5885875	5885877	P-element_non-reference_ERS629857_retroseq_rp_5661	0	.
chrX	6068987	6068989	P-element_non-reference_ERS629857_retroseq_rp_5664	0	.
chrX	6318573	6318575	P-element_non-reference_ERS629857_retroseq_rp_5672	0	.
chrX	6550742	6550744	P-element_non-reference_ERS629857_retroseq_rp_5692	0	.
chrX	6571300	6571302	P-element_non-reference_ERS629857_retroseq_rp_5695	0	.
chrX	6688789	6688791	P-element_non-reference_ERS629857_retroseq_rp_5696	0	.
chrX	6759446	6759448	P-element_non-reference_ERS629857_retroseq_rp_5698	0	.
chrX	6860777	6860779	P-element_non-reference_ERS629857_retroseq_rp_5702	0	.
chrX	6981799	6981801	P-element_non-reference_ERS629857_retroseq_rp_5708	0	.
chrX	7995426	7995428	P-element_non-reference_ERS629857_retroseq_rp_5737	0	.
chrX	8058037	8058039	P-element_non-reference_ERS629857_retroseq_rp_5746	0	.
chrX	8132081	8132083	P-element_non-reference_ERS629857_retroseq_rp_5748	0	.
chrX	8501250	8501252	P-element_non-reference_ERS629857_retroseq_rp_5769	0	.
chrX	8561487	8561489	P-element_non-reference_ERS629857_retroseq_rp_5771	0	.
chrX	8894222	8894224	P-element_non-reference_ERS629857_retroseq_rp_5779	0	.
chrX	9041834	9041836	P-element_non-reference_ERS629857_retroseq_rp_5789	0	.
chrX	10546878	10546880	P-element_non-reference_ERS629857_retroseq_rp_5880	0	.
chrX	10744285	10744287	P-element_non-reference_ERS629857_retroseq_rp_5889	0	.
chrX	10757653	10757655	P-element_non-reference_ERS629857_retroseq_rp_5891	0	.
chrX	10784573	10784575	P-element_non-reference_ERS629857_retroseq_rp_5895	0	.
chrX	11384772	11384774	P-element_non-reference_ERS629857_retroseq_rp_5916	0	.
chrX	11600934	11600936	P-element_non-reference_ERS629857_retroseq_rp_5922	0	.
chrX	11621733	11621735	P-element_non-reference_ERS629857_retroseq_rp_5923	0	.
chrX	11787937	11787939	P-element_non-reference_ERS629857_retroseq_rp_5926	0	.
chrX	11919409	11919411	P-element_non-reference_ERS629857_retroseq_rp_5933	0	.
chrX	13278753	13278755	P-element_non-reference_ERS629857_retroseq_rp_6003	0	.
chrX	13642082	13642084	P-element_non-reference_ERS629857_retroseq_rp_6017	0	.
chrX	13762447	13762449	P-element_non-reference_ERS629857_retroseq_rp_6022	0	.
chrX	13762683	13762685	P-element_non-reference_ERS629857_retroseq_rp_6023	0	.
chrX	13762739	13762741	P-element_non-reference_ERS629857_retroseq_rp_6024	0	.
chrX	14825476	14825478	P-element_non-reference_ERS629857_retroseq_rp_6086	0	.
chrX	14923631	14923633	P-element_non-reference_ERS629857_retroseq_rp_6091	0	.
chrX	15009483	15009485	P-element_non-reference_ERS629857_retroseq_rp_6098	0	.
chrX	15811929	15811931	P-element_non-reference_ERS629857_retroseq_rp_6127	0	.
chrX	15812796	15812798	P-element_non-reference_ERS629857_retroseq_rp_6128	0	.
chrX	16005195	16005197	P-element_non-reference_ERS629857_retroseq_rp_6129	0	.
chrX	16086035	16086037	P-element_non-reference_ERS629857_retroseq_rp_6131	0	.
chrX	16560143	16560145	P-element_non-reference_ERS629857_retroseq_rp_6140	0	.
chrX	16786913	16786915	P-element_non-reference_ERS629857_retroseq_rp_6148	0	.
chrX	18535530	18535532	P-element_non-reference_ERS629857_retroseq_rp_6249	0	.
chrX	18535557	18535559	P-element_non-reference_ERS629857_retroseq_rp_6250	0	.
chrX	18835269	18835271	P-element_non-reference_ERS629857_retroseq_rp_6257	0	.
chrX	19751006	19751008	P-element_non-reference_ERS629857_retroseq_rp_6289	0	.
chrX	19887085	19887087	P-element_non-reference_ERS629857_retroseq_rp_6300	0	.
chrX	20330515	20330517	P-element_non-reference_ERS629857_retroseq_rp_6320	0	.
chrX	21281136	21281138	P-element_non-reference_ERS629857_retroseq_rp_6370	0	.
chrX	22481501	22481503	P-element_non-reference_ERS629857_retroseq_rp_6432	0	.
