# Supplementary material for: Genomic analysis of P elements in natural populations of Drosophila melanogaster
Source: PeerJ. 2017 Sep 15;5:e3824. doi: 10.7717/peerj.3824 (PMC5602686; doi:10.7717/peerj.3824)
Supplement: File S2 — Zip archive of browser extensible data (BED) files of predicted P element locations in genome sequences from 50 isofemale strains and 6 pool-seq samples from three global regions. Each sample has four BED files corresponding to raw (*raw.bed) and filtered (*nonredundant.bed) output from TEMP and RetroSeq, respectively. BED files for seven isofemale strains from Bergman & Haddrill (2015) are included here that do not have GD data in Ignatenko et al. (2015) but are included in the pool-seq samples, allowing comparisons to be made between isofemale strains and pool-seq samples for the same set of strains. [file peerj-05-3824-s002.zip › bed_files/ERS629857_temp_nonredundant.bed]

track name="ERS629857_TEMP" description="ERS629857_TEMP"
chr2L	131886	131888	P-element_non-reference_ERS629857_temp_sr_257	0	+
chr2L	131948	131957	P-element_non-reference_ERS629857_temp_rp_258	0	-
chr2L	3632202	3632251	P-element_non-reference_ERS629857_temp_rp_998	0	+
chr2L	6684223	6684324	P-element_non-reference_ERS629857_temp_rp_1674	0	-
chr2L	7013290	7013347	P-element_non-reference_ERS629857_temp_rp_1737	0	-
chr2L	7576608	7576713	P-element_non-reference_ERS629857_temp_rp_1837	0	+
chr2L	8083321	8083399	P-element_non-reference_ERS629857_temp_rp_1963	0	-
chr2L	9782118	9782273	P-element_non-reference_ERS629857_temp_rp_2350	0	-
chr2L	12507774	12507795	P-element_non-reference_ERS629857_temp_rp_3001	0	+
chr2L	13332009	13332160	P-element_non-reference_ERS629857_temp_rp_3237	0	+
chr2L	15336603	15336697	P-element_non-reference_ERS629857_temp_rp_3736	0	-
chr2L	16251799	16251844	P-element_non-reference_ERS629857_temp_rp_3959	0	+
chr2L	18823574	18823584	P-element_non-reference_ERS629857_temp_rp_4605	0	+
chr2R	6220486	6220498	P-element_non-reference_ERS629857_temp_rp_16336	0	-
chr2R	6740756	6740760	P-element_non-reference_ERS629857_temp_rp_16681	0	-
chr2R	7488810	7488939	P-element_non-reference_ERS629857_temp_rp_16897	0	-
chr2R	7489936	7489939	P-element_non-reference_ERS629857_temp_rp_16898	0	+
chr2R	7489938	7489947	P-element_non-reference_ERS629857_temp_rp_16899	0	-
chr2R	8327228	8327292	P-element_non-reference_ERS629857_temp_rp_17133	0	+
chr2R	10534315	10534381	P-element_non-reference_ERS629857_temp_rp_17652	0	+
chr2R	10551846	10551986	P-element_non-reference_ERS629857_temp_rp_17660	0	+
chr2R	10601336	10601408	P-element_non-reference_ERS629857_temp_rp_17675	0	-
chr2R	12185374	12185379	P-element_non-reference_ERS629857_temp_rp_18059	0	-
chr2R	13918896	13918948	P-element_non-reference_ERS629857_temp_rp_18524	0	+
chr2R	14618671	14618718	P-element_non-reference_ERS629857_temp_rp_18733	0	-
chr2R	16333923	16333982	P-element_non-reference_ERS629857_temp_rp_19170	0	+
chr2R	18357809	18357818	P-element_non-reference_ERS629857_temp_rp_19669	0	-
chr2R	21646113	21646173	P-element_non-reference_ERS629857_temp_rp_20483	0	-
chr2R	23580826	23580847	P-element_non-reference_ERS629857_temp_rp_20909	0	+
chr2R	24334518	24334530	P-element_non-reference_ERS629857_temp_rp_21060	0	-
chr3L	749323	749333	P-element_non-reference_ERS629857_temp_rp_21486	0	-
chr3L	5355382	5355392	P-element_non-reference_ERS629857_temp_rp_22506	0	+
chr3L	9546808	9546970	P-element_non-reference_ERS629857_temp_rp_23479	0	-
chr3L	11939784	11939837	P-element_non-reference_ERS629857_temp_rp_24132	0	+
chr3L	15532470	15532618	P-element_non-reference_ERS629857_temp_rp_24984	0	-
chr3L	16891155	16891163	P-element_non-reference_ERS629857_temp_sr_25320	0	+
chr3L	18399304	18399408	P-element_non-reference_ERS629857_temp_rp_25715	0	+
chr3L	18626233	18626349	P-element_non-reference_ERS629857_temp_rp_25785	0	-
chr3L	19670166	19670175	P-element_non-reference_ERS629857_temp_rp_26067	0	+
chr3L	21027926	21027973	P-element_non-reference_ERS629857_temp_rp_26437	0	+
chr3L	21770566	21770622	P-element_non-reference_ERS629857_temp_rp_26640	0	-
chr3L	22408013	22408076	P-element_non-reference_ERS629857_temp_rp_26843	0	-
chr3L	22720957	22721091	P-element_non-reference_ERS629857_temp_rp_26956	0	+
chr3R	5649107	5649210	P-element_non-reference_ERS629857_temp_rp_40129	0	+
chr3R	8090557	8090573	P-element_non-reference_ERS629857_temp_rp_40751	0	-
chr3R	11243915	11243955	P-element_non-reference_ERS629857_temp_rp_41445	0	-
chr3R	11569162	11569173	P-element_non-reference_ERS629857_temp_rp_41541	0	+
chr3R	13735398	13735507	P-element_non-reference_ERS629857_temp_rp_42098	0	+
chr3R	15374574	15374583	P-element_non-reference_ERS629857_temp_rp_42526	0	+
chr3R	17688066	17688075	P-element_non-reference_ERS629857_temp_rp_43045	0	+
chr3R	17944044	17944069	P-element_non-reference_ERS629857_temp_rp_43125	0	-
chr3R	18198399	18198404	P-element_non-reference_ERS629857_temp_rp_43186	0	+
chr3R	21296526	21296551	P-element_non-reference_ERS629857_temp_rp_43919	0	+
chr3R	30015140	30015192	P-element_non-reference_ERS629857_temp_rp_45960	0	+
chrX	123180	123327	P-element_non-reference_ERS629857_temp_rp_47884	0	-
chrX	1026852	1026861	P-element_non-reference_ERS629857_temp_rp_48214	0	+
chrX	1209838	1209916	P-element_non-reference_ERS629857_temp_rp_48247	0	+
chrX	1904201	1904253	P-element_non-reference_ERS629857_temp_rp_48384	0	-
chrX	2470049	2470108	P-element_non-reference_ERS629857_temp_rp_48481	0	+
chrX	2658674	2658716	P-element_non-reference_ERS629857_temp_rp_48514	0	+
chrX	2685553	2685563	P-element_non-reference_ERS629857_temp_rp_48523	0	+
chrX	3294872	3294880	P-element_non-reference_ERS629857_temp_sr_48673	0	+
chrX	3687267	3687338	P-element_non-reference_ERS629857_temp_rp_48760	0	+
chrX	5689965	5689975	P-element_non-reference_ERS629857_temp_rp_49279	0	-
chrX	6069000	6069038	P-element_non-reference_ERS629857_temp_rp_49366	0	+
chrX	6550765	6550773	P-element_non-reference_ERS629857_temp_sr_49490	0	-
chrX	6571373	6571519	P-element_non-reference_ERS629857_temp_rp_49498	0	-
chrX	6688785	6688859	P-element_non-reference_ERS629857_temp_rp_49521	0	+
chrX	8501617	8501626	P-element_non-reference_ERS629857_temp_rp_50028	0	-
chrX	8561396	8561404	P-element_non-reference_ERS629857_temp_sr_50039	0	-
chrX	10546840	10546919	P-element_non-reference_ERS629857_temp_rp_50647	0	+
chrX	10757616	10757700	P-element_non-reference_ERS629857_temp_rp_50724	0	-
chrX	11384731	11384937	P-element_non-reference_ERS629857_temp_rp_50907	0	+
chrX	11600876	11600971	P-element_non-reference_ERS629857_temp_rp_50949	0	-
chrX	11621814	11621934	P-element_non-reference_ERS629857_temp_rp_50956	0	-
chrX	13278750	13278953	P-element_non-reference_ERS629857_temp_rp_51483	0	-
chrX	13762707	13762740	P-element_non-reference_ERS629857_temp_rp_51593	0	+
chrX	14825297	14825482	P-element_non-reference_ERS629857_temp_rp_51889	0	+
chrX	14923510	14923607	P-element_non-reference_ERS629857_temp_rp_51918	0	-
chrX	15009539	15009551	P-element_non-reference_ERS629857_temp_rp_51945	0	+
chrX	15163066	15163075	P-element_non-reference_ERS629857_temp_sr_51991	0	+
chrX	16005245	16005254	P-element_non-reference_ERS629857_temp_rp_52187	0	+
chrX	16560020	16560065	P-element_non-reference_ERS629857_temp_rp_52283	0	-
chrX	17698532	17698894	P-element_non-reference_ERS629857_temp_rp_52561	0	-
chrX	19887117	19887128	P-element_non-reference_ERS629857_temp_sr_53116	0	-
