# Supplementary material for: Genomic analysis of P elements in natural populations of Drosophila melanogaster
Source: PeerJ. 2017 Sep 15;5:e3824. doi: 10.7717/peerj.3824 (PMC5602686; doi:10.7717/peerj.3824)
Supplement: File S2 — Zip archive of browser extensible data (BED) files of predicted P element locations in genome sequences from 50 isofemale strains and 6 pool-seq samples from three global regions. Each sample has four BED files corresponding to raw (*raw.bed) and filtered (*nonredundant.bed) output from TEMP and RetroSeq, respectively. BED files for seven isofemale strains from Bergman & Haddrill (2015) are included here that do not have GD data in Ignatenko et al. (2015) but are included in the pool-seq samples, allowing comparisons to be made between isofemale strains and pool-seq samples for the same set of strains. [file peerj-05-3824-s002.zip › bed_files/ERS629857_temp_raw.bed]

track name="ERS629857_TEMP" description="ERS629857_TEMP"
chr2L	66434	66538	P-element_non-reference_ERS629857_temp_rp_246	0	-
chr2L	131886	131888	P-element_non-reference_ERS629857_temp_sr_257	0	+
chr2L	131948	131957	P-element_non-reference_ERS629857_temp_rp_258	0	-
chr2L	161752	161937	P-element_non-reference_ERS629857_temp_rp_261	0	-
chr2L	222164	222188	P-element_non-reference_ERS629857_temp_rp_276	0	+
chr2L	222340	222348	P-element_non-reference_ERS629857_temp_rp_277	0	+
chr2L	267523	267549	P-element_non-reference_ERS629857_temp_rp_287	0	+
chr2L	431002	431095	P-element_non-reference_ERS629857_temp_rp_330	0	-
chr2L	478989	478992	P-element_non-reference_ERS629857_temp_rp_337	0	+
chr2L	490414	490890	P-element_non-reference_ERS629857_temp_rp_341	0	+
chr2L	1092266	1092742	P-element_non-reference_ERS629857_temp_rp_461	0	+
chr2L	1119355	1119388	P-element_non-reference_ERS629857_temp_rp_465	0	-
chr2L	1669234	1669710	P-element_non-reference_ERS629857_temp_rp_564	0	+
chr2L	1737373	1737423	P-element_non-reference_ERS629857_temp_rp_576	0	-
chr2L	2362522	2362998	P-element_non-reference_ERS629857_temp_rp_709	0	+
chr2L	2493929	2494331	P-element_non-reference_ERS629857_temp_rp_741	0	-
chr2L	2751861	2752337	P-element_non-reference_ERS629857_temp_rp_807	0	+
chr2L	2752104	2752580	P-element_non-reference_ERS629857_temp_rp_808	0	-
chr2L	2755004	2755206	P-element_non-reference_ERS629857_temp_rp_809	0	-
chr2L	2755483	2755591	P-element_non-reference_ERS629857_temp_rp_810	0	+
chr2L	2807810	2808286	P-element_non-reference_ERS629857_temp_rp_817	0	-
chr2L	2808099	2808575	P-element_non-reference_ERS629857_temp_rp_818	0	+
chr2L	3049033	3049212	P-element_non-reference_ERS629857_temp_rp_866	0	-
chr2L	3263042	3263518	P-element_non-reference_ERS629857_temp_rp_911	0	-
chr2L	3477847	3478323	P-element_non-reference_ERS629857_temp_rp_965	0	-
chr2L	3631385	3631475	P-element_non-reference_ERS629857_temp_rp_996	0	-
chr2L	3632181	3632191	P-element_non-reference_ERS629857_temp_rp_997	0	-
chr2L	3632202	3632251	P-element_non-reference_ERS629857_temp_rp_998	0	+
chr2L	4463307	4463497	P-element_non-reference_ERS629857_temp_rp_1173	0	-
chr2L	4892129	4892178	P-element_non-reference_ERS629857_temp_rp_1250	0	+
chr2L	5001544	5001601	P-element_non-reference_ERS629857_temp_rp_1270	0	-
chr2L	5108356	5108433	P-element_non-reference_ERS629857_temp_rp_1286	0	-
chr2L	5108385	5108537	P-element_non-reference_ERS629857_temp_rp_1287	0	+
chr2L	5270668	5271144	P-element_non-reference_ERS629857_temp_rp_1318	0	-
chr2L	5374464	5374940	P-element_non-reference_ERS629857_temp_rp_1355	0	-
chr2L	5658378	5658669	P-element_non-reference_ERS629857_temp_rp_1422	0	+
chr2L	5800128	5800355	P-element_non-reference_ERS629857_temp_rp_1474	0	+
chr2L	5943654	5943809	P-element_non-reference_ERS629857_temp_rp_1503	0	-
chr2L	5980341	5980481	P-element_non-reference_ERS629857_temp_rp_1510	0	-
chr2L	6323798	6323806	P-element_non-reference_ERS629857_temp_rp_1584	0	-
chr2L	6338350	6338485	P-element_non-reference_ERS629857_temp_rp_1586	0	-
chr2L	6465448	6465924	P-element_non-reference_ERS629857_temp_rp_1623	0	-
chr2L	6684223	6684324	P-element_non-reference_ERS629857_temp_rp_1674	0	-
chr2L	6686849	6686960	P-element_non-reference_ERS629857_temp_rp_1675	0	-
chr2L	6693759	6693769	P-element_non-reference_ERS629857_temp_rp_1676	0	+
chr2L	6821388	6821533	P-element_non-reference_ERS629857_temp_rp_1699	0	-
chr2L	6874332	6874513	P-element_non-reference_ERS629857_temp_rp_1705	0	-
chr2L	6919381	6919554	P-element_non-reference_ERS629857_temp_rp_1718	0	+
chr2L	7013290	7013347	P-element_non-reference_ERS629857_temp_rp_1737	0	-
chr2L	7023648	7024117	P-element_non-reference_ERS629857_temp_rp_1738	0	+
chr2L	7083846	7084322	P-element_non-reference_ERS629857_temp_rp_1753	0	-
chr2L	7084645	7084704	P-element_non-reference_ERS629857_temp_rp_1754	0	+
chr2L	7084832	7085033	P-element_non-reference_ERS629857_temp_rp_1755	0	-
chr2L	7423647	7423762	P-element_non-reference_ERS629857_temp_rp_1804	0	-
chr2L	7491432	7491489	P-element_non-reference_ERS629857_temp_rp_1817	0	-
chr2L	7576545	7576696	P-element_non-reference_ERS629857_temp_rp_1836	0	-
chr2L	7576608	7576713	P-element_non-reference_ERS629857_temp_rp_1837	0	+
chr2L	7629558	7629618	P-element_non-reference_ERS629857_temp_rp_1853	0	-
chr2L	7767629	7767636	P-element_non-reference_ERS629857_temp_rp_1889	0	-
chr2L	7782369	7782623	P-element_non-reference_ERS629857_temp_rp_1896	0	-
chr2L	7810664	7810713	P-element_non-reference_ERS629857_temp_rp_1900	0	-
chr2L	7991463	7991952	P-element_non-reference_ERS629857_temp_rp_1947	0	-
chr2L	8083321	8083399	P-element_non-reference_ERS629857_temp_rp_1963	0	-
chr2L	8126793	8126882	P-element_non-reference_ERS629857_temp_rp_1969	0	-
chr2L	8162418	8162424	P-element_non-reference_ERS629857_temp_rp_1978	0	-
chr2L	8205408	8205485	P-element_non-reference_ERS629857_temp_rp_1988	0	-
chr2L	8419203	8419679	P-element_non-reference_ERS629857_temp_rp_2026	0	-
chr2L	8543738	8544214	P-element_non-reference_ERS629857_temp_rp_2050	0	-
chr2L	8699958	8700034	P-element_non-reference_ERS629857_temp_rp_2089	0	-
chr2L	8984979	8985076	P-element_non-reference_ERS629857_temp_rp_2147	0	-
chr2L	8989139	8989550	P-element_non-reference_ERS629857_temp_rp_2148	0	-
chr2L	9176848	9177096	P-element_non-reference_ERS629857_temp_rp_2196	0	-
chr2L	9203637	9203697	P-element_non-reference_ERS629857_temp_rp_2200	0	+
chr2L	9285968	9286444	P-element_non-reference_ERS629857_temp_rp_2233	0	-
chr2L	9468777	9469253	P-element_non-reference_ERS629857_temp_rp_2282	0	+
chr2L	9616665	9616842	P-element_non-reference_ERS629857_temp_rp_2315	0	-
chr2L	9782118	9782273	P-element_non-reference_ERS629857_temp_rp_2350	0	-
chr2L	9782256	9782358	P-element_non-reference_ERS629857_temp_rp_2351	0	+
chr2L	9984581	9984706	P-element_non-reference_ERS629857_temp_rp_2401	0	+
chr2L	10227220	10227382	P-element_non-reference_ERS629857_temp_rp_2471	0	+
chr2L	10230473	10230901	P-element_non-reference_ERS629857_temp_rp_2472	0	+
chr2L	10250429	10250485	P-element_non-reference_ERS629857_temp_rp_2476	0	-
chr2L	10457600	10457782	P-element_non-reference_ERS629857_temp_rp_2503	0	+
chr2L	10488517	10488592	P-element_non-reference_ERS629857_temp_rp_2510	0	-
chr2L	10506567	10506959	P-element_non-reference_ERS629857_temp_rp_2514	0	-
chr2L	10506676	10506821	P-element_non-reference_ERS629857_temp_rp_2515	0	+
chr2L	10744326	10744447	P-element_non-reference_ERS629857_temp_rp_2561	0	-
chr2L	11445875	11446072	P-element_non-reference_ERS629857_temp_rp_2716	0	-
chr2L	12483010	12483252	P-element_non-reference_ERS629857_temp_rp_2988	0	-
chr2L	12507774	12507795	P-element_non-reference_ERS629857_temp_rp_3001	0	+
chr2L	12507890	12507924	P-element_non-reference_ERS629857_temp_rp_3002	0	-
chr2L	12543235	12543358	P-element_non-reference_ERS629857_temp_rp_3011	0	-
chr2L	12593304	12593780	P-element_non-reference_ERS629857_temp_rp_3021	0	+
chr2L	12775534	12776010	P-element_non-reference_ERS629857_temp_rp_3060	0	+
chr2L	12822616	12822929	P-element_non-reference_ERS629857_temp_rp_3080	0	+
chr2L	13086664	13087140	P-element_non-reference_ERS629857_temp_rp_3159	0	-
chr2L	13165236	13165712	P-element_non-reference_ERS629857_temp_rp_3184	0	+
chr2L	13278359	13278835	P-element_non-reference_ERS629857_temp_rp_3206	0	-
chr2L	13332009	13332160	P-element_non-reference_ERS629857_temp_rp_3237	0	+
chr2L	13461658	13461715	P-element_non-reference_ERS629857_temp_rp_3268	0	-
chr2L	13550432	13550441	P-element_non-reference_ERS629857_temp_rp_3295	0	-
chr2L	14490579	14490646	P-element_non-reference_ERS629857_temp_rp_3531	0	+
chr2L	14616179	14616278	P-element_non-reference_ERS629857_temp_rp_3552	0	-
chr2L	15200573	15200634	P-element_non-reference_ERS629857_temp_rp_3707	0	-
chr2L	15254597	15254670	P-element_non-reference_ERS629857_temp_rp_3725	0	+
chr2L	15332823	15333071	P-element_non-reference_ERS629857_temp_rp_3734	0	-
chr2L	15333543	15333855	P-element_non-reference_ERS629857_temp_rp_3735	0	+
chr2L	15336603	15336697	P-element_non-reference_ERS629857_temp_rp_3736	0	-
chr2L	15595593	15596069	P-element_non-reference_ERS629857_temp_rp_3787	0	+
chr2L	15762530	15763006	P-element_non-reference_ERS629857_temp_rp_3822	0	-
chr2L	15762721	15762816	P-element_non-reference_ERS629857_temp_rp_3823	0	+
chr2L	16216648	16217124	P-element_non-reference_ERS629857_temp_rp_3952	0	-
chr2L	16223950	16223959	P-element_non-reference_ERS629857_temp_rp_3956	0	+
chr2L	16251799	16251844	P-element_non-reference_ERS629857_temp_rp_3959	0	+
chr2L	16352771	16352982	P-element_non-reference_ERS629857_temp_rp_3974	0	-
chr2L	16485778	16485844	P-element_non-reference_ERS629857_temp_rp_4011	0	+
chr2L	16532597	16533073	P-element_non-reference_ERS629857_temp_rp_4021	0	+
chr2L	16537312	16537788	P-element_non-reference_ERS629857_temp_rp_4025	0	+
chr2L	16588052	16588312	P-element_non-reference_ERS629857_temp_rp_4051	0	-
chr2L	16719780	16719936	P-element_non-reference_ERS629857_temp_rp_4092	0	-
chr2L	16858789	16858874	P-element_non-reference_ERS629857_temp_rp_4121	0	+
chr2L	17085860	17085950	P-element_non-reference_ERS629857_temp_rp_4185	0	+
chr2L	17102431	17102608	P-element_non-reference_ERS629857_temp_rp_4188	0	-
chr2L	17363476	17363627	P-element_non-reference_ERS629857_temp_rp_4256	0	-
chr2L	17386078	17386554	P-element_non-reference_ERS629857_temp_rp_4264	0	-
chr2L	18012314	18012323	P-element_non-reference_ERS629857_temp_rp_4421	0	-
chr2L	18823574	18823584	P-element_non-reference_ERS629857_temp_rp_4605	0	+
chr2L	18944671	18944783	P-element_non-reference_ERS629857_temp_rp_4632	0	+
chr2L	19008774	19009250	P-element_non-reference_ERS629857_temp_rp_4644	0	-
chr2L	19027672	19027720	P-element_non-reference_ERS629857_temp_rp_4659	0	-
chr2L	19140879	19140949	P-element_non-reference_ERS629857_temp_rp_4684	0	+
chr2L	19158331	19158807	P-element_non-reference_ERS629857_temp_rp_4685	0	-
chr2L	19190293	19190370	P-element_non-reference_ERS629857_temp_rp_4691	0	+
chr2L	19571335	19571359	P-element_non-reference_ERS629857_temp_rp_4793	0	-
chr2L	19606382	19606469	P-element_non-reference_ERS629857_temp_rp_4801	0	+
chr2L	19736015	19736224	P-element_non-reference_ERS629857_temp_rp_4845	0	+
chr2L	19756880	19757085	P-element_non-reference_ERS629857_temp_rp_4855	0	+
chr2L	19791247	19791439	P-element_non-reference_ERS629857_temp_rp_4862	0	-
chr2L	19812625	19813101	P-element_non-reference_ERS629857_temp_rp_4871	0	-
chr2L	19902881	19903357	P-element_non-reference_ERS629857_temp_rp_4912	0	+
chr2L	20027884	20027999	P-element_non-reference_ERS629857_temp_rp_4946	0	+
chr2L	20084933	20085409	P-element_non-reference_ERS629857_temp_rp_4967	0	-
chr2L	20115660	20116136	P-element_non-reference_ERS629857_temp_rp_4990	0	+
chr2L	20117783	20117840	P-element_non-reference_ERS629857_temp_rp_4995	0	-
chr2L	20117935	20118082	P-element_non-reference_ERS629857_temp_rp_4996	0	-
chr2L	20148607	20149083	P-element_non-reference_ERS629857_temp_rp_5015	0	-
chr2L	20164462	20164938	P-element_non-reference_ERS629857_temp_rp_5029	0	+
chr2L	20174945	20175200	P-element_non-reference_ERS629857_temp_rp_5064	0	-
chr2L	20200990	20201466	P-element_non-reference_ERS629857_temp_rp_5080	0	+
chr2L	20222701	20223177	P-element_non-reference_ERS629857_temp_rp_5121	0	+
chr2L	20461177	20461653	P-element_non-reference_ERS629857_temp_rp_5201	0	+
chr2L	20675812	20675886	P-element_non-reference_ERS629857_temp_rp_5270	0	+
chr2L	20716254	20716448	P-element_non-reference_ERS629857_temp_rp_5283	0	-
chr2L	20918922	20918982	P-element_non-reference_ERS629857_temp_rp_5349	0	+
chr2L	21401553	21402029	P-element_non-reference_ERS629857_temp_rp_5624	0	-
chr2L	21553114	21553590	P-element_non-reference_ERS629857_temp_rp_5670	0	-
chr2L	21553471	21553947	P-element_non-reference_ERS629857_temp_rp_5672	0	+
chr2L	21570724	21570870	P-element_non-reference_ERS629857_temp_rp_5686	0	+
chr2L	21629671	21630147	P-element_non-reference_ERS629857_temp_rp_5758	0	+
chr2L	21653279	21653755	P-element_non-reference_ERS629857_temp_rp_5788	0	-
chr2L	21828153	21828629	P-element_non-reference_ERS629857_temp_rp_5943	0	-
chr2L	21828644	21828688	P-element_non-reference_ERS629857_temp_rp_5944	0	+
chr2L	22024316	22024772	P-element_non-reference_ERS629857_temp_rp_6060	0	-
chr2L	22062877	22063353	P-element_non-reference_ERS629857_temp_rp_6096	0	+
chr2L	22219252	22219728	P-element_non-reference_ERS629857_temp_rp_6287	0	+
chr2L	22261369	22261437	P-element_non-reference_ERS629857_temp_rp_6335	0	+
chr2L	22282786	22283006	P-element_non-reference_ERS629857_temp_rp_6373	0	-
chr2L	22315285	22315456	P-element_non-reference_ERS629857_temp_rp_6430	0	-
chr2L	22315506	22315982	P-element_non-reference_ERS629857_temp_rp_6431	0	+
chr2L	22690222	22690243	P-element_non-reference_ERS629857_temp_rp_6980	0	+
chr2L	23309874	23310350	P-element_non-reference_ERS629857_temp_rp_7899	0	-
chr2R	77838	78314	P-element_non-reference_ERS629857_temp_rp_8174	0	+
chr2R	952939	953415	P-element_non-reference_ERS629857_temp_rp_9294	0	-
chr2R	953648	954124	P-element_non-reference_ERS629857_temp_rp_9296	0	+
chr2R	3549431	3549907	P-element_non-reference_ERS629857_temp_rp_12990	0	-
chr2R	5016265	5016451	P-element_non-reference_ERS629857_temp_rp_15127	0	+
chr2R	5627162	5627638	P-element_non-reference_ERS629857_temp_rp_15970	0	+
chr2R	5966788	5967264	P-element_non-reference_ERS629857_temp_rp_16211	0	+
chr2R	6195979	6196455	P-element_non-reference_ERS629857_temp_rp_16327	0	-
chr2R	6220373	6220588	P-element_non-reference_ERS629857_temp_rp_16335	0	+
chr2R	6220486	6220498	P-element_non-reference_ERS629857_temp_rp_16336	0	-
chr2R	6488776	6489252	P-element_non-reference_ERS629857_temp_rp_16611	0	+
chr2R	6501888	6501952	P-element_non-reference_ERS629857_temp_rp_16628	0	+
chr2R	6648603	6648906	P-element_non-reference_ERS629857_temp_rp_16664	0	-
chr2R	6673309	6673785	P-element_non-reference_ERS629857_temp_rp_16667	0	-
chr2R	6697108	6697584	P-element_non-reference_ERS629857_temp_rp_16670	0	-
chr2R	6715040	6715464	P-element_non-reference_ERS629857_temp_rp_16677	0	+
chr2R	6740756	6740760	P-element_non-reference_ERS629857_temp_rp_16681	0	-
chr2R	6871915	6872029	P-element_non-reference_ERS629857_temp_rp_16717	0	+
chr2R	6872334	6872810	P-element_non-reference_ERS629857_temp_rp_16718	0	+
chr2R	6985630	6985750	P-element_non-reference_ERS629857_temp_rp_16759	0	-
chr2R	6985730	6985760	P-element_non-reference_ERS629857_temp_rp_16760	0	+
chr2R	7025032	7025220	P-element_non-reference_ERS629857_temp_rp_16774	0	+
chr2R	7150409	7150681	P-element_non-reference_ERS629857_temp_rp_16811	0	-
chr2R	7462863	7463204	P-element_non-reference_ERS629857_temp_rp_16893	0	+
chr2R	7488280	7488756	P-element_non-reference_ERS629857_temp_rp_16896	0	+
chr2R	7488810	7488939	P-element_non-reference_ERS629857_temp_rp_16897	0	-
chr2R	7489936	7489939	P-element_non-reference_ERS629857_temp_rp_16898	0	+
chr2R	7489938	7489947	P-element_non-reference_ERS629857_temp_rp_16899	0	-
chr2R	7561147	7561623	P-element_non-reference_ERS629857_temp_rp_16924	0	+
chr2R	7623127	7623194	P-element_non-reference_ERS629857_temp_rp_16943	0	-
chr2R	7665299	7665775	P-element_non-reference_ERS629857_temp_rp_16952	0	+
chr2R	7709189	7709426	P-element_non-reference_ERS629857_temp_rp_16963	0	-
chr2R	7722970	7723131	P-element_non-reference_ERS629857_temp_rp_16967	0	-
chr2R	7783158	7783634	P-element_non-reference_ERS629857_temp_rp_16984	0	+
chr2R	7955852	7955915	P-element_non-reference_ERS629857_temp_rp_17019	0	+
chr2R	8060358	8060537	P-element_non-reference_ERS629857_temp_rp_17041	0	-
chr2R	8061159	8061211	P-element_non-reference_ERS629857_temp_rp_17042	0	+
chr2R	8151822	8152298	P-element_non-reference_ERS629857_temp_rp_17067	0	-
chr2R	8152281	8152451	P-element_non-reference_ERS629857_temp_rp_17068	0	+
chr2R	8154955	8155004	P-element_non-reference_ERS629857_temp_rp_17070	0	-
chr2R	8156612	8156691	P-element_non-reference_ERS629857_temp_rp_17071	0	+
chr2R	8173802	8174278	P-element_non-reference_ERS629857_temp_rp_17077	0	-
chr2R	8174786	8174924	P-element_non-reference_ERS629857_temp_rp_17078	0	-
chr2R	8327228	8327292	P-element_non-reference_ERS629857_temp_rp_17133	0	+
chr2R	9110761	9110982	P-element_non-reference_ERS629857_temp_rp_17330	0	-
chr2R	9409522	9409716	P-element_non-reference_ERS629857_temp_rp_17385	0	+
chr2R	9413272	9413748	P-element_non-reference_ERS629857_temp_rp_17387	0	-
chr2R	9552306	9552782	P-element_non-reference_ERS629857_temp_rp_17430	0	+
chr2R	9553403	9553879	P-element_non-reference_ERS629857_temp_rp_17431	0	-
chr2R	9712292	9712349	P-element_non-reference_ERS629857_temp_rp_17457	0	+
chr2R	9842702	9842996	P-element_non-reference_ERS629857_temp_rp_17485	0	-
chr2R	9955227	9955485	P-element_non-reference_ERS629857_temp_rp_17529	0	+
chr2R	10056579	10057055	P-element_non-reference_ERS629857_temp_rp_17554	0	-
chr2R	10078299	10078429	P-element_non-reference_ERS629857_temp_rp_17559	0	+
chr2R	10391277	10391753	P-element_non-reference_ERS629857_temp_rp_17624	0	-
chr2R	10534315	10534381	P-element_non-reference_ERS629857_temp_rp_17652	0	+
chr2R	10534355	10534380	P-element_non-reference_ERS629857_temp_rp_17653	0	-
chr2R	10535261	10535737	P-element_non-reference_ERS629857_temp_rp_17654	0	-
chr2R	10540552	10540610	P-element_non-reference_ERS629857_temp_rp_17655	0	+
chr2R	10541798	10541922	P-element_non-reference_ERS629857_temp_rp_17656	0	+
chr2R	10551846	10551986	P-element_non-reference_ERS629857_temp_rp_17660	0	+
chr2R	10583413	10583489	P-element_non-reference_ERS629857_temp_rp_17674	0	+
chr2R	10601336	10601408	P-element_non-reference_ERS629857_temp_rp_17675	0	-
chr2R	10874604	10874804	P-element_non-reference_ERS629857_temp_rp_17753	0	+
chr2R	11106769	11106924	P-element_non-reference_ERS629857_temp_rp_17826	0	+
chr2R	11114686	11115162	P-element_non-reference_ERS629857_temp_rp_17830	0	+
chr2R	11365751	11366227	P-element_non-reference_ERS629857_temp_rp_17900	0	-
chr2R	11397391	11397867	P-element_non-reference_ERS629857_temp_rp_17910	0	-
chr2R	11397448	11397461	P-element_non-reference_ERS629857_temp_rp_17911	0	+
chr2R	11493702	11493993	P-element_non-reference_ERS629857_temp_rp_17923	0	-
chr2R	11604901	11604995	P-element_non-reference_ERS629857_temp_rp_17947	0	-
chr2R	11648616	11648629	P-element_non-reference_ERS629857_temp_rp_17962	0	-
chr2R	11912392	11912868	P-element_non-reference_ERS629857_temp_rp_18006	0	+
chr2R	11970578	11970768	P-element_non-reference_ERS629857_temp_rp_18019	0	-
chr2R	12019800	12019919	P-element_non-reference_ERS629857_temp_rp_18026	0	-
chr2R	12027600	12027646	P-element_non-reference_ERS629857_temp_rp_18028	0	-
chr2R	12185374	12185379	P-element_non-reference_ERS629857_temp_rp_18059	0	-
chr2R	12185378	12185854	P-element_non-reference_ERS629857_temp_rp_18061	0	+
chr2R	12474247	12474635	P-element_non-reference_ERS629857_temp_rp_18117	0	-
chr2R	12780370	12780545	P-element_non-reference_ERS629857_temp_rp_18187	0	+
chr2R	12915844	12916050	P-element_non-reference_ERS629857_temp_rp_18222	0	+
chr2R	12980602	12981078	P-element_non-reference_ERS629857_temp_rp_18237	0	+
chr2R	12985706	12985987	P-element_non-reference_ERS629857_temp_rp_18240	0	-
chr2R	12996703	12997175	P-element_non-reference_ERS629857_temp_rp_18243	0	+
chr2R	13045799	13046275	P-element_non-reference_ERS629857_temp_rp_18262	0	+
chr2R	13239622	13239844	P-element_non-reference_ERS629857_temp_rp_18305	0	+
chr2R	13337028	13337168	P-element_non-reference_ERS629857_temp_rp_18342	0	+
chr2R	13362912	13363193	P-element_non-reference_ERS629857_temp_rp_18352	0	-
chr2R	13449355	13449831	P-element_non-reference_ERS629857_temp_rp_18380	0	+
chr2R	13593218	13593492	P-element_non-reference_ERS629857_temp_rp_18419	0	+
chr2R	13622697	13623173	P-element_non-reference_ERS629857_temp_rp_18426	0	-
chr2R	13623008	13623046	P-element_non-reference_ERS629857_temp_rp_18427	0	+
chr2R	13661648	13661850	P-element_non-reference_ERS629857_temp_rp_18440	0	-
chr2R	13822267	13822315	P-element_non-reference_ERS629857_temp_rp_18502	0	+
chr2R	13918896	13918948	P-element_non-reference_ERS629857_temp_rp_18524	0	+
chr2R	13942076	13942314	P-element_non-reference_ERS629857_temp_rp_18527	0	-
chr2R	13983313	13983315	P-element_non-reference_ERS629857_temp_rp_18532	0	+
chr2R	14024262	14024738	P-element_non-reference_ERS629857_temp_rp_18551	0	-
chr2R	14140298	14140307	P-element_non-reference_ERS629857_temp_rp_18590	0	+
chr2R	14140922	14141101	P-element_non-reference_ERS629857_temp_rp_18591	0	+
chr2R	14307624	14307633	P-element_non-reference_ERS629857_temp_rp_18640	0	+
chr2R	14575710	14575829	P-element_non-reference_ERS629857_temp_rp_18720	0	-
chr2R	14577321	14577507	P-element_non-reference_ERS629857_temp_rp_18722	0	+
chr2R	14618671	14618718	P-element_non-reference_ERS629857_temp_rp_18733	0	-
chr2R	14686310	14686786	P-element_non-reference_ERS629857_temp_rp_18755	0	-
chr2R	14877637	14877699	P-element_non-reference_ERS629857_temp_rp_18795	0	-
chr2R	14881433	14881504	P-element_non-reference_ERS629857_temp_rp_18797	0	-
chr2R	14881754	14882230	P-element_non-reference_ERS629857_temp_rp_18799	0	+
chr2R	14970716	14970828	P-element_non-reference_ERS629857_temp_rp_18822	0	-
chr2R	15252586	15252642	P-element_non-reference_ERS629857_temp_rp_18908	0	-
chr2R	15322019	15322067	P-element_non-reference_ERS629857_temp_rp_18923	0	-
chr2R	15322091	15322295	P-element_non-reference_ERS629857_temp_rp_18924	0	+
chr2R	15610674	15610683	P-element_non-reference_ERS629857_temp_rp_19004	0	-
chr2R	15613329	15613870	P-element_non-reference_ERS629857_temp_rp_19005	0	+
chr2R	15676226	15676375	P-element_non-reference_ERS629857_temp_rp_19029	0	+
chr2R	15868896	15869157	P-element_non-reference_ERS629857_temp_rp_19076	0	+
chr2R	15931061	15931537	P-element_non-reference_ERS629857_temp_rp_19086	0	+
chr2R	15931376	15931852	P-element_non-reference_ERS629857_temp_rp_19087	0	-
chr2R	15931941	15932417	P-element_non-reference_ERS629857_temp_rp_19088	0	+
chr2R	15934814	15934884	P-element_non-reference_ERS629857_temp_rp_19089	0	+
chr2R	16001168	16001254	P-element_non-reference_ERS629857_temp_rp_19096	0	-
chr2R	16007755	16008231	P-element_non-reference_ERS629857_temp_rp_19099	0	-
chr2R	16095623	16095678	P-element_non-reference_ERS629857_temp_rp_19126	0	-
chr2R	16138477	16138953	P-element_non-reference_ERS629857_temp_rp_19133	0	+
chr2R	16179750	16179954	P-element_non-reference_ERS629857_temp_rp_19147	0	+
chr2R	16279920	16279930	P-element_non-reference_ERS629857_temp_rp_19162	0	+
chr2R	16289157	16289322	P-element_non-reference_ERS629857_temp_rp_19166	0	-
chr2R	16327908	16328384	P-element_non-reference_ERS629857_temp_rp_19169	0	+
chr2R	16333923	16333982	P-element_non-reference_ERS629857_temp_rp_19170	0	+
chr2R	16334037	16334217	P-element_non-reference_ERS629857_temp_rp_19171	0	-
chr2R	16357067	16357543	P-element_non-reference_ERS629857_temp_rp_19177	0	+
chr2R	16386274	16386469	P-element_non-reference_ERS629857_temp_rp_19185	0	-
chr2R	16386526	16386662	P-element_non-reference_ERS629857_temp_rp_19186	0	+
chr2R	16579455	16579657	P-element_non-reference_ERS629857_temp_rp_19238	0	-
chr2R	16594289	16594765	P-element_non-reference_ERS629857_temp_rp_19240	0	+
chr2R	16611161	16611637	P-element_non-reference_ERS629857_temp_rp_19247	0	-
chr2R	16730131	16730607	P-element_non-reference_ERS629857_temp_rp_19268	0	+
chr2R	16730410	16730886	P-element_non-reference_ERS629857_temp_rp_19269	0	-
chr2R	16828629	16829105	P-element_non-reference_ERS629857_temp_rp_19291	0	+
chr2R	16828769	16829245	P-element_non-reference_ERS629857_temp_rp_19292	0	-
chr2R	16911438	16911914	P-element_non-reference_ERS629857_temp_rp_19312	0	+
chr2R	17265417	17265893	P-element_non-reference_ERS629857_temp_rp_19397	0	+
chr2R	17394551	17394568	P-element_non-reference_ERS629857_temp_rp_19436	0	-
chr2R	17394672	17394725	P-element_non-reference_ERS629857_temp_rp_19437	0	+
chr2R	17420885	17420932	P-element_non-reference_ERS629857_temp_rp_19443	0	+
chr2R	17568771	17568854	P-element_non-reference_ERS629857_temp_rp_19474	0	+
chr2R	17669237	17669575	P-element_non-reference_ERS629857_temp_rp_19485	0	-
chr2R	17873541	17873967	P-element_non-reference_ERS629857_temp_rp_19526	0	+
chr2R	18326362	18326838	P-element_non-reference_ERS629857_temp_rp_19659	0	+
chr2R	18357809	18357818	P-element_non-reference_ERS629857_temp_rp_19669	0	-
chr2R	18398051	18398435	P-element_non-reference_ERS629857_temp_rp_19681	0	+
chr2R	18407743	18407888	P-element_non-reference_ERS629857_temp_rp_19689	0	-
chr2R	18806163	18806574	P-element_non-reference_ERS629857_temp_rp_19773	0	+
chr2R	19310901	19311176	P-element_non-reference_ERS629857_temp_rp_19910	0	+
chr2R	19356485	19356551	P-element_non-reference_ERS629857_temp_rp_19917	0	+
chr2R	19450658	19450742	P-element_non-reference_ERS629857_temp_rp_19938	0	+
chr2R	19456164	19456172	P-element_non-reference_ERS629857_temp_sr_19939	0	-
chr2R	19462474	19462557	P-element_non-reference_ERS629857_temp_rp_19940	0	+
chr2R	19468247	19468476	P-element_non-reference_ERS629857_temp_rp_19943	0	-
chr2R	20673211	20673687	P-element_non-reference_ERS629857_temp_rp_20215	0	+
chr2R	20867480	20867956	P-element_non-reference_ERS629857_temp_rp_20283	0	+
chr2R	21101599	21102017	P-element_non-reference_ERS629857_temp_rp_20335	0	+
chr2R	21102004	21102072	P-element_non-reference_ERS629857_temp_rp_20336	0	-
chr2R	21168269	21168306	P-element_non-reference_ERS629857_temp_rp_20358	0	-
chr2R	21175238	21175255	P-element_non-reference_ERS629857_temp_rp_20362	0	+
chr2R	21178877	21179353	P-element_non-reference_ERS629857_temp_rp_20364	0	-
chr2R	21362646	21362788	P-element_non-reference_ERS629857_temp_rp_20406	0	-
chr2R	21379337	21379694	P-element_non-reference_ERS629857_temp_rp_20410	0	-
chr2R	21379614	21379729	P-element_non-reference_ERS629857_temp_rp_20411	0	+
chr2R	21497020	21497157	P-element_non-reference_ERS629857_temp_rp_20451	0	+
chr2R	21646113	21646173	P-element_non-reference_ERS629857_temp_rp_20483	0	-
chr2R	21682050	21682255	P-element_non-reference_ERS629857_temp_rp_20494	0	-
chr2R	21710243	21710354	P-element_non-reference_ERS629857_temp_rp_20496	0	+
chr2R	21871829	21871836	P-element_non-reference_ERS629857_temp_rp_20529	0	-
chr2R	22075649	22075979	P-element_non-reference_ERS629857_temp_rp_20585	0	-
chr2R	22136489	22136965	P-element_non-reference_ERS629857_temp_rp_20597	0	+
chr2R	22193064	22193318	P-element_non-reference_ERS629857_temp_rp_20615	0	+
chr2R	22193089	22193248	P-element_non-reference_ERS629857_temp_rp_20616	0	-
chr2R	22317653	22317790	P-element_non-reference_ERS629857_temp_rp_20637	0	+
chr2R	22402001	22402154	P-element_non-reference_ERS629857_temp_rp_20647	0	+
chr2R	22561675	22562151	P-element_non-reference_ERS629857_temp_rp_20681	0	-
chr2R	22637487	22637688	P-element_non-reference_ERS629857_temp_rp_20705	0	-
chr2R	22649793	22650269	P-element_non-reference_ERS629857_temp_rp_20707	0	-
chr2R	22688940	22689374	P-element_non-reference_ERS629857_temp_rp_20720	0	-
chr2R	22806985	22807316	P-element_non-reference_ERS629857_temp_rp_20749	0	-
chr2R	22807590	22807682	P-element_non-reference_ERS629857_temp_rp_20750	0	-
chr2R	22886486	22886694	P-element_non-reference_ERS629857_temp_rp_20770	0	-
chr2R	22940908	22941074	P-element_non-reference_ERS629857_temp_rp_20779	0	-
chr2R	22941074	22941164	P-element_non-reference_ERS629857_temp_rp_20780	0	+
chr2R	23551665	23551741	P-element_non-reference_ERS629857_temp_rp_20903	0	+
chr2R	23580664	23580990	P-element_non-reference_ERS629857_temp_rp_20908	0	-
chr2R	23580826	23580847	P-element_non-reference_ERS629857_temp_rp_20909	0	+
chr2R	23666435	23666911	P-element_non-reference_ERS629857_temp_rp_20926	0	+
chr2R	23666815	23667291	P-element_non-reference_ERS629857_temp_rp_20927	0	-
chr2R	23712979	23712982	P-element_non-reference_ERS629857_temp_rp_20941	0	-
chr2R	23713604	23713687	P-element_non-reference_ERS629857_temp_rp_20944	0	-
chr2R	23869833	23869908	P-element_non-reference_ERS629857_temp_rp_20974	0	-
chr2R	24334518	24334530	P-element_non-reference_ERS629857_temp_rp_21060	0	-
chr2R	24525883	24526115	P-element_non-reference_ERS629857_temp_rp_21102	0	+
chr2R	24685114	24685455	P-element_non-reference_ERS629857_temp_rp_21128	0	+
chr2R	24736703	24736756	P-element_non-reference_ERS629857_temp_rp_21135	0	-
chr2R	24814502	24814794	P-element_non-reference_ERS629857_temp_rp_21147	0	+
chr2R	25026845	25027321	P-element_non-reference_ERS629857_temp_rp_21168	0	-
chr2R	25032374	25032432	P-element_non-reference_ERS629857_temp_rp_21170	0	+
chr2R	25099180	25099656	P-element_non-reference_ERS629857_temp_rp_21188	0	-
chr3L	71575	71634	P-element_non-reference_ERS629857_temp_rp_21343	0	+
chr3L	128576	128713	P-element_non-reference_ERS629857_temp_rp_21367	0	+
chr3L	132509	132520	P-element_non-reference_ERS629857_temp_rp_21370	0	-
chr3L	539465	539941	P-element_non-reference_ERS629857_temp_rp_21437	0	+
chr3L	616404	616880	P-element_non-reference_ERS629857_temp_rp_21453	0	+
chr3L	681894	682370	P-element_non-reference_ERS629857_temp_rp_21467	0	-
chr3L	685050	685526	P-element_non-reference_ERS629857_temp_rp_21468	0	-
chr3L	699119	699257	P-element_non-reference_ERS629857_temp_rp_21471	0	-
chr3L	703483	703619	P-element_non-reference_ERS629857_temp_rp_21472	0	+
chr3L	707886	707892	P-element_non-reference_ERS629857_temp_rp_21475	0	-
chr3L	708217	708282	P-element_non-reference_ERS629857_temp_rp_21476	0	+
chr3L	749233	749382	P-element_non-reference_ERS629857_temp_rp_21485	0	+
chr3L	749323	749333	P-element_non-reference_ERS629857_temp_rp_21486	0	-
chr3L	1101529	1101632	P-element_non-reference_ERS629857_temp_rp_21567	0	+
chr3L	1177194	1177403	P-element_non-reference_ERS629857_temp_rp_21577	0	-
chr3L	1318621	1318718	P-element_non-reference_ERS629857_temp_rp_21605	0	-
chr3L	1367015	1367062	P-element_non-reference_ERS629857_temp_rp_21615	0	-
chr3L	1479012	1479488	P-element_non-reference_ERS629857_temp_rp_21637	0	+
chr3L	1517084	1517482	P-element_non-reference_ERS629857_temp_rp_21643	0	+
chr3L	1517182	1517275	P-element_non-reference_ERS629857_temp_rp_21644	0	-
chr3L	1568211	1568458	P-element_non-reference_ERS629857_temp_rp_21652	0	-
chr3L	1586150	1586626	P-element_non-reference_ERS629857_temp_rp_21657	0	+
chr3L	1586499	1586788	P-element_non-reference_ERS629857_temp_rp_21658	0	-
chr3L	1795024	1795236	P-element_non-reference_ERS629857_temp_rp_21693	0	+
chr3L	1988290	1988766	P-element_non-reference_ERS629857_temp_rp_21742	0	-
chr3L	3037978	3038050	P-element_non-reference_ERS629857_temp_rp_21975	0	-
chr3L	3250324	3250383	P-element_non-reference_ERS629857_temp_rp_22016	0	-
chr3L	3250442	3250491	P-element_non-reference_ERS629857_temp_rp_22018	0	+
chr3L	3335938	3335989	P-element_non-reference_ERS629857_temp_rp_22035	0	-
chr3L	3336781	3336857	P-element_non-reference_ERS629857_temp_rp_22036	0	+
chr3L	3765781	3766257	P-element_non-reference_ERS629857_temp_rp_22137	0	+
chr3L	3892951	3892996	P-element_non-reference_ERS629857_temp_rp_22176	0	-
chr3L	3983757	3984007	P-element_non-reference_ERS629857_temp_rp_22201	0	+
chr3L	4006707	4007183	P-element_non-reference_ERS629857_temp_rp_22209	0	+
chr3L	4102693	4102703	P-element_non-reference_ERS629857_temp_rp_22230	0	-
chr3L	4364062	4364301	P-element_non-reference_ERS629857_temp_rp_22278	0	+
chr3L	4692608	4692926	P-element_non-reference_ERS629857_temp_rp_22346	0	+
chr3L	4896693	4897169	P-element_non-reference_ERS629857_temp_rp_22394	0	+
chr3L	4976338	4976459	P-element_non-reference_ERS629857_temp_rp_22411	0	+
chr3L	5277915	5277970	P-element_non-reference_ERS629857_temp_rp_22484	0	+
chr3L	5355382	5355392	P-element_non-reference_ERS629857_temp_rp_22506	0	+
chr3L	5690867	5691161	P-element_non-reference_ERS629857_temp_rp_22569	0	-
chr3L	5691304	5691306	P-element_non-reference_ERS629857_temp_rp_22570	0	+
chr3L	5753770	5754246	P-element_non-reference_ERS629857_temp_rp_22582	0	+
chr3L	5754095	5754571	P-element_non-reference_ERS629857_temp_rp_22583	0	-
chr3L	5975717	5976193	P-element_non-reference_ERS629857_temp_rp_22649	0	+
chr3L	6218125	6218137	P-element_non-reference_ERS629857_temp_rp_22704	0	+
chr3L	6218588	6218654	P-element_non-reference_ERS629857_temp_rp_22705	0	-
chr3L	6218644	6219120	P-element_non-reference_ERS629857_temp_rp_22706	0	+
chr3L	6256693	6256803	P-element_non-reference_ERS629857_temp_rp_22710	0	-
chr3L	6550474	6550719	P-element_non-reference_ERS629857_temp_rp_22771	0	-
chr3L	6746987	6747463	P-element_non-reference_ERS629857_temp_rp_22829	0	+
chr3L	6964782	6964901	P-element_non-reference_ERS629857_temp_rp_22895	0	+
chr3L	7134520	7134996	P-element_non-reference_ERS629857_temp_rp_22927	0	+
chr3L	7782572	7783048	P-element_non-reference_ERS629857_temp_rp_23070	0	+
chr3L	7979127	7979194	P-element_non-reference_ERS629857_temp_rp_23115	0	-
chr3L	8056387	8056518	P-element_non-reference_ERS629857_temp_rp_23164	0	+
chr3L	8091784	8091981	P-element_non-reference_ERS629857_temp_rp_23168	0	-
chr3L	8186945	8187421	P-element_non-reference_ERS629857_temp_rp_23187	0	+
chr3L	8197814	8197966	P-element_non-reference_ERS629857_temp_rp_23189	0	+
chr3L	8358347	8358823	P-element_non-reference_ERS629857_temp_rp_23220	0	+
chr3L	8814799	8815275	P-element_non-reference_ERS629857_temp_rp_23302	0	-
chr3L	8827415	8827459	P-element_non-reference_ERS629857_temp_rp_23304	0	-
chr3L	8978976	8979010	P-element_non-reference_ERS629857_temp_rp_23339	0	-
chr3L	9372445	9372809	P-element_non-reference_ERS629857_temp_rp_23435	0	-
chr3L	9377409	9377629	P-element_non-reference_ERS629857_temp_rp_23437	0	+
chr3L	9381521	9381997	P-element_non-reference_ERS629857_temp_rp_23438	0	+
chr3L	9462161	9462264	P-element_non-reference_ERS629857_temp_rp_23452	0	-
chr3L	9500667	9501143	P-element_non-reference_ERS629857_temp_rp_23466	0	-
chr3L	9505230	9505331	P-element_non-reference_ERS629857_temp_rp_23469	0	+
chr3L	9505383	9505859	P-element_non-reference_ERS629857_temp_rp_23470	0	-
chr3L	9509240	9509294	P-element_non-reference_ERS629857_temp_rp_23471	0	+
chr3L	9546808	9546970	P-element_non-reference_ERS629857_temp_rp_23479	0	-
chr3L	9763528	9763597	P-element_non-reference_ERS629857_temp_rp_23536	0	+
chr3L	9855973	9856449	P-element_non-reference_ERS629857_temp_rp_23564	0	+
chr3L	9899463	9899939	P-element_non-reference_ERS629857_temp_rp_23576	0	+
chr3L	9974615	9974624	P-element_non-reference_ERS629857_temp_rp_23599	0	+
chr3L	10370850	10371277	P-element_non-reference_ERS629857_temp_rp_23688	0	+
chr3L	10664561	10664626	P-element_non-reference_ERS629857_temp_rp_23776	0	-
chr3L	10857789	10857838	P-element_non-reference_ERS629857_temp_rp_23843	0	-
chr3L	11092724	11092774	P-element_non-reference_ERS629857_temp_rp_23903	0	+
chr3L	11136057	11136117	P-element_non-reference_ERS629857_temp_rp_23913	0	-
chr3L	11487563	11487679	P-element_non-reference_ERS629857_temp_rp_23994	0	-
chr3L	11553233	11553412	P-element_non-reference_ERS629857_temp_rp_24017	0	+
chr3L	11553485	11553628	P-element_non-reference_ERS629857_temp_rp_24018	0	+
chr3L	11712006	11712131	P-element_non-reference_ERS629857_temp_rp_24058	0	-
chr3L	11795226	11795702	P-element_non-reference_ERS629857_temp_rp_24079	0	-
chr3L	11939784	11939837	P-element_non-reference_ERS629857_temp_rp_24132	0	+
chr3L	12004308	12004344	P-element_non-reference_ERS629857_temp_rp_24136	0	-
chr3L	12056394	12056495	P-element_non-reference_ERS629857_temp_rp_24144	0	-
chr3L	12203628	12204007	P-element_non-reference_ERS629857_temp_rp_24187	0	+
chr3L	12580430	12580438	P-element_non-reference_ERS629857_temp_sr_24254	0	-
chr3L	12850022	12850138	P-element_non-reference_ERS629857_temp_rp_24316	0	+
chr3L	13477453	13477929	P-element_non-reference_ERS629857_temp_rp_24468	0	+
chr3L	13666873	13667143	P-element_non-reference_ERS629857_temp_rp_24540	0	-
chr3L	13904410	13904598	P-element_non-reference_ERS629857_temp_rp_24604	0	+
chr3L	13919700	13920075	P-element_non-reference_ERS629857_temp_rp_24609	0	+
chr3L	13922530	13923006	P-element_non-reference_ERS629857_temp_rp_24611	0	+
chr3L	13993154	13993630	P-element_non-reference_ERS629857_temp_rp_24627	0	-
chr3L	14036858	14037019	P-element_non-reference_ERS629857_temp_rp_24649	0	-
chr3L	14055782	14055990	P-element_non-reference_ERS629857_temp_rp_24652	0	-
chr3L	14071867	14071958	P-element_non-reference_ERS629857_temp_rp_24653	0	+
chr3L	14190574	14191050	P-element_non-reference_ERS629857_temp_rp_24679	0	+
chr3L	14274185	14274661	P-element_non-reference_ERS629857_temp_rp_24690	0	+
chr3L	14274253	14274322	P-element_non-reference_ERS629857_temp_rp_24691	0	-
chr3L	14476940	14477246	P-element_non-reference_ERS629857_temp_rp_24743	0	-
chr3L	14550923	14551028	P-element_non-reference_ERS629857_temp_rp_24752	0	-
chr3L	14551131	14551530	P-element_non-reference_ERS629857_temp_rp_24753	0	+
chr3L	15059595	15060071	P-element_non-reference_ERS629857_temp_rp_24865	0	+
chr3L	15098249	15098725	P-element_non-reference_ERS629857_temp_rp_24875	0	-
chr3L	15234300	15234776	P-element_non-reference_ERS629857_temp_rp_24911	0	-
chr3L	15336563	15336774	P-element_non-reference_ERS629857_temp_rp_24932	0	+
chr3L	15507750	15507840	P-element_non-reference_ERS629857_temp_rp_24982	0	+
chr3L	15532470	15532618	P-element_non-reference_ERS629857_temp_rp_24984	0	-
chr3L	15536065	15536074	P-element_non-reference_ERS629857_temp_rp_24986	0	-
chr3L	15711947	15712111	P-element_non-reference_ERS629857_temp_rp_25031	0	-
chr3L	16046856	16046905	P-element_non-reference_ERS629857_temp_rp_25098	0	-
chr3L	16046893	16046930	P-element_non-reference_ERS629857_temp_rp_25099	0	+
chr3L	16051718	16052194	P-element_non-reference_ERS629857_temp_rp_25100	0	-
chr3L	16367827	16368303	P-element_non-reference_ERS629857_temp_rp_25180	0	+
chr3L	16408376	16408424	P-element_non-reference_ERS629857_temp_rp_25187	0	+
chr3L	16451825	16451934	P-element_non-reference_ERS629857_temp_rp_25195	0	+
chr3L	16481101	16481244	P-element_non-reference_ERS629857_temp_rp_25201	0	+
chr3L	16483900	16484373	P-element_non-reference_ERS629857_temp_rp_25203	0	-
chr3L	16486716	16486932	P-element_non-reference_ERS629857_temp_rp_25205	0	-
chr3L	16660771	16660937	P-element_non-reference_ERS629857_temp_rp_25245	0	+
chr3L	16800236	16800264	P-element_non-reference_ERS629857_temp_rp_25288	0	+
chr3L	16865278	16865369	P-element_non-reference_ERS629857_temp_rp_25307	0	+
chr3L	16891048	16891130	P-element_non-reference_ERS629857_temp_rp_25319	0	-
chr3L	16891155	16891163	P-element_non-reference_ERS629857_temp_sr_25320	0	+
chr3L	17010219	17010415	P-element_non-reference_ERS629857_temp_rp_25347	0	+
chr3L	17421469	17421603	P-element_non-reference_ERS629857_temp_rp_25473	0	+
chr3L	17910668	17911144	P-element_non-reference_ERS629857_temp_rp_25617	0	-
chr3L	17927353	17927829	P-element_non-reference_ERS629857_temp_rp_25621	0	+
chr3L	17971246	17971463	P-element_non-reference_ERS629857_temp_rp_25628	0	+
chr3L	17973016	17973355	P-element_non-reference_ERS629857_temp_rp_25629	0	-
chr3L	17973135	17973219	P-element_non-reference_ERS629857_temp_rp_25630	0	+
chr3L	18061789	18061925	P-element_non-reference_ERS629857_temp_rp_25651	0	-
chr3L	18399304	18399408	P-element_non-reference_ERS629857_temp_rp_25715	0	+
chr3L	18626233	18626349	P-element_non-reference_ERS629857_temp_rp_25785	0	-
chr3L	18629605	18630081	P-element_non-reference_ERS629857_temp_rp_25790	0	+
chr3L	18760965	18761441	P-element_non-reference_ERS629857_temp_rp_25837	0	-
chr3L	18840478	18840954	P-element_non-reference_ERS629857_temp_rp_25866	0	+
chr3L	18840480	18840777	P-element_non-reference_ERS629857_temp_rp_25867	0	-
chr3L	18996497	18996733	P-element_non-reference_ERS629857_temp_rp_25899	0	+
chr3L	19086569	19086598	P-element_non-reference_ERS629857_temp_rp_25918	0	-
chr3L	19325636	19326112	P-element_non-reference_ERS629857_temp_rp_25972	0	-
chr3L	19670166	19670175	P-element_non-reference_ERS629857_temp_rp_26067	0	+
chr3L	19833271	19833747	P-element_non-reference_ERS629857_temp_rp_26103	0	-
chr3L	19861365	19861597	P-element_non-reference_ERS629857_temp_rp_26109	0	+
chr3L	19861467	19861471	P-element_non-reference_ERS629857_temp_rp_26110	0	-
chr3L	20401794	20401902	P-element_non-reference_ERS629857_temp_rp_26278	0	-
chr3L	20493475	20493951	P-element_non-reference_ERS629857_temp_rp_26297	0	+
chr3L	20634326	20634487	P-element_non-reference_ERS629857_temp_rp_26330	0	-
chr3L	20634437	20634567	P-element_non-reference_ERS629857_temp_rp_26331	0	+
chr3L	20768135	20768224	P-element_non-reference_ERS629857_temp_rp_26362	0	+
chr3L	20771398	20771457	P-element_non-reference_ERS629857_temp_rp_26363	0	-
chr3L	20778668	20779164	P-element_non-reference_ERS629857_temp_rp_26367	0	-
chr3L	20895262	20895517	P-element_non-reference_ERS629857_temp_rp_26410	0	-
chr3L	20949557	20949702	P-element_non-reference_ERS629857_temp_rp_26425	0	-
chr3L	21027926	21027973	P-element_non-reference_ERS629857_temp_rp_26437	0	+
chr3L	21172864	21173029	P-element_non-reference_ERS629857_temp_rp_26477	0	+
chr3L	21174719	21175195	P-element_non-reference_ERS629857_temp_rp_26478	0	+
chr3L	21193486	21193686	P-element_non-reference_ERS629857_temp_rp_26485	0	+
chr3L	21240195	21240283	P-element_non-reference_ERS629857_temp_rp_26506	0	-
chr3L	21304706	21304844	P-element_non-reference_ERS629857_temp_rp_26523	0	-
chr3L	21450144	21450620	P-element_non-reference_ERS629857_temp_rp_26572	0	-
chr3L	21485060	21485536	P-element_non-reference_ERS629857_temp_rp_26578	0	+
chr3L	21770566	21770622	P-element_non-reference_ERS629857_temp_rp_26640	0	-
chr3L	21879805	21880094	P-element_non-reference_ERS629857_temp_rp_26677	0	-
chr3L	22288217	22288693	P-element_non-reference_ERS629857_temp_rp_26804	0	-
chr3L	22408013	22408076	P-element_non-reference_ERS629857_temp_rp_26843	0	-
chr3L	22408274	22408750	P-element_non-reference_ERS629857_temp_rp_26844	0	+
chr3L	22720957	22721091	P-element_non-reference_ERS629857_temp_rp_26956	0	+
chr3L	22728029	22728120	P-element_non-reference_ERS629857_temp_rp_26964	0	-
chr3L	22749256	22749642	P-element_non-reference_ERS629857_temp_rp_26975	0	+
chr3L	22773323	22773682	P-element_non-reference_ERS629857_temp_rp_26990	0	-
chr3L	22872115	22872231	P-element_non-reference_ERS629857_temp_rp_27020	0	+
chr3L	22910346	22910435	P-element_non-reference_ERS629857_temp_rp_27038	0	+
chr3L	23219708	23219779	P-element_non-reference_ERS629857_temp_rp_27457	0	-
chr3L	25225014	25225490	P-element_non-reference_ERS629857_temp_rp_30326	0	+
chr3L	25402986	25403462	P-element_non-reference_ERS629857_temp_rp_30558	0	-
chr3L	26366507	26366966	P-element_non-reference_ERS629857_temp_rp_31934	0	+
chr3L	27379166	27379642	P-element_non-reference_ERS629857_temp_rp_33136	0	-
chr3L	27399179	27399655	P-element_non-reference_ERS629857_temp_rp_33164	0	+
chr3R	1402091	1402567	P-element_non-reference_ERS629857_temp_rp_35545	0	+
chr3R	1837595	1838071	P-element_non-reference_ERS629857_temp_rp_36129	0	+
chr3R	2410791	2411267	P-element_non-reference_ERS629857_temp_rp_37044	0	-
chr3R	2472043	2472519	P-element_non-reference_ERS629857_temp_rp_37176	0	-
chr3R	4177433	4177909	P-element_non-reference_ERS629857_temp_rp_39533	0	-
chr3R	4177591	4177656	P-element_non-reference_ERS629857_temp_rp_39534	0	+
chr3R	4232232	4232331	P-element_non-reference_ERS629857_temp_rp_39591	0	-
chr3R	4281632	4281653	P-element_non-reference_ERS629857_temp_rp_39612	0	-
chr3R	4281651	4281706	P-element_non-reference_ERS629857_temp_rp_39613	0	+
chr3R	4463019	4463049	P-element_non-reference_ERS629857_temp_rp_39684	0	-
chr3R	4964049	4964494	P-element_non-reference_ERS629857_temp_rp_39967	0	-
chr3R	5086797	5087273	P-element_non-reference_ERS629857_temp_rp_40000	0	+
chr3R	5251764	5251901	P-element_non-reference_ERS629857_temp_rp_40041	0	+
chr3R	5264199	5264255	P-element_non-reference_ERS629857_temp_rp_40047	0	+
chr3R	5354428	5354904	P-element_non-reference_ERS629857_temp_rp_40065	0	-
chr3R	5368134	5368330	P-element_non-reference_ERS629857_temp_rp_40067	0	+
chr3R	5368304	5368362	P-element_non-reference_ERS629857_temp_rp_40068	0	-
chr3R	5649107	5649210	P-element_non-reference_ERS629857_temp_rp_40129	0	+
chr3R	5671384	5671388	P-element_non-reference_ERS629857_temp_rp_40132	0	+
chr3R	5672419	5672895	P-element_non-reference_ERS629857_temp_rp_40133	0	+
chr3R	5758987	5758995	P-element_non-reference_ERS629857_temp_sr_40154	0	-
chr3R	5779442	5779518	P-element_non-reference_ERS629857_temp_rp_40169	0	+
chr3R	7086729	7087205	P-element_non-reference_ERS629857_temp_rp_40466	0	-
chr3R	7090380	7090471	P-element_non-reference_ERS629857_temp_rp_40469	0	-
chr3R	7122824	7122839	P-element_non-reference_ERS629857_temp_rp_40479	0	+
chr3R	7162787	7162825	P-element_non-reference_ERS629857_temp_rp_40490	0	-
chr3R	7819396	7819573	P-element_non-reference_ERS629857_temp_rp_40676	0	+
chr3R	7966569	7966845	P-element_non-reference_ERS629857_temp_rp_40715	0	+
chr3R	8090557	8090573	P-element_non-reference_ERS629857_temp_rp_40751	0	-
chr3R	8090565	8091041	P-element_non-reference_ERS629857_temp_rp_40752	0	+
chr3R	8093534	8094010	P-element_non-reference_ERS629857_temp_rp_40754	0	+
chr3R	8093569	8094045	P-element_non-reference_ERS629857_temp_rp_40755	0	-
chr3R	8250156	8250504	P-element_non-reference_ERS629857_temp_rp_40781	0	+
chr3R	8250383	8250465	P-element_non-reference_ERS629857_temp_rp_40782	0	-
chr3R	8477651	8478127	P-element_non-reference_ERS629857_temp_rp_40829	0	-
chr3R	8697888	8697966	P-element_non-reference_ERS629857_temp_rp_40881	0	+
chr3R	8697999	8698030	P-element_non-reference_ERS629857_temp_rp_40882	0	-
chr3R	8810847	8811323	P-element_non-reference_ERS629857_temp_rp_40900	0	-
chr3R	8931893	8931994	P-element_non-reference_ERS629857_temp_rp_40935	0	-
chr3R	8933085	8933286	P-element_non-reference_ERS629857_temp_rp_40936	0	-
chr3R	9053503	9053539	P-element_non-reference_ERS629857_temp_rp_40954	0	+
chr3R	9057160	9057204	P-element_non-reference_ERS629857_temp_rp_40957	0	-
chr3R	9226771	9227247	P-element_non-reference_ERS629857_temp_rp_40991	0	+
chr3R	9228818	9229147	P-element_non-reference_ERS629857_temp_rp_40992	0	+
chr3R	9341342	9341466	P-element_non-reference_ERS629857_temp_rp_41023	0	+
chr3R	9502613	9502672	P-element_non-reference_ERS629857_temp_rp_41053	0	+
chr3R	9502724	9502886	P-element_non-reference_ERS629857_temp_rp_41054	0	+
chr3R	9516041	9516273	P-element_non-reference_ERS629857_temp_rp_41056	0	-
chr3R	9532924	9533400	P-element_non-reference_ERS629857_temp_rp_41057	0	+
chr3R	9532971	9533102	P-element_non-reference_ERS629857_temp_rp_41058	0	-
chr3R	9533612	9533675	P-element_non-reference_ERS629857_temp_rp_41059	0	-
chr3R	9590523	9590999	P-element_non-reference_ERS629857_temp_rp_41067	0	-
chr3R	9809308	9809375	P-element_non-reference_ERS629857_temp_rp_41098	0	+
chr3R	10089457	10089502	P-element_non-reference_ERS629857_temp_rp_41154	0	+
chr3R	10109403	10109525	P-element_non-reference_ERS629857_temp_rp_41159	0	+
chr3R	10144308	10144784	P-element_non-reference_ERS629857_temp_rp_41163	0	-
chr3R	10144697	10145173	P-element_non-reference_ERS629857_temp_rp_41164	0	+
chr3R	10170468	10170533	P-element_non-reference_ERS629857_temp_rp_41170	0	-
chr3R	10170592	10170646	P-element_non-reference_ERS629857_temp_rp_41171	0	+
chr3R	10333396	10333460	P-element_non-reference_ERS629857_temp_rp_41205	0	+
chr3R	10794111	10794587	P-element_non-reference_ERS629857_temp_rp_41301	0	+
chr3R	10876332	10876406	P-element_non-reference_ERS629857_temp_rp_41316	0	+
chr3R	11243915	11243955	P-element_non-reference_ERS629857_temp_rp_41445	0	-
chr3R	11449129	11449138	P-element_non-reference_ERS629857_temp_rp_41482	0	+
chr3R	11499860	11499944	P-element_non-reference_ERS629857_temp_rp_41508	0	-
chr3R	11566957	11567372	P-element_non-reference_ERS629857_temp_rp_41532	0	+
chr3R	11568975	11569266	P-element_non-reference_ERS629857_temp_rp_41540	0	-
chr3R	11569162	11569173	P-element_non-reference_ERS629857_temp_rp_41541	0	+
chr3R	11619247	11619440	P-element_non-reference_ERS629857_temp_rp_41546	0	+
chr3R	11656299	11656775	P-element_non-reference_ERS629857_temp_rp_41550	0	+
chr3R	11656646	11657122	P-element_non-reference_ERS629857_temp_rp_41551	0	-
chr3R	11759309	11759572	P-element_non-reference_ERS629857_temp_rp_41575	0	+
chr3R	11761250	11761658	P-element_non-reference_ERS629857_temp_rp_41577	0	-
chr3R	11764449	11764597	P-element_non-reference_ERS629857_temp_rp_41578	0	-
chr3R	11764462	11764620	P-element_non-reference_ERS629857_temp_rp_41579	0	+
chr3R	11869621	11869720	P-element_non-reference_ERS629857_temp_rp_41603	0	+
chr3R	11982563	11982672	P-element_non-reference_ERS629857_temp_rp_41635	0	-
chr3R	12281008	12281149	P-element_non-reference_ERS629857_temp_rp_41689	0	+
chr3R	12369152	12369330	P-element_non-reference_ERS629857_temp_rp_41710	0	-
chr3R	12476896	12477372	P-element_non-reference_ERS629857_temp_rp_41741	0	+
chr3R	12719529	12720005	P-element_non-reference_ERS629857_temp_rp_41835	0	-
chr3R	12719976	12720452	P-element_non-reference_ERS629857_temp_rp_41836	0	+
chr3R	13208262	13208452	P-element_non-reference_ERS629857_temp_rp_41975	0	+
chr3R	13260321	13260797	P-element_non-reference_ERS629857_temp_rp_41988	0	+
chr3R	13304345	13304821	P-element_non-reference_ERS629857_temp_rp_41994	0	-
chr3R	13645042	13645137	P-element_non-reference_ERS629857_temp_rp_42079	0	+
chr3R	13715228	13715459	P-element_non-reference_ERS629857_temp_rp_42091	0	-
chr3R	13735398	13735507	P-element_non-reference_ERS629857_temp_rp_42098	0	+
chr3R	13794259	13794357	P-element_non-reference_ERS629857_temp_rp_42109	0	+
chr3R	13974915	13974930	P-element_non-reference_ERS629857_temp_rp_42132	0	-
chr3R	14020777	14020788	P-element_non-reference_ERS629857_temp_rp_42153	0	-
chr3R	14026047	14026128	P-element_non-reference_ERS629857_temp_rp_42155	0	-
chr3R	14108391	14108460	P-element_non-reference_ERS629857_temp_rp_42181	0	-
chr3R	14697300	14697605	P-element_non-reference_ERS629857_temp_rp_42323	0	-
chr3R	14724157	14724260	P-element_non-reference_ERS629857_temp_rp_42337	0	-
chr3R	14738607	14739083	P-element_non-reference_ERS629857_temp_rp_42340	0	+
chr3R	15095430	15095644	P-element_non-reference_ERS629857_temp_rp_42452	0	+
chr3R	15131937	15131941	P-element_non-reference_ERS629857_temp_rp_42464	0	-
chr3R	15134703	15135179	P-element_non-reference_ERS629857_temp_rp_42465	0	-
chr3R	15213177	15213410	P-element_non-reference_ERS629857_temp_rp_42498	0	+
chr3R	15249932	15250021	P-element_non-reference_ERS629857_temp_rp_42505	0	+
chr3R	15250201	15250677	P-element_non-reference_ERS629857_temp_rp_42506	0	-
chr3R	15250434	15250530	P-element_non-reference_ERS629857_temp_rp_42507	0	+
chr3R	15290931	15290999	P-element_non-reference_ERS629857_temp_rp_42518	0	+
chr3R	15291550	15292026	P-element_non-reference_ERS629857_temp_rp_42519	0	-
chr3R	15374574	15374583	P-element_non-reference_ERS629857_temp_rp_42526	0	+
chr3R	15537465	15537467	P-element_non-reference_ERS629857_temp_rp_42559	0	-
chr3R	15973686	15973689	P-element_non-reference_ERS629857_temp_rp_42650	0	-
chr3R	16228949	16229425	P-element_non-reference_ERS629857_temp_rp_42721	0	-
chr3R	16232933	16232935	P-element_non-reference_ERS629857_temp_rp_42724	0	-
chr3R	16242364	16242416	P-element_non-reference_ERS629857_temp_rp_42725	0	-
chr3R	16249636	16250112	P-element_non-reference_ERS629857_temp_rp_42730	0	+
chr3R	16280117	16280399	P-element_non-reference_ERS629857_temp_rp_42737	0	+
chr3R	16625177	16625483	P-element_non-reference_ERS629857_temp_rp_42811	0	-
chr3R	16702609	16703085	P-element_non-reference_ERS629857_temp_rp_42822	0	-
chr3R	17401445	17401921	P-element_non-reference_ERS629857_temp_rp_42979	0	+
chr3R	17546457	17546702	P-element_non-reference_ERS629857_temp_rp_43018	0	+
chr3R	17627052	17627528	P-element_non-reference_ERS629857_temp_rp_43033	0	+
chr3R	17688066	17688075	P-element_non-reference_ERS629857_temp_rp_43045	0	+
chr3R	17943897	17943968	P-element_non-reference_ERS629857_temp_rp_43124	0	+
chr3R	17944044	17944069	P-element_non-reference_ERS629857_temp_rp_43125	0	-
chr3R	17944064	17944077	P-element_non-reference_ERS629857_temp_rp_43126	0	+
chr3R	18121572	18121792	P-element_non-reference_ERS629857_temp_rp_43163	0	+
chr3R	18121906	18122161	P-element_non-reference_ERS629857_temp_rp_43164	0	-
chr3R	18167644	18167776	P-element_non-reference_ERS629857_temp_rp_43179	0	-
chr3R	18198399	18198404	P-element_non-reference_ERS629857_temp_rp_43186	0	+
chr3R	18225885	18226057	P-element_non-reference_ERS629857_temp_rp_43193	0	-
chr3R	18271785	18272261	P-element_non-reference_ERS629857_temp_rp_43200	0	+
chr3R	18391893	18392369	P-element_non-reference_ERS629857_temp_rp_43232	0	-
chr3R	18396787	18397064	P-element_non-reference_ERS629857_temp_rp_43233	0	-
chr3R	18584347	18584492	P-element_non-reference_ERS629857_temp_rp_43281	0	-
chr3R	18585561	18585629	P-element_non-reference_ERS629857_temp_rp_43282	0	-
chr3R	18740360	18740836	P-element_non-reference_ERS629857_temp_rp_43317	0	+
chr3R	18741070	18741546	P-element_non-reference_ERS629857_temp_rp_43318	0	+
chr3R	18743559	18743727	P-element_non-reference_ERS629857_temp_rp_43319	0	+
chr3R	19096492	19096958	P-element_non-reference_ERS629857_temp_rp_43409	0	-
chr3R	19180577	19180603	P-element_non-reference_ERS629857_temp_rp_43434	0	+
chr3R	19281635	19281832	P-element_non-reference_ERS629857_temp_rp_43464	0	+
chr3R	19717143	19717619	P-element_non-reference_ERS629857_temp_rp_43546	0	-
chr3R	19836579	19837055	P-element_non-reference_ERS629857_temp_rp_43574	0	-
chr3R	19877742	19877831	P-element_non-reference_ERS629857_temp_rp_43579	0	+
chr3R	19924326	19924802	P-element_non-reference_ERS629857_temp_rp_43593	0	+
chr3R	20008511	20008580	P-element_non-reference_ERS629857_temp_rp_43619	0	+
chr3R	20557616	20557819	P-element_non-reference_ERS629857_temp_rp_43756	0	-
chr3R	20585778	20585787	P-element_non-reference_ERS629857_temp_rp_43764	0	+
chr3R	20634987	20635463	P-element_non-reference_ERS629857_temp_rp_43776	0	-
chr3R	20714583	20714676	P-element_non-reference_ERS629857_temp_rp_43789	0	-
chr3R	20782631	20782707	P-element_non-reference_ERS629857_temp_rp_43798	0	+
chr3R	20829899	20830070	P-element_non-reference_ERS629857_temp_rp_43806	0	+
chr3R	21059998	21060474	P-element_non-reference_ERS629857_temp_rp_43859	0	-
chr3R	21060289	21060765	P-element_non-reference_ERS629857_temp_rp_43860	0	+
chr3R	21188715	21188939	P-element_non-reference_ERS629857_temp_rp_43888	0	+
chr3R	21296464	21296660	P-element_non-reference_ERS629857_temp_rp_43918	0	-
chr3R	21296526	21296551	P-element_non-reference_ERS629857_temp_rp_43919	0	+
chr3R	21376285	21376473	P-element_non-reference_ERS629857_temp_rp_43928	0	+
chr3R	21619125	21619406	P-element_non-reference_ERS629857_temp_rp_43983	0	-
chr3R	21633031	21633129	P-element_non-reference_ERS629857_temp_rp_43989	0	-
chr3R	21807894	21808069	P-element_non-reference_ERS629857_temp_rp_44021	0	+
chr3R	22042080	22042150	P-element_non-reference_ERS629857_temp_rp_44064	0	-
chr3R	22042722	22042752	P-element_non-reference_ERS629857_temp_rp_44065	0	+
chr3R	22368558	22368834	P-element_non-reference_ERS629857_temp_rp_44163	0	-
chr3R	22528396	22528476	P-element_non-reference_ERS629857_temp_rp_44198	0	-
chr3R	22666485	22666731	P-element_non-reference_ERS629857_temp_rp_44227	0	-
chr3R	22666669	22667145	P-element_non-reference_ERS629857_temp_rp_44228	0	+
chr3R	22667330	22667428	P-element_non-reference_ERS629857_temp_rp_44229	0	-
chr3R	23061138	23061370	P-element_non-reference_ERS629857_temp_rp_44332	0	-
chr3R	23141946	23142057	P-element_non-reference_ERS629857_temp_rp_44354	0	+
chr3R	23530307	23530488	P-element_non-reference_ERS629857_temp_rp_44447	0	-
chr3R	24057381	24057394	P-element_non-reference_ERS629857_temp_rp_44572	0	+
chr3R	24193234	24193425	P-element_non-reference_ERS629857_temp_rp_44596	0	+
chr3R	24271130	24271279	P-element_non-reference_ERS629857_temp_rp_44604	0	-
chr3R	24318076	24318552	P-element_non-reference_ERS629857_temp_rp_44615	0	-
chr3R	24813852	24814139	P-element_non-reference_ERS629857_temp_rp_44746	0	-
chr3R	24876579	24876729	P-element_non-reference_ERS629857_temp_rp_44760	0	-
chr3R	24927157	24927633	P-element_non-reference_ERS629857_temp_rp_44767	0	-
chr3R	24931759	24932235	P-element_non-reference_ERS629857_temp_rp_44768	0	-
chr3R	25050040	25050118	P-element_non-reference_ERS629857_temp_rp_44787	0	-
chr3R	25050312	25050380	P-element_non-reference_ERS629857_temp_rp_44788	0	-
chr3R	25121917	25122393	P-element_non-reference_ERS629857_temp_rp_44798	0	-
chr3R	25645432	25645588	P-element_non-reference_ERS629857_temp_rp_44937	0	-
chr3R	25647139	25647214	P-element_non-reference_ERS629857_temp_rp_44938	0	-
chr3R	25647796	25648035	P-element_non-reference_ERS629857_temp_rp_44939	0	-
chr3R	26036334	26036485	P-element_non-reference_ERS629857_temp_rp_45020	0	-
chr3R	26036810	26036917	P-element_non-reference_ERS629857_temp_rp_45021	0	-
chr3R	26036875	26036956	P-element_non-reference_ERS629857_temp_rp_45022	0	+
chr3R	26055347	26055433	P-element_non-reference_ERS629857_temp_rp_45025	0	+
chr3R	26259050	26259212	P-element_non-reference_ERS629857_temp_rp_45083	0	+
chr3R	26798082	26798127	P-element_non-reference_ERS629857_temp_rp_45204	0	+
chr3R	26988476	26988544	P-element_non-reference_ERS629857_temp_rp_45239	0	-
chr3R	27112132	27112497	P-element_non-reference_ERS629857_temp_rp_45271	0	+
chr3R	27140541	27141017	P-element_non-reference_ERS629857_temp_rp_45278	0	+
chr3R	27147680	27148156	P-element_non-reference_ERS629857_temp_rp_45279	0	+
chr3R	27263939	27264415	P-element_non-reference_ERS629857_temp_rp_45294	0	-
chr3R	27288355	27288831	P-element_non-reference_ERS629857_temp_rp_45296	0	+
chr3R	27608113	27608373	P-element_non-reference_ERS629857_temp_rp_45377	0	-
chr3R	27700135	27700651	P-element_non-reference_ERS629857_temp_rp_45403	0	-
chr3R	27705977	27706053	P-element_non-reference_ERS629857_temp_rp_45406	0	-
chr3R	27756437	27756913	P-element_non-reference_ERS629857_temp_rp_45419	0	-
chr3R	27905898	27906131	P-element_non-reference_ERS629857_temp_rp_45464	0	-
chr3R	28891766	28892011	P-element_non-reference_ERS629857_temp_rp_45686	0	-
chr3R	29088342	29088412	P-element_non-reference_ERS629857_temp_rp_45738	0	-
chr3R	29153198	29153526	P-element_non-reference_ERS629857_temp_rp_45753	0	+
chr3R	29250098	29250574	P-element_non-reference_ERS629857_temp_rp_45772	0	-
chr3R	29431603	29432079	P-element_non-reference_ERS629857_temp_rp_45830	0	+
chr3R	29691424	29691628	P-element_non-reference_ERS629857_temp_rp_45906	0	+
chr3R	29759122	29759440	P-element_non-reference_ERS629857_temp_rp_45922	0	-
chr3R	29765934	29766003	P-element_non-reference_ERS629857_temp_rp_45924	0	+
chr3R	29772149	29772284	P-element_non-reference_ERS629857_temp_rp_45929	0	+
chr3R	29876799	29877055	P-element_non-reference_ERS629857_temp_rp_45937	0	+
chr3R	29876963	29877023	P-element_non-reference_ERS629857_temp_rp_45938	0	-
chr3R	30015140	30015192	P-element_non-reference_ERS629857_temp_rp_45960	0	+
chr3R	30046274	30046285	P-element_non-reference_ERS629857_temp_rp_45961	0	+
chr3R	30115580	30116056	P-element_non-reference_ERS629857_temp_rp_45983	0	-
chr3R	30271468	30271644	P-element_non-reference_ERS629857_temp_rp_46003	0	-
chr3R	30388748	30388800	P-element_non-reference_ERS629857_temp_rp_46042	0	+
chr3R	30450309	30450485	P-element_non-reference_ERS629857_temp_rp_46059	0	-
chr3R	30460272	30460459	P-element_non-reference_ERS629857_temp_rp_46062	0	-
chr3R	30526966	30527144	P-element_non-reference_ERS629857_temp_rp_46079	0	-
chr3R	31372448	31372634	P-element_non-reference_ERS629857_temp_rp_46281	0	+
chr3R	31602886	31603362	P-element_non-reference_ERS629857_temp_rp_46327	0	+
chr3R	31669100	31669410	P-element_non-reference_ERS629857_temp_rp_46348	0	+
chr3R	31689299	31689532	P-element_non-reference_ERS629857_temp_rp_46353	0	-
chr3R	31713753	31714229	P-element_non-reference_ERS629857_temp_rp_46359	0	-
chr3R	31842198	31842260	P-element_non-reference_ERS629857_temp_rp_46384	0	+
chr3R	32072470	32072946	P-element_non-reference_ERS629857_temp_rp_46477	0	-
chr4	429516	429621	P-element_non-reference_ERS629857_temp_rp_46856	0	-
chr4	432736	433212	P-element_non-reference_ERS629857_temp_rp_46858	0	+
chr4	1260011	1260487	P-element_non-reference_ERS629857_temp_rp_47592	0	+
chrM	10351	10827	P-element_non-reference_ERS629857_temp_rp_47751	0	-
chrX	123180	123327	P-element_non-reference_ERS629857_temp_rp_47884	0	-
chrX	479196	479672	P-element_non-reference_ERS629857_temp_rp_48078	0	-
chrX	493638	493679	P-element_non-reference_ERS629857_temp_rp_48081	0	+
chrX	495418	495521	P-element_non-reference_ERS629857_temp_rp_48082	0	+
chrX	499439	499562	P-element_non-reference_ERS629857_temp_rp_48086	0	+
chrX	523330	523436	P-element_non-reference_ERS629857_temp_rp_48091	0	+
chrX	686647	687001	P-element_non-reference_ERS629857_temp_rp_48124	0	-
chrX	688472	688619	P-element_non-reference_ERS629857_temp_rp_48125	0	+
chrX	1026852	1026861	P-element_non-reference_ERS629857_temp_rp_48214	0	+
chrX	1164813	1164923	P-element_non-reference_ERS629857_temp_rp_48242	0	-
chrX	1209838	1209916	P-element_non-reference_ERS629857_temp_rp_48247	0	+
chrX	1322374	1322384	P-element_non-reference_ERS629857_temp_rp_48271	0	-
chrX	1618670	1618960	P-element_non-reference_ERS629857_temp_rp_48332	0	+
chrX	1898820	1899122	P-element_non-reference_ERS629857_temp_rp_48383	0	+
chrX	1904201	1904253	P-element_non-reference_ERS629857_temp_rp_48384	0	-
chrX	1948205	1948395	P-element_non-reference_ERS629857_temp_rp_48390	0	-
chrX	2012086	2012287	P-element_non-reference_ERS629857_temp_rp_48402	0	+
chrX	2083659	2083824	P-element_non-reference_ERS629857_temp_rp_48418	0	-
chrX	2083816	2083872	P-element_non-reference_ERS629857_temp_rp_48419	0	+
chrX	2089611	2089834	P-element_non-reference_ERS629857_temp_rp_48422	0	-
chrX	2123752	2123932	P-element_non-reference_ERS629857_temp_rp_48426	0	-
chrX	2145844	2145970	P-element_non-reference_ERS629857_temp_rp_48427	0	-
chrX	2156071	2156277	P-element_non-reference_ERS629857_temp_rp_48429	0	+
chrX	2293285	2293509	P-element_non-reference_ERS629857_temp_rp_48446	0	-
chrX	2296573	2296803	P-element_non-reference_ERS629857_temp_rp_48448	0	+
chrX	2470049	2470108	P-element_non-reference_ERS629857_temp_rp_48481	0	+
chrX	2518101	2518289	P-element_non-reference_ERS629857_temp_rp_48486	0	+
chrX	2545457	2545711	P-element_non-reference_ERS629857_temp_rp_48491	0	-
chrX	2545741	2546217	P-element_non-reference_ERS629857_temp_rp_48492	0	+
chrX	2545862	2545873	P-element_non-reference_ERS629857_temp_rp_48493	0	-
chrX	2636115	2636612	P-element_non-reference_ERS629857_temp_rp_48508	0	+
chrX	2642627	2643103	P-element_non-reference_ERS629857_temp_rp_48510	0	-
chrX	2642682	2642693	P-element_non-reference_ERS629857_temp_rp_48511	0	+
chrX	2658674	2658716	P-element_non-reference_ERS629857_temp_rp_48514	0	+
chrX	2685553	2685563	P-element_non-reference_ERS629857_temp_rp_48523	0	+
chrX	2740299	2740403	P-element_non-reference_ERS629857_temp_rp_48531	0	+
chrX	2950551	2950793	P-element_non-reference_ERS629857_temp_rp_48596	0	+
chrX	2950599	2950803	P-element_non-reference_ERS629857_temp_rp_48597	0	-
chrX	3294872	3294880	P-element_non-reference_ERS629857_temp_sr_48673	0	+
chrX	3451350	3451483	P-element_non-reference_ERS629857_temp_rp_48703	0	-
chrX	3676777	3676779	P-element_non-reference_ERS629857_temp_rp_48757	0	-
chrX	3687267	3687338	P-element_non-reference_ERS629857_temp_rp_48760	0	+
chrX	3687995	3688471	P-element_non-reference_ERS629857_temp_rp_48761	0	-
chrX	3704365	3704454	P-element_non-reference_ERS629857_temp_rp_48767	0	+
chrX	3773385	3773452	P-element_non-reference_ERS629857_temp_rp_48801	0	+
chrX	3777178	3777349	P-element_non-reference_ERS629857_temp_rp_48803	0	-
chrX	3868624	3869100	P-element_non-reference_ERS629857_temp_rp_48831	0	+
chrX	4707712	4707750	P-element_non-reference_ERS629857_temp_rp_48994	0	-
chrX	4793922	4794008	P-element_non-reference_ERS629857_temp_rp_49029	0	-
chrX	4918603	4918655	P-element_non-reference_ERS629857_temp_rp_49064	0	+
chrX	4931234	4931303	P-element_non-reference_ERS629857_temp_rp_49066	0	+
chrX	5365085	5365158	P-element_non-reference_ERS629857_temp_rp_49191	0	+
chrX	5561568	5562044	P-element_non-reference_ERS629857_temp_rp_49250	0	+
chrX	5679902	5680065	P-element_non-reference_ERS629857_temp_rp_49278	0	-
chrX	5689965	5689975	P-element_non-reference_ERS629857_temp_rp_49279	0	-
chrX	5755177	5755303	P-element_non-reference_ERS629857_temp_rp_49300	0	-
chrX	5885825	5885917	P-element_non-reference_ERS629857_temp_rp_49339	0	+
chrX	5965882	5965891	P-element_non-reference_ERS629857_temp_sr_49347	0	+
chrX	6069000	6069038	P-element_non-reference_ERS629857_temp_rp_49366	0	+
chrX	6283216	6283692	P-element_non-reference_ERS629857_temp_rp_49408	0	-
chrX	6283695	6284171	P-element_non-reference_ERS629857_temp_rp_49409	0	+
chrX	6318570	6318630	P-element_non-reference_ERS629857_temp_rp_49416	0	+
chrX	6550765	6550773	P-element_non-reference_ERS629857_temp_sr_49490	0	-
chrX	6562871	6563347	P-element_non-reference_ERS629857_temp_rp_49496	0	-
chrX	6571373	6571519	P-element_non-reference_ERS629857_temp_rp_49498	0	-
chrX	6571536	6572062	P-element_non-reference_ERS629857_temp_rp_49499	0	+
chrX	6635531	6636007	P-element_non-reference_ERS629857_temp_rp_49509	0	-
chrX	6688785	6688859	P-element_non-reference_ERS629857_temp_rp_49521	0	+
chrX	6706893	6707090	P-element_non-reference_ERS629857_temp_rp_49530	0	-
chrX	6759444	6759526	P-element_non-reference_ERS629857_temp_rp_49548	0	-
chrX	6860521	6860670	P-element_non-reference_ERS629857_temp_rp_49570	0	+
chrX	6860816	6860880	P-element_non-reference_ERS629857_temp_rp_49571	0	+
chrX	6866907	6867149	P-element_non-reference_ERS629857_temp_rp_49573	0	+
chrX	6867530	6867592	P-element_non-reference_ERS629857_temp_rp_49574	0	-
chrX	6868169	6868348	P-element_non-reference_ERS629857_temp_rp_49575	0	+
chrX	6981800	6981809	P-element_non-reference_ERS629857_temp_rp_49611	0	-
chrX	6998844	6998878	P-element_non-reference_ERS629857_temp_rp_49615	0	-
chrX	7626809	7626821	P-element_non-reference_ERS629857_temp_rp_49761	0	+
chrX	7679954	7680430	P-element_non-reference_ERS629857_temp_rp_49777	0	-
chrX	7705625	7705954	P-element_non-reference_ERS629857_temp_rp_49785	0	+
chrX	7892050	7892189	P-element_non-reference_ERS629857_temp_rp_49863	0	-
chrX	7995401	7995454	P-element_non-reference_ERS629857_temp_rp_49879	0	-
chrX	8058016	8058065	P-element_non-reference_ERS629857_temp_rp_49912	0	-
chrX	8132051	8132111	P-element_non-reference_ERS629857_temp_rp_49924	0	+
chrX	8271455	8271526	P-element_non-reference_ERS629857_temp_rp_49961	0	-
chrX	8501617	8501626	P-element_non-reference_ERS629857_temp_rp_50028	0	-
chrX	8512900	8513376	P-element_non-reference_ERS629857_temp_rp_50031	0	+
chrX	8561396	8561404	P-element_non-reference_ERS629857_temp_sr_50039	0	-
chrX	8704047	8704241	P-element_non-reference_ERS629857_temp_rp_50075	0	-
chrX	8836775	8837251	P-element_non-reference_ERS629857_temp_rp_50103	0	-
chrX	8894152	8894211	P-element_non-reference_ERS629857_temp_rp_50119	0	+
chrX	8925028	8925081	P-element_non-reference_ERS629857_temp_rp_50128	0	+
chrX	8967446	8967922	P-element_non-reference_ERS629857_temp_rp_50142	0	-
chrX	9041757	9041801	P-element_non-reference_ERS629857_temp_rp_50169	0	+
chrX	9080523	9080999	P-element_non-reference_ERS629857_temp_rp_50181	0	-
chrX	9135455	9135501	P-element_non-reference_ERS629857_temp_rp_50195	0	-
chrX	9323580	9324056	P-element_non-reference_ERS629857_temp_rp_50249	0	-
chrX	9550874	9551049	P-element_non-reference_ERS629857_temp_rp_50323	0	+
chrX	9607494	9607970	P-element_non-reference_ERS629857_temp_rp_50335	0	+
chrX	9664426	9664479	P-element_non-reference_ERS629857_temp_rp_50357	0	-
chrX	10290183	10290252	P-element_non-reference_ERS629857_temp_rp_50565	0	+
chrX	10330041	10330517	P-element_non-reference_ERS629857_temp_rp_50575	0	+
chrX	10546840	10546919	P-element_non-reference_ERS629857_temp_rp_50647	0	+
chrX	10547227	10547292	P-element_non-reference_ERS629857_temp_rp_50648	0	-
chrX	10629146	10629563	P-element_non-reference_ERS629857_temp_rp_50680	0	-
chrX	10744325	10744421	P-element_non-reference_ERS629857_temp_rp_50720	0	+
chrX	10757616	10757700	P-element_non-reference_ERS629857_temp_rp_50724	0	-
chrX	10763873	10763963	P-element_non-reference_ERS629857_temp_rp_50729	0	+
chrX	10784552	10784565	P-element_non-reference_ERS629857_temp_rp_50737	0	-
chrX	10784568	10784638	P-element_non-reference_ERS629857_temp_rp_50738	0	+
chrX	11384731	11384937	P-element_non-reference_ERS629857_temp_rp_50907	0	+
chrX	11580638	11580734	P-element_non-reference_ERS629857_temp_rp_50948	0	-
chrX	11600876	11600971	P-element_non-reference_ERS629857_temp_rp_50949	0	-
chrX	11621814	11621934	P-element_non-reference_ERS629857_temp_rp_50956	0	-
chrX	11787863	11787867	P-element_non-reference_ERS629857_temp_rp_51016	0	-
chrX	11787971	11788062	P-element_non-reference_ERS629857_temp_rp_51017	0	-
chrX	11918653	11918737	P-element_non-reference_ERS629857_temp_rp_51058	0	-
chrX	11920091	11920567	P-element_non-reference_ERS629857_temp_rp_51059	0	+
chrX	12003774	12004093	P-element_non-reference_ERS629857_temp_rp_51074	0	-
chrX	12006994	12007247	P-element_non-reference_ERS629857_temp_rp_51076	0	-
chrX	12389045	12389521	P-element_non-reference_ERS629857_temp_rp_51214	0	-
chrX	12575002	12575110	P-element_non-reference_ERS629857_temp_rp_51274	0	-
chrX	12578973	12579449	P-element_non-reference_ERS629857_temp_rp_51276	0	-
chrX	12744239	12744715	P-element_non-reference_ERS629857_temp_rp_51332	0	-
chrX	13130899	13131375	P-element_non-reference_ERS629857_temp_rp_51459	0	+
chrX	13278750	13278953	P-element_non-reference_ERS629857_temp_rp_51483	0	-
chrX	13641848	13641869	P-element_non-reference_ERS629857_temp_rp_51552	0	+
chrX	13641987	13642199	P-element_non-reference_ERS629857_temp_rp_51554	0	+
chrX	13641994	13642157	P-element_non-reference_ERS629857_temp_rp_51555	0	-
chrX	13755413	13755450	P-element_non-reference_ERS629857_temp_rp_51586	0	-
chrX	13758317	13758793	P-element_non-reference_ERS629857_temp_rp_51588	0	+
chrX	13761916	13762117	P-element_non-reference_ERS629857_temp_rp_51590	0	+
chrX	13762272	13762348	P-element_non-reference_ERS629857_temp_rp_51591	0	-
chrX	13762688	13762767	P-element_non-reference_ERS629857_temp_rp_51592	0	-
chrX	13762707	13762740	P-element_non-reference_ERS629857_temp_rp_51593	0	+
chrX	13812062	13812265	P-element_non-reference_ERS629857_temp_rp_51603	0	+
chrX	13990692	13990694	P-element_non-reference_ERS629857_temp_rp_51644	0	+
chrX	14208284	14208760	P-element_non-reference_ERS629857_temp_rp_51693	0	+
chrX	14321832	14322207	P-element_non-reference_ERS629857_temp_rp_51719	0	+
chrX	14825297	14825482	P-element_non-reference_ERS629857_temp_rp_51889	0	+
chrX	14826033	14826268	P-element_non-reference_ERS629857_temp_rp_51890	0	+
chrX	14832649	14832809	P-element_non-reference_ERS629857_temp_rp_51892	0	+
chrX	14923412	14923888	P-element_non-reference_ERS629857_temp_rp_51917	0	+
chrX	14923510	14923607	P-element_non-reference_ERS629857_temp_rp_51918	0	-
chrX	14923842	14924318	P-element_non-reference_ERS629857_temp_rp_51919	0	-
chrX	14950750	14950801	P-element_non-reference_ERS629857_temp_rp_51924	0	-
chrX	15009539	15009551	P-element_non-reference_ERS629857_temp_rp_51945	0	+
chrX	15076786	15077262	P-element_non-reference_ERS629857_temp_rp_51967	0	+
chrX	15085096	15085154	P-element_non-reference_ERS629857_temp_rp_51971	0	+
chrX	15089554	15089606	P-element_non-reference_ERS629857_temp_rp_51973	0	-
chrX	15163066	15163075	P-element_non-reference_ERS629857_temp_sr_51991	0	+
chrX	15297964	15298247	P-element_non-reference_ERS629857_temp_rp_52034	0	+
chrX	15497789	15497963	P-element_non-reference_ERS629857_temp_rp_52069	0	-
chrX	15498987	15499072	P-element_non-reference_ERS629857_temp_rp_52070	0	+
chrX	15633418	15633837	P-element_non-reference_ERS629857_temp_rp_52101	0	+
chrX	15802761	15803237	P-element_non-reference_ERS629857_temp_rp_52136	0	-
chrX	15811913	15812075	P-element_non-reference_ERS629857_temp_rp_52139	0	+
chrX	15812745	15812894	P-element_non-reference_ERS629857_temp_rp_52140	0	-
chrX	16005245	16005254	P-element_non-reference_ERS629857_temp_rp_52187	0	+
chrX	16063577	16064053	P-element_non-reference_ERS629857_temp_rp_52189	0	-
chrX	16086009	16086010	P-element_non-reference_ERS629857_temp_sr_52195	0	-
chrX	16086060	16086119	P-element_non-reference_ERS629857_temp_rp_52196	0	+
chrX	16271158	16271280	P-element_non-reference_ERS629857_temp_rp_52223	0	-
chrX	16333519	16333579	P-element_non-reference_ERS629857_temp_rp_52233	0	-
chrX	16385250	16385443	P-element_non-reference_ERS629857_temp_rp_52239	0	+
chrX	16560020	16560065	P-element_non-reference_ERS629857_temp_rp_52283	0	-
chrX	16610596	16610703	P-element_non-reference_ERS629857_temp_rp_52290	0	+
chrX	16699548	16700024	P-element_non-reference_ERS629857_temp_rp_52305	0	+
chrX	16786889	16786967	P-element_non-reference_ERS629857_temp_rp_52319	0	-
chrX	16836184	16836660	P-element_non-reference_ERS629857_temp_rp_52325	0	-
chrX	16943721	16943731	P-element_non-reference_ERS629857_temp_rp_52352	0	+
chrX	17077897	17078373	P-element_non-reference_ERS629857_temp_rp_52387	0	+
chrX	17078128	17078604	P-element_non-reference_ERS629857_temp_rp_52388	0	-
chrX	17125024	17125087	P-element_non-reference_ERS629857_temp_rp_52403	0	+
chrX	17252031	17252261	P-element_non-reference_ERS629857_temp_rp_52437	0	-
chrX	17556026	17556502	P-element_non-reference_ERS629857_temp_rp_52536	0	-
chrX	17698532	17698894	P-element_non-reference_ERS629857_temp_rp_52561	0	-
chrX	17699230	17699266	P-element_non-reference_ERS629857_temp_rp_52562	0	-
chrX	17722890	17723281	P-element_non-reference_ERS629857_temp_rp_52566	0	-
chrX	17738405	17738881	P-element_non-reference_ERS629857_temp_rp_52573	0	+
chrX	18019865	18020341	P-element_non-reference_ERS629857_temp_rp_52649	0	-
chrX	18356264	18356327	P-element_non-reference_ERS629857_temp_rp_52750	0	+
chrX	18358086	18358562	P-element_non-reference_ERS629857_temp_rp_52753	0	-
chrX	18505365	18505599	P-element_non-reference_ERS629857_temp_rp_52783	0	-
chrX	18534539	18534690	P-element_non-reference_ERS629857_temp_rp_52787	0	-
chrX	18535513	18535705	P-element_non-reference_ERS629857_temp_rp_52788	0	+
chrX	18775117	18775129	P-element_non-reference_ERS629857_temp_rp_52830	0	-
chrX	18813339	18813614	P-element_non-reference_ERS629857_temp_rp_52839	0	-
chrX	18835231	18835322	P-element_non-reference_ERS629857_temp_rp_52843	0	-
chrX	19095859	19096335	P-element_non-reference_ERS629857_temp_rp_52913	0	+
chrX	19750977	19751035	P-element_non-reference_ERS629857_temp_rp_53073	0	-
chrX	19887117	19887128	P-element_non-reference_ERS629857_temp_sr_53115	0	+
chrX	19887117	19887128	P-element_non-reference_ERS629857_temp_sr_53116	0	-
chrX	20330097	20330573	P-element_non-reference_ERS629857_temp_rp_53303	0	-
chrX	20330509	20330657	P-element_non-reference_ERS629857_temp_rp_53304	0	+
chrX	20448605	20448909	P-element_non-reference_ERS629857_temp_rp_53350	0	+
chrX	20468317	20468455	P-element_non-reference_ERS629857_temp_rp_53359	0	+
chrX	20656179	20656306	P-element_non-reference_ERS629857_temp_rp_53419	0	-
chrX	21042940	21043041	P-element_non-reference_ERS629857_temp_rp_53528	0	+
chrX	21044917	21045071	P-element_non-reference_ERS629857_temp_rp_53529	0	+
chrX	21053972	21054152	P-element_non-reference_ERS629857_temp_rp_53530	0	-
chrX	21054113	21054212	P-element_non-reference_ERS629857_temp_rp_53531	0	+
chrX	21070825	21070906	P-element_non-reference_ERS629857_temp_rp_53533	0	-
chrX	21184096	21184197	P-element_non-reference_ERS629857_temp_rp_53600	0	+
chrX	21281109	21281205	P-element_non-reference_ERS629857_temp_rp_53634	0	-
chrX	21339069	21339167	P-element_non-reference_ERS629857_temp_rp_53661	0	+
chrX	21400640	21400884	P-element_non-reference_ERS629857_temp_rp_53675	0	-
chrX	21457635	21457851	P-element_non-reference_ERS629857_temp_rp_53692	0	-
chrX	21593776	21594252	P-element_non-reference_ERS629857_temp_rp_53769	0	+
chrX	21973929	21974405	P-element_non-reference_ERS629857_temp_rp_54187	0	-
chrX	22481653	22481662	P-element_non-reference_ERS629857_temp_rp_54785	0	+
chrX	22945015	22945178	P-element_non-reference_ERS629857_temp_rp_55157	0	+
chrX	23096714	23096718	P-element_non-reference_ERS629857_temp_rp_55292	0	-
