# Supplementary material for: Genomic analysis of P elements in natural populations of Drosophila melanogaster
Source: PeerJ. 2017 Sep 15;5:e3824. doi: 10.7717/peerj.3824 (PMC5602686; doi:10.7717/peerj.3824)
Supplement: File S2 — Zip archive of browser extensible data (BED) files of predicted P element locations in genome sequences from 50 isofemale strains and 6 pool-seq samples from three global regions. Each sample has four BED files corresponding to raw (*raw.bed) and filtered (*nonredundant.bed) output from TEMP and RetroSeq, respectively. BED files for seven isofemale strains from Bergman & Haddrill (2015) are included here that do not have GD data in Ignatenko et al. (2015) but are included in the pool-seq samples, allowing comparisons to be made between isofemale strains and pool-seq samples for the same set of strains. [file peerj-05-3824-s002.zip › bed_files/ERS629858_retroseq_raw.bed]

track name="ERS629858_RetroSeq" description="ERS629858_RetroSeq"
chr2L	131944	131946	P-element_non-reference_ERS629858_retroseq_rp_26	0	.
chr2L	222332	222334	P-element_non-reference_ERS629858_retroseq_rp_29	0	.
chr2L	1119403	1119405	P-element_non-reference_ERS629858_retroseq_rp_49	0	.
chr2L	2494040	2494042	P-element_non-reference_ERS629858_retroseq_rp_78	0	.
chr2L	2755094	2755096	P-element_non-reference_ERS629858_retroseq_rp_85	0	.
chr2L	3478320	3478322	P-element_non-reference_ERS629858_retroseq_rp_98	0	.
chr2L	3632129	3632131	P-element_non-reference_ERS629858_retroseq_rp_100	0	.
chr2L	4821260	4821262	P-element_non-reference_ERS629858_retroseq_rp_134	0	.
chr2L	4891979	4891981	P-element_non-reference_ERS629858_retroseq_rp_135	0	.
chr2L	5001652	5001654	P-element_non-reference_ERS629858_retroseq_rp_137	0	.
chr2L	5108576	5108578	P-element_non-reference_ERS629858_retroseq_rp_138	0	.
chr2L	5658654	5658656	P-element_non-reference_ERS629858_retroseq_rp_153	0	.
chr2L	6642723	6642725	P-element_non-reference_ERS629858_retroseq_rp_200	0	.
chr2L	7084857	7084859	P-element_non-reference_ERS629858_retroseq_rp_204	0	.
chr2L	7491476	7491478	P-element_non-reference_ERS629858_retroseq_rp_208	0	.
chr2L	7576718	7576720	P-element_non-reference_ERS629858_retroseq_rp_212	0	.
chr2L	7991778	7991780	P-element_non-reference_ERS629858_retroseq_rp_229	0	.
chr2L	8542129	8542131	P-element_non-reference_ERS629858_retroseq_rp_237	0	.
chr2L	9176308	9176310	P-element_non-reference_ERS629858_retroseq_rp_259	0	.
chr2L	9205451	9205453	P-element_non-reference_ERS629858_retroseq_rp_260	0	.
chr2L	9782265	9782267	P-element_non-reference_ERS629858_retroseq_rp_285	0	.
chr2L	9790508	9790510	P-element_non-reference_ERS629858_retroseq_rp_286	0	.
chr2L	9984535	9984537	P-element_non-reference_ERS629858_retroseq_rp_303	0	.
chr2L	10506648	10506650	P-element_non-reference_ERS629858_retroseq_rp_320	0	.
chr2L	12484204	12484206	P-element_non-reference_ERS629858_retroseq_rp_389	0	.
chr2L	12507811	12507813	P-element_non-reference_ERS629858_retroseq_rp_390	0	.
chr2L	13244477	13244479	P-element_non-reference_ERS629858_retroseq_rp_412	0	.
chr2L	13877932	13877934	P-element_non-reference_ERS629858_retroseq_rp_432	0	.
chr2L	15333820	15333822	P-element_non-reference_ERS629858_retroseq_rp_476	0	.
chr2L	16251641	16251643	P-element_non-reference_ERS629858_retroseq_rp_516	0	.
chr2L	16791457	16791459	P-element_non-reference_ERS629858_retroseq_rp_526	0	.
chr2L	18572236	18572238	P-element_non-reference_ERS629858_retroseq_rp_593	0	.
chr2L	19158391	19158393	P-element_non-reference_ERS629858_retroseq_rp_610	0	.
chr2L	19183829	19183831	P-element_non-reference_ERS629858_retroseq_rp_611	0	.
chr2L	20085278	20085280	P-element_non-reference_ERS629858_retroseq_rp_653	0	.
chr2L	20118103	20118105	P-element_non-reference_ERS629858_retroseq_rp_657	0	.
chr2L	21149266	21149268	P-element_non-reference_ERS629858_retroseq_rp_716	0	.
chr2L	21629874	21629876	P-element_non-reference_ERS629858_retroseq_rp_736	0	.
chr2R	6220473	6220475	P-element_non-reference_ERS629858_retroseq_rp_1075	0	.
chr2R	6697065	6697067	P-element_non-reference_ERS629858_retroseq_rp_1098	0	.
chr2R	6985566	6985568	P-element_non-reference_ERS629858_retroseq_rp_1114	0	.
chr2R	7488927	7488929	P-element_non-reference_ERS629858_retroseq_rp_1123	0	.
chr2R	7623180	7623182	P-element_non-reference_ERS629858_retroseq_rp_1131	0	.
chr2R	7665882	7665884	P-element_non-reference_ERS629858_retroseq_rp_1133	0	.
chr2R	8174070	8174072	P-element_non-reference_ERS629858_retroseq_rp_1151	0	.
chr2R	9409685	9409687	P-element_non-reference_ERS629858_retroseq_rp_1193	0	.
chr2R	9413559	9413561	P-element_non-reference_ERS629858_retroseq_rp_1195	0	.
chr2R	9552818	9552820	P-element_non-reference_ERS629858_retroseq_rp_1199	0	.
chr2R	9691992	9691994	P-element_non-reference_ERS629858_retroseq_rp_1206	0	.
chr2R	10477593	10477595	P-element_non-reference_ERS629858_retroseq_rp_1242	0	.
chr2R	10534302	10534304	P-element_non-reference_ERS629858_retroseq_rp_1243	0	.
chr2R	10540466	10540468	P-element_non-reference_ERS629858_retroseq_rp_1244	0	.
chr2R	10541675	10541677	P-element_non-reference_ERS629858_retroseq_rp_1245	0	.
chr2R	10583458	10583460	P-element_non-reference_ERS629858_retroseq_rp_1249	0	.
chr2R	10874737	10874739	P-element_non-reference_ERS629858_retroseq_rp_1259	0	.
chr2R	11397375	11397377	P-element_non-reference_ERS629858_retroseq_rp_1286	0	.
chr2R	11493796	11493798	P-element_non-reference_ERS629858_retroseq_rp_1287	0	.
chr2R	11604909	11604911	P-element_non-reference_ERS629858_retroseq_rp_1290	0	.
chr2R	12185407	12185409	P-element_non-reference_ERS629858_retroseq_rp_1309	0	.
chr2R	12730693	12730695	P-element_non-reference_ERS629858_retroseq_rp_1325	0	.
chr2R	12780155	12780157	P-element_non-reference_ERS629858_retroseq_rp_1326	0	.
chr2R	12780481	12780483	P-element_non-reference_ERS629858_retroseq_rp_1327	0	.
chr2R	12915854	12915856	P-element_non-reference_ERS629858_retroseq_rp_1334	0	.
chr2R	13239806	13239808	P-element_non-reference_ERS629858_retroseq_rp_1337	0	.
chr2R	13558027	13558029	P-element_non-reference_ERS629858_retroseq_rp_1347	0	.
chr2R	13623057	13623059	P-element_non-reference_ERS629858_retroseq_rp_1353	0	.
chr2R	14001204	14001206	P-element_non-reference_ERS629858_retroseq_rp_1373	0	.
chr2R	14024557	14024559	P-element_non-reference_ERS629858_retroseq_rp_1377	0	.
chr2R	14307503	14307505	P-element_non-reference_ERS629858_retroseq_rp_1386	0	.
chr2R	14332240	14332242	P-element_non-reference_ERS629858_retroseq_rp_1388	0	.
chr2R	14618674	14618676	P-element_non-reference_ERS629858_retroseq_rp_1402	0	.
chr2R	14877865	14877867	P-element_non-reference_ERS629858_retroseq_rp_1409	0	.
chr2R	15252550	15252552	P-element_non-reference_ERS629858_retroseq_rp_1430	0	.
chr2R	15610771	15610773	P-element_non-reference_ERS629858_retroseq_rp_1444	0	.
chr2R	15676143	15676145	P-element_non-reference_ERS629858_retroseq_rp_1447	0	.
chr2R	15934785	15934787	P-element_non-reference_ERS629858_retroseq_rp_1457	0	.
chr2R	16188081	16188083	P-element_non-reference_ERS629858_retroseq_rp_1462	0	.
chr2R	16279926	16279928	P-element_non-reference_ERS629858_retroseq_rp_1463	0	.
chr2R	16333897	16333899	P-element_non-reference_ERS629858_retroseq_rp_1465	0	.
chr2R	16386418	16386420	P-element_non-reference_ERS629858_retroseq_rp_1469	0	.
chr2R	16730628	16730630	P-element_non-reference_ERS629858_retroseq_rp_1485	0	.
chr2R	16829053	16829055	P-element_non-reference_ERS629858_retroseq_rp_1488	0	.
chr2R	17394409	17394411	P-element_non-reference_ERS629858_retroseq_rp_1518	0	.
chr2R	17479311	17479313	P-element_non-reference_ERS629858_retroseq_rp_1521	0	.
chr2R	18358063	18358065	P-element_non-reference_ERS629858_retroseq_rp_1542	0	.
chr2R	19325331	19325333	P-element_non-reference_ERS629858_retroseq_rp_1579	0	.
chr2R	20313396	20313398	P-element_non-reference_ERS629858_retroseq_rp_1614	0	.
chr2R	20588503	20588505	P-element_non-reference_ERS629858_retroseq_rp_1629	0	.
chr2R	20698375	20698377	P-element_non-reference_ERS629858_retroseq_rp_1630	0	.
chr2R	21101735	21101737	P-element_non-reference_ERS629858_retroseq_rp_1645	0	.
chr2R	21475374	21475376	P-element_non-reference_ERS629858_retroseq_rp_1664	0	.
chr2R	21608270	21608272	P-element_non-reference_ERS629858_retroseq_rp_1669	0	.
chr2R	21646039	21646041	P-element_non-reference_ERS629858_retroseq_rp_1670	0	.
chr2R	22270419	22270421	P-element_non-reference_ERS629858_retroseq_rp_1679	0	.
chr2R	22514316	22514318	P-element_non-reference_ERS629858_retroseq_rp_1687	0	.
chr2R	22561835	22561837	P-element_non-reference_ERS629858_retroseq_rp_1690	0	.
chr2R	22569952	22569954	P-element_non-reference_ERS629858_retroseq_rp_1691	0	.
chr2R	22807021	22807023	P-element_non-reference_ERS629858_retroseq_rp_1700	0	.
chr2R	23580826	23580828	P-element_non-reference_ERS629858_retroseq_rp_1714	0	.
chr2R	24187154	24187156	P-element_non-reference_ERS629858_retroseq_rp_1725	0	.
chr2R	24736618	24736620	P-element_non-reference_ERS629858_retroseq_rp_1742	0	.
chr3L	128625	128627	P-element_non-reference_ERS629858_retroseq_rp_1764	0	.
chr3L	699129	699131	P-element_non-reference_ERS629858_retroseq_rp_1778	0	.
chr3L	703478	703480	P-element_non-reference_ERS629858_retroseq_rp_1779	0	.
chr3L	708345	708347	P-element_non-reference_ERS629858_retroseq_rp_1782	0	.
chr3L	749356	749358	P-element_non-reference_ERS629858_retroseq_rp_1784	0	.
chr3L	1586557	1586559	P-element_non-reference_ERS629858_retroseq_rp_1804	0	.
chr3L	1794876	1794878	P-element_non-reference_ERS629858_retroseq_rp_1812	0	.
chr3L	1884894	1884896	P-element_non-reference_ERS629858_retroseq_rp_1815	0	.
chr3L	2256552	2256554	P-element_non-reference_ERS629858_retroseq_rp_1828	0	.
chr3L	3037972	3037974	P-element_non-reference_ERS629858_retroseq_rp_1852	0	.
chr3L	3250444	3250446	P-element_non-reference_ERS629858_retroseq_rp_1857	0	.
chr3L	4692692	4692694	P-element_non-reference_ERS629858_retroseq_rp_1890	0	.
chr3L	5355216	5355218	P-element_non-reference_ERS629858_retroseq_rp_1913	0	.
chr3L	5355630	5355632	P-element_non-reference_ERS629858_retroseq_rp_1914	0	.
chr3L	5902647	5902649	P-element_non-reference_ERS629858_retroseq_rp_1929	0	.
chr3L	8358931	8358933	P-element_non-reference_ERS629858_retroseq_rp_1994	0	.
chr3L	8619440	8619442	P-element_non-reference_ERS629858_retroseq_rp_1999	0	.
chr3L	8827266	8827268	P-element_non-reference_ERS629858_retroseq_rp_2004	0	.
chr3L	9127788	9127790	P-element_non-reference_ERS629858_retroseq_rp_2016	0	.
chr3L	9462259	9462261	P-element_non-reference_ERS629858_retroseq_rp_2030	0	.
chr3L	9505828	9505830	P-element_non-reference_ERS629858_retroseq_rp_2031	0	.
chr3L	9546699	9546701	P-element_non-reference_ERS629858_retroseq_rp_2032	0	.
chr3L	9853814	9853816	P-element_non-reference_ERS629858_retroseq_rp_2040	0	.
chr3L	11553257	11553259	P-element_non-reference_ERS629858_retroseq_rp_2110	0	.
chr3L	11711941	11711943	P-element_non-reference_ERS629858_retroseq_rp_2120	0	.
chr3L	11939795	11939797	P-element_non-reference_ERS629858_retroseq_rp_2133	0	.
chr3L	12580424	12580426	P-element_non-reference_ERS629858_retroseq_rp_2151	0	.
chr3L	13667063	13667065	P-element_non-reference_ERS629858_retroseq_rp_2207	0	.
chr3L	14122102	14122104	P-element_non-reference_ERS629858_retroseq_rp_2229	0	.
chr3L	14427344	14427346	P-element_non-reference_ERS629858_retroseq_rp_2243	0	.
chr3L	15194380	15194382	P-element_non-reference_ERS629858_retroseq_rp_2274	0	.
chr3L	15336689	15336691	P-element_non-reference_ERS629858_retroseq_rp_2276	0	.
chr3L	15507755	15507757	P-element_non-reference_ERS629858_retroseq_rp_2284	0	.
chr3L	15532477	15532479	P-element_non-reference_ERS629858_retroseq_rp_2287	0	.
chr3L	16047422	16047424	P-element_non-reference_ERS629858_retroseq_rp_2304	0	.
chr3L	16891013	16891015	P-element_non-reference_ERS629858_retroseq_rp_2333	0	.
chr3L	17971348	17971350	P-element_non-reference_ERS629858_retroseq_rp_2381	0	.
chr3L	18629732	18629734	P-element_non-reference_ERS629858_retroseq_rp_2414	0	.
chr3L	18840490	18840492	P-element_non-reference_ERS629858_retroseq_rp_2432	0	.
chr3L	19670003	19670005	P-element_non-reference_ERS629858_retroseq_rp_2466	0	.
chr3L	22408344	22408346	P-element_non-reference_ERS629858_retroseq_rp_2558	0	.
chr3L	22728160	22728162	P-element_non-reference_ERS629858_retroseq_rp_2578	0	.
chr3R	4281531	4281533	P-element_non-reference_ERS629858_retroseq_rp_2803	0	.
chr3R	7819355	7819357	P-element_non-reference_ERS629858_retroseq_rp_2941	0	.
chr3R	8090552	8090554	P-element_non-reference_ERS629858_retroseq_rp_2952	0	.
chr3R	8250459	8250461	P-element_non-reference_ERS629858_retroseq_rp_2957	0	.
chr3R	8931858	8931860	P-element_non-reference_ERS629858_retroseq_rp_2986	0	.
chr3R	9057261	9057263	P-element_non-reference_ERS629858_retroseq_rp_2989	0	.
chr3R	9533208	9533210	P-element_non-reference_ERS629858_retroseq_rp_3002	0	.
chr3R	10144848	10144850	P-element_non-reference_ERS629858_retroseq_rp_3013	0	.
chr3R	10170494	10170496	P-element_non-reference_ERS629858_retroseq_rp_3014	0	.
chr3R	10333370	10333372	P-element_non-reference_ERS629858_retroseq_rp_3018	0	.
chr3R	10876413	10876415	P-element_non-reference_ERS629858_retroseq_rp_3039	0	.
chr3R	11568777	11568779	P-element_non-reference_ERS629858_retroseq_rp_3091	0	.
chr3R	11656695	11656697	P-element_non-reference_ERS629858_retroseq_rp_3093	0	.
chr3R	11764654	11764656	P-element_non-reference_ERS629858_retroseq_rp_3096	0	.
chr3R	11869499	11869501	P-element_non-reference_ERS629858_retroseq_rp_3107	0	.
chr3R	11982625	11982627	P-element_non-reference_ERS629858_retroseq_rp_3111	0	.
chr3R	12719948	12719950	P-element_non-reference_ERS629858_retroseq_rp_3130	0	.
chr3R	13208287	13208289	P-element_non-reference_ERS629858_retroseq_rp_3156	0	.
chr3R	13644861	13644863	P-element_non-reference_ERS629858_retroseq_rp_3179	0	.
chr3R	13735411	13735413	P-element_non-reference_ERS629858_retroseq_rp_3182	0	.
chr3R	14108354	14108356	P-element_non-reference_ERS629858_retroseq_rp_3193	0	.
chr3R	14468235	14468237	P-element_non-reference_ERS629858_retroseq_rp_3209	0	.
chr3R	14697264	14697266	P-element_non-reference_ERS629858_retroseq_rp_3218	0	.
chr3R	15249997	15249999	P-element_non-reference_ERS629858_retroseq_rp_3243	0	.
chr3R	15291825	15291827	P-element_non-reference_ERS629858_retroseq_rp_3246	0	.
chr3R	15664976	15664978	P-element_non-reference_ERS629858_retroseq_rp_3254	0	.
chr3R	16242423	16242425	P-element_non-reference_ERS629858_retroseq_rp_3278	0	.
chr3R	16250066	16250068	P-element_non-reference_ERS629858_retroseq_rp_3279	0	.
chr3R	16280083	16280085	P-element_non-reference_ERS629858_retroseq_rp_3282	0	.
chr3R	17944057	17944059	P-element_non-reference_ERS629858_retroseq_rp_3333	0	.
chr3R	18121630	18121632	P-element_non-reference_ERS629858_retroseq_rp_3345	0	.
chr3R	18198411	18198413	P-element_non-reference_ERS629858_retroseq_rp_3347	0	.
chr3R	20284506	20284508	P-element_non-reference_ERS629858_retroseq_rp_3447	0	.
chr3R	20585806	20585808	P-element_non-reference_ERS629858_retroseq_rp_3466	0	.
chr3R	20714546	20714548	P-element_non-reference_ERS629858_retroseq_rp_3470	0	.
chr3R	21296525	21296527	P-element_non-reference_ERS629858_retroseq_rp_3495	0	.
chr3R	21376411	21376413	P-element_non-reference_ERS629858_retroseq_rp_3496	0	.
chr3R	21807917	21807919	P-element_non-reference_ERS629858_retroseq_rp_3512	0	.
chr3R	22586545	22586547	P-element_non-reference_ERS629858_retroseq_rp_3544	0	.
chr3R	22666521	22666523	P-element_non-reference_ERS629858_retroseq_rp_3548	0	.
chr3R	24057409	24057411	P-element_non-reference_ERS629858_retroseq_rp_3604	0	.
chr3R	24193326	24193328	P-element_non-reference_ERS629858_retroseq_rp_3609	0	.
chr3R	24813871	24813873	P-element_non-reference_ERS629858_retroseq_rp_3632	0	.
chr3R	25050072	25050074	P-element_non-reference_ERS629858_retroseq_rp_3638	0	.
chr3R	25121982	25121984	P-element_non-reference_ERS629858_retroseq_rp_3639	0	.
chr3R	26036805	26036807	P-element_non-reference_ERS629858_retroseq_rp_3689	0	.
chr3R	26798333	26798335	P-element_non-reference_ERS629858_retroseq_rp_3721	0	.
chr3R	26988595	26988597	P-element_non-reference_ERS629858_retroseq_rp_3733	0	.
chr3R	28844543	28844545	P-element_non-reference_ERS629858_retroseq_rp_3790	0	.
chr3R	29158115	29158117	P-element_non-reference_ERS629858_retroseq_rp_3802	0	.
chr3R	30015122	30015124	P-element_non-reference_ERS629858_retroseq_rp_3833	0	.
chr3R	30046224	30046226	P-element_non-reference_ERS629858_retroseq_rp_3834	0	.
chr3R	30460394	30460396	P-element_non-reference_ERS629858_retroseq_rp_3842	0	.
chr3R	31169142	31169144	P-element_non-reference_ERS629858_retroseq_rp_3859	0	.
chr3R	31743532	31743534	P-element_non-reference_ERS629858_retroseq_rp_3878	0	.
chr3R	31745752	31745754	P-element_non-reference_ERS629858_retroseq_rp_3879	0	.
chr3R	31746014	31746016	P-element_non-reference_ERS629858_retroseq_rp_3880	0	.
chr3R	32013938	32013940	P-element_non-reference_ERS629858_retroseq_rp_3888	0	.
chr4	1051439	1051441	P-element_non-reference_ERS629858_retroseq_rp_3913	0	.
chrX	523317	523319	P-element_non-reference_ERS629858_retroseq_rp_3929	0	.
chrX	1322294	1322296	P-element_non-reference_ERS629858_retroseq_rp_3952	0	.
chrX	1904315	1904317	P-element_non-reference_ERS629858_retroseq_rp_3966	0	.
chrX	1943270	1943272	P-element_non-reference_ERS629858_retroseq_rp_3967	0	.
chrX	1948223	1948225	P-element_non-reference_ERS629858_retroseq_rp_3968	0	.
chrX	2123909	2123911	P-element_non-reference_ERS629858_retroseq_rp_3970	0	.
chrX	2296028	2296030	P-element_non-reference_ERS629858_retroseq_rp_3971	0	.
chrX	2470110	2470112	P-element_non-reference_ERS629858_retroseq_rp_3981	0	.
chrX	2589016	2589018	P-element_non-reference_ERS629858_retroseq_rp_3985	0	.
chrX	2642573	2642575	P-element_non-reference_ERS629858_retroseq_rp_3986	0	.
chrX	2658720	2658722	P-element_non-reference_ERS629858_retroseq_rp_3987	0	.
chrX	2950845	2950847	P-element_non-reference_ERS629858_retroseq_rp_4002	0	.
chrX	3294941	3294943	P-element_non-reference_ERS629858_retroseq_rp_4010	0	.
chrX	3676778	3676780	P-element_non-reference_ERS629858_retroseq_rp_4030	0	.
chrX	3687154	3687156	P-element_non-reference_ERS629858_retroseq_rp_4031	0	.
chrX	3744598	3744600	P-element_non-reference_ERS629858_retroseq_rp_4033	0	.
chrX	4793870	4793872	P-element_non-reference_ERS629858_retroseq_rp_4062	0	.
chrX	5679344	5679346	P-element_non-reference_ERS629858_retroseq_rp_4090	0	.
chrX	5885797	5885799	P-element_non-reference_ERS629858_retroseq_rp_4102	0	.
chrX	6266848	6266850	P-element_non-reference_ERS629858_retroseq_rp_4107	0	.
chrX	6283508	6283510	P-element_non-reference_ERS629858_retroseq_rp_4108	0	.
chrX	6545832	6545834	P-element_non-reference_ERS629858_retroseq_rp_4129	0	.
chrX	6550848	6550850	P-element_non-reference_ERS629858_retroseq_rp_4130	0	.
chrX	6688842	6688844	P-element_non-reference_ERS629858_retroseq_rp_4133	0	.
chrX	6981596	6981598	P-element_non-reference_ERS629858_retroseq_rp_4143	0	.
chrX	7681396	7681398	P-element_non-reference_ERS629858_retroseq_rp_4173	0	.
chrX	8058128	8058130	P-element_non-reference_ERS629858_retroseq_rp_4201	0	.
chrX	8271375	8271377	P-element_non-reference_ERS629858_retroseq_rp_4209	0	.
chrX	8501183	8501185	P-element_non-reference_ERS629858_retroseq_rp_4218	0	.
chrX	8561376	8561378	P-element_non-reference_ERS629858_retroseq_rp_4219	0	.
chrX	8894179	8894181	P-element_non-reference_ERS629858_retroseq_rp_4229	0	.
chrX	8925063	8925065	P-element_non-reference_ERS629858_retroseq_rp_4230	0	.
chrX	9041743	9041745	P-element_non-reference_ERS629858_retroseq_rp_4235	0	.
chrX	9042356	9042358	P-element_non-reference_ERS629858_retroseq_rp_4236	0	.
chrX	9135479	9135481	P-element_non-reference_ERS629858_retroseq_rp_4238	0	.
chrX	9667693	9667695	P-element_non-reference_ERS629858_retroseq_rp_4255	0	.
chrX	10290081	10290083	P-element_non-reference_ERS629858_retroseq_rp_4296	0	.
chrX	10547010	10547012	P-element_non-reference_ERS629858_retroseq_rp_4309	0	.
chrX	10629104	10629106	P-element_non-reference_ERS629858_retroseq_rp_4315	0	.
chrX	10744272	10744274	P-element_non-reference_ERS629858_retroseq_rp_4322	0	.
chrX	11601041	11601043	P-element_non-reference_ERS629858_retroseq_rp_4343	0	.
chrX	11621918	11621920	P-element_non-reference_ERS629858_retroseq_rp_4344	0	.
chrX	11818753	11818755	P-element_non-reference_ERS629858_retroseq_rp_4347	0	.
chrX	11868963	11868965	P-element_non-reference_ERS629858_retroseq_rp_4349	0	.
chrX	11918719	11918721	P-element_non-reference_ERS629858_retroseq_rp_4352	0	.
chrX	11919622	11919624	P-element_non-reference_ERS629858_retroseq_rp_4353	0	.
chrX	12003832	12003834	P-element_non-reference_ERS629858_retroseq_rp_4355	0	.
chrX	12006938	12006940	P-element_non-reference_ERS629858_retroseq_rp_4356	0	.
chrX	12470463	12470465	P-element_non-reference_ERS629858_retroseq_rp_4390	0	.
chrX	12568404	12568406	P-element_non-reference_ERS629858_retroseq_rp_4394	0	.
chrX	12663472	12663474	P-element_non-reference_ERS629858_retroseq_rp_4396	0	.
chrX	12734594	12734596	P-element_non-reference_ERS629858_retroseq_rp_4398	0	.
chrX	13278850	13278852	P-element_non-reference_ERS629858_retroseq_rp_4418	0	.
chrX	13642145	13642147	P-element_non-reference_ERS629858_retroseq_rp_4431	0	.
chrX	13762638	13762640	P-element_non-reference_ERS629858_retroseq_rp_4434	0	.
chrX	14825971	14825973	P-element_non-reference_ERS629858_retroseq_rp_4468	0	.
chrX	14923809	14923811	P-element_non-reference_ERS629858_retroseq_rp_4472	0	.
chrX	15499013	15499015	P-element_non-reference_ERS629858_retroseq_rp_4498	0	.
chrX	15633867	15633869	P-element_non-reference_ERS629858_retroseq_rp_4503	0	.
chrX	15812286	15812288	P-element_non-reference_ERS629858_retroseq_rp_4507	0	.
chrX	16086098	16086100	P-element_non-reference_ERS629858_retroseq_rp_4510	0	.
chrX	16835532	16835534	P-element_non-reference_ERS629858_retroseq_rp_4520	0	.
chrX	17699178	17699180	P-element_non-reference_ERS629858_retroseq_rp_4550	0	.
chrX	17723122	17723124	P-element_non-reference_ERS629858_retroseq_rp_4551	0	.
chrX	18356918	18356920	P-element_non-reference_ERS629858_retroseq_rp_4588	0	.
chrX	18357848	18357850	P-element_non-reference_ERS629858_retroseq_rp_4590	0	.
chrX	18534710	18534712	P-element_non-reference_ERS629858_retroseq_rp_4595	0	.
chrX	19604328	19604330	P-element_non-reference_ERS629858_retroseq_rp_4631	0	.
chrX	19887071	19887073	P-element_non-reference_ERS629858_retroseq_rp_4638	0	.
chrX	20330583	20330585	P-element_non-reference_ERS629858_retroseq_rp_4653	0	.
chrX	20448619	20448621	P-element_non-reference_ERS629858_retroseq_rp_4660	0	.
chrX	21028273	21028275	P-element_non-reference_ERS629858_retroseq_rp_4684	0	.
chrX	21042965	21042967	P-element_non-reference_ERS629858_retroseq_rp_4685	0	.
chrX	21054324	21054326	P-element_non-reference_ERS629858_retroseq_rp_4686	0	.
chrX	21281148	21281150	P-element_non-reference_ERS629858_retroseq_rp_4708	0	.
chrX	22576733	22576735	P-element_non-reference_ERS629858_retroseq_rp_4782	0	.
