# Supplementary material for: Genomic analysis of P elements in natural populations of Drosophila melanogaster
Source: PeerJ. 2017 Sep 15;5:e3824. doi: 10.7717/peerj.3824 (PMC5602686; doi:10.7717/peerj.3824)
Supplement: File S2 — Zip archive of browser extensible data (BED) files of predicted P element locations in genome sequences from 50 isofemale strains and 6 pool-seq samples from three global regions. Each sample has four BED files corresponding to raw (*raw.bed) and filtered (*nonredundant.bed) output from TEMP and RetroSeq, respectively. BED files for seven isofemale strains from Bergman & Haddrill (2015) are included here that do not have GD data in Ignatenko et al. (2015) but are included in the pool-seq samples, allowing comparisons to be made between isofemale strains and pool-seq samples for the same set of strains. [file peerj-05-3824-s002.zip › bed_files/ERS629858_temp_nonredundant.bed]

track name="ERS629858_TEMP" description="ERS629858_TEMP"
chr2L	131877	131983	P-element_non-reference_ERS629858_temp_rp_283	0	+
chr2L	222199	222245	P-element_non-reference_ERS629858_temp_rp_307	0	+
chr2L	5001561	5001673	P-element_non-reference_ERS629858_temp_rp_1689	0	-
chr2L	7491456	7491495	P-element_non-reference_ERS629858_temp_rp_2382	0	-
chr2L	9782350	9782416	P-element_non-reference_ERS629858_temp_rp_3014	0	+
chr2R	6220478	6220489	P-element_non-reference_ERS629858_temp_sr_18008	0	+
chr2R	6220487	6220489	P-element_non-reference_ERS629858_temp_sr_18009	0	-
chr2R	7488839	7488882	P-element_non-reference_ERS629858_temp_rp_18613	0	-
chr2R	9540538	9540676	P-element_non-reference_ERS629858_temp_rp_19281	0	+
chr2R	11366763	11366772	P-element_non-reference_ERS629858_temp_rp_19877	0	-
chr2R	11604887	11604940	P-element_non-reference_ERS629858_temp_rp_19938	0	-
chr2R	14307581	14307588	P-element_non-reference_ERS629858_temp_rp_20704	0	+
chr2R	14618640	14618718	P-element_non-reference_ERS629858_temp_rp_20801	0	-
chr2R	18357809	18357818	P-element_non-reference_ERS629858_temp_rp_21991	0	-
chr2R	21101825	21101885	P-element_non-reference_ERS629858_temp_rp_22831	0	+
chr2R	22514061	22514182	P-element_non-reference_ERS629858_temp_rp_23268	0	-
chr2R	23580820	23580899	P-element_non-reference_ERS629858_temp_rp_23561	0	+
chr2R	24389355	24389457	P-element_non-reference_ERS629858_temp_rp_23741	0	+
chr3L	15336563	15336767	P-element_non-reference_ERS629858_temp_rp_28315	0	+
chr3L	15532617	15532623	P-element_non-reference_ERS629858_temp_rp_28376	0	-
chr3L	16046886	16046971	P-element_non-reference_ERS629858_temp_rp_28491	0	+
chr3R	8090557	8090566	P-element_non-reference_ERS629858_temp_rp_44914	0	-
chr3R	11569173	11569270	P-element_non-reference_ERS629858_temp_rp_46001	0	+
chr3R	11982578	11982668	P-element_non-reference_ERS629858_temp_rp_46119	0	-
chr3R	15249958	15250007	P-element_non-reference_ERS629858_temp_rp_47204	0	+
chr3R	17943960	17944085	P-element_non-reference_ERS629858_temp_rp_47955	0	-
chr3R	21296475	21296491	P-element_non-reference_ERS629858_temp_rp_48938	0	-
chr3R	21296536	21296540	P-element_non-reference_ERS629858_temp_sr_48939	0	+
chr3R	21376473	21376485	P-element_non-reference_ERS629858_temp_sr_48949	0	+
chr3R	27148163	27148224	P-element_non-reference_ERS629858_temp_rp_50631	0	+
chrX	2950547	2950759	P-element_non-reference_ERS629858_temp_rp_54419	0	+
chrX	3294872	3294880	P-element_non-reference_ERS629858_temp_sr_54517	0	+
chrX	3676778	3676787	P-element_non-reference_ERS629858_temp_rp_54627	0	-
chrX	4793906	4793914	P-element_non-reference_ERS629858_temp_rp_54957	0	-
chrX	8501618	8501626	P-element_non-reference_ERS629858_temp_sr_56211	0	-
chrX	8561395	8561404	P-element_non-reference_ERS629858_temp_rp_56221	0	-
chrX	10290184	10290199	P-element_non-reference_ERS629858_temp_rp_56819	0	+
chrX	10546916	10546966	P-element_non-reference_ERS629858_temp_rp_56917	0	+
chrX	11818739	11818775	P-element_non-reference_ERS629858_temp_rp_57333	0	-
chrX	11918649	11918698	P-element_non-reference_ERS629858_temp_rp_57376	0	-
chrX	12734558	12734648	P-element_non-reference_ERS629858_temp_rp_57676	0	-
chrX	13641824	13641912	P-element_non-reference_ERS629858_temp_rp_57973	0	+
chrX	13642077	13642086	P-element_non-reference_ERS629858_temp_sr_57974	0	-
chrX	14923512	14923586	P-element_non-reference_ERS629858_temp_rp_58399	0	-
chrX	19887116	19887128	P-element_non-reference_ERS629858_temp_rp_59865	0	-
chrX	19887161	19887274	P-element_non-reference_ERS629858_temp_rp_59866	0	+
