# Supplementary material for: Genomic analysis of P elements in natural populations of Drosophila melanogaster
Source: PeerJ. 2017 Sep 15;5:e3824. doi: 10.7717/peerj.3824 (PMC5602686; doi:10.7717/peerj.3824)
Supplement: File S2 — Zip archive of browser extensible data (BED) files of predicted P element locations in genome sequences from 50 isofemale strains and 6 pool-seq samples from three global regions. Each sample has four BED files corresponding to raw (*raw.bed) and filtered (*nonredundant.bed) output from TEMP and RetroSeq, respectively. BED files for seven isofemale strains from Bergman & Haddrill (2015) are included here that do not have GD data in Ignatenko et al. (2015) but are included in the pool-seq samples, allowing comparisons to be made between isofemale strains and pool-seq samples for the same set of strains. [file peerj-05-3824-s002.zip › bed_files/ERS629858_temp_raw.bed]

track name="ERS629858_TEMP" description="ERS629858_TEMP"
chr2L	66281	66780	P-element_non-reference_ERS629858_temp_rp_265	0	-
chr2L	66871	67123	P-element_non-reference_ERS629858_temp_rp_266	0	+
chr2L	131529	132012	P-element_non-reference_ERS629858_temp_rp_282	0	-
chr2L	131877	131983	P-element_non-reference_ERS629858_temp_rp_283	0	+
chr2L	161592	161878	P-element_non-reference_ERS629858_temp_rp_289	0	-
chr2L	222199	222245	P-element_non-reference_ERS629858_temp_rp_307	0	+
chr2L	225071	225416	P-element_non-reference_ERS629858_temp_rp_309	0	+
chr2L	246455	246911	P-element_non-reference_ERS629858_temp_rp_317	0	+
chr2L	249103	249586	P-element_non-reference_ERS629858_temp_rp_318	0	+
chr2L	478999	479306	P-element_non-reference_ERS629858_temp_rp_383	0	+
chr2L	490632	490811	P-element_non-reference_ERS629858_temp_rp_389	0	-
chr2L	825815	826298	P-element_non-reference_ERS629858_temp_rp_478	0	-
chr2L	826344	826760	P-element_non-reference_ERS629858_temp_rp_479	0	+
chr2L	1119012	1119406	P-element_non-reference_ERS629858_temp_rp_553	0	+
chr2L	1119269	1119495	P-element_non-reference_ERS629858_temp_rp_554	0	-
chr2L	1157554	1157848	P-element_non-reference_ERS629858_temp_rp_560	0	-
chr2L	1555052	1555193	P-element_non-reference_ERS629858_temp_rp_672	0	+
chr2L	1649592	1650075	P-element_non-reference_ERS629858_temp_rp_706	0	+
chr2L	1737414	1737897	P-element_non-reference_ERS629858_temp_rp_729	0	+
chr2L	2011451	2011501	P-element_non-reference_ERS629858_temp_rp_790	0	+
chr2L	2175455	2175938	P-element_non-reference_ERS629858_temp_rp_832	0	-
chr2L	2201750	2202233	P-element_non-reference_ERS629858_temp_rp_840	0	-
chr2L	2221806	2222289	P-element_non-reference_ERS629858_temp_rp_847	0	-
chr2L	2492898	2493127	P-element_non-reference_ERS629858_temp_rp_938	0	+
chr2L	2493838	2494283	P-element_non-reference_ERS629858_temp_rp_939	0	+
chr2L	2494031	2494100	P-element_non-reference_ERS629858_temp_rp_941	0	-
chr2L	2677523	2677915	P-element_non-reference_ERS629858_temp_rp_1009	0	-
chr2L	2752022	2752505	P-element_non-reference_ERS629858_temp_rp_1039	0	+
chr2L	2752108	2752591	P-element_non-reference_ERS629858_temp_rp_1041	0	-
chr2L	2754115	2754598	P-element_non-reference_ERS629858_temp_rp_1042	0	+
chr2L	2755057	2755441	P-element_non-reference_ERS629858_temp_rp_1043	0	-
chr2L	2755352	2755574	P-element_non-reference_ERS629858_temp_rp_1044	0	+
chr2L	2807732	2808215	P-element_non-reference_ERS629858_temp_rp_1054	0	+
chr2L	3048939	3049422	P-element_non-reference_ERS629858_temp_rp_1127	0	-
chr2L	3265596	3266079	P-element_non-reference_ERS629858_temp_rp_1200	0	-
chr2L	3348442	3348610	P-element_non-reference_ERS629858_temp_rp_1222	0	+
chr2L	3354840	3355323	P-element_non-reference_ERS629858_temp_rp_1229	0	+
chr2L	3478183	3478355	P-element_non-reference_ERS629858_temp_rp_1263	0	-
chr2L	3478310	3478793	P-element_non-reference_ERS629858_temp_rp_1264	0	+
chr2L	3493649	3494132	P-element_non-reference_ERS629858_temp_rp_1271	0	-
chr2L	3581074	3581081	P-element_non-reference_ERS629858_temp_rp_1284	0	-
chr2L	3632181	3632264	P-element_non-reference_ERS629858_temp_rp_1302	0	+
chr2L	3632182	3632193	P-element_non-reference_ERS629858_temp_rp_1303	0	-
chr2L	3765955	3766473	P-element_non-reference_ERS629858_temp_rp_1338	0	+
chr2L	3836413	3836794	P-element_non-reference_ERS629858_temp_rp_1347	0	-
chr2L	3888919	3889402	P-element_non-reference_ERS629858_temp_rp_1364	0	-
chr2L	4140041	4140524	P-element_non-reference_ERS629858_temp_rp_1449	0	+
chr2L	4793843	4794326	P-element_non-reference_ERS629858_temp_rp_1621	0	+
chr2L	4821128	4821329	P-element_non-reference_ERS629858_temp_rp_1628	0	-
chr2L	4821222	4821563	P-element_non-reference_ERS629858_temp_rp_1629	0	+
chr2L	4891896	4892379	P-element_non-reference_ERS629858_temp_rp_1657	0	+
chr2L	4891974	4892180	P-element_non-reference_ERS629858_temp_rp_1659	0	-
chr2L	4929598	4930081	P-element_non-reference_ERS629858_temp_rp_1674	0	+
chr2L	5001561	5001673	P-element_non-reference_ERS629858_temp_rp_1689	0	-
chr2L	5043037	5043384	P-element_non-reference_ERS629858_temp_rp_1701	0	-
chr2L	5060701	5061184	P-element_non-reference_ERS629858_temp_rp_1703	0	+
chr2L	5108378	5108694	P-element_non-reference_ERS629858_temp_rp_1717	0	-
chr2L	5108501	5108512	P-element_non-reference_ERS629858_temp_rp_1718	0	+
chr2L	5658458	5658726	P-element_non-reference_ERS629858_temp_rp_1872	0	+
chr2L	5658628	5659111	P-element_non-reference_ERS629858_temp_rp_1874	0	-
chr2L	5799906	5800263	P-element_non-reference_ERS629858_temp_rp_1936	0	-
chr2L	5800115	5800598	P-element_non-reference_ERS629858_temp_rp_1937	0	+
chr2L	5943529	5943890	P-element_non-reference_ERS629858_temp_rp_1987	0	-
chr2L	5980490	5980577	P-element_non-reference_ERS629858_temp_rp_1992	0	+
chr2L	6071094	6071577	P-element_non-reference_ERS629858_temp_rp_2009	0	+
chr2L	6078826	6078965	P-element_non-reference_ERS629858_temp_rp_2013	0	-
chr2L	6124675	6125158	P-element_non-reference_ERS629858_temp_rp_2029	0	-
chr2L	6339385	6339763	P-element_non-reference_ERS629858_temp_rp_2094	0	-
chr2L	6465521	6465929	P-element_non-reference_ERS629858_temp_rp_2125	0	-
chr2L	6490815	6491027	P-element_non-reference_ERS629858_temp_rp_2127	0	+
chr2L	6494565	6495048	P-element_non-reference_ERS629858_temp_rp_2129	0	-
chr2L	6642664	6642866	P-element_non-reference_ERS629858_temp_rp_2187	0	+
chr2L	6684175	6684325	P-element_non-reference_ERS629858_temp_rp_2194	0	-
chr2L	6821412	6821895	P-element_non-reference_ERS629858_temp_rp_2228	0	-
chr2L	6919372	6919374	P-element_non-reference_ERS629858_temp_rp_2250	0	+
chr2L	6963688	6964000	P-element_non-reference_ERS629858_temp_rp_2259	0	+
chr2L	7013117	7013347	P-element_non-reference_ERS629858_temp_rp_2272	0	-
chr2L	7084395	7084821	P-element_non-reference_ERS629858_temp_rp_2289	0	+
chr2L	7084691	7085174	P-element_non-reference_ERS629858_temp_rp_2290	0	-
chr2L	7240220	7240526	P-element_non-reference_ERS629858_temp_rp_2328	0	-
chr2L	7249252	7249735	P-element_non-reference_ERS629858_temp_rp_2334	0	-
chr2L	7249396	7249879	P-element_non-reference_ERS629858_temp_rp_2335	0	+
chr2L	7423505	7423762	P-element_non-reference_ERS629858_temp_rp_2364	0	-
chr2L	7491456	7491495	P-element_non-reference_ERS629858_temp_rp_2382	0	-
chr2L	7576404	7576424	P-element_non-reference_ERS629858_temp_rp_2409	0	+
chr2L	7576405	7576628	P-element_non-reference_ERS629858_temp_rp_2410	0	-
chr2L	7576637	7576719	P-element_non-reference_ERS629858_temp_rp_2411	0	+
chr2L	7790102	7790585	P-element_non-reference_ERS629858_temp_rp_2462	0	+
chr2L	7810636	7811119	P-element_non-reference_ERS629858_temp_rp_2466	0	-
chr2L	7985169	7985522	P-element_non-reference_ERS629858_temp_rp_2518	0	-
chr2L	7991583	7991996	P-element_non-reference_ERS629858_temp_rp_2520	0	+
chr2L	7991663	7991680	P-element_non-reference_ERS629858_temp_rp_2521	0	-
chr2L	7994176	7994659	P-element_non-reference_ERS629858_temp_rp_2524	0	+
chr2L	8000654	8001137	P-element_non-reference_ERS629858_temp_rp_2527	0	-
chr2L	8083368	8083433	P-element_non-reference_ERS629858_temp_rp_2541	0	-
chr2L	8127585	8128068	P-element_non-reference_ERS629858_temp_rp_2550	0	-
chr2L	8162410	8162419	P-element_non-reference_ERS629858_temp_rp_2559	0	-
chr2L	8205266	8205651	P-element_non-reference_ERS629858_temp_rp_2567	0	-
chr2L	8278097	8278291	P-element_non-reference_ERS629858_temp_rp_2588	0	-
chr2L	8415544	8415762	P-element_non-reference_ERS629858_temp_rp_2607	0	-
chr2L	8419571	8419689	P-element_non-reference_ERS629858_temp_rp_2608	0	-
chr2L	8426160	8426273	P-element_non-reference_ERS629858_temp_rp_2610	0	-
chr2L	8433658	8434141	P-element_non-reference_ERS629858_temp_rp_2612	0	-
chr2L	8541986	8542469	P-element_non-reference_ERS629858_temp_rp_2633	0	-
chr2L	8543843	8544326	P-element_non-reference_ERS629858_temp_rp_2634	0	-
chr2L	8825268	8825651	P-element_non-reference_ERS629858_temp_rp_2712	0	+
chr2L	8951494	8951977	P-element_non-reference_ERS629858_temp_rp_2738	0	+
chr2L	8958099	8958582	P-element_non-reference_ERS629858_temp_rp_2744	0	+
chr2L	8984525	8985008	P-element_non-reference_ERS629858_temp_rp_2754	0	+
chr2L	8989309	8989563	P-element_non-reference_ERS629858_temp_rp_2756	0	-
chr2L	9176180	9176401	P-element_non-reference_ERS629858_temp_rp_2807	0	-
chr2L	9176774	9176976	P-element_non-reference_ERS629858_temp_rp_2808	0	-
chr2L	9203626	9203637	P-element_non-reference_ERS629858_temp_rp_2815	0	+
chr2L	9205489	9205493	P-element_non-reference_ERS629858_temp_rp_2817	0	+
chr2L	9237336	9237778	P-element_non-reference_ERS629858_temp_rp_2836	0	-
chr2L	9285875	9286358	P-element_non-reference_ERS629858_temp_rp_2862	0	-
chr2L	9326391	9326874	P-element_non-reference_ERS629858_temp_rp_2877	0	-
chr2L	9616754	9617237	P-element_non-reference_ERS629858_temp_rp_2972	0	-
chr2L	9698355	9698768	P-element_non-reference_ERS629858_temp_rp_2996	0	+
chr2L	9776493	9777042	P-element_non-reference_ERS629858_temp_rp_3010	0	-
chr2L	9782211	9782262	P-element_non-reference_ERS629858_temp_rp_3013	0	-
chr2L	9782350	9782416	P-element_non-reference_ERS629858_temp_rp_3014	0	+
chr2L	9790499	9790610	P-element_non-reference_ERS629858_temp_rp_3018	0	+
chr2L	9984123	9984154	P-element_non-reference_ERS629858_temp_rp_3085	0	+
chr2L	9984295	9984301	P-element_non-reference_ERS629858_temp_rp_3086	0	+
chr2L	10032565	10032783	P-element_non-reference_ERS629858_temp_rp_3100	0	+
chr2L	10227145	10227372	P-element_non-reference_ERS629858_temp_rp_3176	0	+
chr2L	10230539	10230800	P-element_non-reference_ERS629858_temp_rp_3178	0	+
chr2L	10250001	10250484	P-element_non-reference_ERS629858_temp_rp_3183	0	-
chr2L	10264229	10264308	P-element_non-reference_ERS629858_temp_rp_3185	0	-
chr2L	10292113	10292596	P-element_non-reference_ERS629858_temp_rp_3187	0	+
chr2L	10366399	10366702	P-element_non-reference_ERS629858_temp_rp_3200	0	+
chr2L	10457694	10457872	P-element_non-reference_ERS629858_temp_rp_3214	0	+
chr2L	10474296	10474480	P-element_non-reference_ERS629858_temp_rp_3216	0	+
chr2L	10488380	10488576	P-element_non-reference_ERS629858_temp_rp_3222	0	-
chr2L	10506375	10506858	P-element_non-reference_ERS629858_temp_rp_3229	0	+
chr2L	10506779	10506787	P-element_non-reference_ERS629858_temp_rp_3230	0	-
chr2L	10766676	10767159	P-element_non-reference_ERS629858_temp_rp_3304	0	-
chr2L	10813335	10813818	P-element_non-reference_ERS629858_temp_rp_3321	0	+
chr2L	11770889	11771372	P-element_non-reference_ERS629858_temp_rp_3611	0	-
chr2L	11808485	11808968	P-element_non-reference_ERS629858_temp_rp_3627	0	-
chr2L	11968917	11969400	P-element_non-reference_ERS629858_temp_rp_3685	0	+
chr2L	12482803	12483367	P-element_non-reference_ERS629858_temp_rp_3861	0	+
chr2L	12483540	12483808	P-element_non-reference_ERS629858_temp_rp_3862	0	-
chr2L	12484432	12484469	P-element_non-reference_ERS629858_temp_rp_3863	0	-
chr2L	12507729	12508211	P-element_non-reference_ERS629858_temp_rp_3871	0	-
chr2L	12507813	12507952	P-element_non-reference_ERS629858_temp_rp_3872	0	+
chr2L	12508014	12508059	P-element_non-reference_ERS629858_temp_rp_3873	0	+
chr2L	12822863	12822867	P-element_non-reference_ERS629858_temp_rp_3967	0	+
chr2L	13060075	13060621	P-element_non-reference_ERS629858_temp_rp_4077	0	-
chr2L	13242014	13242497	P-element_non-reference_ERS629858_temp_rp_4128	0	-
chr2L	13244373	13244593	P-element_non-reference_ERS629858_temp_rp_4130	0	-
chr2L	13244406	13244580	P-element_non-reference_ERS629858_temp_rp_4131	0	+
chr2L	13332161	13332644	P-element_non-reference_ERS629858_temp_rp_4175	0	+
chr2L	13461514	13461715	P-element_non-reference_ERS629858_temp_rp_4210	0	-
chr2L	13550020	13550503	P-element_non-reference_ERS629858_temp_rp_4244	0	-
chr2L	13877984	13878467	P-element_non-reference_ERS629858_temp_rp_4355	0	-
chr2L	13878101	13878326	P-element_non-reference_ERS629858_temp_rp_4356	0	+
chr2L	14023734	14024091	P-element_non-reference_ERS629858_temp_rp_4400	0	-
chr2L	14490110	14490593	P-element_non-reference_ERS629858_temp_rp_4537	0	+
chr2L	14615786	14616269	P-element_non-reference_ERS629858_temp_rp_4560	0	-
chr2L	15200554	15201037	P-element_non-reference_ERS629858_temp_rp_4779	0	-
chr2L	15254604	15254837	P-element_non-reference_ERS629858_temp_rp_4803	0	+
chr2L	15332753	15332957	P-element_non-reference_ERS629858_temp_rp_4814	0	+
chr2L	15333752	15333828	P-element_non-reference_ERS629858_temp_rp_4815	0	+
chr2L	15336570	15336704	P-element_non-reference_ERS629858_temp_rp_4816	0	-
chr2L	15745676	15746159	P-element_non-reference_ERS629858_temp_rp_4908	0	-
chr2L	15762493	15762976	P-element_non-reference_ERS629858_temp_rp_4912	0	+
chr2L	15762566	15762758	P-element_non-reference_ERS629858_temp_rp_4913	0	-
chr2L	16223784	16223976	P-element_non-reference_ERS629858_temp_rp_5095	0	+
chr2L	16251608	16251854	P-element_non-reference_ERS629858_temp_rp_5099	0	+
chr2L	16267935	16268418	P-element_non-reference_ERS629858_temp_rp_5100	0	+
chr2L	16485621	16486104	P-element_non-reference_ERS629858_temp_rp_5150	0	+
chr2L	16532735	16533218	P-element_non-reference_ERS629858_temp_rp_5162	0	+
chr2L	16588093	16588576	P-element_non-reference_ERS629858_temp_rp_5193	0	-
chr2L	16634905	16635388	P-element_non-reference_ERS629858_temp_rp_5216	0	-
chr2L	16684892	16685375	P-element_non-reference_ERS629858_temp_rp_5226	0	+
chr2L	16685094	16685577	P-element_non-reference_ERS629858_temp_rp_5227	0	-
chr2L	16791431	16791448	P-element_non-reference_ERS629858_temp_rp_5244	0	-
chr2L	16858781	16859264	P-element_non-reference_ERS629858_temp_rp_5267	0	+
chr2L	16986518	16987001	P-element_non-reference_ERS629858_temp_rp_5305	0	-
chr2L	17702282	17702765	P-element_non-reference_ERS629858_temp_rp_5560	0	+
chr2L	18454507	18454930	P-element_non-reference_ERS629858_temp_rp_5832	0	+
chr2L	18572211	18572314	P-element_non-reference_ERS629858_temp_rp_5859	0	-
chr2L	18732952	18733201	P-element_non-reference_ERS629858_temp_rp_5899	0	-
chr2L	18823520	18823620	P-element_non-reference_ERS629858_temp_rp_5923	0	+
chr2L	18944795	18945278	P-element_non-reference_ERS629858_temp_rp_5953	0	+
chr2L	19027631	19027737	P-element_non-reference_ERS629858_temp_rp_5980	0	-
chr2L	19082882	19083365	P-element_non-reference_ERS629858_temp_rp_5988	0	+
chr2L	19133670	19134153	P-element_non-reference_ERS629858_temp_rp_6006	0	-
chr2L	19158406	19158533	P-element_non-reference_ERS629858_temp_rp_6012	0	+
chr2L	19183629	19183742	P-element_non-reference_ERS629858_temp_rp_6018	0	+
chr2L	19190270	19190409	P-element_non-reference_ERS629858_temp_rp_6020	0	+
chr2L	19207951	19208434	P-element_non-reference_ERS629858_temp_rp_6029	0	-
chr2L	19464029	19464512	P-element_non-reference_ERS629858_temp_rp_6095	0	+
chr2L	19571927	19572410	P-element_non-reference_ERS629858_temp_rp_6115	0	-
chr2L	19606420	19606903	P-element_non-reference_ERS629858_temp_rp_6123	0	+
chr2L	19684532	19684668	P-element_non-reference_ERS629858_temp_rp_6169	0	-
chr2L	19735901	19736181	P-element_non-reference_ERS629858_temp_rp_6187	0	+
chr2L	19791225	19791708	P-element_non-reference_ERS629858_temp_rp_6195	0	-
chr2L	19811947	19812430	P-element_non-reference_ERS629858_temp_rp_6204	0	+
chr2L	19815190	19815673	P-element_non-reference_ERS629858_temp_rp_6207	0	-
chr2L	20085048	20085531	P-element_non-reference_ERS629858_temp_rp_6315	0	-
chr2L	20085126	20085172	P-element_non-reference_ERS629858_temp_rp_6316	0	+
chr2L	20117757	20117840	P-element_non-reference_ERS629858_temp_rp_6344	0	-
chr2L	20118041	20118233	P-element_non-reference_ERS629858_temp_rp_6345	0	-
chr2L	20148484	20148967	P-element_non-reference_ERS629858_temp_rp_6369	0	+
chr2L	20164187	20164670	P-element_non-reference_ERS629858_temp_rp_6379	0	+
chr2L	20164795	20165278	P-element_non-reference_ERS629858_temp_rp_6382	0	-
chr2L	20174673	20175156	P-element_non-reference_ERS629858_temp_rp_6416	0	-
chr2L	20222789	20223272	P-element_non-reference_ERS629858_temp_rp_6476	0	-
chr2L	20382096	20382366	P-element_non-reference_ERS629858_temp_rp_6551	0	-
chr2L	20429281	20429299	P-element_non-reference_ERS629858_temp_rp_6577	0	-
chr2L	20564789	20565272	P-element_non-reference_ERS629858_temp_rp_6622	0	-
chr2L	20638532	20639015	P-element_non-reference_ERS629858_temp_rp_6656	0	+
chr2L	20675830	20676313	P-element_non-reference_ERS629858_temp_rp_6666	0	+
chr2L	20716269	20716420	P-element_non-reference_ERS629858_temp_rp_6678	0	-
chr2L	20796951	20797360	P-element_non-reference_ERS629858_temp_rp_6698	0	-
chr2L	20917097	20917580	P-element_non-reference_ERS629858_temp_rp_6763	0	+
chr2L	21052952	21052998	P-element_non-reference_ERS629858_temp_rp_6841	0	+
chr2L	21108480	21108963	P-element_non-reference_ERS629858_temp_rp_6867	0	+
chr2L	21148223	21148706	P-element_non-reference_ERS629858_temp_rp_6876	0	+
chr2L	21149242	21149433	P-element_non-reference_ERS629858_temp_rp_6878	0	+
chr2L	21214640	21214757	P-element_non-reference_ERS629858_temp_rp_6911	0	-
chr2L	21309788	21310060	P-element_non-reference_ERS629858_temp_rp_6991	0	-
chr2L	21570705	21570883	P-element_non-reference_ERS629858_temp_rp_7149	0	+
chr2L	21629736	21630011	P-element_non-reference_ERS629858_temp_rp_7228	0	+
chr2L	21653178	21653661	P-element_non-reference_ERS629858_temp_rp_7264	0	-
chr2L	21653248	21653731	P-element_non-reference_ERS629858_temp_rp_7266	0	+
chr2L	21656132	21656615	P-element_non-reference_ERS629858_temp_rp_7272	0	+
chr2L	21685263	21685714	P-element_non-reference_ERS629858_temp_rp_7289	0	-
chr2L	22019216	22019483	P-element_non-reference_ERS629858_temp_rp_7539	0	+
chr2L	22024284	22024507	P-element_non-reference_ERS629858_temp_rp_7540	0	-
chr2L	22117583	22118066	P-element_non-reference_ERS629858_temp_rp_7660	0	+
chr2L	22134275	22134344	P-element_non-reference_ERS629858_temp_rp_7680	0	-
chr2L	22260938	22261421	P-element_non-reference_ERS629858_temp_rp_7827	0	+
chr2L	22272530	22273013	P-element_non-reference_ERS629858_temp_rp_7851	0	-
chr2L	22974254	22974737	P-element_non-reference_ERS629858_temp_rp_8944	0	-
chr2R	1224694	1225177	P-element_non-reference_ERS629858_temp_rp_11262	0	-
chr2R	1740674	1741157	P-element_non-reference_ERS629858_temp_rp_12001	0	-
chr2R	3073501	3073984	P-element_non-reference_ERS629858_temp_rp_13895	0	+
chr2R	3548989	3549472	P-element_non-reference_ERS629858_temp_rp_14586	0	+
chr2R	3549406	3549889	P-element_non-reference_ERS629858_temp_rp_14587	0	-
chr2R	4262046	4262529	P-element_non-reference_ERS629858_temp_rp_15586	0	-
chr2R	5149252	5149701	P-element_non-reference_ERS629858_temp_rp_16952	0	+
chr2R	5250981	5251464	P-element_non-reference_ERS629858_temp_rp_17112	0	+
chr2R	5261768	5262251	P-element_non-reference_ERS629858_temp_rp_17121	0	+
chr2R	5496540	5496637	P-element_non-reference_ERS629858_temp_rp_17443	0	+
chr2R	5693191	5693674	P-element_non-reference_ERS629858_temp_rp_17698	0	-
chr2R	5966877	5966909	P-element_non-reference_ERS629858_temp_rp_17883	0	+
chr2R	6036076	6036559	P-element_non-reference_ERS629858_temp_rp_17924	0	-
chr2R	6150302	6150785	P-element_non-reference_ERS629858_temp_rp_17965	0	-
chr2R	6168577	6169060	P-element_non-reference_ERS629858_temp_rp_17987	0	+
chr2R	6214193	6214346	P-element_non-reference_ERS629858_temp_rp_18001	0	-
chr2R	6219548	6219616	P-element_non-reference_ERS629858_temp_rp_18007	0	+
chr2R	6220478	6220489	P-element_non-reference_ERS629858_temp_sr_18008	0	+
chr2R	6220487	6220489	P-element_non-reference_ERS629858_temp_sr_18009	0	-
chr2R	6236076	6236301	P-element_non-reference_ERS629858_temp_rp_18015	0	-
chr2R	6271536	6272019	P-element_non-reference_ERS629858_temp_rp_18076	0	-
chr2R	6488896	6489379	P-element_non-reference_ERS629858_temp_rp_18289	0	+
chr2R	6501677	6502160	P-element_non-reference_ERS629858_temp_rp_18304	0	+
chr2R	6648397	6648596	P-element_non-reference_ERS629858_temp_rp_18347	0	-
chr2R	6662857	6662942	P-element_non-reference_ERS629858_temp_rp_18351	0	+
chr2R	6663103	6663119	P-element_non-reference_ERS629858_temp_rp_18352	0	+
chr2R	6697081	6697101	P-element_non-reference_ERS629858_temp_rp_18357	0	-
chr2R	6740406	6740889	P-element_non-reference_ERS629858_temp_rp_18373	0	+
chr2R	6740604	6740811	P-element_non-reference_ERS629858_temp_rp_18374	0	-
chr2R	6872304	6872787	P-element_non-reference_ERS629858_temp_rp_18422	0	+
chr2R	6971397	6971882	P-element_non-reference_ERS629858_temp_rp_18461	0	+
chr2R	6985433	6985916	P-element_non-reference_ERS629858_temp_rp_18466	0	-
chr2R	6985679	6985900	P-element_non-reference_ERS629858_temp_rp_18467	0	+
chr2R	7245529	7246012	P-element_non-reference_ERS629858_temp_rp_18553	0	+
chr2R	7282342	7282484	P-element_non-reference_ERS629858_temp_rp_18561	0	-
chr2R	7344959	7345442	P-element_non-reference_ERS629858_temp_rp_18579	0	+
chr2R	7462657	7463140	P-element_non-reference_ERS629858_temp_rp_18609	0	+
chr2R	7488839	7488882	P-element_non-reference_ERS629858_temp_rp_18613	0	-
chr2R	7489456	7489939	P-element_non-reference_ERS629858_temp_rp_18614	0	+
chr2R	7490287	7490496	P-element_non-reference_ERS629858_temp_rp_18615	0	-
chr2R	7533042	7533525	P-element_non-reference_ERS629858_temp_rp_18625	0	-
chr2R	7597769	7597897	P-element_non-reference_ERS629858_temp_rp_18643	0	+
chr2R	7623191	7623210	P-element_non-reference_ERS629858_temp_rp_18661	0	-
chr2R	7665760	7665895	P-element_non-reference_ERS629858_temp_rp_18678	0	+
chr2R	7698875	7698943	P-element_non-reference_ERS629858_temp_rp_18687	0	+
chr2R	7709212	7709393	P-element_non-reference_ERS629858_temp_rp_18688	0	-
chr2R	7735407	7735694	P-element_non-reference_ERS629858_temp_rp_18701	0	-
chr2R	7758809	7759292	P-element_non-reference_ERS629858_temp_rp_18712	0	+
chr2R	7916810	7917037	P-element_non-reference_ERS629858_temp_rp_18770	0	-
chr2R	8061318	8061801	P-element_non-reference_ERS629858_temp_rp_18803	0	+
chr2R	8062839	8063322	P-element_non-reference_ERS629858_temp_rp_18805	0	-
chr2R	8152110	8152359	P-element_non-reference_ERS629858_temp_rp_18832	0	+
chr2R	8154754	8155057	P-element_non-reference_ERS629858_temp_rp_18834	0	-
chr2R	8174036	8174157	P-element_non-reference_ERS629858_temp_rp_18837	0	-
chr2R	8327228	8327264	P-element_non-reference_ERS629858_temp_rp_18900	0	+
chr2R	8649435	8649560	P-element_non-reference_ERS629858_temp_rp_19021	0	-
chr2R	8755775	8756258	P-element_non-reference_ERS629858_temp_rp_19056	0	-
chr2R	9110725	9111208	P-element_non-reference_ERS629858_temp_rp_19151	0	-
chr2R	9273074	9273083	P-element_non-reference_ERS629858_temp_rp_19189	0	+
chr2R	9284356	9284839	P-element_non-reference_ERS629858_temp_rp_19197	0	+
chr2R	9409581	9409762	P-element_non-reference_ERS629858_temp_rp_19237	0	+
chr2R	9409608	9410091	P-element_non-reference_ERS629858_temp_rp_19238	0	-
chr2R	9413047	9413530	P-element_non-reference_ERS629858_temp_rp_19240	0	+
chr2R	9413358	9413563	P-element_non-reference_ERS629858_temp_rp_19241	0	-
chr2R	9414261	9414744	P-element_non-reference_ERS629858_temp_rp_19246	0	-
chr2R	9540538	9540676	P-element_non-reference_ERS629858_temp_rp_19281	0	+
chr2R	9544008	9544491	P-element_non-reference_ERS629858_temp_rp_19284	0	-
chr2R	9546757	9547240	P-element_non-reference_ERS629858_temp_rp_19285	0	-
chr2R	9552329	9552812	P-element_non-reference_ERS629858_temp_rp_19286	0	-
chr2R	9552343	9552826	P-element_non-reference_ERS629858_temp_rp_19287	0	+
chr2R	9553414	9553897	P-element_non-reference_ERS629858_temp_rp_19288	0	-
chr2R	9691950	9692039	P-element_non-reference_ERS629858_temp_rp_19322	0	+
chr2R	9711884	9712367	P-element_non-reference_ERS629858_temp_rp_19327	0	+
chr2R	9842702	9842934	P-element_non-reference_ERS629858_temp_rp_19375	0	-
chr2R	9865666	9865879	P-element_non-reference_ERS629858_temp_rp_19382	0	+
chr2R	9955322	9955509	P-element_non-reference_ERS629858_temp_rp_19419	0	+
chr2R	10056662	10056821	P-element_non-reference_ERS629858_temp_rp_19450	0	-
chr2R	10078039	10078522	P-element_non-reference_ERS629858_temp_rp_19454	0	+
chr2R	10100811	10101294	P-element_non-reference_ERS629858_temp_rp_19464	0	-
chr2R	10124092	10124270	P-element_non-reference_ERS629858_temp_rp_19470	0	-
chr2R	10276355	10276838	P-element_non-reference_ERS629858_temp_rp_19525	0	-
chr2R	10304261	10304744	P-element_non-reference_ERS629858_temp_rp_19529	0	+
chr2R	10477760	10477935	P-element_non-reference_ERS629858_temp_rp_19582	0	-
chr2R	10534222	10534518	P-element_non-reference_ERS629858_temp_rp_19590	0	-
chr2R	10534290	10534368	P-element_non-reference_ERS629858_temp_rp_19591	0	+
chr2R	10534901	10535176	P-element_non-reference_ERS629858_temp_rp_19592	0	+
chr2R	10535356	10535839	P-element_non-reference_ERS629858_temp_rp_19593	0	-
chr2R	10540433	10540614	P-element_non-reference_ERS629858_temp_rp_19595	0	+
chr2R	10541798	10541800	P-element_non-reference_ERS629858_temp_rp_19596	0	+
chr2R	10542417	10542577	P-element_non-reference_ERS629858_temp_rp_19597	0	+
chr2R	10545394	10545509	P-element_non-reference_ERS629858_temp_rp_19599	0	+
chr2R	10551651	10552134	P-element_non-reference_ERS629858_temp_rp_19603	0	+
chr2R	10583493	10583499	P-element_non-reference_ERS629858_temp_rp_19615	0	+
chr2R	10601361	10601408	P-element_non-reference_ERS629858_temp_rp_19618	0	-
chr2R	10672875	10673358	P-element_non-reference_ERS629858_temp_rp_19642	0	-
chr2R	10874711	10874750	P-element_non-reference_ERS629858_temp_rp_19701	0	-
chr2R	10874734	10874785	P-element_non-reference_ERS629858_temp_rp_19702	0	+
chr2R	11114534	11114961	P-element_non-reference_ERS629858_temp_rp_19787	0	+
chr2R	11202839	11203322	P-element_non-reference_ERS629858_temp_rp_19828	0	-
chr2R	11204193	11204676	P-element_non-reference_ERS629858_temp_rp_19829	0	+
chr2R	11204364	11204847	P-element_non-reference_ERS629858_temp_rp_19830	0	-
chr2R	11365807	11366243	P-element_non-reference_ERS629858_temp_rp_19876	0	-
chr2R	11366763	11366772	P-element_non-reference_ERS629858_temp_rp_19877	0	-
chr2R	11384155	11384515	P-element_non-reference_ERS629858_temp_rp_19885	0	+
chr2R	11397335	11397529	P-element_non-reference_ERS629858_temp_rp_19891	0	+
chr2R	11397338	11397434	P-element_non-reference_ERS629858_temp_rp_19892	0	-
chr2R	11493752	11493899	P-element_non-reference_ERS629858_temp_rp_19912	0	-
chr2R	11604887	11604940	P-element_non-reference_ERS629858_temp_rp_19938	0	-
chr2R	12019747	12020004	P-element_non-reference_ERS629858_temp_rp_20025	0	-
chr2R	12027616	12027680	P-element_non-reference_ERS629858_temp_rp_20027	0	-
chr2R	12185369	12185852	P-element_non-reference_ERS629858_temp_rp_20062	0	-
chr2R	12185378	12185861	P-element_non-reference_ERS629858_temp_rp_20064	0	+
chr2R	12188194	12188677	P-element_non-reference_ERS629858_temp_rp_20065	0	+
chr2R	12423518	12424001	P-element_non-reference_ERS629858_temp_rp_20118	0	-
chr2R	12593417	12593743	P-element_non-reference_ERS629858_temp_rp_20167	0	+
chr2R	12648792	12648996	P-element_non-reference_ERS629858_temp_rp_20179	0	-
chr2R	12679328	12679811	P-element_non-reference_ERS629858_temp_rp_20183	0	+
chr2R	12730631	12730731	P-element_non-reference_ERS629858_temp_rp_20191	0	+
chr2R	12780429	12780490	P-element_non-reference_ERS629858_temp_rp_20200	0	+
chr2R	12869447	12869930	P-element_non-reference_ERS629858_temp_rp_20242	0	+
chr2R	12915816	12916077	P-element_non-reference_ERS629858_temp_rp_20253	0	+
chr2R	12936408	12936574	P-element_non-reference_ERS629858_temp_rp_20259	0	-
chr2R	12980840	12981323	P-element_non-reference_ERS629858_temp_rp_20270	0	+
chr2R	12985695	12986178	P-element_non-reference_ERS629858_temp_rp_20271	0	-
chr2R	12996693	12997176	P-element_non-reference_ERS629858_temp_rp_20274	0	+
chr2R	13035504	13035637	P-element_non-reference_ERS629858_temp_rp_20285	0	+
chr2R	13239783	13239900	P-element_non-reference_ERS629858_temp_rp_20342	0	+
chr2R	13344912	13345395	P-element_non-reference_ERS629858_temp_rp_20387	0	+
chr2R	13363071	13363105	P-element_non-reference_ERS629858_temp_rp_20393	0	-
chr2R	13558004	13558236	P-element_non-reference_ERS629858_temp_rp_20449	0	-
chr2R	13593316	13593799	P-element_non-reference_ERS629858_temp_rp_20471	0	+
chr2R	13623008	13623071	P-element_non-reference_ERS629858_temp_rp_20481	0	+
chr2R	13918612	13919095	P-element_non-reference_ERS629858_temp_rp_20593	0	+
chr2R	13954132	13954142	P-element_non-reference_ERS629858_temp_rp_20600	0	-
chr2R	13964589	13964791	P-element_non-reference_ERS629858_temp_rp_20601	0	+
chr2R	14000936	14001268	P-element_non-reference_ERS629858_temp_rp_20609	0	+
chr2R	14006979	14007396	P-element_non-reference_ERS629858_temp_rp_20614	0	-
chr2R	14008258	14008741	P-element_non-reference_ERS629858_temp_rp_20616	0	-
chr2R	14024540	14024784	P-element_non-reference_ERS629858_temp_rp_20622	0	-
chr2R	14140012	14140495	P-element_non-reference_ERS629858_temp_rp_20664	0	+
chr2R	14268016	14268499	P-element_non-reference_ERS629858_temp_rp_20689	0	-
chr2R	14307581	14307588	P-element_non-reference_ERS629858_temp_rp_20704	0	+
chr2R	14308111	14308345	P-element_non-reference_ERS629858_temp_rp_20705	0	+
chr2R	14332291	14332536	P-element_non-reference_ERS629858_temp_rp_20715	0	+
chr2R	14484731	14485214	P-element_non-reference_ERS629858_temp_rp_20759	0	-
chr2R	14575587	14576028	P-element_non-reference_ERS629858_temp_rp_20788	0	-
chr2R	14618640	14618718	P-element_non-reference_ERS629858_temp_rp_20801	0	-
chr2R	14686262	14686745	P-element_non-reference_ERS629858_temp_rp_20825	0	-
chr2R	14877613	14877967	P-element_non-reference_ERS629858_temp_rp_20876	0	-
chr2R	14962426	14962577	P-element_non-reference_ERS629858_temp_rp_20909	0	+
chr2R	14970691	14970777	P-element_non-reference_ERS629858_temp_rp_20910	0	-
chr2R	14999796	15000279	P-element_non-reference_ERS629858_temp_rp_20916	0	-
chr2R	15252520	15252575	P-element_non-reference_ERS629858_temp_rp_20992	0	-
chr2R	15322800	15323024	P-element_non-reference_ERS629858_temp_rp_21018	0	-
chr2R	15610444	15610675	P-element_non-reference_ERS629858_temp_rp_21120	0	-
chr2R	15610805	15610887	P-element_non-reference_ERS629858_temp_rp_21121	0	-
chr2R	15613168	15613651	P-element_non-reference_ERS629858_temp_rp_21123	0	+
chr2R	15676136	15676239	P-element_non-reference_ERS629858_temp_rp_21140	0	-
chr2R	15861137	15861620	P-element_non-reference_ERS629858_temp_rp_21202	0	-
chr2R	15868722	15869205	P-element_non-reference_ERS629858_temp_rp_21203	0	+
chr2R	15914289	15914772	P-element_non-reference_ERS629858_temp_rp_21216	0	+
chr2R	15934781	15934889	P-element_non-reference_ERS629858_temp_rp_21225	0	+
chr2R	16007681	16007691	P-element_non-reference_ERS629858_temp_rp_21230	0	-
chr2R	16110488	16110554	P-element_non-reference_ERS629858_temp_rp_21268	0	+
chr2R	16130265	16130646	P-element_non-reference_ERS629858_temp_rp_21275	0	-
chr2R	16138514	16138997	P-element_non-reference_ERS629858_temp_rp_21278	0	+
chr2R	16187764	16187975	P-element_non-reference_ERS629858_temp_rp_21294	0	+
chr2R	16187779	16188262	P-element_non-reference_ERS629858_temp_rp_21295	0	-
chr2R	16210349	16210832	P-element_non-reference_ERS629858_temp_rp_21303	0	-
chr2R	16211678	16212161	P-element_non-reference_ERS629858_temp_rp_21305	0	+
chr2R	16279921	16279930	P-element_non-reference_ERS629858_temp_rp_21313	0	+
chr2R	16333981	16333991	P-element_non-reference_ERS629858_temp_rp_21326	0	+
chr2R	16386326	16386587	P-element_non-reference_ERS629858_temp_rp_21341	0	-
chr2R	16386413	16386526	P-element_non-reference_ERS629858_temp_rp_21342	0	+
chr2R	16611364	16611637	P-element_non-reference_ERS629858_temp_rp_21427	0	-
chr2R	16661096	16661357	P-element_non-reference_ERS629858_temp_rp_21439	0	-
chr2R	16662269	16662752	P-element_non-reference_ERS629858_temp_rp_21441	0	+
chr2R	16730036	16730519	P-element_non-reference_ERS629858_temp_rp_21467	0	+
chr2R	16730427	16730910	P-element_non-reference_ERS629858_temp_rp_21468	0	-
chr2R	16828853	16828956	P-element_non-reference_ERS629858_temp_rp_21493	0	+
chr2R	16829050	16829116	P-element_non-reference_ERS629858_temp_rp_21494	0	-
chr2R	16830223	16830706	P-element_non-reference_ERS629858_temp_rp_21495	0	-
chr2R	16856353	16856572	P-element_non-reference_ERS629858_temp_rp_21502	0	+
chr2R	16857124	16857169	P-element_non-reference_ERS629858_temp_rp_21503	0	-
chr2R	17097481	17097624	P-element_non-reference_ERS629858_temp_rp_21574	0	+
chr2R	17394406	17394568	P-element_non-reference_ERS629858_temp_rp_21690	0	-
chr2R	17394497	17394716	P-element_non-reference_ERS629858_temp_rp_21692	0	+
chr2R	17395882	17396365	P-element_non-reference_ERS629858_temp_rp_21694	0	+
chr2R	17420881	17420963	P-element_non-reference_ERS629858_temp_rp_21701	0	+
chr2R	17461250	17461418	P-element_non-reference_ERS629858_temp_rp_21722	0	+
chr2R	17469926	17470409	P-element_non-reference_ERS629858_temp_rp_21727	0	+
chr2R	17478904	17479151	P-element_non-reference_ERS629858_temp_rp_21728	0	-
chr2R	17479277	17479760	P-element_non-reference_ERS629858_temp_rp_21729	0	+
chr2R	17568775	17568998	P-element_non-reference_ERS629858_temp_rp_21742	0	+
chr2R	17669530	17670013	P-element_non-reference_ERS629858_temp_rp_21765	0	-
chr2R	17698327	17698460	P-element_non-reference_ERS629858_temp_rp_21770	0	-
chr2R	17823272	17823755	P-element_non-reference_ERS629858_temp_rp_21799	0	+
chr2R	17846196	17846679	P-element_non-reference_ERS629858_temp_rp_21806	0	+
chr2R	17869607	17869773	P-element_non-reference_ERS629858_temp_rp_21811	0	+
chr2R	17873791	17874274	P-element_non-reference_ERS629858_temp_rp_21813	0	+
chr2R	18171319	18171802	P-element_non-reference_ERS629858_temp_rp_21923	0	-
chr2R	18232663	18232707	P-element_non-reference_ERS629858_temp_rp_21948	0	+
chr2R	18357809	18357818	P-element_non-reference_ERS629858_temp_rp_21991	0	-
chr2R	18413492	18413752	P-element_non-reference_ERS629858_temp_rp_22022	0	+
chr2R	18503938	18504421	P-element_non-reference_ERS629858_temp_rp_22046	0	+
chr2R	18688001	18688192	P-element_non-reference_ERS629858_temp_rp_22089	0	+
chr2R	18946813	18947296	P-element_non-reference_ERS629858_temp_rp_22164	0	-
chr2R	19136830	19137313	P-element_non-reference_ERS629858_temp_rp_22238	0	-
chr2R	19305018	19305175	P-element_non-reference_ERS629858_temp_rp_22288	0	-
chr2R	19310901	19311038	P-element_non-reference_ERS629858_temp_rp_22291	0	+
chr2R	19325367	19325602	P-element_non-reference_ERS629858_temp_rp_22300	0	-
chr2R	19356546	19356607	P-element_non-reference_ERS629858_temp_rp_22308	0	+
chr2R	19424324	19424550	P-element_non-reference_ERS629858_temp_rp_22326	0	+
chr2R	19450651	19450661	P-element_non-reference_ERS629858_temp_rp_22328	0	+
chr2R	19468141	19468330	P-element_non-reference_ERS629858_temp_rp_22330	0	-
chr2R	19825375	19825858	P-element_non-reference_ERS629858_temp_rp_22437	0	-
chr2R	20186204	20186687	P-element_non-reference_ERS629858_temp_rp_22515	0	+
chr2R	20313577	20313785	P-element_non-reference_ERS629858_temp_rp_22561	0	-
chr2R	20582351	20582834	P-element_non-reference_ERS629858_temp_rp_22663	0	+
chr2R	20584241	20584359	P-element_non-reference_ERS629858_temp_rp_22664	0	-
chr2R	20588489	20588523	P-element_non-reference_ERS629858_temp_rp_22666	0	+
chr2R	20698339	20698496	P-element_non-reference_ERS629858_temp_rp_22691	0	-
chr2R	20698439	20698567	P-element_non-reference_ERS629858_temp_rp_22692	0	+
chr2R	20867437	20867920	P-element_non-reference_ERS629858_temp_rp_22763	0	+
chr2R	21036160	21036643	P-element_non-reference_ERS629858_temp_rp_22808	0	-
chr2R	21076733	21077216	P-element_non-reference_ERS629858_temp_rp_22821	0	+
chr2R	21101825	21101885	P-element_non-reference_ERS629858_temp_rp_22831	0	+
chr2R	21175144	21175411	P-element_non-reference_ERS629858_temp_rp_22861	0	+
chr2R	21175198	21175681	P-element_non-reference_ERS629858_temp_rp_22862	0	-
chr2R	21178968	21179451	P-element_non-reference_ERS629858_temp_rp_22864	0	-
chr2R	21178988	21179471	P-element_non-reference_ERS629858_temp_rp_22865	0	+
chr2R	21200372	21200521	P-element_non-reference_ERS629858_temp_rp_22869	0	+
chr2R	21379526	21379628	P-element_non-reference_ERS629858_temp_rp_22932	0	+
chr2R	21389385	21389474	P-element_non-reference_ERS629858_temp_rp_22935	0	+
chr2R	21475190	21475200	P-element_non-reference_ERS629858_temp_rp_22976	0	+
chr2R	21475243	21475726	P-element_non-reference_ERS629858_temp_rp_22977	0	-
chr2R	21608237	21608334	P-element_non-reference_ERS629858_temp_rp_23019	0	-
chr2R	21645955	21646193	P-element_non-reference_ERS629858_temp_rp_23029	0	-
chr2R	21646022	21646278	P-element_non-reference_ERS629858_temp_rp_23030	0	+
chr2R	21682125	21682608	P-element_non-reference_ERS629858_temp_rp_23043	0	-
chr2R	21710258	21710316	P-element_non-reference_ERS629858_temp_rp_23047	0	+
chr2R	21871803	21872286	P-element_non-reference_ERS629858_temp_rp_23099	0	-
chr2R	22060870	22060946	P-element_non-reference_ERS629858_temp_rp_23170	0	-
chr2R	22136596	22137079	P-element_non-reference_ERS629858_temp_rp_23183	0	+
chr2R	22193012	22193468	P-element_non-reference_ERS629858_temp_rp_23199	0	+
chr2R	22193015	22193498	P-element_non-reference_ERS629858_temp_rp_23200	0	-
chr2R	22270687	22270987	P-element_non-reference_ERS629858_temp_rp_23211	0	-
chr2R	22514061	22514182	P-element_non-reference_ERS629858_temp_rp_23268	0	-
chr2R	22561834	22562068	P-element_non-reference_ERS629858_temp_rp_23281	0	-
chr2R	22569541	22570024	P-element_non-reference_ERS629858_temp_rp_23284	0	+
chr2R	22569864	22570023	P-element_non-reference_ERS629858_temp_rp_23285	0	-
chr2R	22649941	22650424	P-element_non-reference_ERS629858_temp_rp_23308	0	-
chr2R	22688932	22689133	P-element_non-reference_ERS629858_temp_rp_23321	0	-
chr2R	22798778	22799209	P-element_non-reference_ERS629858_temp_rp_23362	0	-
chr2R	22807020	22807057	P-element_non-reference_ERS629858_temp_rp_23363	0	-
chr2R	22886381	22886647	P-element_non-reference_ERS629858_temp_rp_23387	0	-
chr2R	22934427	22934629	P-element_non-reference_ERS629858_temp_rp_23397	0	-
chr2R	22940616	22941099	P-element_non-reference_ERS629858_temp_rp_23398	0	-
chr2R	23425838	23426126	P-element_non-reference_ERS629858_temp_rp_23512	0	-
chr2R	23542120	23542603	P-element_non-reference_ERS629858_temp_rp_23554	0	-
chr2R	23551644	23552127	P-element_non-reference_ERS629858_temp_rp_23555	0	+
chr2R	23562870	23563353	P-element_non-reference_ERS629858_temp_rp_23558	0	+
chr2R	23580801	23580907	P-element_non-reference_ERS629858_temp_rp_23560	0	-
chr2R	23580820	23580899	P-element_non-reference_ERS629858_temp_rp_23561	0	+
chr2R	23666571	23667054	P-element_non-reference_ERS629858_temp_rp_23583	0	+
chr2R	23666619	23667102	P-element_non-reference_ERS629858_temp_rp_23584	0	-
chr2R	23712744	23713227	P-element_non-reference_ERS629858_temp_rp_23597	0	-
chr2R	23713227	23713710	P-element_non-reference_ERS629858_temp_rp_23600	0	-
chr2R	24046583	24046821	P-element_non-reference_ERS629858_temp_rp_23653	0	-
chr2R	24063527	24063742	P-element_non-reference_ERS629858_temp_rp_23656	0	-
chr2R	24186434	24186575	P-element_non-reference_ERS629858_temp_rp_23674	0	-
chr2R	24186852	24186869	P-element_non-reference_ERS629858_temp_rp_23675	0	-
chr2R	24187124	24187195	P-element_non-reference_ERS629858_temp_rp_23676	0	-
chr2R	24266155	24266230	P-element_non-reference_ERS629858_temp_rp_23694	0	+
chr2R	24334220	24334703	P-element_non-reference_ERS629858_temp_rp_23725	0	-
chr2R	24389355	24389457	P-element_non-reference_ERS629858_temp_rp_23741	0	+
chr2R	24423582	24424065	P-element_non-reference_ERS629858_temp_rp_23748	0	+
chr2R	24736557	24736680	P-element_non-reference_ERS629858_temp_rp_23810	0	-
chr2R	24736764	24736862	P-element_non-reference_ERS629858_temp_rp_23812	0	+
chr2R	24814447	24814654	P-element_non-reference_ERS629858_temp_rp_23817	0	+
chr2R	25010677	25010889	P-element_non-reference_ERS629858_temp_rp_23850	0	+
chr2R	25032374	25032456	P-element_non-reference_ERS629858_temp_rp_23857	0	+
chr2R	25099238	25099721	P-element_non-reference_ERS629858_temp_rp_23875	0	-
chr3L	71613	72096	P-element_non-reference_ERS629858_temp_rp_24032	0	+
chr3L	103962	104445	P-element_non-reference_ERS629858_temp_rp_24050	0	-
chr3L	128616	128794	P-element_non-reference_ERS629858_temp_rp_24059	0	+
chr3L	131519	131586	P-element_non-reference_ERS629858_temp_rp_24062	0	+
chr3L	132348	132831	P-element_non-reference_ERS629858_temp_rp_24063	0	-
chr3L	184584	185067	P-element_non-reference_ERS629858_temp_rp_24075	0	+
chr3L	564125	564394	P-element_non-reference_ERS629858_temp_rp_24169	0	-
chr3L	582823	583155	P-element_non-reference_ERS629858_temp_rp_24174	0	+
chr3L	685390	685640	P-element_non-reference_ERS629858_temp_rp_24191	0	-
chr3L	699010	699346	P-element_non-reference_ERS629858_temp_rp_24195	0	-
chr3L	703112	703595	P-element_non-reference_ERS629858_temp_rp_24197	0	-
chr3L	703152	703635	P-element_non-reference_ERS629858_temp_rp_24198	0	+
chr3L	708064	708364	P-element_non-reference_ERS629858_temp_rp_24202	0	-
chr3L	749302	749332	P-element_non-reference_ERS629858_temp_rp_24214	0	-
chr3L	749336	749402	P-element_non-reference_ERS629858_temp_rp_24215	0	+
chr3L	871891	872018	P-element_non-reference_ERS629858_temp_rp_24255	0	+
chr3L	882068	882279	P-element_non-reference_ERS629858_temp_rp_24257	0	-
chr3L	1101342	1101825	P-element_non-reference_ERS629858_temp_rp_24334	0	+
chr3L	1177289	1177772	P-element_non-reference_ERS629858_temp_rp_24349	0	-
chr3L	1208358	1208841	P-element_non-reference_ERS629858_temp_rp_24359	0	+
chr3L	1349411	1349716	P-element_non-reference_ERS629858_temp_rp_24390	0	+
chr3L	1367030	1367308	P-element_non-reference_ERS629858_temp_rp_24397	0	-
chr3L	1517115	1517425	P-element_non-reference_ERS629858_temp_rp_24426	0	-
chr3L	1565575	1566058	P-element_non-reference_ERS629858_temp_rp_24437	0	+
chr3L	1568160	1568458	P-element_non-reference_ERS629858_temp_rp_24438	0	-
chr3L	1586097	1586580	P-element_non-reference_ERS629858_temp_rp_24443	0	+
chr3L	1586543	1586551	P-element_non-reference_ERS629858_temp_sr_24444	0	-
chr3L	1688683	1689166	P-element_non-reference_ERS629858_temp_rp_24461	0	-
chr3L	1794867	1795096	P-element_non-reference_ERS629858_temp_rp_24483	0	+
chr3L	1882883	1883366	P-element_non-reference_ERS629858_temp_rp_24502	0	-
chr3L	1884916	1884986	P-element_non-reference_ERS629858_temp_rp_24503	0	+
chr3L	2192362	2192372	P-element_non-reference_ERS629858_temp_rp_24587	0	-
chr3L	2228493	2228804	P-element_non-reference_ERS629858_temp_rp_24601	0	+
chr3L	2256597	2256608	P-element_non-reference_ERS629858_temp_rp_24610	0	+
chr3L	3037957	3038041	P-element_non-reference_ERS629858_temp_rp_24829	0	-
chr3L	3070631	3070821	P-element_non-reference_ERS629858_temp_rp_24834	0	-
chr3L	3149141	3149624	P-element_non-reference_ERS629858_temp_rp_24859	0	-
chr3L	3250418	3250434	P-element_non-reference_ERS629858_temp_rp_24881	0	-
chr3L	3250486	3250969	P-element_non-reference_ERS629858_temp_rp_24882	0	+
chr3L	3319547	3320030	P-element_non-reference_ERS629858_temp_rp_24900	0	+
chr3L	3336856	3336865	P-element_non-reference_ERS629858_temp_rp_24906	0	+
chr3L	3542433	3542631	P-element_non-reference_ERS629858_temp_rp_24951	0	+
chr3L	3926350	3926600	P-element_non-reference_ERS629858_temp_rp_25059	0	-
chr3L	3983751	3984234	P-element_non-reference_ERS629858_temp_rp_25077	0	+
chr3L	3983780	3984263	P-element_non-reference_ERS629858_temp_rp_25078	0	-
chr3L	4025252	4025405	P-element_non-reference_ERS629858_temp_rp_25093	0	-
chr3L	4102527	4103010	P-element_non-reference_ERS629858_temp_rp_25113	0	-
chr3L	4122431	4122914	P-element_non-reference_ERS629858_temp_rp_25119	0	-
chr3L	4384416	4384899	P-element_non-reference_ERS629858_temp_rp_25177	0	-
chr3L	4478499	4478690	P-element_non-reference_ERS629858_temp_rp_25203	0	-
chr3L	4603630	4604113	P-element_non-reference_ERS629858_temp_rp_25247	0	+
chr3L	4692677	4692780	P-element_non-reference_ERS629858_temp_rp_25270	0	+
chr3L	4975958	4976441	P-element_non-reference_ERS629858_temp_rp_25364	0	+
chr3L	4976229	4976481	P-element_non-reference_ERS629858_temp_rp_25365	0	-
chr3L	5185160	5185643	P-element_non-reference_ERS629858_temp_rp_25419	0	+
chr3L	5248240	5248585	P-element_non-reference_ERS629858_temp_rp_25442	0	+
chr3L	5355103	5355457	P-element_non-reference_ERS629858_temp_rp_25492	0	-
chr3L	5355201	5355516	P-element_non-reference_ERS629858_temp_rp_25493	0	+
chr3L	5355659	5355830	P-element_non-reference_ERS629858_temp_rp_25494	0	+
chr3L	5691196	5691679	P-element_non-reference_ERS629858_temp_rp_25588	0	+
chr3L	5753900	5754383	P-element_non-reference_ERS629858_temp_rp_25610	0	+
chr3L	5902436	5902618	P-element_non-reference_ERS629858_temp_rp_25644	0	-
chr3L	6217913	6218146	P-element_non-reference_ERS629858_temp_rp_25744	0	+
chr3L	6218446	6218929	P-element_non-reference_ERS629858_temp_rp_25745	0	-
chr3L	6218662	6219145	P-element_non-reference_ERS629858_temp_rp_25746	0	+
chr3L	6256419	6256902	P-element_non-reference_ERS629858_temp_rp_25752	0	-
chr3L	7134318	7134801	P-element_non-reference_ERS629858_temp_rp_25979	0	-
chr3L	7134413	7134654	P-element_non-reference_ERS629858_temp_rp_25980	0	+
chr3L	7156235	7156590	P-element_non-reference_ERS629858_temp_rp_25985	0	+
chr3L	7435296	7435422	P-element_non-reference_ERS629858_temp_rp_26066	0	+
chr3L	7978816	7979254	P-element_non-reference_ERS629858_temp_rp_26198	0	+
chr3L	7978931	7979378	P-element_non-reference_ERS629858_temp_rp_26199	0	-
chr3L	8186988	8187168	P-element_non-reference_ERS629858_temp_rp_26260	0	+
chr3L	8358831	8358936	P-element_non-reference_ERS629858_temp_rp_26298	0	+
chr3L	8421493	8421976	P-element_non-reference_ERS629858_temp_rp_26313	0	+
chr3L	8619417	8619664	P-element_non-reference_ERS629858_temp_rp_26348	0	-
chr3L	8827364	8827479	P-element_non-reference_ERS629858_temp_rp_26403	0	-
chr3L	9127783	9127900	P-element_non-reference_ERS629858_temp_rp_26467	0	+
chr3L	9372688	9373171	P-element_non-reference_ERS629858_temp_rp_26549	0	-
chr3L	9377011	9377494	P-element_non-reference_ERS629858_temp_rp_26551	0	+
chr3L	9381574	9381610	P-element_non-reference_ERS629858_temp_rp_26552	0	+
chr3L	9383873	9384126	P-element_non-reference_ERS629858_temp_rp_26553	0	+
chr3L	9462223	9462233	P-element_non-reference_ERS629858_temp_rp_26578	0	-
chr3L	9466057	9466152	P-element_non-reference_ERS629858_temp_rp_26582	0	+
chr3L	9505376	9505859	P-element_non-reference_ERS629858_temp_rp_26598	0	-
chr3L	9505790	9505976	P-element_non-reference_ERS629858_temp_rp_26599	0	+
chr3L	9508783	9509266	P-element_non-reference_ERS629858_temp_rp_26600	0	+
chr3L	9546786	9546987	P-element_non-reference_ERS629858_temp_rp_26612	0	-
chr3L	9695346	9695468	P-element_non-reference_ERS629858_temp_rp_26642	0	-
chr3L	9763602	9764085	P-element_non-reference_ERS629858_temp_rp_26662	0	+
chr3L	9765793	9766276	P-element_non-reference_ERS629858_temp_rp_26664	0	-
chr3L	9853993	9854476	P-element_non-reference_ERS629858_temp_rp_26696	0	+
chr3L	9899380	9899863	P-element_non-reference_ERS629858_temp_rp_26710	0	+
chr3L	10370776	10371259	P-element_non-reference_ERS629858_temp_rp_26845	0	+
chr3L	10725271	10725754	P-element_non-reference_ERS629858_temp_rp_26950	0	+
chr3L	10857561	10857704	P-element_non-reference_ERS629858_temp_rp_27000	0	-
chr3L	11008548	11009031	P-element_non-reference_ERS629858_temp_rp_27041	0	+
chr3L	11008809	11009292	P-element_non-reference_ERS629858_temp_rp_27042	0	-
chr3L	11057268	11057416	P-element_non-reference_ERS629858_temp_rp_27049	0	-
chr3L	11070532	11070641	P-element_non-reference_ERS629858_temp_rp_27052	0	+
chr3L	11083560	11083831	P-element_non-reference_ERS629858_temp_rp_27055	0	-
chr3L	11135647	11136130	P-element_non-reference_ERS629858_temp_rp_27073	0	-
chr3L	11197934	11198025	P-element_non-reference_ERS629858_temp_rp_27096	0	-
chr3L	11214725	11214848	P-element_non-reference_ERS629858_temp_rp_27099	0	+
chr3L	11215767	11215850	P-element_non-reference_ERS629858_temp_rp_27100	0	+
chr3L	11296454	11296776	P-element_non-reference_ERS629858_temp_rp_27119	0	-
chr3L	11487564	11487821	P-element_non-reference_ERS629858_temp_rp_27179	0	-
chr3L	11553253	11553363	P-element_non-reference_ERS629858_temp_rp_27199	0	+
chr3L	11553485	11553507	P-element_non-reference_ERS629858_temp_sr_27200	0	-
chr3L	11711939	11712077	P-element_non-reference_ERS629858_temp_rp_27255	0	-
chr3L	11819701	11819774	P-element_non-reference_ERS629858_temp_rp_27288	0	+
chr3L	11939663	11939897	P-element_non-reference_ERS629858_temp_rp_27334	0	+
chr3L	12056280	12056763	P-element_non-reference_ERS629858_temp_rp_27349	0	-
chr3L	12125149	12125632	P-element_non-reference_ERS629858_temp_rp_27366	0	+
chr3L	12131024	12131507	P-element_non-reference_ERS629858_temp_rp_27368	0	-
chr3L	12176507	12176990	P-element_non-reference_ERS629858_temp_rp_27380	0	-
chr3L	12414699	12414988	P-element_non-reference_ERS629858_temp_rp_27483	0	+
chr3L	12580353	12580430	P-element_non-reference_ERS629858_temp_rp_27510	0	-
chr3L	12850056	12850539	P-element_non-reference_ERS629858_temp_rp_27584	0	+
chr3L	12914460	12914943	P-element_non-reference_ERS629858_temp_rp_27609	0	-
chr3L	13096870	13097353	P-element_non-reference_ERS629858_temp_rp_27660	0	+
chr3L	13228113	13228596	P-element_non-reference_ERS629858_temp_rp_27692	0	-
chr3L	13477062	13477545	P-element_non-reference_ERS629858_temp_rp_27765	0	+
chr3L	13667079	13667155	P-element_non-reference_ERS629858_temp_rp_27856	0	-
chr3L	13920106	13920373	P-element_non-reference_ERS629858_temp_rp_27947	0	+
chr3L	13929316	13929499	P-element_non-reference_ERS629858_temp_rp_27949	0	-
chr3L	13994121	13994318	P-element_non-reference_ERS629858_temp_rp_27977	0	+
chr3L	14036764	14037147	P-element_non-reference_ERS629858_temp_rp_27997	0	-
chr3L	14071721	14072157	P-element_non-reference_ERS629858_temp_rp_28000	0	+
chr3L	14076904	14077153	P-element_non-reference_ERS629858_temp_rp_28001	0	+
chr3L	14122069	14122398	P-element_non-reference_ERS629858_temp_rp_28017	0	-
chr3L	14190821	14191304	P-element_non-reference_ERS629858_temp_rp_28031	0	+
chr3L	14205382	14205865	P-element_non-reference_ERS629858_temp_rp_28032	0	+
chr3L	14273771	14274254	P-element_non-reference_ERS629858_temp_rp_28051	0	-
chr3L	14274211	14274694	P-element_non-reference_ERS629858_temp_rp_28052	0	+
chr3L	14337377	14337860	P-element_non-reference_ERS629858_temp_rp_28071	0	-
chr3L	14427467	14427478	P-element_non-reference_ERS629858_temp_rp_28088	0	-
chr3L	14477073	14477146	P-element_non-reference_ERS629858_temp_rp_28098	0	-
chr3L	14535763	14536000	P-element_non-reference_ERS629858_temp_rp_28111	0	+
chr3L	14536112	14536595	P-element_non-reference_ERS629858_temp_rp_28112	0	-
chr3L	14550661	14551144	P-element_non-reference_ERS629858_temp_rp_28118	0	-
chr3L	14551033	14551516	P-element_non-reference_ERS629858_temp_rp_28119	0	+
chr3L	14968083	14968566	P-element_non-reference_ERS629858_temp_rp_28223	0	+
chr3L	14969175	14969426	P-element_non-reference_ERS629858_temp_rp_28225	0	-
chr3L	15194457	15194524	P-element_non-reference_ERS629858_temp_rp_28288	0	+
chr3L	15336310	15336631	P-element_non-reference_ERS629858_temp_rp_28314	0	-
chr3L	15336563	15336767	P-element_non-reference_ERS629858_temp_rp_28315	0	+
chr3L	15360019	15360502	P-element_non-reference_ERS629858_temp_rp_28316	0	-
chr3L	15507744	15507899	P-element_non-reference_ERS629858_temp_rp_28369	0	+
chr3L	15532617	15532623	P-element_non-reference_ERS629858_temp_rp_28376	0	-
chr3L	15536042	15536066	P-element_non-reference_ERS629858_temp_rp_28378	0	-
chr3L	15610341	15610351	P-element_non-reference_ERS629858_temp_rp_28392	0	+
chr3L	16046886	16046971	P-element_non-reference_ERS629858_temp_rp_28491	0	+
chr3L	16047039	16047074	P-element_non-reference_ERS629858_temp_rp_28492	0	-
chr3L	16254865	16255348	P-element_non-reference_ERS629858_temp_rp_28545	0	-
chr3L	16367820	16368303	P-element_non-reference_ERS629858_temp_rp_28582	0	+
chr3L	16381228	16381504	P-element_non-reference_ERS629858_temp_rp_28586	0	+
chr3L	16572472	16572577	P-element_non-reference_ERS629858_temp_rp_28649	0	-
chr3L	16800005	16800379	P-element_non-reference_ERS629858_temp_rp_28710	0	+
chr3L	16807637	16808120	P-element_non-reference_ERS629858_temp_rp_28713	0	-
chr3L	16844868	16845351	P-element_non-reference_ERS629858_temp_rp_28720	0	+
chr3L	16890896	16891081	P-element_non-reference_ERS629858_temp_rp_28739	0	-
chr3L	16891141	16891388	P-element_non-reference_ERS629858_temp_rp_28740	0	+
chr3L	17012033	17012516	P-element_non-reference_ERS629858_temp_rp_28769	0	-
chr3L	17024143	17024464	P-element_non-reference_ERS629858_temp_rp_28770	0	-
chr3L	17245526	17246009	P-element_non-reference_ERS629858_temp_rp_28863	0	+
chr3L	17421461	17421944	P-element_non-reference_ERS629858_temp_rp_28928	0	+
chr3L	17530381	17530705	P-element_non-reference_ERS629858_temp_rp_28952	0	+
chr3L	17577585	17577931	P-element_non-reference_ERS629858_temp_rp_28963	0	+
chr3L	17652768	17653251	P-element_non-reference_ERS629858_temp_rp_28983	0	+
chr3L	17656441	17656499	P-element_non-reference_ERS629858_temp_rp_28984	0	-
chr3L	17961872	17961882	P-element_non-reference_ERS629858_temp_rp_29093	0	+
chr3L	17971245	17971728	P-element_non-reference_ERS629858_temp_rp_29099	0	+
chr3L	17972089	17972572	P-element_non-reference_ERS629858_temp_rp_29100	0	+
chr3L	17973135	17973618	P-element_non-reference_ERS629858_temp_rp_29101	0	+
chr3L	17977818	17978301	P-element_non-reference_ERS629858_temp_rp_29104	0	+
chr3L	18016477	18016672	P-element_non-reference_ERS629858_temp_rp_29110	0	+
chr3L	18138808	18139291	P-element_non-reference_ERS629858_temp_rp_29150	0	-
chr3L	18329209	18329692	P-element_non-reference_ERS629858_temp_rp_29213	0	+
chr3L	18398961	18399444	P-element_non-reference_ERS629858_temp_rp_29239	0	+
chr3L	18626238	18626511	P-element_non-reference_ERS629858_temp_rp_29332	0	-
chr3L	18629690	18629921	P-element_non-reference_ERS629858_temp_rp_29339	0	+
chr3L	18765685	18765955	P-element_non-reference_ERS629858_temp_rp_29399	0	+
chr3L	18765782	18766332	P-element_non-reference_ERS629858_temp_rp_29400	0	-
chr3L	18771579	18772062	P-element_non-reference_ERS629858_temp_rp_29405	0	-
chr3L	18824566	18825049	P-element_non-reference_ERS629858_temp_rp_29428	0	+
chr3L	18840311	18840529	P-element_non-reference_ERS629858_temp_rp_29433	0	-
chr3L	18840536	18841019	P-element_non-reference_ERS629858_temp_rp_29434	0	+
chr3L	19086390	19086873	P-element_non-reference_ERS629858_temp_rp_29495	0	+
chr3L	19087149	19087632	P-element_non-reference_ERS629858_temp_rp_29496	0	+
chr3L	19517192	19517675	P-element_non-reference_ERS629858_temp_rp_29651	0	+
chr3L	19665522	19665755	P-element_non-reference_ERS629858_temp_rp_29679	0	-
chr3L	19669958	19670238	P-element_non-reference_ERS629858_temp_rp_29681	0	+
chr3L	19791771	19792254	P-element_non-reference_ERS629858_temp_rp_29712	0	+
chr3L	19800901	19801384	P-element_non-reference_ERS629858_temp_rp_29713	0	+
chr3L	19833285	19833629	P-element_non-reference_ERS629858_temp_rp_29722	0	-
chr3L	19861073	19861556	P-element_non-reference_ERS629858_temp_rp_29726	0	-
chr3L	19861291	19861688	P-element_non-reference_ERS629858_temp_rp_29729	0	+
chr3L	19928760	19929243	P-element_non-reference_ERS629858_temp_rp_29745	0	+
chr3L	20401733	20402158	P-element_non-reference_ERS629858_temp_rp_29915	0	-
chr3L	20509107	20509331	P-element_non-reference_ERS629858_temp_rp_29944	0	-
chr3L	20519139	20519361	P-element_non-reference_ERS629858_temp_rp_29946	0	-
chr3L	20540535	20541018	P-element_non-reference_ERS629858_temp_rp_29954	0	-
chr3L	20633928	20634411	P-element_non-reference_ERS629858_temp_rp_29972	0	-
chr3L	20634117	20634600	P-element_non-reference_ERS629858_temp_rp_29973	0	+
chr3L	20770974	20771457	P-element_non-reference_ERS629858_temp_rp_30014	0	-
chr3L	20778637	20779120	P-element_non-reference_ERS629858_temp_rp_30015	0	-
chr3L	20895235	20895718	P-element_non-reference_ERS629858_temp_rp_30068	0	-
chr3L	21027736	21027973	P-element_non-reference_ERS629858_temp_rp_30104	0	+
chr3L	21240126	21240268	P-element_non-reference_ERS629858_temp_rp_30186	0	-
chr3L	21304692	21304984	P-element_non-reference_ERS629858_temp_rp_30199	0	-
chr3L	21346705	21346978	P-element_non-reference_ERS629858_temp_rp_30210	0	-
chr3L	21382387	21382870	P-element_non-reference_ERS629858_temp_rp_30226	0	+
chr3L	21485100	21485583	P-element_non-reference_ERS629858_temp_rp_30265	0	+
chr3L	21509632	21510115	P-element_non-reference_ERS629858_temp_rp_30278	0	+
chr3L	21770621	21770628	P-element_non-reference_ERS629858_temp_rp_30343	0	-
chr3L	21879328	21879811	P-element_non-reference_ERS629858_temp_rp_30395	0	+
chr3L	21879963	21880446	P-element_non-reference_ERS629858_temp_rp_30396	0	-
chr3L	22034890	22035373	P-element_non-reference_ERS629858_temp_rp_30452	0	+
chr3L	22135970	22136043	P-element_non-reference_ERS629858_temp_rp_30491	0	-
chr3L	22327567	22327641	P-element_non-reference_ERS629858_temp_rp_30551	0	-
chr3L	22407627	22408110	P-element_non-reference_ERS629858_temp_rp_30588	0	-
chr3L	22408067	22408212	P-element_non-reference_ERS629858_temp_rp_30590	0	+
chr3L	22720653	22721136	P-element_non-reference_ERS629858_temp_rp_30708	0	+
chr3L	22727777	22728260	P-element_non-reference_ERS629858_temp_rp_30718	0	+
chr3L	22728066	22728267	P-element_non-reference_ERS629858_temp_rp_30719	0	-
chr3L	22738429	22738912	P-element_non-reference_ERS629858_temp_rp_30723	0	+
chr3L	22741035	22741357	P-element_non-reference_ERS629858_temp_rp_30724	0	-
chr3L	22749174	22749657	P-element_non-reference_ERS629858_temp_rp_30730	0	+
chr3L	22819362	22819845	P-element_non-reference_ERS629858_temp_rp_30759	0	+
chr3L	22909424	22909907	P-element_non-reference_ERS629858_temp_rp_30802	0	+
chr3L	22910360	22910459	P-element_non-reference_ERS629858_temp_rp_30803	0	+
chr3L	23180504	23180987	P-element_non-reference_ERS629858_temp_rp_31138	0	-
chr3L	23219548	23219887	P-element_non-reference_ERS629858_temp_rp_31203	0	-
chr3L	25225017	25225500	P-element_non-reference_ERS629858_temp_rp_34170	0	+
chr3L	26366497	26366714	P-element_non-reference_ERS629858_temp_rp_35810	0	+
chr3R	864017	864500	P-element_non-reference_ERS629858_temp_rp_38779	0	-
chr3R	1401917	1402400	P-element_non-reference_ERS629858_temp_rp_39495	0	+
chr3R	1878673	1879156	P-element_non-reference_ERS629858_temp_rp_40163	0	-
chr3R	2472035	2472518	P-element_non-reference_ERS629858_temp_rp_41128	0	-
chr3R	3117756	3118239	P-element_non-reference_ERS629858_temp_rp_41991	0	-
chr3R	4176942	4177425	P-element_non-reference_ERS629858_temp_rp_43526	0	-
chr3R	4177111	4177594	P-element_non-reference_ERS629858_temp_rp_43527	0	+
chr3R	4195670	4196153	P-element_non-reference_ERS629858_temp_rp_43563	0	-
chr3R	4232238	4232721	P-element_non-reference_ERS629858_temp_rp_43582	0	-
chr3R	4281523	4281818	P-element_non-reference_ERS629858_temp_rp_43601	0	+
chr3R	4281654	4281665	P-element_non-reference_ERS629858_temp_rp_43602	0	-
chr3R	4453374	4453730	P-element_non-reference_ERS629858_temp_rp_43680	0	+
chr3R	4462636	4463119	P-element_non-reference_ERS629858_temp_rp_43686	0	-
chr3R	4806597	4807080	P-element_non-reference_ERS629858_temp_rp_43938	0	+
chr3R	4819159	4819642	P-element_non-reference_ERS629858_temp_rp_43943	0	-
chr3R	5086887	5087250	P-element_non-reference_ERS629858_temp_rp_44039	0	+
chr3R	5087278	5087761	P-element_non-reference_ERS629858_temp_rp_44040	0	-
chr3R	5251710	5252047	P-element_non-reference_ERS629858_temp_rp_44082	0	+
chr3R	5264052	5264338	P-element_non-reference_ERS629858_temp_rp_44087	0	+
chr3R	5264921	5265404	P-element_non-reference_ERS629858_temp_rp_44088	0	-
chr3R	5282975	5283159	P-element_non-reference_ERS629858_temp_rp_44092	0	+
chr3R	5367956	5368439	P-element_non-reference_ERS629858_temp_rp_44120	0	+
chr3R	5571110	5571593	P-element_non-reference_ERS629858_temp_rp_44178	0	-
chr3R	5654533	5655016	P-element_non-reference_ERS629858_temp_rp_44188	0	-
chr3R	5659404	5659887	P-element_non-reference_ERS629858_temp_rp_44189	0	+
chr3R	5672689	5673172	P-element_non-reference_ERS629858_temp_rp_44192	0	+
chr3R	5716662	5717145	P-element_non-reference_ERS629858_temp_rp_44207	0	+
chr3R	5758861	5758987	P-element_non-reference_ERS629858_temp_rp_44220	0	-
chr3R	5779157	5779514	P-element_non-reference_ERS629858_temp_rp_44235	0	+
chr3R	6102693	6103176	P-element_non-reference_ERS629858_temp_rp_44332	0	-
chr3R	6958514	6958997	P-element_non-reference_ERS629858_temp_rp_44542	0	-
chr3R	7018771	7019254	P-element_non-reference_ERS629858_temp_rp_44553	0	+
chr3R	7086920	7087403	P-element_non-reference_ERS629858_temp_rp_44577	0	-
chr3R	7089986	7090469	P-element_non-reference_ERS629858_temp_rp_44579	0	-
chr3R	7122756	7122839	P-element_non-reference_ERS629858_temp_rp_44591	0	+
chr3R	7144662	7145145	P-element_non-reference_ERS629858_temp_rp_44596	0	+
chr3R	7162375	7162858	P-element_non-reference_ERS629858_temp_rp_44603	0	-
chr3R	7536912	7536931	P-element_non-reference_ERS629858_temp_rp_44737	0	+
chr3R	7819159	7819642	P-element_non-reference_ERS629858_temp_rp_44830	0	+
chr3R	7964964	7965298	P-element_non-reference_ERS629858_temp_rp_44874	0	-
chr3R	7966600	7967083	P-element_non-reference_ERS629858_temp_rp_44876	0	+
chr3R	7999670	8000153	P-element_non-reference_ERS629858_temp_rp_44886	0	+
chr3R	8007253	8007736	P-element_non-reference_ERS629858_temp_rp_44888	0	-
chr3R	8090557	8090566	P-element_non-reference_ERS629858_temp_rp_44914	0	-
chr3R	8090565	8091048	P-element_non-reference_ERS629858_temp_rp_44915	0	+
chr3R	8093527	8094010	P-element_non-reference_ERS629858_temp_rp_44917	0	+
chr3R	8093527	8094010	P-element_non-reference_ERS629858_temp_rp_44918	0	-
chr3R	8250412	8250436	P-element_non-reference_ERS629858_temp_rp_44954	0	-
chr3R	8250431	8250914	P-element_non-reference_ERS629858_temp_rp_44955	0	+
chr3R	8362047	8362530	P-element_non-reference_ERS629858_temp_rp_44976	0	-
chr3R	8477424	8477907	P-element_non-reference_ERS629858_temp_rp_45026	0	+
chr3R	8477763	8478246	P-element_non-reference_ERS629858_temp_rp_45027	0	-
chr3R	8540007	8540090	P-element_non-reference_ERS629858_temp_rp_45051	0	+
chr3R	8650636	8651119	P-element_non-reference_ERS629858_temp_rp_45085	0	-
chr3R	8669404	8669887	P-element_non-reference_ERS629858_temp_rp_45088	0	+
chr3R	8697815	8698019	P-element_non-reference_ERS629858_temp_rp_45092	0	+
chr3R	8928065	8928548	P-element_non-reference_ERS629858_temp_rp_45160	0	-
chr3R	8931841	8931880	P-element_non-reference_ERS629858_temp_rp_45161	0	-
chr3R	8933066	8933285	P-element_non-reference_ERS629858_temp_rp_45162	0	-
chr3R	9047627	9048110	P-element_non-reference_ERS629858_temp_rp_45181	0	+
chr3R	9057193	9057275	P-element_non-reference_ERS629858_temp_rp_45185	0	-
chr3R	9057603	9057892	P-element_non-reference_ERS629858_temp_rp_45186	0	-
chr3R	9157982	9158060	P-element_non-reference_ERS629858_temp_rp_45224	0	-
chr3R	9228842	9229148	P-element_non-reference_ERS629858_temp_rp_45251	0	+
chr3R	9247112	9247421	P-element_non-reference_ERS629858_temp_rp_45257	0	-
chr3R	9342449	9342932	P-element_non-reference_ERS629858_temp_rp_45288	0	-
chr3R	9342620	9343103	P-element_non-reference_ERS629858_temp_rp_45289	0	+
chr3R	9347293	9347530	P-element_non-reference_ERS629858_temp_rp_45292	0	-
chr3R	9419219	9419702	P-element_non-reference_ERS629858_temp_rp_45309	0	+
chr3R	9502529	9502894	P-element_non-reference_ERS629858_temp_rp_45337	0	+
chr3R	9515872	9516245	P-element_non-reference_ERS629858_temp_rp_45339	0	-
chr3R	9532924	9533407	P-element_non-reference_ERS629858_temp_rp_45342	0	+
chr3R	9533096	9533102	P-element_non-reference_ERS629858_temp_rp_45343	0	-
chr3R	9533232	9533322	P-element_non-reference_ERS629858_temp_rp_45344	0	-
chr3R	9533598	9533618	P-element_non-reference_ERS629858_temp_rp_45345	0	-
chr3R	9551240	9551541	P-element_non-reference_ERS629858_temp_rp_45355	0	-
chr3R	9551501	9551788	P-element_non-reference_ERS629858_temp_rp_45356	0	+
chr3R	9586758	9587241	P-element_non-reference_ERS629858_temp_rp_45362	0	+
chr3R	9590832	9591020	P-element_non-reference_ERS629858_temp_rp_45363	0	-
chr3R	9590980	9591174	P-element_non-reference_ERS629858_temp_rp_45364	0	+
chr3R	9642194	9642677	P-element_non-reference_ERS629858_temp_rp_45370	0	+
chr3R	9754267	9754750	P-element_non-reference_ERS629858_temp_rp_45386	0	+
chr3R	9809098	9809367	P-element_non-reference_ERS629858_temp_rp_45396	0	+
chr3R	9874487	9874970	P-element_non-reference_ERS629858_temp_rp_45415	0	-
chr3R	10047916	10048399	P-element_non-reference_ERS629858_temp_rp_45463	0	+
chr3R	10109247	10109515	P-element_non-reference_ERS629858_temp_rp_45483	0	+
chr3R	10144301	10144784	P-element_non-reference_ERS629858_temp_rp_45490	0	-
chr3R	10144741	10145224	P-element_non-reference_ERS629858_temp_rp_45491	0	+
chr3R	10170177	10170660	P-element_non-reference_ERS629858_temp_rp_45499	0	+
chr3R	10170456	10170564	P-element_non-reference_ERS629858_temp_rp_45500	0	-
chr3R	10333351	10333480	P-element_non-reference_ERS629858_temp_rp_45536	0	+
chr3R	10387752	10388235	P-element_non-reference_ERS629858_temp_rp_45544	0	-
chr3R	10876373	10876433	P-element_non-reference_ERS629858_temp_rp_45681	0	+
chr3R	10887019	10887502	P-element_non-reference_ERS629858_temp_rp_45686	0	-
chr3R	11156958	11157441	P-element_non-reference_ERS629858_temp_rp_45836	0	+
chr3R	11172558	11173041	P-element_non-reference_ERS629858_temp_rp_45839	0	+
chr3R	11243046	11243529	P-element_non-reference_ERS629858_temp_rp_45866	0	+
chr3R	11243896	11243954	P-element_non-reference_ERS629858_temp_rp_45868	0	-
chr3R	11431567	11431932	P-element_non-reference_ERS629858_temp_rp_45923	0	-
chr3R	11499763	11499945	P-element_non-reference_ERS629858_temp_rp_45952	0	-
chr3R	11569007	11569268	P-element_non-reference_ERS629858_temp_rp_46000	0	-
chr3R	11569173	11569270	P-element_non-reference_ERS629858_temp_rp_46001	0	+
chr3R	11604581	11605064	P-element_non-reference_ERS629858_temp_rp_46006	0	+
chr3R	11656345	11656828	P-element_non-reference_ERS629858_temp_rp_46016	0	+
chr3R	11761014	11761497	P-element_non-reference_ERS629858_temp_rp_46043	0	-
chr3R	11763714	11763741	P-element_non-reference_ERS629858_temp_rp_46047	0	+
chr3R	11764461	11764713	P-element_non-reference_ERS629858_temp_rp_46048	0	-
chr3R	11764462	11764498	P-element_non-reference_ERS629858_temp_rp_46049	0	+
chr3R	11869496	11869615	P-element_non-reference_ERS629858_temp_rp_46084	0	+
chr3R	11967362	11967845	P-element_non-reference_ERS629858_temp_rp_46114	0	+
chr3R	11977098	11977431	P-element_non-reference_ERS629858_temp_rp_46116	0	-
chr3R	11982578	11982668	P-element_non-reference_ERS629858_temp_rp_46119	0	-
chr3R	12281098	12281208	P-element_non-reference_ERS629858_temp_rp_46200	0	+
chr3R	12369323	12369449	P-element_non-reference_ERS629858_temp_rp_46225	0	+
chr3R	12443050	12443193	P-element_non-reference_ERS629858_temp_rp_46241	0	-
chr3R	12719888	12720371	P-element_non-reference_ERS629858_temp_rp_46374	0	-
chr3R	12719976	12720015	P-element_non-reference_ERS629858_temp_rp_46375	0	+
chr3R	13203636	13204119	P-element_non-reference_ERS629858_temp_rp_46527	0	-
chr3R	13208264	13208460	P-element_non-reference_ERS629858_temp_rp_46529	0	+
chr3R	13260334	13260817	P-element_non-reference_ERS629858_temp_rp_46547	0	+
chr3R	13304517	13305000	P-element_non-reference_ERS629858_temp_rp_46554	0	-
chr3R	13645028	13645144	P-element_non-reference_ERS629858_temp_rp_46674	0	+
chr3R	13715288	13715466	P-element_non-reference_ERS629858_temp_rp_46685	0	-
chr3R	13735389	13735476	P-element_non-reference_ERS629858_temp_rp_46693	0	+
chr3R	13810737	13811220	P-element_non-reference_ERS629858_temp_rp_46714	0	-
chr3R	13974803	13975286	P-element_non-reference_ERS629858_temp_rp_46739	0	-
chr3R	13983608	13984091	P-element_non-reference_ERS629858_temp_rp_46749	0	-
chr3R	14020465	14020948	P-element_non-reference_ERS629858_temp_rp_46763	0	-
chr3R	14025790	14026093	P-element_non-reference_ERS629858_temp_rp_46767	0	-
chr3R	14031510	14031691	P-element_non-reference_ERS629858_temp_rp_46770	0	+
chr3R	14108309	14108792	P-element_non-reference_ERS629858_temp_rp_46802	0	+
chr3R	14108309	14108447	P-element_non-reference_ERS629858_temp_rp_46803	0	-
chr3R	14285153	14285483	P-element_non-reference_ERS629858_temp_rp_46857	0	-
chr3R	14289167	14289302	P-element_non-reference_ERS629858_temp_rp_46858	0	+
chr3R	14468220	14468469	P-element_non-reference_ERS629858_temp_rp_46922	0	-
chr3R	14603551	14603827	P-element_non-reference_ERS629858_temp_rp_46976	0	-
chr3R	14649215	14649411	P-element_non-reference_ERS629858_temp_rp_46988	0	-
chr3R	14697128	14697372	P-element_non-reference_ERS629858_temp_rp_47007	0	-
chr3R	14723803	14724286	P-element_non-reference_ERS629858_temp_rp_47023	0	+
chr3R	14724179	14724223	P-element_non-reference_ERS629858_temp_rp_47024	0	-
chr3R	14738784	14738935	P-element_non-reference_ERS629858_temp_rp_47028	0	+
chr3R	14918240	14918539	P-element_non-reference_ERS629858_temp_rp_47081	0	-
chr3R	15095444	15095645	P-element_non-reference_ERS629858_temp_rp_47158	0	+
chr3R	15197818	15198301	P-element_non-reference_ERS629858_temp_rp_47191	0	+
chr3R	15213338	15213534	P-element_non-reference_ERS629858_temp_rp_47196	0	+
chr3R	15230219	15230702	P-element_non-reference_ERS629858_temp_rp_47200	0	+
chr3R	15249958	15250007	P-element_non-reference_ERS629858_temp_rp_47204	0	+
chr3R	15290904	15291387	P-element_non-reference_ERS629858_temp_rp_47215	0	+
chr3R	15291649	15291659	P-element_non-reference_ERS629858_temp_rp_47216	0	-
chr3R	15328725	15328895	P-element_non-reference_ERS629858_temp_rp_47220	0	+
chr3R	15369610	15370093	P-element_non-reference_ERS629858_temp_rp_47226	0	+
chr3R	15374432	15374659	P-element_non-reference_ERS629858_temp_rp_47227	0	+
chr3R	15374561	15375044	P-element_non-reference_ERS629858_temp_rp_47228	0	-
chr3R	15537169	15537395	P-element_non-reference_ERS629858_temp_rp_47272	0	-
chr3R	15664949	15665151	P-element_non-reference_ERS629858_temp_rp_47298	0	+
chr3R	15793411	15793894	P-element_non-reference_ERS629858_temp_rp_47348	0	-
chr3R	15973471	15973763	P-element_non-reference_ERS629858_temp_rp_47398	0	-
chr3R	16228876	16229183	P-element_non-reference_ERS629858_temp_rp_47465	0	-
chr3R	16232919	16233402	P-element_non-reference_ERS629858_temp_rp_47468	0	-
chr3R	16232942	16233425	P-element_non-reference_ERS629858_temp_rp_47469	0	+
chr3R	16242253	16242736	P-element_non-reference_ERS629858_temp_rp_47471	0	+
chr3R	16242335	16242416	P-element_non-reference_ERS629858_temp_rp_47472	0	-
chr3R	16242585	16242632	P-element_non-reference_ERS629858_temp_rp_47473	0	-
chr3R	16249540	16250023	P-element_non-reference_ERS629858_temp_rp_47475	0	+
chr3R	16250051	16250280	P-element_non-reference_ERS629858_temp_rp_47476	0	-
chr3R	16279922	16280405	P-element_non-reference_ERS629858_temp_rp_47483	0	-
chr3R	16280091	16280157	P-element_non-reference_ERS629858_temp_rp_47485	0	+
chr3R	16611219	16611702	P-element_non-reference_ERS629858_temp_rp_47572	0	-
chr3R	16702469	16702952	P-element_non-reference_ERS629858_temp_rp_47587	0	-
chr3R	17562786	17563255	P-element_non-reference_ERS629858_temp_rp_47834	0	+
chr3R	17665951	17666250	P-element_non-reference_ERS629858_temp_rp_47862	0	-
chr3R	17794299	17794815	P-element_non-reference_ERS629858_temp_rp_47901	0	-
chr3R	17810819	17811132	P-element_non-reference_ERS629858_temp_rp_47903	0	-
chr3R	17943960	17944085	P-element_non-reference_ERS629858_temp_rp_47955	0	-
chr3R	17944053	17944077	P-element_non-reference_ERS629858_temp_rp_47956	0	+
chr3R	18049412	18049665	P-element_non-reference_ERS629858_temp_rp_48004	0	+
chr3R	18121704	18122187	P-element_non-reference_ERS629858_temp_rp_48022	0	+
chr3R	18121837	18121861	P-element_non-reference_ERS629858_temp_rp_48023	0	-
chr3R	18158057	18158540	P-element_non-reference_ERS629858_temp_rp_48036	0	+
chr3R	18167293	18167776	P-element_non-reference_ERS629858_temp_rp_48039	0	-
chr3R	18171955	18172438	P-element_non-reference_ERS629858_temp_rp_48043	0	-
chr3R	18198391	18198400	P-element_non-reference_ERS629858_temp_rp_48048	0	+
chr3R	18198701	18198898	P-element_non-reference_ERS629858_temp_rp_48049	0	-
chr3R	18271778	18272261	P-element_non-reference_ERS629858_temp_rp_48067	0	+
chr3R	18396810	18397207	P-element_non-reference_ERS629858_temp_rp_48103	0	-
chr3R	18585248	18585731	P-element_non-reference_ERS629858_temp_rp_48159	0	+
chr3R	18585418	18585901	P-element_non-reference_ERS629858_temp_rp_48160	0	-
chr3R	18740360	18740843	P-element_non-reference_ERS629858_temp_rp_48191	0	+
chr3R	18741160	18741643	P-element_non-reference_ERS629858_temp_rp_48192	0	+
chr3R	19094086	19094569	P-element_non-reference_ERS629858_temp_rp_48308	0	-
chr3R	19096583	19096726	P-element_non-reference_ERS629858_temp_rp_48309	0	-
chr3R	19180392	19180588	P-element_non-reference_ERS629858_temp_rp_48340	0	+
chr3R	19211417	19211792	P-element_non-reference_ERS629858_temp_rp_48356	0	+
chr3R	19836889	19837016	P-element_non-reference_ERS629858_temp_rp_48517	0	+
chr3R	19890619	19890753	P-element_non-reference_ERS629858_temp_rp_48523	0	-
chr3R	20008381	20008609	P-element_non-reference_ERS629858_temp_rp_48575	0	+
chr3R	20027852	20028335	P-element_non-reference_ERS629858_temp_rp_48581	0	+
chr3R	20284485	20284527	P-element_non-reference_ERS629858_temp_rp_48663	0	+
chr3R	20449336	20449819	P-element_non-reference_ERS629858_temp_rp_48725	0	-
chr3R	20557725	20557805	P-element_non-reference_ERS629858_temp_rp_48755	0	-
chr3R	20585775	20585896	P-element_non-reference_ERS629858_temp_rp_48758	0	+
chr3R	20659872	20660355	P-element_non-reference_ERS629858_temp_rp_48779	0	+
chr3R	20714591	20714637	P-element_non-reference_ERS629858_temp_rp_48790	0	-
chr3R	20790412	20790636	P-element_non-reference_ERS629858_temp_rp_48807	0	-
chr3R	20790827	20791310	P-element_non-reference_ERS629858_temp_rp_48809	0	+
chr3R	20829888	20830371	P-element_non-reference_ERS629858_temp_rp_48816	0	+
chr3R	21060672	21061062	P-element_non-reference_ERS629858_temp_rp_48877	0	+
chr3R	21064950	21065433	P-element_non-reference_ERS629858_temp_rp_48879	0	+
chr3R	21204267	21204406	P-element_non-reference_ERS629858_temp_rp_48911	0	+
chr3R	21296475	21296491	P-element_non-reference_ERS629858_temp_rp_48938	0	-
chr3R	21296536	21296540	P-element_non-reference_ERS629858_temp_sr_48939	0	+
chr3R	21376473	21376485	P-element_non-reference_ERS629858_temp_sr_48949	0	+
chr3R	21619191	21619569	P-element_non-reference_ERS629858_temp_rp_49010	0	-
chr3R	21632977	21633460	P-element_non-reference_ERS629858_temp_rp_49013	0	-
chr3R	21671232	21671715	P-element_non-reference_ERS629858_temp_rp_49019	0	-
chr3R	21720717	21720944	P-element_non-reference_ERS629858_temp_rp_49034	0	-
chr3R	21807894	21807923	P-element_non-reference_ERS629858_temp_rp_49057	0	+
chr3R	21845745	21846228	P-element_non-reference_ERS629858_temp_rp_49073	0	+
chr3R	21900383	21900866	P-element_non-reference_ERS629858_temp_rp_49081	0	+
chr3R	22042149	22042632	P-element_non-reference_ERS629858_temp_rp_49113	0	-
chr3R	22042485	22042968	P-element_non-reference_ERS629858_temp_rp_49115	0	+
chr3R	22356533	22356781	P-element_non-reference_ERS629858_temp_rp_49236	0	+
chr3R	22369088	22369248	P-element_non-reference_ERS629858_temp_rp_49239	0	-
chr3R	22496690	22497173	P-element_non-reference_ERS629858_temp_rp_49267	0	-
chr3R	22586544	22586783	P-element_non-reference_ERS629858_temp_rp_49294	0	+
chr3R	22666495	22666978	P-element_non-reference_ERS629858_temp_rp_49322	0	+
chr3R	22666816	22666885	P-element_non-reference_ERS629858_temp_rp_49323	0	-
chr3R	22667315	22667464	P-element_non-reference_ERS629858_temp_rp_49324	0	-
chr3R	22827645	22828128	P-element_non-reference_ERS629858_temp_rp_49384	0	+
chr3R	23141946	23142206	P-element_non-reference_ERS629858_temp_rp_49484	0	+
chr3R	23260491	23260701	P-element_non-reference_ERS629858_temp_rp_49519	0	+
chr3R	23670047	23670169	P-element_non-reference_ERS629858_temp_rp_49634	0	+
chr3R	23922868	23923244	P-element_non-reference_ERS629858_temp_rp_49699	0	-
chr3R	23986578	23986903	P-element_non-reference_ERS629858_temp_rp_49712	0	+
chr3R	24050729	24050984	P-element_non-reference_ERS629858_temp_rp_49733	0	-
chr3R	24057486	24057736	P-element_non-reference_ERS629858_temp_rp_49735	0	+
chr3R	24193341	24193497	P-element_non-reference_ERS629858_temp_rp_49767	0	+
chr3R	24218905	24219070	P-element_non-reference_ERS629858_temp_rp_49771	0	+
chr3R	24221378	24221861	P-element_non-reference_ERS629858_temp_rp_49772	0	-
chr3R	24270958	24271239	P-element_non-reference_ERS629858_temp_rp_49786	0	-
chr3R	24317987	24318470	P-element_non-reference_ERS629858_temp_rp_49795	0	-
chr3R	24543816	24544299	P-element_non-reference_ERS629858_temp_rp_49869	0	+
chr3R	24630048	24630308	P-element_non-reference_ERS629858_temp_rp_49891	0	+
chr3R	24768522	24768845	P-element_non-reference_ERS629858_temp_rp_49926	0	-
chr3R	24813840	24813986	P-element_non-reference_ERS629858_temp_rp_49937	0	-
chr3R	24914878	24915361	P-element_non-reference_ERS629858_temp_rp_49961	0	-
chr3R	24927110	24927593	P-element_non-reference_ERS629858_temp_rp_49964	0	-
chr3R	25050039	25050147	P-element_non-reference_ERS629858_temp_rp_49989	0	-
chr3R	25050171	25050467	P-element_non-reference_ERS629858_temp_rp_49990	0	+
chr3R	25069318	25069801	P-element_non-reference_ERS629858_temp_rp_49993	0	-
chr3R	25121929	25121992	P-element_non-reference_ERS629858_temp_rp_49998	0	-
chr3R	25183531	25184014	P-element_non-reference_ERS629858_temp_rp_50013	0	-
chr3R	25207986	25208469	P-element_non-reference_ERS629858_temp_rp_50017	0	+
chr3R	25231847	25232330	P-element_non-reference_ERS629858_temp_rp_50020	0	-
chr3R	25594331	25594557	P-element_non-reference_ERS629858_temp_rp_50162	0	+
chr3R	25645179	25645662	P-element_non-reference_ERS629858_temp_rp_50178	0	-
chr3R	25882340	25882823	P-element_non-reference_ERS629858_temp_rp_50254	0	+
chr3R	26006031	26006193	P-element_non-reference_ERS629858_temp_rp_50280	0	-
chr3R	26036307	26036578	P-element_non-reference_ERS629858_temp_rp_50285	0	-
chr3R	26036768	26036772	P-element_non-reference_ERS629858_temp_rp_50286	0	-
chr3R	26258696	26259179	P-element_non-reference_ERS629858_temp_rp_50357	0	+
chr3R	26536713	26537001	P-element_non-reference_ERS629858_temp_rp_50445	0	-
chr3R	26798128	26798133	P-element_non-reference_ERS629858_temp_rp_50520	0	+
chr3R	26798294	26798570	P-element_non-reference_ERS629858_temp_rp_50521	0	-
chr3R	26988492	26988705	P-element_non-reference_ERS629858_temp_rp_50576	0	-
chr3R	27112020	27112284	P-element_non-reference_ERS629858_temp_rp_50618	0	+
chr3R	27140549	27141032	P-element_non-reference_ERS629858_temp_rp_50627	0	+
chr3R	27147703	27148186	P-element_non-reference_ERS629858_temp_rp_50629	0	-
chr3R	27148163	27148224	P-element_non-reference_ERS629858_temp_rp_50631	0	+
chr3R	27245000	27245162	P-element_non-reference_ERS629858_temp_rp_50649	0	-
chr3R	27288203	27288686	P-element_non-reference_ERS629858_temp_rp_50657	0	+
chr3R	27435226	27435709	P-element_non-reference_ERS629858_temp_rp_50708	0	+
chr3R	27608207	27608690	P-element_non-reference_ERS629858_temp_rp_50778	0	-
chr3R	27700294	27700488	P-element_non-reference_ERS629858_temp_rp_50808	0	-
chr3R	27905621	27906200	P-element_non-reference_ERS629858_temp_rp_50879	0	-
chr3R	27924892	27925375	P-element_non-reference_ERS629858_temp_rp_50884	0	+
chr3R	27937635	27937900	P-element_non-reference_ERS629858_temp_rp_50889	0	+
chr3R	28221686	28222169	P-element_non-reference_ERS629858_temp_rp_50981	0	-
chr3R	28326424	28326670	P-element_non-reference_ERS629858_temp_rp_51025	0	-
chr3R	28326424	28326435	P-element_non-reference_ERS629858_temp_rp_51026	0	+
chr3R	28844741	28844976	P-element_non-reference_ERS629858_temp_rp_51168	0	-
chr3R	28891763	28891885	P-element_non-reference_ERS629858_temp_rp_51174	0	-
chr3R	29073850	29074079	P-element_non-reference_ERS629858_temp_rp_51240	0	+
chr3R	29088193	29088656	P-element_non-reference_ERS629858_temp_rp_51245	0	-
chr3R	29157912	29158174	P-element_non-reference_ERS629858_temp_rp_51264	0	-
chr3R	29221917	29222400	P-element_non-reference_ERS629858_temp_rp_51281	0	-
chr3R	29250313	29250560	P-element_non-reference_ERS629858_temp_rp_51288	0	-
chr3R	29255150	29255633	P-element_non-reference_ERS629858_temp_rp_51289	0	-
chr3R	29555748	29556231	P-element_non-reference_ERS629858_temp_rp_51397	0	-
chr3R	29691347	29691517	P-element_non-reference_ERS629858_temp_rp_51438	0	+
chr3R	29759120	29759603	P-element_non-reference_ERS629858_temp_rp_51461	0	-
chr3R	29765692	29766042	P-element_non-reference_ERS629858_temp_rp_51464	0	+
chr3R	29876841	29877324	P-element_non-reference_ERS629858_temp_rp_51483	0	+
chr3R	29952312	29952795	P-element_non-reference_ERS629858_temp_rp_51500	0	-
chr3R	29952713	29952778	P-element_non-reference_ERS629858_temp_rp_51502	0	+
chr3R	30015048	30015202	P-element_non-reference_ERS629858_temp_rp_51517	0	+
chr3R	30015097	30015580	P-element_non-reference_ERS629858_temp_rp_51518	0	-
chr3R	30046274	30046277	P-element_non-reference_ERS629858_temp_rp_51520	0	+
chr3R	30450257	30450740	P-element_non-reference_ERS629858_temp_rp_51629	0	+
chr3R	30450352	30450485	P-element_non-reference_ERS629858_temp_rp_51630	0	-
chr3R	30460308	30460472	P-element_non-reference_ERS629858_temp_rp_51633	0	-
chr3R	30526878	30527105	P-element_non-reference_ERS629858_temp_rp_51651	0	-
chr3R	30563658	30563981	P-element_non-reference_ERS629858_temp_rp_51675	0	-
chr3R	30692299	30692782	P-element_non-reference_ERS629858_temp_rp_51718	0	-
chr3R	30795121	30795604	P-element_non-reference_ERS629858_temp_rp_51733	0	+
chr3R	30803288	30803771	P-element_non-reference_ERS629858_temp_rp_51737	0	-
chr3R	31168847	31169220	P-element_non-reference_ERS629858_temp_rp_51847	0	+
chr3R	31168919	31169138	P-element_non-reference_ERS629858_temp_rp_51848	0	-
chr3R	31372182	31372517	P-element_non-reference_ERS629858_temp_rp_51901	0	+
chr3R	31608958	31609441	P-element_non-reference_ERS629858_temp_rp_51971	0	+
chr3R	31668744	31669227	P-element_non-reference_ERS629858_temp_rp_51992	0	+
chr3R	31689208	31689462	P-element_non-reference_ERS629858_temp_rp_51995	0	-
chr3R	31743439	31743570	P-element_non-reference_ERS629858_temp_rp_52001	0	-
chr3R	31745942	31746083	P-element_non-reference_ERS629858_temp_rp_52002	0	+
chr3R	31771384	31771867	P-element_non-reference_ERS629858_temp_rp_52006	0	-
chr3R	31841921	31842408	P-element_non-reference_ERS629858_temp_rp_52029	0	+
chr3R	31935951	31936434	P-element_non-reference_ERS629858_temp_rp_52061	0	+
chr3R	31964882	31965365	P-element_non-reference_ERS629858_temp_rp_52067	0	+
chr3R	32013948	32014180	P-element_non-reference_ERS629858_temp_rp_52096	0	-
chr3R	32033935	32034418	P-element_non-reference_ERS629858_temp_rp_52106	0	+
chr4	180657	181140	P-element_non-reference_ERS629858_temp_rp_52272	0	+
chr4	431803	432286	P-element_non-reference_ERS629858_temp_rp_52535	0	-
chr4	432704	433187	P-element_non-reference_ERS629858_temp_rp_52536	0	-
chr4	432710	433193	P-element_non-reference_ERS629858_temp_rp_52537	0	+
chr4	484338	484624	P-element_non-reference_ERS629858_temp_rp_52587	0	-
chr4	696693	696963	P-element_non-reference_ERS629858_temp_rp_52779	0	-
chr4	807576	808059	P-element_non-reference_ERS629858_temp_rp_52850	0	+
chr4	912990	913473	P-element_non-reference_ERS629858_temp_rp_52942	0	-
chr4	1051407	1051519	P-element_non-reference_ERS629858_temp_rp_53112	0	+
chr4	1196917	1197061	P-element_non-reference_ERS629858_temp_rp_53267	0	+
chr4	1242218	1242701	P-element_non-reference_ERS629858_temp_rp_53319	0	+
chr4	1259769	1260252	P-element_non-reference_ERS629858_temp_rp_53341	0	+
chr4	1268218	1268701	P-element_non-reference_ERS629858_temp_rp_53359	0	-
chrX	122910	123393	P-element_non-reference_ERS629858_temp_rp_53613	0	-
chrX	479194	479677	P-element_non-reference_ERS629858_temp_rp_53831	0	-
chrX	493627	493639	P-element_non-reference_ERS629858_temp_sr_53834	0	+
chrX	523232	523399	P-element_non-reference_ERS629858_temp_rp_53841	0	+
chrX	759282	759497	P-element_non-reference_ERS629858_temp_rp_53896	0	-
chrX	1026860	1027343	P-element_non-reference_ERS629858_temp_rp_53972	0	+
chrX	1164815	1165298	P-element_non-reference_ERS629858_temp_rp_54001	0	-
chrX	1322260	1322375	P-element_non-reference_ERS629858_temp_rp_54046	0	-
chrX	1618550	1618996	P-element_non-reference_ERS629858_temp_rp_54115	0	+
chrX	1898897	1899380	P-element_non-reference_ERS629858_temp_rp_54170	0	+
chrX	1904157	1904333	P-element_non-reference_ERS629858_temp_rp_54172	0	-
chrX	1943231	1943448	P-element_non-reference_ERS629858_temp_rp_54178	0	+
chrX	1948210	1948291	P-element_non-reference_ERS629858_temp_rp_54180	0	-
chrX	2041113	2041596	P-element_non-reference_ERS629858_temp_rp_54201	0	-
chrX	2083681	2083960	P-element_non-reference_ERS629858_temp_rp_54206	0	-
chrX	2083880	2083884	P-element_non-reference_ERS629858_temp_rp_54207	0	+
chrX	2089541	2089962	P-element_non-reference_ERS629858_temp_rp_54209	0	-
chrX	2123896	2123955	P-element_non-reference_ERS629858_temp_rp_54215	0	-
chrX	2145792	2145967	P-element_non-reference_ERS629858_temp_rp_54218	0	-
chrX	2156062	2156314	P-element_non-reference_ERS629858_temp_rp_54221	0	+
chrX	2296011	2296066	P-element_non-reference_ERS629858_temp_rp_54242	0	-
chrX	2300630	2301113	P-element_non-reference_ERS629858_temp_rp_54246	0	-
chrX	2300844	2301327	P-element_non-reference_ERS629858_temp_rp_54247	0	+
chrX	2469862	2470121	P-element_non-reference_ERS629858_temp_rp_54290	0	-
chrX	2517860	2518343	P-element_non-reference_ERS629858_temp_rp_54295	0	-
chrX	2518134	2518145	P-element_non-reference_ERS629858_temp_sr_54296	0	+
chrX	2585003	2585486	P-element_non-reference_ERS629858_temp_rp_54318	0	+
chrX	2588998	2589297	P-element_non-reference_ERS629858_temp_rp_54320	0	-
chrX	2636337	2636454	P-element_non-reference_ERS629858_temp_rp_54324	0	+
chrX	2642692	2642706	P-element_non-reference_ERS629858_temp_rp_54326	0	-
chrX	2642713	2642787	P-element_non-reference_ERS629858_temp_rp_54327	0	+
chrX	2658674	2658756	P-element_non-reference_ERS629858_temp_rp_54331	0	+
chrX	2950547	2950759	P-element_non-reference_ERS629858_temp_rp_54419	0	+
chrX	2950684	2951167	P-element_non-reference_ERS629858_temp_rp_54420	0	-
chrX	3003415	3003898	P-element_non-reference_ERS629858_temp_rp_54437	0	+
chrX	3099232	3099715	P-element_non-reference_ERS629858_temp_rp_54475	0	+
chrX	3186683	3186753	P-element_non-reference_ERS629858_temp_rp_54487	0	-
chrX	3294872	3294880	P-element_non-reference_ERS629858_temp_sr_54517	0	+
chrX	3387537	3387842	P-element_non-reference_ERS629858_temp_rp_54551	0	+
chrX	3676778	3676787	P-element_non-reference_ERS629858_temp_rp_54627	0	-
chrX	3687336	3687534	P-element_non-reference_ERS629858_temp_rp_54632	0	+
chrX	3704353	3704836	P-element_non-reference_ERS629858_temp_rp_54636	0	+
chrX	3742846	3742966	P-element_non-reference_ERS629858_temp_rp_54658	0	+
chrX	3744794	3744855	P-element_non-reference_ERS629858_temp_rp_54660	0	-
chrX	3777140	3777235	P-element_non-reference_ERS629858_temp_rp_54673	0	-
chrX	4348268	4348751	P-element_non-reference_ERS629858_temp_rp_54840	0	+
chrX	4545536	4545620	P-element_non-reference_ERS629858_temp_rp_54888	0	+
chrX	4701232	4701715	P-element_non-reference_ERS629858_temp_rp_54917	0	+
chrX	4707599	4708082	P-element_non-reference_ERS629858_temp_rp_54918	0	-
chrX	4793906	4793914	P-element_non-reference_ERS629858_temp_rp_54957	0	-
chrX	4918417	4918900	P-element_non-reference_ERS629858_temp_rp_55005	0	+
chrX	4931213	4931696	P-element_non-reference_ERS629858_temp_rp_55010	0	+
chrX	5046816	5046867	P-element_non-reference_ERS629858_temp_rp_55041	0	+
chrX	5071214	5071697	P-element_non-reference_ERS629858_temp_rp_55051	0	-
chrX	5322694	5322849	P-element_non-reference_ERS629858_temp_rp_55146	0	+
chrX	5337245	5337570	P-element_non-reference_ERS629858_temp_rp_55153	0	+
chrX	5365102	5365111	P-element_non-reference_ERS629858_temp_rp_55164	0	-
chrX	5365110	5365593	P-element_non-reference_ERS629858_temp_rp_55165	0	+
chrX	5516196	5516679	P-element_non-reference_ERS629858_temp_rp_55217	0	+
chrX	5662639	5663122	P-element_non-reference_ERS629858_temp_rp_55256	0	+
chrX	5662728	5663211	P-element_non-reference_ERS629858_temp_rp_55257	0	-
chrX	5663865	5664348	P-element_non-reference_ERS629858_temp_rp_55261	0	+
chrX	5679294	5679476	P-element_non-reference_ERS629858_temp_rp_55269	0	-
chrX	5679787	5680270	P-element_non-reference_ERS629858_temp_rp_55270	0	-
chrX	5689952	5689966	P-element_non-reference_ERS629858_temp_rp_55272	0	-
chrX	5737930	5738035	P-element_non-reference_ERS629858_temp_rp_55280	0	-
chrX	5755184	5755378	P-element_non-reference_ERS629858_temp_rp_55287	0	-
chrX	5763819	5764302	P-element_non-reference_ERS629858_temp_rp_55291	0	+
chrX	5885794	5885892	P-element_non-reference_ERS629858_temp_rp_55329	0	+
chrX	5965796	5966279	P-element_non-reference_ERS629858_temp_rp_55340	0	+
chrX	6077513	6077558	P-element_non-reference_ERS629858_temp_rp_55372	0	+
chrX	6219806	6220289	P-element_non-reference_ERS629858_temp_rp_55403	0	-
chrX	6267126	6267155	P-element_non-reference_ERS629858_temp_rp_55415	0	+
chrX	6279119	6279466	P-element_non-reference_ERS629858_temp_rp_55419	0	+
chrX	6283312	6283795	P-element_non-reference_ERS629858_temp_rp_55422	0	-
chrX	6283699	6283744	P-element_non-reference_ERS629858_temp_rp_55423	0	+
chrX	6295154	6295403	P-element_non-reference_ERS629858_temp_rp_55426	0	+
chrX	6318321	6318804	P-element_non-reference_ERS629858_temp_rp_55432	0	+
chrX	6539929	6540337	P-element_non-reference_ERS629858_temp_rp_55535	0	-
chrX	6546074	6546557	P-element_non-reference_ERS629858_temp_rp_55539	0	+
chrX	6550764	6550773	P-element_non-reference_ERS629858_temp_rp_55541	0	-
chrX	6571356	6571839	P-element_non-reference_ERS629858_temp_rp_55548	0	+
chrX	6656807	6657290	P-element_non-reference_ERS629858_temp_rp_55565	0	-
chrX	6656998	6656999	P-element_non-reference_ERS629858_temp_rp_55566	0	+
chrX	6688802	6688925	P-element_non-reference_ERS629858_temp_rp_55577	0	+
chrX	6731379	6731862	P-element_non-reference_ERS629858_temp_rp_55599	0	-
chrX	6759271	6759754	P-element_non-reference_ERS629858_temp_rp_55613	0	-
chrX	6777726	6777794	P-element_non-reference_ERS629858_temp_rp_55619	0	+
chrX	6860296	6860372	P-element_non-reference_ERS629858_temp_rp_55639	0	+
chrX	6860816	6860899	P-element_non-reference_ERS629858_temp_rp_55640	0	+
chrX	6861419	6861902	P-element_non-reference_ERS629858_temp_rp_55641	0	+
chrX	6867066	6867500	P-element_non-reference_ERS629858_temp_rp_55643	0	+
chrX	6868006	6868408	P-element_non-reference_ERS629858_temp_rp_55644	0	+
chrX	6908223	6908557	P-element_non-reference_ERS629858_temp_rp_55660	0	+
chrX	6981800	6981809	P-element_non-reference_ERS629858_temp_rp_55690	0	-
chrX	6996780	6997263	P-element_non-reference_ERS629858_temp_rp_55692	0	-
chrX	6998270	6998753	P-element_non-reference_ERS629858_temp_rp_55693	0	+
chrX	7096929	7097384	P-element_non-reference_ERS629858_temp_rp_55738	0	+
chrX	7194905	7195388	P-element_non-reference_ERS629858_temp_rp_55768	0	-
chrX	7196051	7196534	P-element_non-reference_ERS629858_temp_rp_55769	0	-
chrX	7226205	7226468	P-element_non-reference_ERS629858_temp_rp_55777	0	-
chrX	7299817	7299991	P-element_non-reference_ERS629858_temp_rp_55802	0	-
chrX	7334500	7334752	P-element_non-reference_ERS629858_temp_rp_55811	0	-
chrX	7626809	7626876	P-element_non-reference_ERS629858_temp_rp_55876	0	+
chrX	7680036	7680519	P-element_non-reference_ERS629858_temp_rp_55888	0	+
chrX	7680297	7680700	P-element_non-reference_ERS629858_temp_rp_55889	0	-
chrX	7681380	7681485	P-element_non-reference_ERS629858_temp_rp_55891	0	+
chrX	7705469	7705952	P-element_non-reference_ERS629858_temp_rp_55901	0	+
chrX	8058058	8058065	P-element_non-reference_ERS629858_temp_rp_56057	0	-
chrX	8131973	8132456	P-element_non-reference_ERS629858_temp_rp_56071	0	+
chrX	8240609	8240776	P-element_non-reference_ERS629858_temp_rp_56109	0	+
chrX	8271367	8271526	P-element_non-reference_ERS629858_temp_rp_56117	0	-
chrX	8416128	8416611	P-element_non-reference_ERS629858_temp_rp_56184	0	+
chrX	8420723	8421206	P-element_non-reference_ERS629858_temp_rp_56185	0	-
chrX	8501618	8501626	P-element_non-reference_ERS629858_temp_sr_56211	0	-
chrX	8521823	8522265	P-element_non-reference_ERS629858_temp_rp_56212	0	+
chrX	8561395	8561404	P-element_non-reference_ERS629858_temp_rp_56221	0	-
chrX	8703931	8704284	P-element_non-reference_ERS629858_temp_rp_56256	0	-
chrX	8893976	8894056	P-element_non-reference_ERS629858_temp_rp_56317	0	+
chrX	8894176	8894314	P-element_non-reference_ERS629858_temp_rp_56318	0	-
chrX	8925028	8925096	P-element_non-reference_ERS629858_temp_rp_56325	0	+
chrX	8967446	8967929	P-element_non-reference_ERS629858_temp_rp_56341	0	-
chrX	9041757	9041816	P-element_non-reference_ERS629858_temp_rp_56376	0	+
chrX	9042346	9042540	P-element_non-reference_ERS629858_temp_rp_56377	0	+
chrX	9135450	9135501	P-element_non-reference_ERS629858_temp_rp_56405	0	-
chrX	9460617	9460707	P-element_non-reference_ERS629858_temp_rp_56503	0	-
chrX	9550660	9551143	P-element_non-reference_ERS629858_temp_rp_56541	0	+
chrX	9649738	9650221	P-element_non-reference_ERS629858_temp_rp_56578	0	+
chrX	9651749	9652119	P-element_non-reference_ERS629858_temp_rp_56580	0	-
chrX	9664087	9664570	P-element_non-reference_ERS629858_temp_rp_56581	0	-
chrX	9667691	9667928	P-element_non-reference_ERS629858_temp_rp_56582	0	+
chrX	10289942	10290285	P-element_non-reference_ERS629858_temp_rp_56818	0	-
chrX	10290184	10290199	P-element_non-reference_ERS629858_temp_rp_56819	0	+
chrX	10546485	10546951	P-element_non-reference_ERS629858_temp_rp_56916	0	-
chrX	10546916	10546966	P-element_non-reference_ERS629858_temp_rp_56917	0	+
chrX	10547242	10547725	P-element_non-reference_ERS629858_temp_rp_56918	0	-
chrX	10627618	10628101	P-element_non-reference_ERS629858_temp_rp_56953	0	+
chrX	10629136	10629309	P-element_non-reference_ERS629858_temp_rp_56956	0	-
chrX	10744329	10744470	P-element_non-reference_ERS629858_temp_rp_57011	0	+
chrX	10757512	10757856	P-element_non-reference_ERS629858_temp_rp_57015	0	-
chrX	10763798	10763947	P-element_non-reference_ERS629858_temp_rp_57018	0	+
chrX	10783703	10784186	P-element_non-reference_ERS629858_temp_rp_57024	0	+
chrX	10784438	10784646	P-element_non-reference_ERS629858_temp_rp_57025	0	+
chrX	10784508	10784991	P-element_non-reference_ERS629858_temp_rp_57026	0	-
chrX	10785155	10785376	P-element_non-reference_ERS629858_temp_rp_57027	0	+
chrX	10847079	10847402	P-element_non-reference_ERS629858_temp_rp_57045	0	-
chrX	11339852	11340335	P-element_non-reference_ERS629858_temp_rp_57204	0	+
chrX	11369998	11370141	P-element_non-reference_ERS629858_temp_rp_57216	0	-
chrX	11384474	11384957	P-element_non-reference_ERS629858_temp_rp_57220	0	+
chrX	11493064	11493087	P-element_non-reference_ERS629858_temp_rp_57245	0	+
chrX	11580251	11580734	P-element_non-reference_ERS629858_temp_rp_57264	0	-
chrX	11600869	11600971	P-element_non-reference_ERS629858_temp_rp_57265	0	-
chrX	11621938	11621952	P-element_non-reference_ERS629858_temp_rp_57270	0	-
chrX	11694142	11694625	P-element_non-reference_ERS629858_temp_rp_57291	0	-
chrX	11716656	11717139	P-element_non-reference_ERS629858_temp_rp_57297	0	+
chrX	11729154	11729163	P-element_non-reference_ERS629858_temp_rp_57300	0	+
chrX	11787864	11787872	P-element_non-reference_ERS629858_temp_sr_57327	0	-
chrX	11818739	11818775	P-element_non-reference_ERS629858_temp_rp_57333	0	-
chrX	11868915	11868973	P-element_non-reference_ERS629858_temp_rp_57344	0	+
chrX	11918649	11918698	P-element_non-reference_ERS629858_temp_rp_57376	0	-
chrX	11919611	11919707	P-element_non-reference_ERS629858_temp_rp_57377	0	-
chrX	11920266	11920749	P-element_non-reference_ERS629858_temp_rp_57378	0	+
chrX	12003555	12004038	P-element_non-reference_ERS629858_temp_rp_57396	0	-
chrX	12003907	12004189	P-element_non-reference_ERS629858_temp_rp_57397	0	+
chrX	12006922	12007088	P-element_non-reference_ERS629858_temp_rp_57399	0	-
chrX	12470400	12470486	P-element_non-reference_ERS629858_temp_rp_57586	0	-
chrX	12547066	12547338	P-element_non-reference_ERS629858_temp_rp_57607	0	-
chrX	12568478	12568538	P-element_non-reference_ERS629858_temp_rp_57612	0	-
chrX	12574943	12575162	P-element_non-reference_ERS629858_temp_rp_57613	0	-
chrX	12578761	12579244	P-element_non-reference_ERS629858_temp_rp_57614	0	-
chrX	12663415	12663504	P-element_non-reference_ERS629858_temp_rp_57641	0	+
chrX	12699337	12699820	P-element_non-reference_ERS629858_temp_rp_57655	0	+
chrX	12733976	12734138	P-element_non-reference_ERS629858_temp_rp_57675	0	-
chrX	12734558	12734648	P-element_non-reference_ERS629858_temp_rp_57676	0	-
chrX	12735840	12736323	P-element_non-reference_ERS629858_temp_rp_57677	0	-
chrX	13257009	13257294	P-element_non-reference_ERS629858_temp_rp_57873	0	+
chrX	13278617	13278928	P-element_non-reference_ERS629858_temp_rp_57877	0	-
chrX	13319801	13320284	P-element_non-reference_ERS629858_temp_rp_57883	0	-
chrX	13640599	13641082	P-element_non-reference_ERS629858_temp_rp_57972	0	+
chrX	13641824	13641912	P-element_non-reference_ERS629858_temp_rp_57973	0	+
chrX	13642077	13642086	P-element_non-reference_ERS629858_temp_sr_57974	0	-
chrX	13642089	13642210	P-element_non-reference_ERS629858_temp_rp_57975	0	+
chrX	13758323	13758806	P-element_non-reference_ERS629858_temp_rp_58004	0	+
chrX	13762232	13762380	P-element_non-reference_ERS629858_temp_rp_58007	0	-
chrX	13762506	13762637	P-element_non-reference_ERS629858_temp_rp_58008	0	-
chrX	13762690	13762822	P-element_non-reference_ERS629858_temp_rp_58009	0	+
chrX	13781912	13782226	P-element_non-reference_ERS629858_temp_rp_58010	0	-
chrX	14192809	14193292	P-element_non-reference_ERS629858_temp_rp_58112	0	-
chrX	14208549	14208978	P-element_non-reference_ERS629858_temp_rp_58115	0	+
chrX	14212138	14212362	P-element_non-reference_ERS629858_temp_rp_58116	0	+
chrX	14247366	14247849	P-element_non-reference_ERS629858_temp_rp_58124	0	-
chrX	14322091	14322175	P-element_non-reference_ERS629858_temp_rp_58154	0	+
chrX	14634659	14635142	P-element_non-reference_ERS629858_temp_rp_58298	0	-
chrX	14825345	14825441	P-element_non-reference_ERS629858_temp_rp_58361	0	+
chrX	14825791	14826274	P-element_non-reference_ERS629858_temp_rp_58362	0	-
chrX	14826033	14826315	P-element_non-reference_ERS629858_temp_rp_58363	0	+
chrX	14832555	14832905	P-element_non-reference_ERS629858_temp_rp_58366	0	+
chrX	14832583	14832852	P-element_non-reference_ERS629858_temp_rp_58367	0	-
chrX	14923414	14923897	P-element_non-reference_ERS629858_temp_rp_58398	0	+
chrX	14923512	14923586	P-element_non-reference_ERS629858_temp_rp_58399	0	-
chrX	14923844	14924327	P-element_non-reference_ERS629858_temp_rp_58401	0	-
chrX	14950767	14950968	P-element_non-reference_ERS629858_temp_rp_58407	0	-
chrX	15009539	15009551	P-element_non-reference_ERS629858_temp_rp_58445	0	+
chrX	15024262	15024477	P-element_non-reference_ERS629858_temp_rp_58453	0	-
chrX	15076786	15077269	P-element_non-reference_ERS629858_temp_rp_58469	0	+
chrX	15161806	15161843	P-element_non-reference_ERS629858_temp_rp_58506	0	-
chrX	15162881	15163364	P-element_non-reference_ERS629858_temp_rp_58507	0	+
chrX	15162990	15163473	P-element_non-reference_ERS629858_temp_rp_58508	0	-
chrX	15441293	15441776	P-element_non-reference_ERS629858_temp_rp_58610	0	+
chrX	15484653	15484740	P-element_non-reference_ERS629858_temp_rp_58620	0	+
chrX	15498860	15499124	P-element_non-reference_ERS629858_temp_rp_58624	0	-
chrX	15498979	15498993	P-element_non-reference_ERS629858_temp_rp_58626	0	+
chrX	15633358	15633841	P-element_non-reference_ERS629858_temp_rp_58665	0	-
chrX	15633639	15633702	P-element_non-reference_ERS629858_temp_rp_58666	0	+
chrX	15785227	15785615	P-element_non-reference_ERS629858_temp_rp_58693	0	+
chrX	15804202	15804685	P-element_non-reference_ERS629858_temp_rp_58696	0	-
chrX	15812033	15812291	P-element_non-reference_ERS629858_temp_rp_58699	0	+
chrX	15812796	15812853	P-element_non-reference_ERS629858_temp_rp_58700	0	-
chrX	15813392	15813627	P-element_non-reference_ERS629858_temp_rp_58701	0	+
chrX	16004979	16005434	P-element_non-reference_ERS629858_temp_rp_58739	0	+
chrX	16063238	16063721	P-element_non-reference_ERS629858_temp_rp_58743	0	-
chrX	16085908	16086162	P-element_non-reference_ERS629858_temp_rp_58752	0	-
chrX	16086086	16086159	P-element_non-reference_ERS629858_temp_rp_58753	0	+
chrX	16090701	16090981	P-element_non-reference_ERS629858_temp_rp_58757	0	-
chrX	16217507	16217544	P-element_non-reference_ERS629858_temp_rp_58776	0	+
chrX	16243788	16244271	P-element_non-reference_ERS629858_temp_rp_58782	0	-
chrX	16254876	16255359	P-element_non-reference_ERS629858_temp_rp_58788	0	+
chrX	16332603	16332781	P-element_non-reference_ERS629858_temp_rp_58800	0	-
chrX	16372943	16373178	P-element_non-reference_ERS629858_temp_rp_58807	0	+
chrX	16384961	16385444	P-element_non-reference_ERS629858_temp_rp_58810	0	+
chrX	16560013	16560326	P-element_non-reference_ERS629858_temp_rp_58850	0	-
chrX	16610272	16610755	P-element_non-reference_ERS629858_temp_rp_58859	0	+
chrX	16695140	16695181	P-element_non-reference_ERS629858_temp_rp_58880	0	-
chrX	16792735	16792810	P-element_non-reference_ERS629858_temp_rp_58903	0	-
chrX	16835336	16835573	P-element_non-reference_ERS629858_temp_rp_58908	0	+
chrX	16835444	16836222	P-element_non-reference_ERS629858_temp_rp_58909	0	-
chrX	16836220	16836703	P-element_non-reference_ERS629858_temp_rp_58910	0	+
chrX	16943549	16943737	P-element_non-reference_ERS629858_temp_rp_58944	0	+
chrX	16980114	16980376	P-element_non-reference_ERS629858_temp_rp_58949	0	-
chrX	17091672	17092155	P-element_non-reference_ERS629858_temp_rp_58989	0	-
chrX	17561428	17561911	P-element_non-reference_ERS629858_temp_rp_59142	0	-
chrX	17658035	17658322	P-element_non-reference_ERS629858_temp_rp_59161	0	+
chrX	17698807	17699290	P-element_non-reference_ERS629858_temp_rp_59176	0	+
chrX	17699196	17699296	P-element_non-reference_ERS629858_temp_rp_59177	0	-
chrX	17723039	17723070	P-element_non-reference_ERS629858_temp_rp_59183	0	-
chrX	17738009	17738492	P-element_non-reference_ERS629858_temp_rp_59193	0	+
chrX	17911163	17911646	P-element_non-reference_ERS629858_temp_rp_59225	0	-
chrX	18356314	18356319	P-element_non-reference_ERS629858_temp_rp_59397	0	+
chrX	18357667	18358190	P-element_non-reference_ERS629858_temp_rp_59398	0	-
chrX	18505501	18505866	P-element_non-reference_ERS629858_temp_rp_59443	0	-
chrX	18512294	18512491	P-element_non-reference_ERS629858_temp_rp_59444	0	+
chrX	18516117	18516600	P-element_non-reference_ERS629858_temp_rp_59447	0	-
chrX	18534509	18534574	P-element_non-reference_ERS629858_temp_rp_59453	0	-
chrX	18535533	18535824	P-element_non-reference_ERS629858_temp_rp_59454	0	+
chrX	18774864	18775347	P-element_non-reference_ERS629858_temp_rp_59507	0	-
chrX	18835131	18835614	P-element_non-reference_ERS629858_temp_rp_59520	0	-
chrX	19095849	19096332	P-element_non-reference_ERS629858_temp_rp_59601	0	+
chrX	19298489	19298535	P-element_non-reference_ERS629858_temp_rp_59656	0	-
chrX	19497993	19498476	P-element_non-reference_ERS629858_temp_rp_59742	0	+
chrX	19604098	19604581	P-element_non-reference_ERS629858_temp_rp_59778	0	-
chrX	19608539	19609030	P-element_non-reference_ERS629858_temp_rp_59781	0	-
chrX	19669333	19669816	P-element_non-reference_ERS629858_temp_rp_59788	0	-
chrX	19689897	19690380	P-element_non-reference_ERS629858_temp_rp_59793	0	-
chrX	19690272	19690485	P-element_non-reference_ERS629858_temp_rp_59794	0	+
chrX	19729004	19729295	P-element_non-reference_ERS629858_temp_rp_59804	0	+
chrX	19744338	19744821	P-element_non-reference_ERS629858_temp_rp_59807	0	+
chrX	19750957	19751045	P-element_non-reference_ERS629858_temp_rp_59809	0	-
chrX	19851231	19851548	P-element_non-reference_ERS629858_temp_rp_59849	0	+
chrX	19874967	19875230	P-element_non-reference_ERS629858_temp_rp_59856	0	+
chrX	19877098	19877498	P-element_non-reference_ERS629858_temp_rp_59857	0	+
chrX	19887116	19887128	P-element_non-reference_ERS629858_temp_rp_59865	0	-
chrX	19887161	19887274	P-element_non-reference_ERS629858_temp_rp_59866	0	+
chrX	19887276	19887759	P-element_non-reference_ERS629858_temp_rp_59867	0	-
chrX	19889355	19889838	P-element_non-reference_ERS629858_temp_rp_59868	0	-
chrX	19978006	19978489	P-element_non-reference_ERS629858_temp_rp_59928	0	-
chrX	20330090	20330573	P-element_non-reference_ERS629858_temp_rp_60085	0	-
chrX	20330493	20330573	P-element_non-reference_ERS629858_temp_rp_60087	0	+
chrX	20448606	20448767	P-element_non-reference_ERS629858_temp_rp_60148	0	+
chrX	20481123	20481606	P-element_non-reference_ERS629858_temp_rp_60166	0	+
chrX	20657087	20657570	P-element_non-reference_ERS629858_temp_rp_60233	0	+
chrX	20924973	20925277	P-element_non-reference_ERS629858_temp_rp_60305	0	+
chrX	21028260	21028347	P-element_non-reference_ERS629858_temp_rp_60344	0	-
chrX	21042959	21043057	P-element_non-reference_ERS629858_temp_rp_60360	0	+
chrX	21044849	21045332	P-element_non-reference_ERS629858_temp_rp_60362	0	+
chrX	21053970	21054453	P-element_non-reference_ERS629858_temp_rp_60364	0	+
chrX	21054014	21054497	P-element_non-reference_ERS629858_temp_rp_60365	0	-
chrX	21070608	21071091	P-element_non-reference_ERS629858_temp_rp_60369	0	-
chrX	21183612	21184095	P-element_non-reference_ERS629858_temp_rp_60447	0	-
chrX	21281096	21281244	P-element_non-reference_ERS629858_temp_rp_60490	0	-
chrX	21306649	21307132	P-element_non-reference_ERS629858_temp_rp_60508	0	+
chrX	21374054	21374329	P-element_non-reference_ERS629858_temp_rp_60536	0	+
chrX	21374852	21374999	P-element_non-reference_ERS629858_temp_rp_60537	0	-
chrX	21375690	21375987	P-element_non-reference_ERS629858_temp_rp_60538	0	-
chrX	21457861	21458093	P-element_non-reference_ERS629858_temp_rp_60564	0	+
chrX	21832490	21832973	P-element_non-reference_ERS629858_temp_rp_60915	0	-
chrX	22375508	22375991	P-element_non-reference_ERS629858_temp_rp_61544	0	+
chrX	22382772	22383255	P-element_non-reference_ERS629858_temp_rp_61559	0	-
chrX	22383232	22383715	P-element_non-reference_ERS629858_temp_rp_61567	0	+
chrX	22433147	22433630	P-element_non-reference_ERS629858_temp_rp_61663	0	-
chrX	22491429	22491912	P-element_non-reference_ERS629858_temp_rp_61701	0	+
chrX	22576647	22576878	P-element_non-reference_ERS629858_temp_rp_61770	0	-
chrX	22656900	22656978	P-element_non-reference_ERS629858_temp_rp_61829	0	-
chrX	22855267	22855323	P-element_non-reference_ERS629858_temp_rp_61964	0	+
chrX	23346485	23346968	P-element_non-reference_ERS629858_temp_rp_62575	0	+
chrY	858422	858905	P-element_non-reference_ERS629858_temp_rp_63969	0	-
