# Supplementary material for: Genomic analysis of P elements in natural populations of Drosophila melanogaster
Source: PeerJ. 2017 Sep 15;5:e3824. doi: 10.7717/peerj.3824 (PMC5602686; doi:10.7717/peerj.3824)
Supplement: File S2 — Zip archive of browser extensible data (BED) files of predicted P element locations in genome sequences from 50 isofemale strains and 6 pool-seq samples from three global regions. Each sample has four BED files corresponding to raw (*raw.bed) and filtered (*nonredundant.bed) output from TEMP and RetroSeq, respectively. BED files for seven isofemale strains from Bergman & Haddrill (2015) are included here that do not have GD data in Ignatenko et al. (2015) but are included in the pool-seq samples, allowing comparisons to be made between isofemale strains and pool-seq samples for the same set of strains. [file peerj-05-3824-s002.zip › bed_files/ERS629859_retroseq_nonredundant.bed]

track name="ERS629859_RetroSeq" description="ERS629859_RetroSeq"
chr2L	1884717	1884719	P-element_non-reference_ERS629859_retroseq_rp_31	0	.
chr2L	8088203	8088205	P-element_non-reference_ERS629859_retroseq_rp_103	0	.
chr2L	10220913	10220915	P-element_non-reference_ERS629859_retroseq_rp_141	0	.
chr2L	12508000	12508002	P-element_non-reference_ERS629859_retroseq_rp_179	0	.
chr2L	14021614	14021616	P-element_non-reference_ERS629859_retroseq_rp_212	0	.
chr2L	14490574	14490576	P-element_non-reference_ERS629859_retroseq_rp_222	0	.
chr2L	15332324	15332326	P-element_non-reference_ERS629859_retroseq_rp_235	0	.
chr2L	19364100	19364102	P-element_non-reference_ERS629859_retroseq_rp_313	0	.
chr2L	20429011	20429013	P-element_non-reference_ERS629859_retroseq_rp_348	0	.
chr2R	3549617	3549619	P-element_non-reference_ERS629859_retroseq_rp_521	0	.
chr2R	8444335	8444337	P-element_non-reference_ERS629859_retroseq_rp_669	0	.
chr2R	8600467	8600469	P-element_non-reference_ERS629859_retroseq_rp_673	0	.
chr2R	10541759	10541761	P-element_non-reference_ERS629859_retroseq_rp_702	0	.
chr2R	13337675	13337677	P-element_non-reference_ERS629859_retroseq_rp_757	0	.
chr2R	13942111	13942113	P-element_non-reference_ERS629859_retroseq_rp_768	0	.
chr2R	15613682	15613684	P-element_non-reference_ERS629859_retroseq_rp_799	0	.
chr2R	17804847	17804849	P-element_non-reference_ERS629859_retroseq_rp_828	0	.
chr2R	18356293	18356295	P-element_non-reference_ERS629859_retroseq_rp_836	0	.
chr2R	18652945	18652947	P-element_non-reference_ERS629859_retroseq_rp_842	0	.
chr2R	21379533	21379535	P-element_non-reference_ERS629859_retroseq_rp_885	0	.
chr2R	21635079	21635081	P-element_non-reference_ERS629859_retroseq_rp_890	0	.
chr2R	22514095	22514097	P-element_non-reference_ERS629859_retroseq_rp_900	0	.
chr3L	708267	708269	P-element_non-reference_ERS629859_retroseq_rp_946	0	.
chr3L	2767091	2767093	P-element_non-reference_ERS629859_retroseq_rp_971	0	.
chr3L	5355383	5355385	P-element_non-reference_ERS629859_retroseq_rp_986	0	.
chr3L	7865400	7865402	P-element_non-reference_ERS629859_retroseq_rp_998	0	.
chr3L	8827450	8827452	P-element_non-reference_ERS629859_retroseq_rp_1006	0	.
chr3L	10817803	10817805	P-element_non-reference_ERS629859_retroseq_rp_1033	0	.
chr3L	11215181	11215183	P-element_non-reference_ERS629859_retroseq_rp_1036	0	.
chr3L	12004352	12004354	P-element_non-reference_ERS629859_retroseq_rp_1045	0	.
chr3L	18765861	18765863	P-element_non-reference_ERS629859_retroseq_rp_1171	0	.
chr3R	4572920	4572922	P-element_non-reference_ERS629859_retroseq_rp_1523	0	.
chr3R	5861133	5861135	P-element_non-reference_ERS629859_retroseq_rp_1547	0	.
chr3R	9227179	9227181	P-element_non-reference_ERS629859_retroseq_rp_1616	0	.
chr3R	9631666	9631668	P-element_non-reference_ERS629859_retroseq_rp_1624	0	.
chr3R	10792890	10792892	P-element_non-reference_ERS629859_retroseq_rp_1646	0	.
chr3R	11777287	11777289	P-element_non-reference_ERS629859_retroseq_rp_1667	0	.
chr3R	14739388	14739390	P-element_non-reference_ERS629859_retroseq_rp_1728	0	.
chr3R	14918318	14918320	P-element_non-reference_ERS629859_retroseq_rp_1733	0	.
chr3R	17719475	17719477	P-element_non-reference_ERS629859_retroseq_rp_1781	0	.
chr3R	19094223	19094225	P-element_non-reference_ERS629859_retroseq_rp_1803	0	.
chr3R	20957787	20957789	P-element_non-reference_ERS629859_retroseq_rp_1837	0	.
chr3R	21188806	21188808	P-element_non-reference_ERS629859_retroseq_rp_1842	0	.
chr3R	22899133	22899135	P-element_non-reference_ERS629859_retroseq_rp_1870	0	.
chr3R	23669584	23669586	P-element_non-reference_ERS629859_retroseq_rp_1883	0	.
chr3R	24768130	24768132	P-element_non-reference_ERS629859_retroseq_rp_1900	0	.
chr3R	27581457	27581459	P-element_non-reference_ERS629859_retroseq_rp_1933	0	.
chr3R	29087460	29087462	P-element_non-reference_ERS629859_retroseq_rp_1963	0	.
chr3R	29210475	29210477	P-element_non-reference_ERS629859_retroseq_rp_1967	0	.
chr3R	29765948	29765950	P-element_non-reference_ERS629859_retroseq_rp_1982	0	.
chrX	6077489	6077491	P-element_non-reference_ERS629859_retroseq_rp_2063	0	.
chrX	6127235	6127237	P-element_non-reference_ERS629859_retroseq_rp_2064	0	.
chrX	7680340	7680342	P-element_non-reference_ERS629859_retroseq_rp_2082	0	.
chrX	7947156	7947158	P-element_non-reference_ERS629859_retroseq_rp_2085	0	.
chrX	10348209	10348211	P-element_non-reference_ERS629859_retroseq_rp_2123	0	.
chrX	11372968	11372970	P-element_non-reference_ERS629859_retroseq_rp_2136	0	.
chrX	11720301	11720303	P-element_non-reference_ERS629859_retroseq_rp_2143	0	.
chrX	16068565	16068567	P-element_non-reference_ERS629859_retroseq_rp_2187	0	.
chrX	19887167	19887169	P-element_non-reference_ERS629859_retroseq_rp_2223	0	.
chrX	20330594	20330596	P-element_non-reference_ERS629859_retroseq_rp_2231	0	.
