# Supplementary material for: Genomic analysis of P elements in natural populations of Drosophila melanogaster
Source: PeerJ. 2017 Sep 15;5:e3824. doi: 10.7717/peerj.3824 (PMC5602686; doi:10.7717/peerj.3824)
Supplement: File S2 — Zip archive of browser extensible data (BED) files of predicted P element locations in genome sequences from 50 isofemale strains and 6 pool-seq samples from three global regions. Each sample has four BED files corresponding to raw (*raw.bed) and filtered (*nonredundant.bed) output from TEMP and RetroSeq, respectively. BED files for seven isofemale strains from Bergman & Haddrill (2015) are included here that do not have GD data in Ignatenko et al. (2015) but are included in the pool-seq samples, allowing comparisons to be made between isofemale strains and pool-seq samples for the same set of strains. [file peerj-05-3824-s002.zip › bed_files/ERS629859_temp_nonredundant.bed]

track name="ERS629859_TEMP" description="ERS629859_TEMP"
chr2L	1884618	1884738	P-element_non-reference_ERS629859_temp_rp_465	0	+
chr2L	2494482	2494525	P-element_non-reference_ERS629859_temp_rp_576	0	+
chr2L	8088203	8088212	P-element_non-reference_ERS629859_temp_rp_1423	0	-
chr2L	10220868	10220879	P-element_non-reference_ERS629859_temp_rp_1731	0	+
chr2L	12507877	12507891	P-element_non-reference_ERS629859_temp_rp_2055	0	+
chr2L	14490427	14490435	P-element_non-reference_ERS629859_temp_sr_2390	0	-
chr2L	19363703	19363786	P-element_non-reference_ERS629859_temp_rp_3142	0	-
chr2L	20148607	20148615	P-element_non-reference_ERS629859_temp_sr_3287	0	-
chr2L	20429035	20429043	P-element_non-reference_ERS629859_temp_sr_3395	0	-
chr2R	3549598	3549864	P-element_non-reference_ERS629859_temp_rp_10820	0	+
chr2R	8444340	8444348	P-element_non-reference_ERS629859_temp_sr_14675	0	+
chr2R	8600403	8600406	P-element_non-reference_ERS629859_temp_rp_14709	0	+
chr2R	10541784	10541805	P-element_non-reference_ERS629859_temp_rp_15015	0	+
chr2R	13337598	13337610	P-element_non-reference_ERS629859_temp_sr_15476	0	+
chr2R	13942114	13942122	P-element_non-reference_ERS629859_temp_sr_15577	0	+
chr2R	15613630	15613638	P-element_non-reference_ERS629859_temp_sr_15845	0	+
chr2R	17804823	17804835	P-element_non-reference_ERS629859_temp_sr_16182	0	-
chr2R	18356172	18356222	P-element_non-reference_ERS629859_temp_rp_16286	0	+
chr2R	18652853	18652863	P-element_non-reference_ERS629859_temp_sr_16327	0	-
chr2R	21379462	21379472	P-element_non-reference_ERS629859_temp_sr_16747	0	-
chr2R	21635068	21635181	P-element_non-reference_ERS629859_temp_rp_16781	0	-
chr2R	22514127	22514138	P-element_non-reference_ERS629859_temp_sr_16897	0	-
chr3L	708208	708218	P-element_non-reference_ERS629859_temp_rp_17481	0	-
chr3L	2767016	2767033	P-element_non-reference_ERS629859_temp_sr_17781	0	-
chr3L	5355334	5355342	P-element_non-reference_ERS629859_temp_sr_18191	0	+
chr3L	8827463	8827471	P-element_non-reference_ERS629859_temp_sr_18725	0	-
chr3L	10817816	10817831	P-element_non-reference_ERS629859_temp_rp_19013	0	-
chr3L	11215143	11215153	P-element_non-reference_ERS629859_temp_sr_19077	0	-
chr3L	12004295	12004306	P-element_non-reference_ERS629859_temp_sr_19197	0	+
chr3L	18765863	18765871	P-element_non-reference_ERS629859_temp_sr_20266	0	+
chr3R	4572829	4572841	P-element_non-reference_ERS629859_temp_sr_33602	0	-
chr3R	5861121	5861131	P-element_non-reference_ERS629859_temp_rp_33922	0	+
chr3R	9227196	9227202	P-element_non-reference_ERS629859_temp_rp_34520	0	-
chr3R	9631671	9631682	P-element_non-reference_ERS629859_temp_sr_34596	0	-
chr3R	10792838	10792920	P-element_non-reference_ERS629859_temp_rp_34768	0	+
chr3R	11777275	11777286	P-element_non-reference_ERS629859_temp_rp_34931	0	+
chr3R	14739362	14739370	P-element_non-reference_ERS629859_temp_sr_35467	0	+
chr3R	14918251	14918260	P-element_non-reference_ERS629859_temp_sr_35492	0	+
chr3R	15131950	15131953	P-element_non-reference_ERS629859_temp_rp_35529	0	-
chr3R	17719421	17719432	P-element_non-reference_ERS629859_temp_rp_35907	0	+
chr3R	19094234	19094242	P-element_non-reference_ERS629859_temp_sr_36162	0	+
chr3R	20957632	20957642	P-element_non-reference_ERS629859_temp_sr_36458	0	-
chr3R	21188798	21188837	P-element_non-reference_ERS629859_temp_rp_36489	0	-
chr3R	23669490	23669498	P-element_non-reference_ERS629859_temp_sr_36912	0	-
chr3R	24768096	24768104	P-element_non-reference_ERS629859_temp_sr_37089	0	-
chr3R	27581348	27581357	P-element_non-reference_ERS629859_temp_sr_37461	0	+
chr3R	29087353	29087361	P-element_non-reference_ERS629859_temp_rp_37717	0	-
chr3R	29087421	29087423	P-element_non-reference_ERS629859_temp_rp_37718	0	+
chr3R	29210482	29210491	P-element_non-reference_ERS629859_temp_sr_37736	0	-
chr3R	29765957	29765967	P-element_non-reference_ERS629859_temp_sr_37829	0	+
chrX	6077477	6077516	P-element_non-reference_ERS629859_temp_rp_40822	0	-
chrX	6127263	6127271	P-element_non-reference_ERS629859_temp_sr_40828	0	-
chrX	7680322	7680332	P-element_non-reference_ERS629859_temp_sr_41146	0	-
chrX	7947196	7947205	P-element_non-reference_ERS629859_temp_sr_41220	0	-
chrX	10348256	10348266	P-element_non-reference_ERS629859_temp_sr_41786	0	-
chrX	11372948	11372991	P-element_non-reference_ERS629859_temp_rp_42034	0	-
chrX	11720240	11720248	P-element_non-reference_ERS629859_temp_sr_42103	0	+
chrX	19887117	19887128	P-element_non-reference_ERS629859_temp_sr_43569	0	+
chrX	20330573	20330583	P-element_non-reference_ERS629859_temp_sr_43726	0	+
