# Supplementary material for: Genomic analysis of P elements in natural populations of Drosophila melanogaster
Source: PeerJ. 2017 Sep 15;5:e3824. doi: 10.7717/peerj.3824 (PMC5602686; doi:10.7717/peerj.3824)
Supplement: File S2 — Zip archive of browser extensible data (BED) files of predicted P element locations in genome sequences from 50 isofemale strains and 6 pool-seq samples from three global regions. Each sample has four BED files corresponding to raw (*raw.bed) and filtered (*nonredundant.bed) output from TEMP and RetroSeq, respectively. BED files for seven isofemale strains from Bergman & Haddrill (2015) are included here that do not have GD data in Ignatenko et al. (2015) but are included in the pool-seq samples, allowing comparisons to be made between isofemale strains and pool-seq samples for the same set of strains. [file peerj-05-3824-s002.zip › bed_files/ERS629859_temp_raw.bed]

track name="ERS629859_TEMP" description="ERS629859_TEMP"
chr2L	33949	34427	P-element_non-reference_ERS629859_temp_rp_168	0	+
chr2L	1384769	1385247	P-element_non-reference_ERS629859_temp_rp_393	0	-
chr2L	1884618	1884738	P-element_non-reference_ERS629859_temp_rp_465	0	+
chr2L	2494482	2494525	P-element_non-reference_ERS629859_temp_rp_576	0	+
chr2L	2684539	2685017	P-element_non-reference_ERS629859_temp_rp_614	0	-
chr2L	7838588	7839066	P-element_non-reference_ERS629859_temp_rp_1384	0	-
chr2L	8088203	8088212	P-element_non-reference_ERS629859_temp_rp_1423	0	-
chr2L	8509002	8509480	P-element_non-reference_ERS629859_temp_rp_1470	0	+
chr2L	10220868	10220879	P-element_non-reference_ERS629859_temp_rp_1731	0	+
chr2L	12507877	12507891	P-element_non-reference_ERS629859_temp_rp_2055	0	+
chr2L	14021584	14021722	P-element_non-reference_ERS629859_temp_rp_2323	0	-
chr2L	14490427	14490435	P-element_non-reference_ERS629859_temp_sr_2390	0	-
chr2L	15332278	15332859	P-element_non-reference_ERS629859_temp_rp_2518	0	+
chr2L	16844753	16845231	P-element_non-reference_ERS629859_temp_rp_2755	0	+
chr2L	19363703	19363786	P-element_non-reference_ERS629859_temp_rp_3142	0	-
chr2L	20115592	20116070	P-element_non-reference_ERS629859_temp_rp_3275	0	-
chr2L	20148607	20148615	P-element_non-reference_ERS629859_temp_sr_3287	0	-
chr2L	20429035	20429043	P-element_non-reference_ERS629859_temp_sr_3395	0	-
chr2R	580466	580944	P-element_non-reference_ERS629859_temp_rp_6702	0	-
chr2R	2679640	2680118	P-element_non-reference_ERS629859_temp_rp_9618	0	-
chr2R	3549598	3549864	P-element_non-reference_ERS629859_temp_rp_10820	0	+
chr2R	7833745	7834223	P-element_non-reference_ERS629859_temp_rp_14580	0	+
chr2R	8187161	8187639	P-element_non-reference_ERS629859_temp_rp_14633	0	-
chr2R	8444340	8444348	P-element_non-reference_ERS629859_temp_sr_14675	0	+
chr2R	8600403	8600406	P-element_non-reference_ERS629859_temp_rp_14709	0	+
chr2R	9341898	9342376	P-element_non-reference_ERS629859_temp_rp_14818	0	-
chr2R	10541784	10541805	P-element_non-reference_ERS629859_temp_rp_15015	0	+
chr2R	13337598	13337610	P-element_non-reference_ERS629859_temp_sr_15476	0	+
chr2R	13942114	13942122	P-element_non-reference_ERS629859_temp_sr_15577	0	+
chr2R	15243950	15244428	P-element_non-reference_ERS629859_temp_rp_15778	0	-
chr2R	15613630	15613638	P-element_non-reference_ERS629859_temp_sr_15845	0	+
chr2R	17804823	17804835	P-element_non-reference_ERS629859_temp_sr_16182	0	-
chr2R	18356172	18356222	P-element_non-reference_ERS629859_temp_rp_16286	0	+
chr2R	18652853	18652863	P-element_non-reference_ERS629859_temp_sr_16327	0	-
chr2R	20022852	20023330	P-element_non-reference_ERS629859_temp_rp_16538	0	-
chr2R	20852176	20852654	P-element_non-reference_ERS629859_temp_rp_16658	0	+
chr2R	21379462	21379472	P-element_non-reference_ERS629859_temp_sr_16747	0	-
chr2R	21635068	21635181	P-element_non-reference_ERS629859_temp_rp_16781	0	-
chr2R	22514127	22514138	P-element_non-reference_ERS629859_temp_sr_16897	0	-
chr2R	24736697	24736778	P-element_non-reference_ERS629859_temp_rp_17213	0	+
chr3L	267952	268430	P-element_non-reference_ERS629859_temp_rp_17427	0	+
chr3L	708208	708218	P-element_non-reference_ERS629859_temp_rp_17481	0	-
chr3L	1969932	1970112	P-element_non-reference_ERS629859_temp_rp_17667	0	-
chr3L	2767016	2767033	P-element_non-reference_ERS629859_temp_sr_17781	0	-
chr3L	5355334	5355342	P-element_non-reference_ERS629859_temp_sr_18191	0	+
chr3L	6743922	6744400	P-element_non-reference_ERS629859_temp_rp_18386	0	+
chr3L	7729670	7730148	P-element_non-reference_ERS629859_temp_rp_18541	0	-
chr3L	7865366	7865844	P-element_non-reference_ERS629859_temp_rp_18573	0	-
chr3L	7865475	7865485	P-element_non-reference_ERS629859_temp_rp_18574	0	+
chr3L	8827463	8827471	P-element_non-reference_ERS629859_temp_sr_18725	0	-
chr3L	9426465	9426786	P-element_non-reference_ERS629859_temp_rp_18806	0	+
chr3L	9447142	9447620	P-element_non-reference_ERS629859_temp_rp_18814	0	-
chr3L	10605137	10605615	P-element_non-reference_ERS629859_temp_rp_18977	0	+
chr3L	10817816	10817831	P-element_non-reference_ERS629859_temp_rp_19013	0	-
chr3L	11215143	11215153	P-element_non-reference_ERS629859_temp_sr_19077	0	-
chr3L	11553265	11553337	P-element_non-reference_ERS629859_temp_rp_19129	0	+
chr3L	12004295	12004306	P-element_non-reference_ERS629859_temp_sr_19197	0	+
chr3L	12571357	12571835	P-element_non-reference_ERS629859_temp_rp_19284	0	+
chr3L	13069911	13070389	P-element_non-reference_ERS629859_temp_rp_19363	0	+
chr3L	18047215	18047693	P-element_non-reference_ERS629859_temp_rp_20147	0	-
chr3L	18765863	18765871	P-element_non-reference_ERS629859_temp_sr_20266	0	+
chr3L	19201346	19201824	P-element_non-reference_ERS629859_temp_rp_20327	0	+
chr3L	23040809	23041287	P-element_non-reference_ERS629859_temp_rp_21263	0	-
chr3L	27337106	27337584	P-element_non-reference_ERS629859_temp_rp_27111	0	+
chr3R	4572829	4572841	P-element_non-reference_ERS629859_temp_sr_33602	0	-
chr3R	5861121	5861131	P-element_non-reference_ERS629859_temp_rp_33922	0	+
chr3R	9227196	9227202	P-element_non-reference_ERS629859_temp_rp_34520	0	-
chr3R	9631671	9631682	P-element_non-reference_ERS629859_temp_sr_34596	0	-
chr3R	10792838	10792920	P-element_non-reference_ERS629859_temp_rp_34768	0	+
chr3R	11097862	11098340	P-element_non-reference_ERS629859_temp_rp_34807	0	-
chr3R	11777275	11777286	P-element_non-reference_ERS629859_temp_rp_34931	0	+
chr3R	11958178	11958656	P-element_non-reference_ERS629859_temp_rp_34955	0	+
chr3R	14739362	14739370	P-element_non-reference_ERS629859_temp_sr_35467	0	+
chr3R	14918251	14918260	P-element_non-reference_ERS629859_temp_sr_35492	0	+
chr3R	15131950	15131953	P-element_non-reference_ERS629859_temp_rp_35529	0	-
chr3R	15134626	15135104	P-element_non-reference_ERS629859_temp_rp_35530	0	-
chr3R	15336728	15337206	P-element_non-reference_ERS629859_temp_rp_35565	0	+
chr3R	15404209	15404687	P-element_non-reference_ERS629859_temp_rp_35571	0	-
chr3R	16319226	16319704	P-element_non-reference_ERS629859_temp_rp_35730	0	+
chr3R	17719421	17719432	P-element_non-reference_ERS629859_temp_rp_35907	0	+
chr3R	19094234	19094242	P-element_non-reference_ERS629859_temp_sr_36162	0	+
chr3R	20957632	20957642	P-element_non-reference_ERS629859_temp_sr_36458	0	-
chr3R	21188798	21188837	P-element_non-reference_ERS629859_temp_rp_36489	0	-
chr3R	22870276	22870754	P-element_non-reference_ERS629859_temp_rp_36774	0	+
chr3R	22899246	22899468	P-element_non-reference_ERS629859_temp_rp_36780	0	-
chr3R	23345594	23346072	P-element_non-reference_ERS629859_temp_rp_36852	0	-
chr3R	23669490	23669498	P-element_non-reference_ERS629859_temp_sr_36912	0	-
chr3R	24591509	24591987	P-element_non-reference_ERS629859_temp_rp_37062	0	-
chr3R	24626402	24626880	P-element_non-reference_ERS629859_temp_rp_37070	0	+
chr3R	24768096	24768104	P-element_non-reference_ERS629859_temp_sr_37089	0	-
chr3R	26616254	26616732	P-element_non-reference_ERS629859_temp_rp_37347	0	+
chr3R	27581348	27581357	P-element_non-reference_ERS629859_temp_sr_37461	0	+
chr3R	28157002	28157480	P-element_non-reference_ERS629859_temp_rp_37540	0	-
chr3R	28470457	28470935	P-element_non-reference_ERS629859_temp_rp_37605	0	+
chr3R	29087353	29087361	P-element_non-reference_ERS629859_temp_rp_37717	0	-
chr3R	29087421	29087423	P-element_non-reference_ERS629859_temp_rp_37718	0	+
chr3R	29210482	29210491	P-element_non-reference_ERS629859_temp_sr_37736	0	-
chr3R	29250295	29250773	P-element_non-reference_ERS629859_temp_rp_37742	0	+
chr3R	29498880	29499029	P-element_non-reference_ERS629859_temp_rp_37779	0	+
chr3R	29765957	29765967	P-element_non-reference_ERS629859_temp_sr_37829	0	+
chr3R	32072473	32072951	P-element_non-reference_ERS629859_temp_rp_38189	0	-
chr4	1132187	1132665	P-element_non-reference_ERS629859_temp_rp_39148	0	-
chr4	1317048	1317526	P-element_non-reference_ERS629859_temp_rp_39386	0	+
chrM	8344	8822	P-element_non-reference_ERS629859_temp_rp_39454	0	-
chrX	198048	198526	P-element_non-reference_ERS629859_temp_rp_39650	0	+
chrX	1415635	1416113	P-element_non-reference_ERS629859_temp_rp_39949	0	+
chrX	2938362	2938840	P-element_non-reference_ERS629859_temp_rp_40195	0	+
chrX	2950458	2950818	P-element_non-reference_ERS629859_temp_rp_40197	0	-
chrX	4931921	4932399	P-element_non-reference_ERS629859_temp_rp_40580	0	+
chrX	4934163	4934641	P-element_non-reference_ERS629859_temp_rp_40581	0	+
chrX	5056807	5057285	P-element_non-reference_ERS629859_temp_rp_40606	0	+
chrX	6077477	6077516	P-element_non-reference_ERS629859_temp_rp_40822	0	-
chrX	6127263	6127271	P-element_non-reference_ERS629859_temp_sr_40828	0	-
chrX	7209745	7210223	P-element_non-reference_ERS629859_temp_rp_41071	0	-
chrX	7680322	7680332	P-element_non-reference_ERS629859_temp_sr_41146	0	-
chrX	7947196	7947205	P-element_non-reference_ERS629859_temp_sr_41220	0	-
chrX	9646165	9646643	P-element_non-reference_ERS629859_temp_rp_41609	0	-
chrX	9995240	9995718	P-element_non-reference_ERS629859_temp_rp_41706	0	+
chrX	10193195	10193673	P-element_non-reference_ERS629859_temp_rp_41756	0	+
chrX	10348256	10348266	P-element_non-reference_ERS629859_temp_sr_41786	0	-
chrX	11372948	11372991	P-element_non-reference_ERS629859_temp_rp_42034	0	-
chrX	11720240	11720248	P-element_non-reference_ERS629859_temp_sr_42103	0	+
chrX	14807519	14807997	P-element_non-reference_ERS629859_temp_rp_42707	0	+
chrX	16068515	16068610	P-element_non-reference_ERS629859_temp_rp_42917	0	-
chrX	16421973	16422248	P-element_non-reference_ERS629859_temp_rp_42971	0	-
chrX	17880026	17880504	P-element_non-reference_ERS629859_temp_rp_43207	0	-
chrX	18074923	18075401	P-element_non-reference_ERS629859_temp_rp_43252	0	+
chrX	19887117	19887128	P-element_non-reference_ERS629859_temp_sr_43569	0	+
chrX	20330573	20330583	P-element_non-reference_ERS629859_temp_sr_43726	0	+
