# Supplementary material for: Genomic analysis of P elements in natural populations of Drosophila melanogaster
Source: PeerJ. 2017 Sep 15;5:e3824. doi: 10.7717/peerj.3824 (PMC5602686; doi:10.7717/peerj.3824)
Supplement: File S2 — Zip archive of browser extensible data (BED) files of predicted P element locations in genome sequences from 50 isofemale strains and 6 pool-seq samples from three global regions. Each sample has four BED files corresponding to raw (*raw.bed) and filtered (*nonredundant.bed) output from TEMP and RetroSeq, respectively. BED files for seven isofemale strains from Bergman & Haddrill (2015) are included here that do not have GD data in Ignatenko et al. (2015) but are included in the pool-seq samples, allowing comparisons to be made between isofemale strains and pool-seq samples for the same set of strains. [file peerj-05-3824-s002.zip › bed_files/ERS629860_retroseq_raw.bed]

track name="ERS629860_RetroSeq" description="ERS629860_RetroSeq"
chr2L	2079941	2079943	P-element_non-reference_ERS629860_retroseq_rp_36	0	.
chr2L	2808075	2808077	P-element_non-reference_ERS629860_retroseq_rp_47	0	.
chr2L	3303391	3303393	P-element_non-reference_ERS629860_retroseq_rp_56	0	.
chr2L	3355074	3355076	P-element_non-reference_ERS629860_retroseq_rp_58	0	.
chr2L	3580893	3580895	P-element_non-reference_ERS629860_retroseq_rp_61	0	.
chr2L	6611594	6611596	P-element_non-reference_ERS629860_retroseq_rp_97	0	.
chr2L	7277261	7277263	P-element_non-reference_ERS629860_retroseq_rp_101	0	.
chr2L	8740111	8740113	P-element_non-reference_ERS629860_retroseq_rp_110	0	.
chr2L	9237574	9237576	P-element_non-reference_ERS629860_retroseq_rp_117	0	.
chr2L	9495488	9495490	P-element_non-reference_ERS629860_retroseq_rp_125	0	.
chr2L	9497695	9497697	P-element_non-reference_ERS629860_retroseq_rp_126	0	.
chr2L	13550107	13550109	P-element_non-reference_ERS629860_retroseq_rp_209	0	.
chr2L	14234182	14234184	P-element_non-reference_ERS629860_retroseq_rp_240	0	.
chr2L	15333661	15333663	P-element_non-reference_ERS629860_retroseq_rp_266	0	.
chr2L	15460516	15460518	P-element_non-reference_ERS629860_retroseq_rp_268	0	.
chr2L	19133941	19133943	P-element_non-reference_ERS629860_retroseq_rp_349	0	.
chr2L	20205077	20205079	P-element_non-reference_ERS629860_retroseq_rp_390	0	.
chr2L	20797730	20797732	P-element_non-reference_ERS629860_retroseq_rp_406	0	.
chr2R	6622326	6622328	P-element_non-reference_ERS629860_retroseq_rp_757	0	.
chr2R	6992726	6992728	P-element_non-reference_ERS629860_retroseq_rp_774	0	.
chr2R	7245896	7245898	P-element_non-reference_ERS629860_retroseq_rp_780	0	.
chr2R	8341215	8341217	P-element_non-reference_ERS629860_retroseq_rp_805	0	.
chr2R	8668932	8668934	P-element_non-reference_ERS629860_retroseq_rp_816	0	.
chr2R	9414260	9414262	P-element_non-reference_ERS629860_retroseq_rp_843	0	.
chr2R	10535049	10535051	P-element_non-reference_ERS629860_retroseq_rp_869	0	.
chr2R	12185386	12185388	P-element_non-reference_ERS629860_retroseq_rp_902	0	.
chr2R	12743422	12743424	P-element_non-reference_ERS629860_retroseq_rp_908	0	.
chr2R	12780395	12780397	P-element_non-reference_ERS629860_retroseq_rp_909	0	.
chr2R	13954119	13954121	P-element_non-reference_ERS629860_retroseq_rp_934	0	.
chr2R	13990527	13990529	P-element_non-reference_ERS629860_retroseq_rp_936	0	.
chr2R	16829004	16829006	P-element_non-reference_ERS629860_retroseq_rp_975	0	.
chr2R	17097597	17097599	P-element_non-reference_ERS629860_retroseq_rp_980	0	.
chr2R	21076806	21076808	P-element_non-reference_ERS629860_retroseq_rp_1032	0	.
chr2R	24860562	24860564	P-element_non-reference_ERS629860_retroseq_rp_1083	0	.
chr3L	959531	959533	P-element_non-reference_ERS629860_retroseq_rp_1097	0	.
chr3L	2151749	2151751	P-element_non-reference_ERS629860_retroseq_rp_1108	0	.
chr3L	8544324	8544326	P-element_non-reference_ERS629860_retroseq_rp_1182	0	.
chr3L	12081723	12081725	P-element_non-reference_ERS629860_retroseq_rp_1227	0	.
chr3L	18463181	18463183	P-element_non-reference_ERS629860_retroseq_rp_1327	0	.
chr3L	18627675	18627677	P-element_non-reference_ERS629860_retroseq_rp_1331	0	.
chr3L	18840526	18840528	P-element_non-reference_ERS629860_retroseq_rp_1340	0	.
chr3L	20493871	20493873	P-element_non-reference_ERS629860_retroseq_rp_1376	0	.
chr3L	20949650	20949652	P-element_non-reference_ERS629860_retroseq_rp_1380	0	.
chr3R	4187608	4187610	P-element_non-reference_ERS629860_retroseq_rp_1677	0	.
chr3R	4806518	4806520	P-element_non-reference_ERS629860_retroseq_rp_1695	0	.
chr3R	5669358	5669360	P-element_non-reference_ERS629860_retroseq_rp_1706	0	.
chr3R	7103482	7103484	P-element_non-reference_ERS629860_retroseq_rp_1733	0	.
chr3R	8090554	8090556	P-element_non-reference_ERS629860_retroseq_rp_1748	0	.
chr3R	10886768	10886770	P-element_non-reference_ERS629860_retroseq_rp_1790	0	.
chr3R	11569236	11569238	P-element_non-reference_ERS629860_retroseq_rp_1812	0	.
chr3R	13877399	13877401	P-element_non-reference_ERS629860_retroseq_rp_1854	0	.
chr3R	16235769	16235771	P-element_non-reference_ERS629860_retroseq_rp_1886	0	.
chr3R	16349304	16349306	P-element_non-reference_ERS629860_retroseq_rp_1888	0	.
chr3R	19180610	19180612	P-element_non-reference_ERS629860_retroseq_rp_1920	0	.
chr3R	21060927	21060929	P-element_non-reference_ERS629860_retroseq_rp_1952	0	.
chr3R	21296540	21296542	P-element_non-reference_ERS629860_retroseq_rp_1957	0	.
chr3R	23345761	23345763	P-element_non-reference_ERS629860_retroseq_rp_1986	0	.
chr3R	24626575	24626577	P-element_non-reference_ERS629860_retroseq_rp_1993	0	.
chr4	156172	156174	P-element_non-reference_ERS629860_retroseq_rp_2072	0	.
chrX	1370878	1370880	P-element_non-reference_ERS629860_retroseq_rp_2110	0	.
chrX	1375457	1375459	P-element_non-reference_ERS629860_retroseq_rp_2111	0	.
chrX	2138399	2138401	P-element_non-reference_ERS629860_retroseq_rp_2123	0	.
chrX	3742988	3742990	P-element_non-reference_ERS629860_retroseq_rp_2144	0	.
chrX	4853289	4853291	P-element_non-reference_ERS629860_retroseq_rp_2160	0	.
chrX	6908331	6908333	P-element_non-reference_ERS629860_retroseq_rp_2186	0	.
chrX	7068230	7068232	P-element_non-reference_ERS629860_retroseq_rp_2193	0	.
chrX	10768278	10768280	P-element_non-reference_ERS629860_retroseq_rp_2230	0	.
chrX	11372968	11372970	P-element_non-reference_ERS629860_retroseq_rp_2238	0	.
chrX	14322142	14322144	P-element_non-reference_ERS629860_retroseq_rp_2270	0	.
chrX	15023939	15023941	P-element_non-reference_ERS629860_retroseq_rp_2292	0	.
chrX	15076750	15076752	P-element_non-reference_ERS629860_retroseq_rp_2293	0	.
chrX	16091557	16091559	P-element_non-reference_ERS629860_retroseq_rp_2310	0	.
chrX	17178794	17178796	P-element_non-reference_ERS629860_retroseq_rp_2322	0	.
chrX	17880155	17880157	P-element_non-reference_ERS629860_retroseq_rp_2330	0	.
chrX	19220648	19220650	P-element_non-reference_ERS629860_retroseq_rp_2346	0	.
chrX	19690436	19690438	P-element_non-reference_ERS629860_retroseq_rp_2352	0	.
chrX	22386525	22386527	P-element_non-reference_ERS629860_retroseq_rp_2409	0	.
