# Supplementary material for: Genomic analysis of P elements in natural populations of Drosophila melanogaster
Source: PeerJ. 2017 Sep 15;5:e3824. doi: 10.7717/peerj.3824 (PMC5602686; doi:10.7717/peerj.3824)
Supplement: File S2 — Zip archive of browser extensible data (BED) files of predicted P element locations in genome sequences from 50 isofemale strains and 6 pool-seq samples from three global regions. Each sample has four BED files corresponding to raw (*raw.bed) and filtered (*nonredundant.bed) output from TEMP and RetroSeq, respectively. BED files for seven isofemale strains from Bergman & Haddrill (2015) are included here that do not have GD data in Ignatenko et al. (2015) but are included in the pool-seq samples, allowing comparisons to be made between isofemale strains and pool-seq samples for the same set of strains. [file peerj-05-3824-s002.zip › bed_files/ERS629860_temp_nonredundant.bed]

track name="ERS629860_TEMP" description="ERS629860_TEMP"
chr2L	2079944	2079953	P-element_non-reference_ERS629860_temp_rp_396	0	-
chr2L	2808090	2808098	P-element_non-reference_ERS629860_temp_rp_471	0	-
chr2L	3580877	3580940	P-element_non-reference_ERS629860_temp_rp_556	0	+
chr2L	6611598	6611612	P-element_non-reference_ERS629860_temp_rp_873	0	-
chr2L	8740146	8740155	P-element_non-reference_ERS629860_temp_sr_1059	0	-
chr2L	9237505	9237513	P-element_non-reference_ERS629860_temp_sr_1111	0	+
chr2L	9495462	9495470	P-element_non-reference_ERS629860_temp_sr_1143	0	+
chr2L	13550119	13550127	P-element_non-reference_ERS629860_temp_sr_1610	0	-
chr2L	15333647	15333766	P-element_non-reference_ERS629860_temp_rp_1848	0	+
chr2L	15460446	15460459	P-element_non-reference_ERS629860_temp_sr_1855	0	+
chr2L	20797695	20797708	P-element_non-reference_ERS629860_temp_rp_2596	0	+
chr2R	6622252	6622570	P-element_non-reference_ERS629860_temp_rp_13321	0	-
chr2R	6992679	6992838	P-element_non-reference_ERS629860_temp_rp_13382	0	-
chr2R	7245905	7245914	P-element_non-reference_ERS629860_temp_sr_13417	0	+
chr2R	9414254	9414292	P-element_non-reference_ERS629860_temp_rp_13707	0	+
chr2R	10535038	10535081	P-element_non-reference_ERS629860_temp_rp_13851	0	-
chr2R	12185374	12185379	P-element_non-reference_ERS629860_temp_rp_14069	0	+
chr2R	12743323	12743330	P-element_non-reference_ERS629860_temp_rp_14124	0	-
chr2R	12780356	12780405	P-element_non-reference_ERS629860_temp_rp_14127	0	-
chr2R	13954117	13954151	P-element_non-reference_ERS629860_temp_rp_14266	0	+
chr2R	13990513	13990514	P-element_non-reference_ERS629860_temp_rp_14268	0	+
chr2R	17097544	17097569	P-element_non-reference_ERS629860_temp_rp_14649	0	-
chr2R	21076804	21076807	P-element_non-reference_ERS629860_temp_rp_15013	0	+
chr2R	24860574	24860583	P-element_non-reference_ERS629860_temp_rp_15390	0	+
chr3L	2151789	2151803	P-element_non-reference_ERS629860_temp_rp_15719	0	-
chr3L	8544323	8544513	P-element_non-reference_ERS629860_temp_rp_16388	0	+
chr3L	12081830	12081842	P-element_non-reference_ERS629860_temp_rp_16732	0	-
chr3L	18463142	18463151	P-element_non-reference_ERS629860_temp_rp_17385	0	-
chr3L	18627583	18627592	P-element_non-reference_ERS629860_temp_rp_17414	0	-
chr3L	18840468	18840505	P-element_non-reference_ERS629860_temp_rp_17447	0	+
chr3L	18840528	18840533	P-element_non-reference_ERS629860_temp_rp_17448	0	-
chr3L	20493902	20493910	P-element_non-reference_ERS629860_temp_sr_17692	0	-
chr3L	20949630	20949642	P-element_non-reference_ERS629860_temp_sr_17751	0	+
chr3R	4806464	4806475	P-element_non-reference_ERS629860_temp_sr_30655	0	+
chr3R	5669367	5669376	P-element_non-reference_ERS629860_temp_sr_30776	0	-
chr3R	7103428	7103438	P-element_non-reference_ERS629860_temp_sr_30969	0	-
chr3R	10886762	10886772	P-element_non-reference_ERS629860_temp_sr_31424	0	+
chr3R	11569164	11569167	P-element_non-reference_ERS629860_temp_rp_31517	0	+
chr3R	13877337	13877346	P-element_non-reference_ERS629860_temp_sr_31808	0	+
chr3R	16235673	16235683	P-element_non-reference_ERS629860_temp_sr_32060	0	-
chr3R	16349266	16349274	P-element_non-reference_ERS629860_temp_sr_32072	0	-
chr3R	19180657	19180665	P-element_non-reference_ERS629860_temp_sr_32402	0	-
chr3R	21296506	21296545	P-element_non-reference_ERS629860_temp_rp_32615	0	-
chr3R	23345763	23345851	P-element_non-reference_ERS629860_temp_rp_32841	0	+
chr3R	23345796	23345804	P-element_non-reference_ERS629860_temp_sr_32842	0	-
chr3R	24626532	24626546	P-element_non-reference_ERS629860_temp_rp_32978	0	+
chrX	1370886	1370895	P-element_non-reference_ERS629860_temp_sr_35335	0	-
chrX	1375523	1375535	P-element_non-reference_ERS629860_temp_rp_35336	0	-
chrX	2138421	2138431	P-element_non-reference_ERS629860_temp_sr_35434	0	-
chrX	3742866	3742898	P-element_non-reference_ERS629860_temp_rp_35636	0	-
chrX	4853201	4853243	P-element_non-reference_ERS629860_temp_rp_35814	0	+
chrX	6908228	6908338	P-element_non-reference_ERS629860_temp_rp_36128	0	+
chrX	7068234	7068242	P-element_non-reference_ERS629860_temp_sr_36176	0	-
chrX	10768303	10768311	P-element_non-reference_ERS629860_temp_sr_36834	0	+
chrX	11372983	11372991	P-element_non-reference_ERS629860_temp_sr_36959	0	-
chrX	14322086	14322145	P-element_non-reference_ERS629860_temp_rp_37423	0	+
chrX	15023891	15023904	P-element_non-reference_ERS629860_temp_rp_37536	0	-
chrX	16091598	16091607	P-element_non-reference_ERS629860_temp_sr_37673	0	-
chrX	17178856	17178864	P-element_non-reference_ERS629860_temp_sr_37797	0	-
chrX	17880098	17880108	P-element_non-reference_ERS629860_temp_sr_37893	0	-
chrX	19220575	19220584	P-element_non-reference_ERS629860_temp_rp_38065	0	+
chrX	19690270	19690280	P-element_non-reference_ERS629860_temp_rp_38124	0	+
chrX	19690431	19690441	P-element_non-reference_ERS629860_temp_rp_38125	0	-
