# Supplementary material for: Genomic analysis of P elements in natural populations of Drosophila melanogaster
Source: PeerJ. 2017 Sep 15;5:e3824. doi: 10.7717/peerj.3824 (PMC5602686; doi:10.7717/peerj.3824)
Supplement: File S2 — Zip archive of browser extensible data (BED) files of predicted P element locations in genome sequences from 50 isofemale strains and 6 pool-seq samples from three global regions. Each sample has four BED files corresponding to raw (*raw.bed) and filtered (*nonredundant.bed) output from TEMP and RetroSeq, respectively. BED files for seven isofemale strains from Bergman & Haddrill (2015) are included here that do not have GD data in Ignatenko et al. (2015) but are included in the pool-seq samples, allowing comparisons to be made between isofemale strains and pool-seq samples for the same set of strains. [file peerj-05-3824-s002.zip › bed_files/ERS629860_temp_raw.bed]

track name="ERS629860_TEMP" description="ERS629860_TEMP"
chr2L	714842	715324	P-element_non-reference_ERS629860_temp_rp_267	0	+
chr2L	2079944	2079953	P-element_non-reference_ERS629860_temp_rp_396	0	-
chr2L	2807922	2808097	P-element_non-reference_ERS629860_temp_rp_470	0	+
chr2L	2808090	2808098	P-element_non-reference_ERS629860_temp_rp_471	0	-
chr2L	3303324	3303430	P-element_non-reference_ERS629860_temp_rp_528	0	+
chr2L	3354959	3354969	P-element_non-reference_ERS629860_temp_rp_537	0	+
chr2L	3580877	3580940	P-element_non-reference_ERS629860_temp_rp_556	0	+
chr2L	5698042	5698524	P-element_non-reference_ERS629860_temp_rp_773	0	+
chr2L	6611598	6611612	P-element_non-reference_ERS629860_temp_rp_873	0	-
chr2L	7277178	7277397	P-element_non-reference_ERS629860_temp_rp_926	0	+
chr2L	7460283	7460765	P-element_non-reference_ERS629860_temp_rp_948	0	-
chr2L	8740146	8740155	P-element_non-reference_ERS629860_temp_sr_1059	0	-
chr2L	9237505	9237513	P-element_non-reference_ERS629860_temp_sr_1111	0	+
chr2L	9495462	9495470	P-element_non-reference_ERS629860_temp_sr_1142	0	-
chr2L	9495462	9495470	P-element_non-reference_ERS629860_temp_sr_1143	0	+
chr2L	9497672	9497699	P-element_non-reference_ERS629860_temp_rp_1144	0	-
chr2L	10571160	10571642	P-element_non-reference_ERS629860_temp_rp_1238	0	-
chr2L	13550119	13550127	P-element_non-reference_ERS629860_temp_sr_1610	0	-
chr2L	13584446	13584928	P-element_non-reference_ERS629860_temp_rp_1623	0	+
chr2L	14234091	14234124	P-element_non-reference_ERS629860_temp_rp_1697	0	+
chr2L	15333647	15333766	P-element_non-reference_ERS629860_temp_rp_1848	0	+
chr2L	15460446	15460459	P-element_non-reference_ERS629860_temp_sr_1855	0	+
chr2L	19134060	19134166	P-element_non-reference_ERS629860_temp_rp_2255	0	+
chr2L	19812719	19813201	P-element_non-reference_ERS629860_temp_rp_2345	0	+
chr2L	20205071	20205169	P-element_non-reference_ERS629860_temp_rp_2474	0	+
chr2L	20489604	20490086	P-element_non-reference_ERS629860_temp_rp_2543	0	-
chr2L	20797695	20797708	P-element_non-reference_ERS629860_temp_rp_2596	0	+
chr2L	21653251	21653733	P-element_non-reference_ERS629860_temp_rp_2980	0	-
chr2R	6622252	6622570	P-element_non-reference_ERS629860_temp_rp_13321	0	-
chr2R	6992679	6992838	P-element_non-reference_ERS629860_temp_rp_13382	0	-
chr2R	7245905	7245914	P-element_non-reference_ERS629860_temp_sr_13417	0	+
chr2R	8341371	8341377	P-element_non-reference_ERS629860_temp_rp_13557	0	-
chr2R	8600378	8600860	P-element_non-reference_ERS629860_temp_rp_13609	0	+
chr2R	8668466	8668948	P-element_non-reference_ERS629860_temp_rp_13617	0	+
chr2R	8668928	8669410	P-element_non-reference_ERS629860_temp_rp_13618	0	-
chr2R	9414254	9414292	P-element_non-reference_ERS629860_temp_rp_13707	0	+
chr2R	10535038	10535081	P-element_non-reference_ERS629860_temp_rp_13851	0	-
chr2R	10541459	10541861	P-element_non-reference_ERS629860_temp_rp_13855	0	+
chr2R	11169427	11169909	P-element_non-reference_ERS629860_temp_rp_13950	0	+
chr2R	11397769	11397984	P-element_non-reference_ERS629860_temp_rp_13987	0	-
chr2R	12185374	12185379	P-element_non-reference_ERS629860_temp_rp_14069	0	+
chr2R	12188194	12188676	P-element_non-reference_ERS629860_temp_rp_14073	0	+
chr2R	12743323	12743330	P-element_non-reference_ERS629860_temp_rp_14124	0	-
chr2R	12780356	12780405	P-element_non-reference_ERS629860_temp_rp_14127	0	-
chr2R	13954117	13954151	P-element_non-reference_ERS629860_temp_rp_14266	0	+
chr2R	13990513	13990514	P-element_non-reference_ERS629860_temp_rp_14268	0	+
chr2R	16080203	16080685	P-element_non-reference_ERS629860_temp_rp_14547	0	-
chr2R	16742784	16743266	P-element_non-reference_ERS629860_temp_rp_14613	0	+
chr2R	16829042	16829051	P-element_non-reference_ERS629860_temp_sr_14619	0	+
chr2R	16829042	16829051	P-element_non-reference_ERS629860_temp_sr_14620	0	-
chr2R	17097544	17097569	P-element_non-reference_ERS629860_temp_rp_14649	0	-
chr2R	17288510	17288992	P-element_non-reference_ERS629860_temp_rp_14662	0	-
chr2R	21076804	21076807	P-element_non-reference_ERS629860_temp_rp_15013	0	+
chr2R	23092270	23092752	P-element_non-reference_ERS629860_temp_rp_15211	0	+
chr2R	24860574	24860583	P-element_non-reference_ERS629860_temp_rp_15390	0	+
chr3L	708019	708501	P-element_non-reference_ERS629860_temp_rp_15599	0	-
chr3L	959237	959819	P-element_non-reference_ERS629860_temp_rp_15628	0	-
chr3L	2151789	2151803	P-element_non-reference_ERS629860_temp_rp_15719	0	-
chr3L	5698592	5699074	P-element_non-reference_ERS629860_temp_rp_16073	0	+
chr3L	7155995	7156477	P-element_non-reference_ERS629860_temp_rp_16231	0	-
chr3L	8544323	8544513	P-element_non-reference_ERS629860_temp_rp_16388	0	+
chr3L	9065650	9066132	P-element_non-reference_ERS629860_temp_rp_16430	0	+
chr3L	12081830	12081842	P-element_non-reference_ERS629860_temp_rp_16732	0	-
chr3L	13103022	13103504	P-element_non-reference_ERS629860_temp_rp_16820	0	+
chr3L	14358229	14358711	P-element_non-reference_ERS629860_temp_rp_16932	0	-
chr3L	17634465	17634947	P-element_non-reference_ERS629860_temp_rp_17282	0	+
chr3L	18463142	18463151	P-element_non-reference_ERS629860_temp_rp_17385	0	-
chr3L	18627583	18627592	P-element_non-reference_ERS629860_temp_rp_17414	0	-
chr3L	18840468	18840505	P-element_non-reference_ERS629860_temp_rp_17447	0	+
chr3L	18840528	18840533	P-element_non-reference_ERS629860_temp_rp_17448	0	-
chr3L	20487094	20487576	P-element_non-reference_ERS629860_temp_rp_17690	0	-
chr3L	20493902	20493910	P-element_non-reference_ERS629860_temp_sr_17692	0	-
chr3L	20949630	20949642	P-element_non-reference_ERS629860_temp_sr_17751	0	+
chr3L	21047837	21047890	P-element_non-reference_ERS629860_temp_rp_17766	0	+
chr3R	3367844	3368326	P-element_non-reference_ERS629860_temp_rp_29273	0	-
chr3R	4186990	4187472	P-element_non-reference_ERS629860_temp_rp_30351	0	-
chr3R	4187475	4187957	P-element_non-reference_ERS629860_temp_rp_30352	0	+
chr3R	4553380	4553862	P-element_non-reference_ERS629860_temp_rp_30528	0	-
chr3R	4702272	4702754	P-element_non-reference_ERS629860_temp_rp_30624	0	-
chr3R	4806464	4806475	P-element_non-reference_ERS629860_temp_sr_30655	0	+
chr3R	5669367	5669376	P-element_non-reference_ERS629860_temp_sr_30776	0	-
chr3R	6887501	6887983	P-element_non-reference_ERS629860_temp_rp_30934	0	-
chr3R	7103428	7103438	P-element_non-reference_ERS629860_temp_sr_30969	0	-
chr3R	8090559	8090567	P-element_non-reference_ERS629860_temp_sr_31116	0	+
chr3R	8093562	8094044	P-element_non-reference_ERS629860_temp_rp_31117	0	+
chr3R	8124741	8125223	P-element_non-reference_ERS629860_temp_rp_31122	0	+
chr3R	9022997	9023479	P-element_non-reference_ERS629860_temp_rp_31217	0	-
chr3R	10886762	10886772	P-element_non-reference_ERS629860_temp_sr_31424	0	+
chr3R	11569164	11569167	P-element_non-reference_ERS629860_temp_rp_31517	0	+
chr3R	11958181	11958663	P-element_non-reference_ERS629860_temp_rp_31549	0	+
chr3R	13794987	13795469	P-element_non-reference_ERS629860_temp_rp_31799	0	-
chr3R	13877337	13877346	P-element_non-reference_ERS629860_temp_sr_31808	0	+
chr3R	16235673	16235683	P-element_non-reference_ERS629860_temp_sr_32060	0	-
chr3R	16349266	16349274	P-element_non-reference_ERS629860_temp_sr_32072	0	-
chr3R	17857740	17858222	P-element_non-reference_ERS629860_temp_rp_32216	0	+
chr3R	19157558	19158040	P-element_non-reference_ERS629860_temp_rp_32398	0	-
chr3R	19180657	19180665	P-element_non-reference_ERS629860_temp_sr_32402	0	-
chr3R	21060900	21060912	P-element_non-reference_ERS629860_temp_sr_32589	0	+
chr3R	21060900	21060912	P-element_non-reference_ERS629860_temp_sr_32590	0	-
chr3R	21296506	21296545	P-element_non-reference_ERS629860_temp_rp_32615	0	-
chr3R	23345763	23345851	P-element_non-reference_ERS629860_temp_rp_32841	0	+
chr3R	23345796	23345804	P-element_non-reference_ERS629860_temp_sr_32842	0	-
chr3R	24626532	24626546	P-element_non-reference_ERS629860_temp_rp_32978	0	+
chr3R	27581160	27581642	P-element_non-reference_ERS629860_temp_rp_33223	0	+
chr3R	30491898	30492380	P-element_non-reference_ERS629860_temp_rp_33514	0	+
chr3R	32072472	32072954	P-element_non-reference_ERS629860_temp_rp_33701	0	-
chr4	156224	156286	P-element_non-reference_ERS629860_temp_rp_33832	0	-
chr4	1111592	1112074	P-element_non-reference_ERS629860_temp_rp_34616	0	-
chrM	5156	5638	P-element_non-reference_ERS629860_temp_rp_34894	0	+
chrX	1370886	1370895	P-element_non-reference_ERS629860_temp_sr_35335	0	-
chrX	1375523	1375535	P-element_non-reference_ERS629860_temp_rp_35336	0	-
chrX	2138421	2138431	P-element_non-reference_ERS629860_temp_sr_35434	0	-
chrX	3742866	3742898	P-element_non-reference_ERS629860_temp_rp_35636	0	-
chrX	4853201	4853243	P-element_non-reference_ERS629860_temp_rp_35814	0	+
chrX	6908228	6908338	P-element_non-reference_ERS629860_temp_rp_36128	0	+
chrX	7068234	7068242	P-element_non-reference_ERS629860_temp_sr_36176	0	-
chrX	10504090	10504572	P-element_non-reference_ERS629860_temp_rp_36782	0	+
chrX	10768303	10768311	P-element_non-reference_ERS629860_temp_sr_36834	0	+
chrX	11372983	11372991	P-element_non-reference_ERS629860_temp_sr_36959	0	-
chrX	13433040	13433522	P-element_non-reference_ERS629860_temp_rp_37303	0	-
chrX	14322086	14322145	P-element_non-reference_ERS629860_temp_rp_37423	0	+
chrX	15023891	15023904	P-element_non-reference_ERS629860_temp_rp_37536	0	-
chrX	15076729	15077211	P-element_non-reference_ERS629860_temp_rp_37547	0	-
chrX	16091598	16091607	P-element_non-reference_ERS629860_temp_sr_37673	0	-
chrX	16590906	16591388	P-element_non-reference_ERS629860_temp_rp_37729	0	-
chrX	16866144	16866626	P-element_non-reference_ERS629860_temp_rp_37756	0	-
chrX	17178856	17178864	P-element_non-reference_ERS629860_temp_sr_37797	0	-
chrX	17880098	17880108	P-element_non-reference_ERS629860_temp_sr_37893	0	-
chrX	17911342	17911824	P-element_non-reference_ERS629860_temp_rp_37899	0	+
chrX	19220575	19220584	P-element_non-reference_ERS629860_temp_rp_38065	0	+
chrX	19690270	19690280	P-element_non-reference_ERS629860_temp_rp_38124	0	+
chrX	19690431	19690441	P-element_non-reference_ERS629860_temp_rp_38125	0	-
chrX	22386269	22386751	P-element_non-reference_ERS629860_temp_rp_39492	0	-
chrY	1641941	1642423	P-element_non-reference_ERS629860_temp_rp_42518	0	-
