# Supplementary material for: Genomic analysis of P elements in natural populations of Drosophila melanogaster
Source: PeerJ. 2017 Sep 15;5:e3824. doi: 10.7717/peerj.3824 (PMC5602686; doi:10.7717/peerj.3824)
Supplement: File S2 — Zip archive of browser extensible data (BED) files of predicted P element locations in genome sequences from 50 isofemale strains and 6 pool-seq samples from three global regions. Each sample has four BED files corresponding to raw (*raw.bed) and filtered (*nonredundant.bed) output from TEMP and RetroSeq, respectively. BED files for seven isofemale strains from Bergman & Haddrill (2015) are included here that do not have GD data in Ignatenko et al. (2015) but are included in the pool-seq samples, allowing comparisons to be made between isofemale strains and pool-seq samples for the same set of strains. [file peerj-05-3824-s002.zip › bed_files/ERS629861_retroseq_nonredundant.bed]

track name="ERS629861_RetroSeq" description="ERS629861_RetroSeq"
chr2L	1737451	1737453	P-element_non-reference_ERS629861_retroseq_rp_27	0	.
chr2L	2178754	2178756	P-element_non-reference_ERS629861_retroseq_rp_35	0	.
chr2L	2242287	2242289	P-element_non-reference_ERS629861_retroseq_rp_36	0	.
chr2L	3478369	3478371	P-element_non-reference_ERS629861_retroseq_rp_58	0	.
chr2L	3658438	3658440	P-element_non-reference_ERS629861_retroseq_rp_60	0	.
chr2L	4892163	4892165	P-element_non-reference_ERS629861_retroseq_rp_81	0	.
chr2L	6479552	6479554	P-element_non-reference_ERS629861_retroseq_rp_105	0	.
chr2L	8088225	8088227	P-element_non-reference_ERS629861_retroseq_rp_128	0	.
chr2L	8825200	8825202	P-element_non-reference_ERS629861_retroseq_rp_143	0	.
chr2L	9763518	9763520	P-element_non-reference_ERS629861_retroseq_rp_162	0	.
chr2L	15333652	15333654	P-element_non-reference_ERS629861_retroseq_rp_273	0	.
chr2L	16286696	16286698	P-element_non-reference_ERS629861_retroseq_rp_294	0	.
chr2L	19580325	19580327	P-element_non-reference_ERS629861_retroseq_rp_356	0	.
chr2R	6501887	6501889	P-element_non-reference_ERS629861_retroseq_rp_697	0	.
chr2R	6740709	6740711	P-element_non-reference_ERS629861_retroseq_rp_700	0	.
chr2R	6757380	6757382	P-element_non-reference_ERS629861_retroseq_rp_701	0	.
chr2R	8671963	8671965	P-element_non-reference_ERS629861_retroseq_rp_744	0	.
chr2R	9424113	9424115	P-element_non-reference_ERS629861_retroseq_rp_753	0	.
chr2R	9712201	9712203	P-element_non-reference_ERS629861_retroseq_rp_762	0	.
chr2R	10541785	10541787	P-element_non-reference_ERS629861_retroseq_rp_783	0	.
chr2R	13219334	13219336	P-element_non-reference_ERS629861_retroseq_rp_819	0	.
chr2R	14575879	14575881	P-element_non-reference_ERS629861_retroseq_rp_848	0	.
chr2R	16386439	16386441	P-element_non-reference_ERS629861_retroseq_rp_875	0	.
chr2R	17097514	17097516	P-element_non-reference_ERS629861_retroseq_rp_886	0	.
chr2R	17261875	17261877	P-element_non-reference_ERS629861_retroseq_rp_888	0	.
chr2R	18515058	18515060	P-element_non-reference_ERS629861_retroseq_rp_903	0	.
chr3L	1967806	1967808	P-element_non-reference_ERS629861_retroseq_rp_1035	0	.
chr3L	4283839	4283841	P-element_non-reference_ERS629861_retroseq_rp_1079	0	.
chr3L	4532950	4532952	P-element_non-reference_ERS629861_retroseq_rp_1082	0	.
chr3L	9462558	9462560	P-element_non-reference_ERS629861_retroseq_rp_1155	0	.
chr3L	9505870	9505872	P-element_non-reference_ERS629861_retroseq_rp_1156	0	.
chr3L	11008966	11008968	P-element_non-reference_ERS629861_retroseq_rp_1163	0	.
chr3L	11070489	11070491	P-element_non-reference_ERS629861_retroseq_rp_1164	0	.
chr3L	11587737	11587739	P-element_non-reference_ERS629861_retroseq_rp_1172	0	.
chr3L	14427481	14427483	P-element_non-reference_ERS629861_retroseq_rp_1233	0	.
chr3L	14969250	14969252	P-element_non-reference_ERS629861_retroseq_rp_1246	0	.
chr3L	19635728	19635730	P-element_non-reference_ERS629861_retroseq_rp_1375	0	.
chr3L	20401836	20401838	P-element_non-reference_ERS629861_retroseq_rp_1390	0	.
chr3R	4558420	4558422	P-element_non-reference_ERS629861_retroseq_rp_1711	0	.
chr3R	8250429	8250431	P-element_non-reference_ERS629861_retroseq_rp_1802	0	.
chr3R	9047794	9047796	P-element_non-reference_ERS629861_retroseq_rp_1822	0	.
chr3R	9226780	9226782	P-element_non-reference_ERS629861_retroseq_rp_1828	0	.
chr3R	15374579	15374581	P-element_non-reference_ERS629861_retroseq_rp_1958	0	.
chr3R	19861319	19861321	P-element_non-reference_ERS629861_retroseq_rp_2040	0	.
chr3R	21633776	21633778	P-element_non-reference_ERS629861_retroseq_rp_2069	0	.
chr3R	26798995	26798997	P-element_non-reference_ERS629861_retroseq_rp_2140	0	.
chr3R	27906036	27906038	P-element_non-reference_ERS629861_retroseq_rp_2160	0	.
chr3R	29250482	29250484	P-element_non-reference_ERS629861_retroseq_rp_2177	0	.
chr3R	29345446	29345448	P-element_non-reference_ERS629861_retroseq_rp_2178	0	.
chr3R	29765955	29765957	P-element_non-reference_ERS629861_retroseq_rp_2184	0	.
chr3R	30883612	30883614	P-element_non-reference_ERS629861_retroseq_rp_2195	0	.
chrX	1135196	1135198	P-element_non-reference_ERS629861_retroseq_rp_2248	0	.
chrX	1484711	1484713	P-element_non-reference_ERS629861_retroseq_rp_2254	0	.
chrX	1899531	1899533	P-element_non-reference_ERS629861_retroseq_rp_2257	0	.
chrX	2297545	2297547	P-element_non-reference_ERS629861_retroseq_rp_2259	0	.
chrX	3744592	3744594	P-element_non-reference_ERS629861_retroseq_rp_2283	0	.
chrX	4937067	4937069	P-element_non-reference_ERS629861_retroseq_rp_2288	0	.
chrX	5616606	5616608	P-element_non-reference_ERS629861_retroseq_rp_2295	0	.
chrX	6908278	6908280	P-element_non-reference_ERS629861_retroseq_rp_2322	0	.
chrX	9305870	9305872	P-element_non-reference_ERS629861_retroseq_rp_2346	0	.
chrX	16150708	16150710	P-element_non-reference_ERS629861_retroseq_rp_2440	0	.
chrX	16652253	16652255	P-element_non-reference_ERS629861_retroseq_rp_2446	0	.
chrX	18534595	18534597	P-element_non-reference_ERS629861_retroseq_rp_2473	0	.
chrX	19361341	19361343	P-element_non-reference_ERS629861_retroseq_rp_2486	0	.
chrX	19887098	19887100	P-element_non-reference_ERS629861_retroseq_rp_2495	0	.
chrX	20330506	20330508	P-element_non-reference_ERS629861_retroseq_rp_2506	0	.
chrX	20448734	20448736	P-element_non-reference_ERS629861_retroseq_rp_2508	0	.
chrX	20925323	20925325	P-element_non-reference_ERS629861_retroseq_rp_2511	0	.
