# Supplementary material for: Genomic analysis of P elements in natural populations of Drosophila melanogaster
Source: PeerJ. 2017 Sep 15;5:e3824. doi: 10.7717/peerj.3824 (PMC5602686; doi:10.7717/peerj.3824)
Supplement: File S2 — Zip archive of browser extensible data (BED) files of predicted P element locations in genome sequences from 50 isofemale strains and 6 pool-seq samples from three global regions. Each sample has four BED files corresponding to raw (*raw.bed) and filtered (*nonredundant.bed) output from TEMP and RetroSeq, respectively. BED files for seven isofemale strains from Bergman & Haddrill (2015) are included here that do not have GD data in Ignatenko et al. (2015) but are included in the pool-seq samples, allowing comparisons to be made between isofemale strains and pool-seq samples for the same set of strains. [file peerj-05-3824-s002.zip › bed_files/ERS629861_temp_nonredundant.bed]

track name="ERS629861_TEMP" description="ERS629861_TEMP"
chr2L	1737423	1737432	P-element_non-reference_ERS629861_temp_sr_373	0	-
chr2L	2178757	2178766	P-element_non-reference_ERS629861_temp_sr_419	0	-
chr2L	2242280	2242288	P-element_non-reference_ERS629861_temp_sr_425	0	+
chr2L	3478299	3478307	P-element_non-reference_ERS629861_temp_sr_574	0	+
chr2L	3658440	3658451	P-element_non-reference_ERS629861_temp_rp_590	0	+
chr2L	4892090	4892100	P-element_non-reference_ERS629861_temp_rp_694	0	+
chr2L	6479495	6479506	P-element_non-reference_ERS629861_temp_rp_871	0	-
chr2L	8088186	8088194	P-element_non-reference_ERS629861_temp_sr_1020	0	-
chr2L	8825119	8825210	P-element_non-reference_ERS629861_temp_rp_1088	0	+
chr2L	9763525	9763533	P-element_non-reference_ERS629861_temp_sr_1187	0	-
chr2L	15333603	15333664	P-element_non-reference_ERS629861_temp_rp_1807	0	+
chr2L	16286705	16286753	P-element_non-reference_ERS629861_temp_rp_1921	0	-
chr2L	19580357	19580365	P-element_non-reference_ERS629861_temp_sr_2278	0	+
chr2R	6501893	6501901	P-element_non-reference_ERS629861_temp_rp_13379	0	-
chr2R	6740688	6740699	P-element_non-reference_ERS629861_temp_sr_13410	0	+
chr2R	6757368	6757409	P-element_non-reference_ERS629861_temp_rp_13415	0	+
chr2R	8671964	8671977	P-element_non-reference_ERS629861_temp_rp_13667	0	+
chr2R	9424110	9424118	P-element_non-reference_ERS629861_temp_sr_13733	0	-
chr2R	9712201	9712210	P-element_non-reference_ERS629861_temp_rp_13763	0	+
chr2R	10541708	10541762	P-element_non-reference_ERS629861_temp_rp_13893	0	+
chr2R	13219341	13219354	P-element_non-reference_ERS629861_temp_sr_14204	0	+
chr2R	14575814	14575818	P-element_non-reference_ERS629861_temp_rp_14394	0	-
chr2R	16386448	16386456	P-element_non-reference_ERS629861_temp_sr_14590	0	+
chr2R	17097550	17097558	P-element_non-reference_ERS629861_temp_sr_14645	0	-
chr2R	17261843	17261902	P-element_non-reference_ERS629861_temp_rp_14654	0	-
chr2R	18514964	18514972	P-element_non-reference_ERS629861_temp_sr_14788	0	-
chr3L	1967743	1967757	P-element_non-reference_ERS629861_temp_sr_15715	0	+
chr3L	4283811	4283876	P-element_non-reference_ERS629861_temp_rp_15981	0	-
chr3L	4532967	4532975	P-element_non-reference_ERS629861_temp_sr_16004	0	+
chr3L	9462569	9462593	P-element_non-reference_ERS629861_temp_rp_16536	0	-
chr3L	9505859	9505869	P-element_non-reference_ERS629861_temp_sr_16541	0	-
chr3L	11008942	11008952	P-element_non-reference_ERS629861_temp_sr_16691	0	+
chr3L	11070537	11070545	P-element_non-reference_ERS629861_temp_sr_16700	0	-
chr3L	11587787	11587796	P-element_non-reference_ERS629861_temp_sr_16757	0	+
chr3L	14427535	14427551	P-element_non-reference_ERS629861_temp_rp_17050	0	-
chr3L	14969130	14969139	P-element_non-reference_ERS629861_temp_sr_17111	0	+
chr3L	19635660	19635672	P-element_non-reference_ERS629861_temp_rp_17693	0	-
chr3L	20401775	20401776	P-element_non-reference_ERS629861_temp_rp_17823	0	+
chr3R	4558328	4558341	P-element_non-reference_ERS629861_temp_sr_30749	0	+
chr3R	8250413	8250421	P-element_non-reference_ERS629861_temp_sr_31418	0	+
chr3R	9047822	9047825	P-element_non-reference_ERS629861_temp_rp_31502	0	+
chr3R	9226797	9226828	P-element_non-reference_ERS629861_temp_rp_31521	0	-
chr3R	15374602	15374631	P-element_non-reference_ERS629861_temp_rp_32235	0	+
chr3R	19861285	19861293	P-element_non-reference_ERS629861_temp_sr_32765	0	+
chr3R	21633688	21633745	P-element_non-reference_ERS629861_temp_rp_32964	0	-
chr3R	26798981	26798989	P-element_non-reference_ERS629861_temp_sr_33522	0	-
chr3R	27905975	27905998	P-element_non-reference_ERS629861_temp_rp_33613	0	+
chr3R	29250483	29250491	P-element_non-reference_ERS629861_temp_sr_33751	0	+
chr3R	29345422	29345431	P-element_non-reference_ERS629861_temp_rp_33756	0	+
chr3R	29765966	29766029	P-element_non-reference_ERS629861_temp_rp_33801	0	-
chr3R	30883555	30883563	P-element_non-reference_ERS629861_temp_sr_33914	0	+
chrX	1135042	1135051	P-element_non-reference_ERS629861_temp_sr_35635	0	-
chrX	1484728	1484736	P-element_non-reference_ERS629861_temp_sr_35684	0	-
chrX	1899536	1899544	P-element_non-reference_ERS629861_temp_sr_35737	0	-
chrX	2297552	2297563	P-element_non-reference_ERS629861_temp_rp_35780	0	+
chrX	3744593	3744603	P-element_non-reference_ERS629861_temp_sr_35984	0	+
chrX	4937006	4937014	P-element_non-reference_ERS629861_temp_sr_36159	0	+
chrX	5616556	5616586	P-element_non-reference_ERS629861_temp_rp_36282	0	+
chrX	6908280	6908288	P-element_non-reference_ERS629861_temp_sr_36462	0	-
chrX	18534573	18534581	P-element_non-reference_ERS629861_temp_sr_38264	0	+
chrX	19887117	19887128	P-element_non-reference_ERS629861_temp_sr_38462	0	-
chrX	20330572	20330579	P-element_non-reference_ERS629861_temp_rp_38612	0	-
chrX	20448715	20448728	P-element_non-reference_ERS629861_temp_rp_38649	0	+
chrX	20925257	20925270	P-element_non-reference_ERS629861_temp_rp_38749	0	+
