# Supplementary material for: Genomic analysis of P elements in natural populations of Drosophila melanogaster
Source: PeerJ. 2017 Sep 15;5:e3824. doi: 10.7717/peerj.3824 (PMC5602686; doi:10.7717/peerj.3824)
Supplement: File S2 — Zip archive of browser extensible data (BED) files of predicted P element locations in genome sequences from 50 isofemale strains and 6 pool-seq samples from three global regions. Each sample has four BED files corresponding to raw (*raw.bed) and filtered (*nonredundant.bed) output from TEMP and RetroSeq, respectively. BED files for seven isofemale strains from Bergman & Haddrill (2015) are included here that do not have GD data in Ignatenko et al. (2015) but are included in the pool-seq samples, allowing comparisons to be made between isofemale strains and pool-seq samples for the same set of strains. [file peerj-05-3824-s002.zip › bed_files/ERS629862_retroseq_raw.bed]

track name="ERS629862_RetroSeq" description="ERS629862_RetroSeq"
chr2L	5973	5975	P-element_non-reference_ERS629862_retroseq_rp_6	0	.
chr2L	826708	826710	P-element_non-reference_ERS629862_retroseq_rp_15	0	.
chr2L	2221885	2221887	P-element_non-reference_ERS629862_retroseq_rp_23	0	.
chr2L	2862435	2862437	P-element_non-reference_ERS629862_retroseq_rp_38	0	.
chr2L	4967918	4967920	P-element_non-reference_ERS629862_retroseq_rp_63	0	.
chr2L	5024867	5024869	P-element_non-reference_ERS629862_retroseq_rp_64	0	.
chr2L	7576593	7576595	P-element_non-reference_ERS629862_retroseq_rp_91	0	.
chr2L	7799891	7799893	P-element_non-reference_ERS629862_retroseq_rp_94	0	.
chr2L	8522007	8522009	P-element_non-reference_ERS629862_retroseq_rp_102	0	.
chr2L	13512935	13512937	P-element_non-reference_ERS629862_retroseq_rp_165	0	.
chr2L	15332811	15332813	P-element_non-reference_ERS629862_retroseq_rp_196	0	.
chr2L	18823506	18823508	P-element_non-reference_ERS629862_retroseq_rp_254	0	.
chr2L	19133802	19133804	P-element_non-reference_ERS629862_retroseq_rp_260	0	.
chr2L	20104725	20104727	P-element_non-reference_ERS629862_retroseq_rp_277	0	.
chr2L	20120504	20120506	P-element_non-reference_ERS629862_retroseq_rp_281	0	.
chr2L	20561755	20561757	P-element_non-reference_ERS629862_retroseq_rp_299	0	.
chr2L	20716234	20716236	P-element_non-reference_ERS629862_retroseq_rp_301	0	.
chr2L	21310800	21310802	P-element_non-reference_ERS629862_retroseq_rp_310	0	.
chr2R	6501971	6501973	P-element_non-reference_ERS629862_retroseq_rp_605	0	.
chr2R	7665810	7665812	P-element_non-reference_ERS629862_retroseq_rp_626	0	.
chr2R	9284402	9284404	P-element_non-reference_ERS629862_retroseq_rp_658	0	.
chr2R	9875441	9875443	P-element_non-reference_ERS629862_retroseq_rp_666	0	.
chr2R	9965064	9965066	P-element_non-reference_ERS629862_retroseq_rp_670	0	.
chr2R	13719453	13719455	P-element_non-reference_ERS629862_retroseq_rp_726	0	.
chr2R	18288789	18288791	P-element_non-reference_ERS629862_retroseq_rp_782	0	.
chr2R	20582712	20582714	P-element_non-reference_ERS629862_retroseq_rp_822	0	.
chr2R	21497590	21497592	P-element_non-reference_ERS629862_retroseq_rp_838	0	.
chr2R	22803400	22803402	P-element_non-reference_ERS629862_retroseq_rp_858	0	.
chr3L	1335774	1335776	P-element_non-reference_ERS629862_retroseq_rp_896	0	.
chr3L	5765994	5765996	P-element_non-reference_ERS629862_retroseq_rp_946	0	.
chr3L	6268549	6268551	P-element_non-reference_ERS629862_retroseq_rp_956	0	.
chr3L	10663321	10663323	P-element_non-reference_ERS629862_retroseq_rp_1039	0	.
chr3L	11123239	11123241	P-element_non-reference_ERS629862_retroseq_rp_1042	0	.
chr3L	11684808	11684810	P-element_non-reference_ERS629862_retroseq_rp_1050	0	.
chr3L	12271341	12271343	P-element_non-reference_ERS629862_retroseq_rp_1064	0	.
chr3L	14759036	14759038	P-element_non-reference_ERS629862_retroseq_rp_1104	0	.
chr3L	15141544	15141546	P-element_non-reference_ERS629862_retroseq_rp_1116	0	.
chr3L	16393661	16393663	P-element_non-reference_ERS629862_retroseq_rp_1138	0	.
chr3L	16714014	16714016	P-element_non-reference_ERS629862_retroseq_rp_1142	0	.
chr3L	17658550	17658552	P-element_non-reference_ERS629862_retroseq_rp_1157	0	.
chr3L	18105832	18105834	P-element_non-reference_ERS629862_retroseq_rp_1165	0	.
chr3L	19087233	19087235	P-element_non-reference_ERS629862_retroseq_rp_1184	0	.
chr3L	21210215	21210217	P-element_non-reference_ERS629862_retroseq_rp_1225	0	.
chr3L	22461096	22461098	P-element_non-reference_ERS629862_retroseq_rp_1248	0	.
chr3L	23526221	23526223	P-element_non-reference_ERS629862_retroseq_rp_1279	0	.
chr3R	5087127	5087129	P-element_non-reference_ERS629862_retroseq_rp_1548	0	.
chr3R	5802261	5802263	P-element_non-reference_ERS629862_retroseq_rp_1567	0	.
chr3R	7536375	7536377	P-element_non-reference_ERS629862_retroseq_rp_1596	0	.
chr3R	8027233	8027235	P-element_non-reference_ERS629862_retroseq_rp_1609	0	.
chr3R	10264276	10264278	P-element_non-reference_ERS629862_retroseq_rp_1639	0	.
chr3R	11763882	11763884	P-element_non-reference_ERS629862_retroseq_rp_1666	0	.
chr3R	12444047	12444049	P-element_non-reference_ERS629862_retroseq_rp_1675	0	.
chr3R	14697291	14697293	P-element_non-reference_ERS629862_retroseq_rp_1725	0	.
chr3R	15328749	15328751	P-element_non-reference_ERS629862_retroseq_rp_1741	0	.
chr3R	16280523	16280525	P-element_non-reference_ERS629862_retroseq_rp_1762	0	.
chr3R	19837076	19837078	P-element_non-reference_ERS629862_retroseq_rp_1818	0	.
chr3R	23783037	23783039	P-element_non-reference_ERS629862_retroseq_rp_1883	0	.
chr3R	26055396	26055398	P-element_non-reference_ERS629862_retroseq_rp_1917	0	.
chrX	1135449	1135451	P-element_non-reference_ERS629862_retroseq_rp_2044	0	.
chrX	1368631	1368633	P-element_non-reference_ERS629862_retroseq_rp_2046	0	.
chrX	2545521	2545523	P-element_non-reference_ERS629862_retroseq_rp_2055	0	.
chrX	5679702	5679704	P-element_non-reference_ERS629862_retroseq_rp_2087	0	.
chrX	8907026	8907028	P-element_non-reference_ERS629862_retroseq_rp_2132	0	.
chrX	11715110	11715112	P-element_non-reference_ERS629862_retroseq_rp_2177	0	.
chrX	12470547	12470549	P-element_non-reference_ERS629862_retroseq_rp_2184	0	.
chrX	18063276	18063278	P-element_non-reference_ERS629862_retroseq_rp_2240	0	.
chrX	18505375	18505377	P-element_non-reference_ERS629862_retroseq_rp_2252	0	.
chrX	18534621	18534623	P-element_non-reference_ERS629862_retroseq_rp_2253	0	.
chrX	19153721	19153723	P-element_non-reference_ERS629862_retroseq_rp_2262	0	.
chrX	19361357	19361359	P-element_non-reference_ERS629862_retroseq_rp_2270	0	.
chrX	19887175	19887177	P-element_non-reference_ERS629862_retroseq_rp_2273	0	.
chrX	20173931	20173933	P-element_non-reference_ERS629862_retroseq_rp_2276	0	.
chrX	21281255	21281257	P-element_non-reference_ERS629862_retroseq_rp_2292	0	.
chrX	21363106	21363108	P-element_non-reference_ERS629862_retroseq_rp_2295	0	.
chrX	21399530	21399532	P-element_non-reference_ERS629862_retroseq_rp_2297	0	.
