# Supplementary material for: Genomic analysis of P elements in natural populations of Drosophila melanogaster
Source: PeerJ. 2017 Sep 15;5:e3824. doi: 10.7717/peerj.3824 (PMC5602686; doi:10.7717/peerj.3824)
Supplement: File S2 — Zip archive of browser extensible data (BED) files of predicted P element locations in genome sequences from 50 isofemale strains and 6 pool-seq samples from three global regions. Each sample has four BED files corresponding to raw (*raw.bed) and filtered (*nonredundant.bed) output from TEMP and RetroSeq, respectively. BED files for seven isofemale strains from Bergman & Haddrill (2015) are included here that do not have GD data in Ignatenko et al. (2015) but are included in the pool-seq samples, allowing comparisons to be made between isofemale strains and pool-seq samples for the same set of strains. [file peerj-05-3824-s002.zip › bed_files/ERS629862_temp_nonredundant.bed]

track name="ERS629862_TEMP" description="ERS629862_TEMP"
chr2L	5986	5996	P-element_non-reference_ERS629862_temp_rp_153	0	+
chr2L	826647	826655	P-element_non-reference_ERS629862_temp_sr_271	0	-
chr2L	2221897	2221907	P-element_non-reference_ERS629862_temp_sr_412	0	+
chr2L	4967886	4967895	P-element_non-reference_ERS629862_temp_sr_721	0	-
chr2L	5024831	5024842	P-element_non-reference_ERS629862_temp_sr_729	0	+
chr2L	7576634	7576643	P-element_non-reference_ERS629862_temp_sr_1005	0	-
chr2L	7799822	7799833	P-element_non-reference_ERS629862_temp_sr_1026	0	-
chr2L	8521965	8521974	P-element_non-reference_ERS629862_temp_rp_1085	0	+
chr2L	13512906	13512915	P-element_non-reference_ERS629862_temp_sr_1689	0	+
chr2L	15332827	15332837	P-element_non-reference_ERS629862_temp_rp_1879	0	-
chr2L	18823516	18823524	P-element_non-reference_ERS629862_temp_sr_2267	0	+
chr2L	19133820	19133830	P-element_non-reference_ERS629862_temp_sr_2316	0	-
chr2L	20104764	20104768	P-element_non-reference_ERS629862_temp_rp_2452	0	-
chr2L	20120474	20120480	P-element_non-reference_ERS629862_temp_rp_2483	0	-
chr2L	20561704	20561713	P-element_non-reference_ERS629862_temp_sr_2618	0	+
chr2L	20716239	20716247	P-element_non-reference_ERS629862_temp_sr_2645	0	-
chr2L	21310800	21310812	P-element_non-reference_ERS629862_temp_rp_2797	0	-
chr2R	6501918	6501928	P-element_non-reference_ERS629862_temp_sr_13441	0	+
chr2R	7665726	7665755	P-element_non-reference_ERS629862_temp_rp_13617	0	-
chr2R	9284376	9284385	P-element_non-reference_ERS629862_temp_rp_13855	0	+
chr2R	9875460	9875540	P-element_non-reference_ERS629862_temp_rp_13924	0	+
chr2R	9965065	9965075	P-element_non-reference_ERS629862_temp_rp_13939	0	+
chr2R	13719426	13719480	P-element_non-reference_ERS629862_temp_rp_14410	0	-
chr2R	18288800	18288809	P-element_non-reference_ERS629862_temp_sr_14951	0	-
chr2R	20582748	20582756	P-element_non-reference_ERS629862_temp_sr_15219	0	+
chr2R	21497499	21497510	P-element_non-reference_ERS629862_temp_rp_15319	0	+
chr2R	22803251	22803373	P-element_non-reference_ERS629862_temp_rp_15461	0	-
chr3L	1335725	1335734	P-element_non-reference_ERS629862_temp_sr_15951	0	+
chr3L	5765930	5765939	P-element_non-reference_ERS629862_temp_rp_16483	0	-
chr3L	6268495	6268503	P-element_non-reference_ERS629862_temp_sr_16544	0	+
chr3L	10663276	10663334	P-element_non-reference_ERS629862_temp_rp_17060	0	-
chr3L	11123270	11123278	P-element_non-reference_ERS629862_temp_rp_17113	0	-
chr3L	11684839	11684885	P-element_non-reference_ERS629862_temp_rp_17162	0	+
chr3L	12271255	12271317	P-element_non-reference_ERS629862_temp_rp_17237	0	-
chr3L	14759068	14759076	P-element_non-reference_ERS629862_temp_sr_17504	0	-
chr3L	15141566	15141574	P-element_non-reference_ERS629862_temp_sr_17547	0	+
chr3L	16393547	16393596	P-element_non-reference_ERS629862_temp_rp_17698	0	-
chr3L	16713987	16713996	P-element_non-reference_ERS629862_temp_sr_17731	0	+
chr3L	17658505	17658514	P-element_non-reference_ERS629862_temp_sr_17839	0	-
chr3L	18105771	18105872	P-element_non-reference_ERS629862_temp_rp_17913	0	-
chr3L	19087183	19087311	P-element_non-reference_ERS629862_temp_rp_18029	0	+
chr3L	21210180	21210189	P-element_non-reference_ERS629862_temp_sr_18331	0	-
chr3L	22461012	22461104	P-element_non-reference_ERS629862_temp_rp_18548	0	+
chr3L	23526555	23526796	P-element_non-reference_ERS629862_temp_rp_19460	0	-
chr3R	5802120	5802232	P-element_non-reference_ERS629862_temp_rp_31218	0	+
chr3R	7536343	7536406	P-element_non-reference_ERS629862_temp_rp_31475	0	+
chr3R	8027256	8027288	P-element_non-reference_ERS629862_temp_rp_31550	0	+
chr3R	10264283	10264291	P-element_non-reference_ERS629862_temp_sr_31798	0	-
chr3R	11763818	11763841	P-element_non-reference_ERS629862_temp_rp_31996	0	+
chr3R	12444020	12444076	P-element_non-reference_ERS629862_temp_rp_32062	0	+
chr3R	15328718	15328726	P-element_non-reference_ERS629862_temp_sr_32469	0	-
chr3R	16280509	16280601	P-element_non-reference_ERS629862_temp_rp_32575	0	-
chr3R	19836985	19837036	P-element_non-reference_ERS629862_temp_rp_33010	0	+
chr3R	23783047	23783061	P-element_non-reference_ERS629862_temp_sr_33505	0	-
chr3R	26055407	26055469	P-element_non-reference_ERS629862_temp_rp_33781	0	+
chrX	2545558	2545568	P-element_non-reference_ERS629862_temp_sr_36272	0	-
chrX	5679710	5679718	P-element_non-reference_ERS629862_temp_sr_36763	0	+
chrX	8907039	8907050	P-element_non-reference_ERS629862_temp_rp_37316	0	+
chrX	11715080	11715088	P-element_non-reference_ERS629862_temp_sr_37857	0	+
chrX	12470488	12470553	P-element_non-reference_ERS629862_temp_rp_37992	0	-
chrX	18063280	18063288	P-element_non-reference_ERS629862_temp_sr_38840	0	+
chrX	18505416	18505424	P-element_non-reference_ERS629862_temp_sr_38894	0	-
chrX	18534569	18534573	P-element_non-reference_ERS629862_temp_rp_38898	0	-
chrX	19153673	19153683	P-element_non-reference_ERS629862_temp_sr_38983	0	-
chrX	19361266	19361274	P-element_non-reference_ERS629862_temp_sr_39024	0	-
chrX	19887089	19887100	P-element_non-reference_ERS629862_temp_sr_39115	0	-
chrX	20173930	20173938	P-element_non-reference_ERS629862_temp_sr_39212	0	+
chrX	21281261	21281270	P-element_non-reference_ERS629862_temp_sr_39499	0	+
chrX	21363109	21363119	P-element_non-reference_ERS629862_temp_rp_39530	0	+
chrX	21399485	21399498	P-element_non-reference_ERS629862_temp_rp_39542	0	-
