# Supplementary material for: Genomic analysis of P elements in natural populations of Drosophila melanogaster
Source: PeerJ. 2017 Sep 15;5:e3824. doi: 10.7717/peerj.3824 (PMC5602686; doi:10.7717/peerj.3824)
Supplement: File S2 — Zip archive of browser extensible data (BED) files of predicted P element locations in genome sequences from 50 isofemale strains and 6 pool-seq samples from three global regions. Each sample has four BED files corresponding to raw (*raw.bed) and filtered (*nonredundant.bed) output from TEMP and RetroSeq, respectively. BED files for seven isofemale strains from Bergman & Haddrill (2015) are included here that do not have GD data in Ignatenko et al. (2015) but are included in the pool-seq samples, allowing comparisons to be made between isofemale strains and pool-seq samples for the same set of strains. [file peerj-05-3824-s002.zip › bed_files/ERS629863_retroseq_nonredundant.bed]

track name="ERS629863_RetroSeq" description="ERS629863_RetroSeq"
chr2L	247514	247516	P-element_non-reference_ERS629863_retroseq_rp_9	0	.
chr2L	267586	267588	P-element_non-reference_ERS629863_retroseq_rp_11	0	.
chr2L	1884572	1884574	P-element_non-reference_ERS629863_retroseq_rp_37	0	.
chr2L	3478370	3478372	P-element_non-reference_ERS629863_retroseq_rp_65	0	.
chr2L	4892039	4892041	P-element_non-reference_ERS629863_retroseq_rp_88	0	.
chr2L	5027610	5027612	P-element_non-reference_ERS629863_retroseq_rp_90	0	.
chr2L	5800239	5800241	P-element_non-reference_ERS629863_retroseq_rp_105	0	.
chr2L	6479470	6479472	P-element_non-reference_ERS629863_retroseq_rp_120	0	.
chr2L	6673503	6673505	P-element_non-reference_ERS629863_retroseq_rp_126	0	.
chr2L	8522103	8522105	P-element_non-reference_ERS629863_retroseq_rp_158	0	.
chr2L	18823566	18823568	P-element_non-reference_ERS629863_retroseq_rp_352	0	.
chr2L	20223207	20223209	P-element_non-reference_ERS629863_retroseq_rp_388	0	.
chr2R	3522238	3522240	P-element_non-reference_ERS629863_retroseq_rp_566	0	.
chr2R	5617624	5617626	P-element_non-reference_ERS629863_retroseq_rp_668	0	.
chr2R	5618191	5618193	P-element_non-reference_ERS629863_retroseq_rp_669	0	.
chr2R	6501944	6501946	P-element_non-reference_ERS629863_retroseq_rp_695	0	.
chr2R	6974519	6974521	P-element_non-reference_ERS629863_retroseq_rp_703	0	.
chr2R	7489995	7489997	P-element_non-reference_ERS629863_retroseq_rp_712	0	.
chr2R	8061345	8061347	P-element_non-reference_ERS629863_retroseq_rp_723	0	.
chr2R	8152228	8152230	P-element_non-reference_ERS629863_retroseq_rp_727	0	.
chr2R	8655787	8655789	P-element_non-reference_ERS629863_retroseq_rp_735	0	.
chr2R	11232089	11232091	P-element_non-reference_ERS629863_retroseq_rp_792	0	.
chr2R	11602516	11602518	P-element_non-reference_ERS629863_retroseq_rp_802	0	.
chr2R	12936560	12936562	P-element_non-reference_ERS629863_retroseq_rp_840	0	.
chr2R	13035599	13035601	P-element_non-reference_ERS629863_retroseq_rp_843	0	.
chr2R	13622999	13623001	P-element_non-reference_ERS629863_retroseq_rp_862	0	.
chr2R	14174913	14174915	P-element_non-reference_ERS629863_retroseq_rp_875	0	.
chr2R	15218354	15218356	P-element_non-reference_ERS629863_retroseq_rp_893	0	.
chr2R	15934867	15934869	P-element_non-reference_ERS629863_retroseq_rp_905	0	.
chr2R	17408201	17408203	P-element_non-reference_ERS629863_retroseq_rp_919	0	.
chr2R	23663614	23663616	P-element_non-reference_ERS629863_retroseq_rp_992	0	.
chr3L	4226485	4226487	P-element_non-reference_ERS629863_retroseq_rp_1069	0	.
chr3L	6218074	6218076	P-element_non-reference_ERS629863_retroseq_rp_1097	0	.
chr3L	6218666	6218668	P-element_non-reference_ERS629863_retroseq_rp_1098	0	.
chr3L	8525429	8525431	P-element_non-reference_ERS629863_retroseq_rp_1122	0	.
chr3L	9426664	9426666	P-element_non-reference_ERS629863_retroseq_rp_1132	0	.
chr3L	9675574	9675576	P-element_non-reference_ERS629863_retroseq_rp_1136	0	.
chr3L	12646459	12646461	P-element_non-reference_ERS629863_retroseq_rp_1178	0	.
chr3L	14274311	14274313	P-element_non-reference_ERS629863_retroseq_rp_1218	0	.
chr3L	14427603	14427605	P-element_non-reference_ERS629863_retroseq_rp_1223	0	.
chr3L	14632008	14632010	P-element_non-reference_ERS629863_retroseq_rp_1229	0	.
chr3L	14759004	14759006	P-element_non-reference_ERS629863_retroseq_rp_1231	0	.
chr3L	16046972	16046974	P-element_non-reference_ERS629863_retroseq_rp_1259	0	.
chr3L	16955544	16955546	P-element_non-reference_ERS629863_retroseq_rp_1288	0	.
chr3L	17533438	17533440	P-element_non-reference_ERS629863_retroseq_rp_1302	0	.
chr3L	18257645	18257647	P-element_non-reference_ERS629863_retroseq_rp_1317	0	.
chr3L	20792874	20792876	P-element_non-reference_ERS629863_retroseq_rp_1384	0	.
chr3R	9418759	9418761	P-element_non-reference_ERS629863_retroseq_rp_1768	0	.
chr3R	13258972	13258974	P-element_non-reference_ERS629863_retroseq_rp_1856	0	.
chr3R	16189516	16189518	P-element_non-reference_ERS629863_retroseq_rp_1905	0	.
chr3R	16236739	16236741	P-element_non-reference_ERS629863_retroseq_rp_1908	0	.
chr3R	16449881	16449883	P-element_non-reference_ERS629863_retroseq_rp_1912	0	.
chr3R	18251140	18251142	P-element_non-reference_ERS629863_retroseq_rp_1947	0	.
chr3R	18255648	18255650	P-element_non-reference_ERS629863_retroseq_rp_1948	0	.
chr3R	19836958	19836960	P-element_non-reference_ERS629863_retroseq_rp_1979	0	.
chr3R	23958342	23958344	P-element_non-reference_ERS629863_retroseq_rp_2041	0	.
chr3R	24572773	24572775	P-element_non-reference_ERS629863_retroseq_rp_2049	0	.
chr3R	28971512	28971514	P-element_non-reference_ERS629863_retroseq_rp_2103	0	.
chr3R	29766029	29766031	P-element_non-reference_ERS629863_retroseq_rp_2112	0	.
chrX	2739763	2739765	P-element_non-reference_ERS629863_retroseq_rp_2170	0	.
chrX	5679735	5679737	P-element_non-reference_ERS629863_retroseq_rp_2205	0	.
chrX	6353167	6353169	P-element_non-reference_ERS629863_retroseq_rp_2219	0	.
chrX	6706957	6706959	P-element_non-reference_ERS629863_retroseq_rp_2231	0	.
chrX	6908276	6908278	P-element_non-reference_ERS629863_retroseq_rp_2235	0	.
chrX	7037092	7037094	P-element_non-reference_ERS629863_retroseq_rp_2239	0	.
chrX	9134857	9134859	P-element_non-reference_ERS629863_retroseq_rp_2278	0	.
chrX	12004059	12004061	P-element_non-reference_ERS629863_retroseq_rp_2317	0	.
chrX	12203634	12203636	P-element_non-reference_ERS629863_retroseq_rp_2322	0	.
chrX	13284772	13284774	P-element_non-reference_ERS629863_retroseq_rp_2346	0	.
chrX	13642162	13642164	P-element_non-reference_ERS629863_retroseq_rp_2352	0	.
chrX	14322013	14322015	P-element_non-reference_ERS629863_retroseq_rp_2356	0	.
chrX	15023940	15023942	P-element_non-reference_ERS629863_retroseq_rp_2370	0	.
chrX	15443930	15443932	P-element_non-reference_ERS629863_retroseq_rp_2375	0	.
chrX	18312747	18312749	P-element_non-reference_ERS629863_retroseq_rp_2409	0	.
chrX	18534452	18534454	P-element_non-reference_ERS629863_retroseq_rp_2413	0	.
chrX	19498159	19498161	P-element_non-reference_ERS629863_retroseq_rp_2424	0	.
chrX	19875446	19875448	P-element_non-reference_ERS629863_retroseq_rp_2429	0	.
chrX	19887178	19887180	P-element_non-reference_ERS629863_retroseq_rp_2430	0	.
chrX	22856251	22856253	P-element_non-reference_ERS629863_retroseq_rp_2538	0	.
