# Supplementary material for: Genomic analysis of P elements in natural populations of Drosophila melanogaster
Source: PeerJ. 2017 Sep 15;5:e3824. doi: 10.7717/peerj.3824 (PMC5602686; doi:10.7717/peerj.3824)
Supplement: File S2 — Zip archive of browser extensible data (BED) files of predicted P element locations in genome sequences from 50 isofemale strains and 6 pool-seq samples from three global regions. Each sample has four BED files corresponding to raw (*raw.bed) and filtered (*nonredundant.bed) output from TEMP and RetroSeq, respectively. BED files for seven isofemale strains from Bergman & Haddrill (2015) are included here that do not have GD data in Ignatenko et al. (2015) but are included in the pool-seq samples, allowing comparisons to be made between isofemale strains and pool-seq samples for the same set of strains. [file peerj-05-3824-s002.zip › bed_files/ERS629863_temp_nonredundant.bed]

track name="ERS629863_TEMP" description="ERS629863_TEMP"
chr2L	267515	267524	P-element_non-reference_ERS629863_temp_rp_188	0	+
chr2L	1884666	1884678	P-element_non-reference_ERS629863_temp_rp_377	0	-
chr2L	3478395	3478434	P-element_non-reference_ERS629863_temp_rp_571	0	-
chr2L	4892091	4892100	P-element_non-reference_ERS629863_temp_sr_699	0	+
chr2L	5027580	5027589	P-element_non-reference_ERS629863_temp_rp_716	0	-
chr2L	5800188	5800199	P-element_non-reference_ERS629863_temp_sr_812	0	-
chr2L	6479389	6479496	P-element_non-reference_ERS629863_temp_rp_883	0	-
chr2L	6673540	6673548	P-element_non-reference_ERS629863_temp_sr_902	0	-
chr2L	8521973	8521974	P-element_non-reference_ERS629863_temp_rp_1083	0	+
chr2L	18823551	18823559	P-element_non-reference_ERS629863_temp_sr_2214	0	-
chr2L	20222897	20222906	P-element_non-reference_ERS629863_temp_rp_2501	0	+
chr2R	3522171	3522183	P-element_non-reference_ERS629863_temp_rp_9854	0	-
chr2R	6501953	6501962	P-element_non-reference_ERS629863_temp_sr_13291	0	-
chr2R	6974427	6974432	P-element_non-reference_ERS629863_temp_rp_13350	0	+
chr2R	7489728	7490156	P-element_non-reference_ERS629863_temp_rp_13414	0	+
chr2R	8061191	8061588	P-element_non-reference_ERS629863_temp_rp_13496	0	-
chr2R	11602543	11602550	P-element_non-reference_ERS629863_temp_rp_13988	0	-
chr2R	12185374	12185379	P-element_non-reference_ERS629863_temp_rp_14068	0	-
chr2R	13035525	13035535	P-element_non-reference_ERS629863_temp_sr_14174	0	+
chr2R	13622996	13623009	P-element_non-reference_ERS629863_temp_sr_14248	0	-
chr2R	14001031	14001076	P-element_non-reference_ERS629863_temp_rp_14295	0	-
chr2R	14174880	14174887	P-element_non-reference_ERS629863_temp_rp_14327	0	-
chr2R	15218390	15218398	P-element_non-reference_ERS629863_temp_sr_14443	0	-
chr2R	15934811	15934821	P-element_non-reference_ERS629863_temp_rp_14532	0	+
chr2R	23663561	23663569	P-element_non-reference_ERS629863_temp_sr_15260	0	+
chr3L	4226429	4226439	P-element_non-reference_ERS629863_temp_sr_15992	0	+
chr3L	6218700	6218709	P-element_non-reference_ERS629863_temp_sr_16232	0	+
chr3L	8525302	8525311	P-element_non-reference_ERS629863_temp_rp_16490	0	+
chr3L	9675540	9675614	P-element_non-reference_ERS629863_temp_rp_16597	0	-
chr3L	12646398	12646426	P-element_non-reference_ERS629863_temp_rp_16899	0	-
chr3L	14274194	14274218	P-element_non-reference_ERS629863_temp_rp_17096	0	-
chr3L	14427473	14427508	P-element_non-reference_ERS629863_temp_rp_17113	0	-
chr3L	14632030	14632042	P-element_non-reference_ERS629863_temp_sr_17142	0	+
chr3L	14758944	14758982	P-element_non-reference_ERS629863_temp_rp_17161	0	+
chr3L	16046991	16047001	P-element_non-reference_ERS629863_temp_sr_17299	0	-
chr3L	16955476	16955478	P-element_non-reference_ERS629863_temp_rp_17417	0	+
chr3L	17533428	17533439	P-element_non-reference_ERS629863_temp_sr_17477	0	-
chr3L	18257594	18257600	P-element_non-reference_ERS629863_temp_rp_17572	0	+
chr3L	20792632	20792794	P-element_non-reference_ERS629863_temp_rp_17937	0	-
chr3R	9418753	9418775	P-element_non-reference_ERS629863_temp_rp_31446	0	+
chr3R	13258940	13258951	P-element_non-reference_ERS629863_temp_sr_31934	0	-
chr3R	18251074	18251082	P-element_non-reference_ERS629863_temp_sr_32518	0	+
chr3R	19836938	19837000	P-element_non-reference_ERS629863_temp_rp_32702	0	-
chr3R	24572776	24572785	P-element_non-reference_ERS629863_temp_sr_33234	0	+
chr3R	28971479	28971510	P-element_non-reference_ERS629863_temp_rp_33703	0	+
chr3R	29765952	29765957	P-element_non-reference_ERS629863_temp_rp_33784	0	+
chrX	2739712	2739722	P-element_non-reference_ERS629863_temp_sr_35796	0	+
chrX	5679710	5679718	P-element_non-reference_ERS629863_temp_sr_36242	0	+
chrX	6353216	6353225	P-element_non-reference_ERS629863_temp_rp_36334	0	-
chrX	6706928	6706969	P-element_non-reference_ERS629863_temp_rp_36408	0	-
chrX	6908200	6908279	P-element_non-reference_ERS629863_temp_rp_36452	0	+
chrX	7037083	7037128	P-element_non-reference_ERS629863_temp_rp_36475	0	-
chrX	12003969	12003979	P-element_non-reference_ERS629863_temp_sr_37386	0	+
chrX	12203633	12203641	P-element_non-reference_ERS629863_temp_sr_37420	0	-
chrX	13284796	13284804	P-element_non-reference_ERS629863_temp_sr_37599	0	+
chrX	13642089	13642115	P-element_non-reference_ERS629863_temp_rp_37639	0	+
chrX	14322050	14322061	P-element_non-reference_ERS629863_temp_sr_37728	0	+
chrX	15023895	15023901	P-element_non-reference_ERS629863_temp_rp_37825	0	-
chrX	15443854	15443947	P-element_non-reference_ERS629863_temp_rp_37882	0	+
chrX	18312624	18312633	P-element_non-reference_ERS629863_temp_sr_38250	0	-
chrX	18534577	18534586	P-element_non-reference_ERS629863_temp_sr_38277	0	-
chrX	19498186	19498196	P-element_non-reference_ERS629863_temp_sr_38412	0	+
chrX	19875483	19875488	P-element_non-reference_ERS629863_temp_rp_38468	0	-
chrX	19887117	19887128	P-element_non-reference_ERS629863_temp_sr_38470	0	+
chrX	22856197	22856204	P-element_non-reference_ERS629863_temp_rp_40159	0	-
