# Supplementary material for: Genomic analysis of P elements in natural populations of Drosophila melanogaster
Source: PeerJ. 2017 Sep 15;5:e3824. doi: 10.7717/peerj.3824 (PMC5602686; doi:10.7717/peerj.3824)
Supplement: File S2 — Zip archive of browser extensible data (BED) files of predicted P element locations in genome sequences from 50 isofemale strains and 6 pool-seq samples from three global regions. Each sample has four BED files corresponding to raw (*raw.bed) and filtered (*nonredundant.bed) output from TEMP and RetroSeq, respectively. BED files for seven isofemale strains from Bergman & Haddrill (2015) are included here that do not have GD data in Ignatenko et al. (2015) but are included in the pool-seq samples, allowing comparisons to be made between isofemale strains and pool-seq samples for the same set of strains. [file peerj-05-3824-s002.zip › bed_files/ERS629863_temp_raw.bed]

track name="ERS629863_TEMP" description="ERS629863_TEMP"
chr2L	247641	247651	P-element_non-reference_ERS629863_temp_rp_185	0	+
chr2L	267515	267524	P-element_non-reference_ERS629863_temp_rp_188	0	+
chr2L	1884666	1884678	P-element_non-reference_ERS629863_temp_rp_377	0	-
chr2L	3478395	3478434	P-element_non-reference_ERS629863_temp_rp_571	0	-
chr2L	4892091	4892100	P-element_non-reference_ERS629863_temp_sr_699	0	+
chr2L	5027580	5027589	P-element_non-reference_ERS629863_temp_rp_716	0	-
chr2L	5800188	5800199	P-element_non-reference_ERS629863_temp_sr_812	0	-
chr2L	5800188	5800199	P-element_non-reference_ERS629863_temp_sr_813	0	+
chr2L	6479389	6479496	P-element_non-reference_ERS629863_temp_rp_883	0	-
chr2L	6673540	6673548	P-element_non-reference_ERS629863_temp_sr_902	0	-
chr2L	7614482	7614956	P-element_non-reference_ERS629863_temp_rp_996	0	-
chr2L	8214167	8214641	P-element_non-reference_ERS629863_temp_rp_1057	0	-
chr2L	8521973	8521974	P-element_non-reference_ERS629863_temp_rp_1083	0	+
chr2L	9046751	9047225	P-element_non-reference_ERS629863_temp_rp_1132	0	-
chr2L	11425481	11425955	P-element_non-reference_ERS629863_temp_rp_1389	0	-
chr2L	11980168	11980642	P-element_non-reference_ERS629863_temp_rp_1451	0	-
chr2L	13565600	13566074	P-element_non-reference_ERS629863_temp_rp_1657	0	-
chr2L	16583317	16583791	P-element_non-reference_ERS629863_temp_rp_1947	0	+
chr2L	18276565	18277039	P-element_non-reference_ERS629863_temp_rp_2144	0	+
chr2L	18823551	18823559	P-element_non-reference_ERS629863_temp_sr_2214	0	-
chr2L	19842086	19842560	P-element_non-reference_ERS629863_temp_rp_2353	0	+
chr2L	20148645	20149119	P-element_non-reference_ERS629863_temp_rp_2413	0	-
chr2L	20222897	20222906	P-element_non-reference_ERS629863_temp_rp_2501	0	+
chr2L	20715992	20716466	P-element_non-reference_ERS629863_temp_rp_2577	0	-
chr2R	1512357	1512831	P-element_non-reference_ERS629863_temp_rp_7108	0	-
chr2R	3522171	3522183	P-element_non-reference_ERS629863_temp_rp_9854	0	-
chr2R	5617552	5618026	P-element_non-reference_ERS629863_temp_rp_12766	0	-
chr2R	6501953	6501962	P-element_non-reference_ERS629863_temp_sr_13291	0	-
chr2R	6974427	6974432	P-element_non-reference_ERS629863_temp_rp_13350	0	+
chr2R	6974435	6974909	P-element_non-reference_ERS629863_temp_rp_13351	0	-
chr2R	7260502	7260976	P-element_non-reference_ERS629863_temp_rp_13384	0	-
chr2R	7489728	7490156	P-element_non-reference_ERS629863_temp_rp_13414	0	+
chr2R	8061191	8061588	P-element_non-reference_ERS629863_temp_rp_13496	0	-
chr2R	8152300	8152311	P-element_non-reference_ERS629863_temp_rp_13505	0	-
chr2R	8655773	8655918	P-element_non-reference_ERS629863_temp_rp_13575	0	+
chr2R	9590283	9590757	P-element_non-reference_ERS629863_temp_rp_13689	0	-
chr2R	11231619	11232093	P-element_non-reference_ERS629863_temp_rp_13943	0	+
chr2R	11232087	11232561	P-element_non-reference_ERS629863_temp_rp_13944	0	-
chr2R	11602543	11602550	P-element_non-reference_ERS629863_temp_rp_13988	0	-
chr2R	11973545	11974019	P-element_non-reference_ERS629863_temp_rp_14043	0	-
chr2R	12185374	12185379	P-element_non-reference_ERS629863_temp_rp_14068	0	-
chr2R	12188194	12188668	P-element_non-reference_ERS629863_temp_rp_14071	0	-
chr2R	12727599	12728073	P-element_non-reference_ERS629863_temp_rp_14135	0	+
chr2R	12936563	12936571	P-element_non-reference_ERS629863_temp_sr_14159	0	+
chr2R	12936563	12936571	P-element_non-reference_ERS629863_temp_sr_14160	0	-
chr2R	13035525	13035535	P-element_non-reference_ERS629863_temp_sr_14174	0	+
chr2R	13622996	13623009	P-element_non-reference_ERS629863_temp_sr_14248	0	-
chr2R	14001031	14001076	P-element_non-reference_ERS629863_temp_rp_14295	0	-
chr2R	14174484	14174958	P-element_non-reference_ERS629863_temp_rp_14325	0	+
chr2R	14174880	14174887	P-element_non-reference_ERS629863_temp_rp_14327	0	-
chr2R	14594318	14594792	P-element_non-reference_ERS629863_temp_rp_14379	0	-
chr2R	15218390	15218398	P-element_non-reference_ERS629863_temp_sr_14443	0	-
chr2R	15934811	15934821	P-element_non-reference_ERS629863_temp_rp_14532	0	+
chr2R	16808336	16808810	P-element_non-reference_ERS629863_temp_rp_14596	0	+
chr2R	17408200	17408211	P-element_non-reference_ERS629863_temp_rp_14664	0	-
chr2R	18355966	18356440	P-element_non-reference_ERS629863_temp_rp_14761	0	+
chr2R	20129681	20130155	P-element_non-reference_ERS629863_temp_rp_14929	0	-
chr2R	23663561	23663569	P-element_non-reference_ERS629863_temp_sr_15260	0	+
chr2R	24057317	24057791	P-element_non-reference_ERS629863_temp_rp_15292	0	+
chr2R	25252464	25252938	P-element_non-reference_ERS629863_temp_rp_15461	0	-
chr3L	1034945	1035419	P-element_non-reference_ERS629863_temp_rp_15665	0	+
chr3L	3658384	3658858	P-element_non-reference_ERS629863_temp_rp_15916	0	+
chr3L	3711890	3712364	P-element_non-reference_ERS629863_temp_rp_15920	0	-
chr3L	4226429	4226439	P-element_non-reference_ERS629863_temp_sr_15992	0	+
chr3L	6217979	6218077	P-element_non-reference_ERS629863_temp_rp_16231	0	-
chr3L	6218700	6218709	P-element_non-reference_ERS629863_temp_sr_16232	0	+
chr3L	6377755	6378229	P-element_non-reference_ERS629863_temp_rp_16247	0	+
chr3L	8525302	8525311	P-element_non-reference_ERS629863_temp_rp_16490	0	+
chr3L	9426592	9426977	P-element_non-reference_ERS629863_temp_rp_16553	0	-
chr3L	9675540	9675614	P-element_non-reference_ERS629863_temp_rp_16597	0	-
chr3L	11536907	11537381	P-element_non-reference_ERS629863_temp_rp_16802	0	-
chr3L	12646398	12646426	P-element_non-reference_ERS629863_temp_rp_16899	0	-
chr3L	14274194	14274218	P-element_non-reference_ERS629863_temp_rp_17096	0	-
chr3L	14427473	14427508	P-element_non-reference_ERS629863_temp_rp_17113	0	-
chr3L	14632030	14632042	P-element_non-reference_ERS629863_temp_sr_17142	0	+
chr3L	14758944	14758982	P-element_non-reference_ERS629863_temp_rp_17161	0	+
chr3L	15176234	15176708	P-element_non-reference_ERS629863_temp_rp_17206	0	-
chr3L	16046991	16047001	P-element_non-reference_ERS629863_temp_sr_17299	0	-
chr3L	16787186	16787660	P-element_non-reference_ERS629863_temp_rp_17401	0	+
chr3L	16807697	16807846	P-element_non-reference_ERS629863_temp_rp_17403	0	-
chr3L	16955476	16955478	P-element_non-reference_ERS629863_temp_rp_17417	0	+
chr3L	17242091	17242565	P-element_non-reference_ERS629863_temp_rp_17444	0	-
chr3L	17533428	17533439	P-element_non-reference_ERS629863_temp_sr_17477	0	-
chr3L	18257594	18257600	P-element_non-reference_ERS629863_temp_rp_17572	0	+
chr3L	18512221	18512695	P-element_non-reference_ERS629863_temp_rp_17605	0	-
chr3L	18873118	18873592	P-element_non-reference_ERS629863_temp_rp_17660	0	+
chr3L	20792632	20792794	P-element_non-reference_ERS629863_temp_rp_17937	0	-
chr3R	2610331	2610805	P-element_non-reference_ERS629863_temp_rp_28403	0	+
chr3R	4393025	4393499	P-element_non-reference_ERS629863_temp_rp_30619	0	-
chr3R	4654953	4655427	P-element_non-reference_ERS629863_temp_rp_30795	0	-
chr3R	5887474	5887948	P-element_non-reference_ERS629863_temp_rp_31003	0	-
chr3R	7491587	7491920	P-element_non-reference_ERS629863_temp_rp_31213	0	-
chr3R	8477489	8477963	P-element_non-reference_ERS629863_temp_rp_31350	0	-
chr3R	8477800	8477905	P-element_non-reference_ERS629863_temp_rp_31351	0	+
chr3R	9418753	9418775	P-element_non-reference_ERS629863_temp_rp_31446	0	+
chr3R	12505459	12505933	P-element_non-reference_ERS629863_temp_rp_31843	0	-
chr3R	13258940	13258951	P-element_non-reference_ERS629863_temp_sr_31934	0	-
chr3R	15476161	15476480	P-element_non-reference_ERS629863_temp_rp_32191	0	-
chr3R	16172006	16172015	P-element_non-reference_ERS629863_temp_rp_32270	0	+
chr3R	16189301	16189775	P-element_non-reference_ERS629863_temp_rp_32274	0	+
chr3R	16189474	16189948	P-element_non-reference_ERS629863_temp_rp_32276	0	-
chr3R	16236680	16236796	P-element_non-reference_ERS629863_temp_rp_32284	0	-
chr3R	16449830	16449910	P-element_non-reference_ERS629863_temp_rp_32304	0	-
chr3R	17943662	17944136	P-element_non-reference_ERS629863_temp_rp_32476	0	+
chr3R	18049403	18049413	P-element_non-reference_ERS629863_temp_sr_32491	0	+
chr3R	18251074	18251082	P-element_non-reference_ERS629863_temp_sr_32518	0	+
chr3R	18255527	18255529	P-element_non-reference_ERS629863_temp_rp_32519	0	-
chr3R	18295266	18295740	P-element_non-reference_ERS629863_temp_rp_32525	0	-
chr3R	18863085	18863559	P-element_non-reference_ERS629863_temp_rp_32597	0	-
chr3R	19836938	19837000	P-element_non-reference_ERS629863_temp_rp_32702	0	-
chr3R	20449525	20449850	P-element_non-reference_ERS629863_temp_rp_32765	0	+
chr3R	20903377	20903851	P-element_non-reference_ERS629863_temp_rp_32812	0	-
chr3R	22899024	22899219	P-element_non-reference_ERS629863_temp_rp_33046	0	-
chr3R	23958398	23958492	P-element_non-reference_ERS629863_temp_rp_33160	0	+
chr3R	24570791	24571265	P-element_non-reference_ERS629863_temp_rp_33233	0	+
chr3R	24572776	24572785	P-element_non-reference_ERS629863_temp_sr_33234	0	+
chr3R	25435435	25435909	P-element_non-reference_ERS629863_temp_rp_33333	0	+
chr3R	26262552	26262641	P-element_non-reference_ERS629863_temp_rp_33413	0	-
chr3R	27150118	27150181	P-element_non-reference_ERS629863_temp_rp_33505	0	-
chr3R	28971479	28971510	P-element_non-reference_ERS629863_temp_rp_33703	0	+
chr3R	29198976	29199450	P-element_non-reference_ERS629863_temp_rp_33728	0	+
chr3R	29765952	29765957	P-element_non-reference_ERS629863_temp_rp_33784	0	+
chrX	2739712	2739722	P-element_non-reference_ERS629863_temp_sr_35796	0	+
chrX	5679710	5679718	P-element_non-reference_ERS629863_temp_sr_36242	0	+
chrX	5717767	5718241	P-element_non-reference_ERS629863_temp_rp_36251	0	+
chrX	6353216	6353225	P-element_non-reference_ERS629863_temp_rp_36334	0	-
chrX	6706928	6706969	P-element_non-reference_ERS629863_temp_rp_36408	0	-
chrX	6908200	6908279	P-element_non-reference_ERS629863_temp_rp_36452	0	+
chrX	7037083	7037128	P-element_non-reference_ERS629863_temp_rp_36475	0	-
chrX	9134853	9135036	P-element_non-reference_ERS629863_temp_rp_36824	0	-
chrX	9651068	9651085	P-element_non-reference_ERS629863_temp_rp_36921	0	+
chrX	10013656	10014130	P-element_non-reference_ERS629863_temp_rp_36990	0	+
chrX	10767892	10768366	P-element_non-reference_ERS629863_temp_rp_37124	0	-
chrX	11124306	11124780	P-element_non-reference_ERS629863_temp_rp_37214	0	-
chrX	12003905	12004379	P-element_non-reference_ERS629863_temp_rp_37385	0	-
chrX	12003969	12003979	P-element_non-reference_ERS629863_temp_sr_37386	0	+
chrX	12203633	12203641	P-element_non-reference_ERS629863_temp_sr_37420	0	-
chrX	13284796	13284804	P-element_non-reference_ERS629863_temp_sr_37599	0	+
chrX	13642089	13642115	P-element_non-reference_ERS629863_temp_rp_37639	0	+
chrX	13685196	13685670	P-element_non-reference_ERS629863_temp_rp_37651	0	-
chrX	14322050	14322061	P-element_non-reference_ERS629863_temp_sr_37728	0	+
chrX	14337984	14338458	P-element_non-reference_ERS629863_temp_rp_37732	0	-
chrX	15023895	15023901	P-element_non-reference_ERS629863_temp_rp_37825	0	-
chrX	15443854	15443947	P-element_non-reference_ERS629863_temp_rp_37882	0	+
chrX	18312624	18312633	P-element_non-reference_ERS629863_temp_sr_38250	0	-
chrX	18534577	18534586	P-element_non-reference_ERS629863_temp_sr_38277	0	-
chrX	19498186	19498196	P-element_non-reference_ERS629863_temp_sr_38412	0	+
chrX	19875483	19875488	P-element_non-reference_ERS629863_temp_rp_38468	0	-
chrX	19887117	19887128	P-element_non-reference_ERS629863_temp_sr_38470	0	+
chrX	22856197	22856204	P-element_non-reference_ERS629863_temp_rp_40159	0	-
