# Supplementary material for: Genomic analysis of P elements in natural populations of Drosophila melanogaster
Source: PeerJ. 2017 Sep 15;5:e3824. doi: 10.7717/peerj.3824 (PMC5602686; doi:10.7717/peerj.3824)
Supplement: File S2 — Zip archive of browser extensible data (BED) files of predicted P element locations in genome sequences from 50 isofemale strains and 6 pool-seq samples from three global regions. Each sample has four BED files corresponding to raw (*raw.bed) and filtered (*nonredundant.bed) output from TEMP and RetroSeq, respectively. BED files for seven isofemale strains from Bergman & Haddrill (2015) are included here that do not have GD data in Ignatenko et al. (2015) but are included in the pool-seq samples, allowing comparisons to be made between isofemale strains and pool-seq samples for the same set of strains. [file peerj-05-3824-s002.zip › bed_files/ERS629864_retroseq_nonredundant.bed]

track name="ERS629864_RetroSeq" description="ERS629864_RetroSeq"
chr2L	66903	66905	P-element_non-reference_ERS629864_retroseq_rp_10	0	.
chr2L	922636	922638	P-element_non-reference_ERS629864_retroseq_rp_23	0	.
chr2L	2494081	2494083	P-element_non-reference_ERS629864_retroseq_rp_51	0	.
chr2L	2751843	2751845	P-element_non-reference_ERS629864_retroseq_rp_58	0	.
chr2L	3478423	3478425	P-element_non-reference_ERS629864_retroseq_rp_73	0	.
chr2L	3657121	3657123	P-element_non-reference_ERS629864_retroseq_rp_75	0	.
chr2L	5824065	5824067	P-element_non-reference_ERS629864_retroseq_rp_94	0	.
chr2L	6479251	6479253	P-element_non-reference_ERS629864_retroseq_rp_99	0	.
chr2L	8984982	8984984	P-element_non-reference_ERS629864_retroseq_rp_129	0	.
chr2L	9790612	9790614	P-element_non-reference_ERS629864_retroseq_rp_143	0	.
chr2L	10437586	10437588	P-element_non-reference_ERS629864_retroseq_rp_153	0	.
chr2L	10488613	10488615	P-element_non-reference_ERS629864_retroseq_rp_156	0	.
chr2L	10975215	10975217	P-element_non-reference_ERS629864_retroseq_rp_171	0	.
chr2L	11649287	11649289	P-element_non-reference_ERS629864_retroseq_rp_188	0	.
chr2L	12045894	12045896	P-element_non-reference_ERS629864_retroseq_rp_203	0	.
chr2L	12207784	12207786	P-element_non-reference_ERS629864_retroseq_rp_209	0	.
chr2L	13060455	13060457	P-element_non-reference_ERS629864_retroseq_rp_242	0	.
chr2L	14490483	14490485	P-element_non-reference_ERS629864_retroseq_rp_269	0	.
chr2L	15333746	15333748	P-element_non-reference_ERS629864_retroseq_rp_285	0	.
chr2L	15762823	15762825	P-element_non-reference_ERS629864_retroseq_rp_288	0	.
chr2L	16251800	16251802	P-element_non-reference_ERS629864_retroseq_rp_304	0	.
chr2L	16268195	16268197	P-element_non-reference_ERS629864_retroseq_rp_305	0	.
chr2L	18823550	18823552	P-element_non-reference_ERS629864_retroseq_rp_362	0	.
chr2L	20223135	20223137	P-element_non-reference_ERS629864_retroseq_rp_407	0	.
chr2L	20382347	20382349	P-element_non-reference_ERS629864_retroseq_rp_418	0	.
chr2L	20822678	20822680	P-element_non-reference_ERS629864_retroseq_rp_431	0	.
chr2R	6662857	6662859	P-element_non-reference_ERS629864_retroseq_rp_736	0	.
chr2R	7489937	7489939	P-element_non-reference_ERS629864_retroseq_rp_759	0	.
chr2R	10534323	10534325	P-element_non-reference_ERS629864_retroseq_rp_812	0	.
chr2R	10542859	10542861	P-element_non-reference_ERS629864_retroseq_rp_813	0	.
chr2R	10758609	10758611	P-element_non-reference_ERS629864_retroseq_rp_817	0	.
chr2R	11232132	11232134	P-element_non-reference_ERS629864_retroseq_rp_828	0	.
chr2R	13035563	13035565	P-element_non-reference_ERS629864_retroseq_rp_862	0	.
chr2R	16130175	16130177	P-element_non-reference_ERS629864_retroseq_rp_920	0	.
chr2R	16830281	16830283	P-element_non-reference_ERS629864_retroseq_rp_927	0	.
chr2R	17097550	17097552	P-element_non-reference_ERS629864_retroseq_rp_944	0	.
chr2R	18194629	18194631	P-element_non-reference_ERS629864_retroseq_rp_957	0	.
chr2R	18639282	18639284	P-element_non-reference_ERS629864_retroseq_rp_968	0	.
chr2R	22243315	22243317	P-element_non-reference_ERS629864_retroseq_rp_997	0	.
chr2R	22797048	22797050	P-element_non-reference_ERS629864_retroseq_rp_1006	0	.
chr2R	23580794	23580796	P-element_non-reference_ERS629864_retroseq_rp_1018	0	.
chr3L	347625	347627	P-element_non-reference_ERS629864_retroseq_rp_1045	0	.
chr3L	544328	544330	P-element_non-reference_ERS629864_retroseq_rp_1049	0	.
chr3L	2589966	2589968	P-element_non-reference_ERS629864_retroseq_rp_1078	0	.
chr3L	3542528	3542530	P-element_non-reference_ERS629864_retroseq_rp_1091	0	.
chr3L	7381512	7381514	P-element_non-reference_ERS629864_retroseq_rp_1134	0	.
chr3L	8966293	8966295	P-element_non-reference_ERS629864_retroseq_rp_1149	0	.
chr3L	9373876	9373878	P-element_non-reference_ERS629864_retroseq_rp_1155	0	.
chr3L	9675564	9675566	P-element_non-reference_ERS629864_retroseq_rp_1157	0	.
chr3L	9898669	9898671	P-element_non-reference_ERS629864_retroseq_rp_1166	0	.
chr3L	10737051	10737053	P-element_non-reference_ERS629864_retroseq_rp_1196	0	.
chr3L	11820083	11820085	P-element_non-reference_ERS629864_retroseq_rp_1213	0	.
chr3L	13329140	13329142	P-element_non-reference_ERS629864_retroseq_rp_1236	0	.
chr3L	16046997	16046999	P-element_non-reference_ERS629864_retroseq_rp_1311	0	.
chr3L	16891036	16891038	P-element_non-reference_ERS629864_retroseq_rp_1338	0	.
chr3L	16955472	16955474	P-element_non-reference_ERS629864_retroseq_rp_1341	0	.
chr3L	17533422	17533424	P-element_non-reference_ERS629864_retroseq_rp_1354	0	.
chr3L	18640851	18640853	P-element_non-reference_ERS629864_retroseq_rp_1380	0	.
chr3L	20230833	20230835	P-element_non-reference_ERS629864_retroseq_rp_1422	0	.
chr3L	20497803	20497805	P-element_non-reference_ERS629864_retroseq_rp_1430	0	.
chr3L	21045357	21045359	P-element_non-reference_ERS629864_retroseq_rp_1436	0	.
chr3R	6142259	6142261	P-element_non-reference_ERS629864_retroseq_rp_1745	0	.
chr3R	7124205	7124207	P-element_non-reference_ERS629864_retroseq_rp_1768	0	.
chr3R	7491795	7491797	P-element_non-reference_ERS629864_retroseq_rp_1778	0	.
chr3R	8478065	8478067	P-element_non-reference_ERS629864_retroseq_rp_1799	0	.
chr3R	9158009	9158011	P-element_non-reference_ERS629864_retroseq_rp_1812	0	.
chr3R	9530274	9530276	P-element_non-reference_ERS629864_retroseq_rp_1824	0	.
chr3R	10788030	10788032	P-element_non-reference_ERS629864_retroseq_rp_1849	0	.
chr3R	10887216	10887218	P-element_non-reference_ERS629864_retroseq_rp_1850	0	.
chr3R	11761469	11761471	P-element_non-reference_ERS629864_retroseq_rp_1877	0	.
chr3R	15291825	15291827	P-element_non-reference_ERS629864_retroseq_rp_1960	0	.
chr3R	15476446	15476448	P-element_non-reference_ERS629864_retroseq_rp_1963	0	.
chr3R	16172103	16172105	P-element_non-reference_ERS629864_retroseq_rp_1983	0	.
chr3R	16236733	16236735	P-element_non-reference_ERS629864_retroseq_rp_1986	0	.
chr3R	16342062	16342064	P-element_non-reference_ERS629864_retroseq_rp_1989	0	.
chr3R	16449813	16449815	P-element_non-reference_ERS629864_retroseq_rp_1992	0	.
chr3R	18049554	18049556	P-element_non-reference_ERS629864_retroseq_rp_2028	0	.
chr3R	18743604	18743606	P-element_non-reference_ERS629864_retroseq_rp_2041	0	.
chr3R	20449806	20449808	P-element_non-reference_ERS629864_retroseq_rp_2073	0	.
chr3R	22651955	22651957	P-element_non-reference_ERS629864_retroseq_rp_2112	0	.
chr3R	22899180	22899182	P-element_non-reference_ERS629864_retroseq_rp_2114	0	.
chr3R	24193427	24193429	P-element_non-reference_ERS629864_retroseq_rp_2136	0	.
chr3R	26262603	26262605	P-element_non-reference_ERS629864_retroseq_rp_2168	0	.
chr3R	26461743	26461745	P-element_non-reference_ERS629864_retroseq_rp_2171	0	.
chr3R	27150117	27150119	P-element_non-reference_ERS629864_retroseq_rp_2179	0	.
chr3R	27581311	27581313	P-element_non-reference_ERS629864_retroseq_rp_2190	0	.
chrX	5679719	5679721	P-element_non-reference_ERS629864_retroseq_rp_2340	0	.
chrX	6353170	6353172	P-element_non-reference_ERS629864_retroseq_rp_2347	0	.
chrX	6706958	6706960	P-element_non-reference_ERS629864_retroseq_rp_2358	0	.
chrX	7037069	7037071	P-element_non-reference_ERS629864_retroseq_rp_2368	0	.
chrX	8240622	8240624	P-element_non-reference_ERS629864_retroseq_rp_2390	0	.
chrX	9134991	9134993	P-element_non-reference_ERS629864_retroseq_rp_2399	0	.
chrX	10768284	10768286	P-element_non-reference_ERS629864_retroseq_rp_2430	0	.
chrX	11124531	11124533	P-element_non-reference_ERS629864_retroseq_rp_2435	0	.
chrX	12463552	12463554	P-element_non-reference_ERS629864_retroseq_rp_2454	0	.
chrX	14951641	14951643	P-element_non-reference_ERS629864_retroseq_rp_2480	0	.
chrX	16270967	16270969	P-element_non-reference_ERS629864_retroseq_rp_2495	0	.
chrX	16514788	16514790	P-element_non-reference_ERS629864_retroseq_rp_2496	0	.
chrX	18312586	18312588	P-element_non-reference_ERS629864_retroseq_rp_2508	0	.
chrX	18534538	18534540	P-element_non-reference_ERS629864_retroseq_rp_2512	0	.
chrX	19498211	19498213	P-element_non-reference_ERS629864_retroseq_rp_2527	0	.
chrX	19887159	19887161	P-element_non-reference_ERS629864_retroseq_rp_2532	0	.
chrX	20330558	20330560	P-element_non-reference_ERS629864_retroseq_rp_2539	0	.
