# Supplementary material for: Genomic analysis of P elements in natural populations of Drosophila melanogaster
Source: PeerJ. 2017 Sep 15;5:e3824. doi: 10.7717/peerj.3824 (PMC5602686; doi:10.7717/peerj.3824)
Supplement: File S2 — Zip archive of browser extensible data (BED) files of predicted P element locations in genome sequences from 50 isofemale strains and 6 pool-seq samples from three global regions. Each sample has four BED files corresponding to raw (*raw.bed) and filtered (*nonredundant.bed) output from TEMP and RetroSeq, respectively. BED files for seven isofemale strains from Bergman & Haddrill (2015) are included here that do not have GD data in Ignatenko et al. (2015) but are included in the pool-seq samples, allowing comparisons to be made between isofemale strains and pool-seq samples for the same set of strains. [file peerj-05-3824-s002.zip › bed_files/ERS629864_temp_nonredundant.bed]

track name="ERS629864_TEMP" description="ERS629864_TEMP"
chr2L	2494031	2494278	P-element_non-reference_ERS629864_temp_rp_501	0	-
chr2L	2751823	2751881	P-element_non-reference_ERS629864_temp_rp_540	0	+
chr2L	3478424	3478438	P-element_non-reference_ERS629864_temp_rp_646	0	-
chr2L	3657066	3657114	P-element_non-reference_ERS629864_temp_rp_663	0	-
chr2L	5824079	5824087	P-element_non-reference_ERS629864_temp_sr_920	0	-
chr2L	7984199	7984204	P-element_non-reference_ERS629864_temp_rp_1178	0	-
chr2L	8984972	8984990	P-element_non-reference_ERS629864_temp_rp_1303	0	+
chr2L	10437519	10437527	P-element_non-reference_ERS629864_temp_sr_1481	0	-
chr2L	10488576	10488584	P-element_non-reference_ERS629864_temp_sr_1490	0	+
chr2L	10975213	10975259	P-element_non-reference_ERS629864_temp_rp_1563	0	-
chr2L	11649264	11649273	P-element_non-reference_ERS629864_temp_sr_1673	0	+
chr2L	12045872	12045883	P-element_non-reference_ERS629864_temp_sr_1722	0	-
chr2L	12207794	12207802	P-element_non-reference_ERS629864_temp_sr_1750	0	-
chr2L	13060359	13060370	P-element_non-reference_ERS629864_temp_sr_1911	0	+
chr2L	14490486	14490496	P-element_non-reference_ERS629864_temp_sr_2098	0	-
chr2L	15333758	15333766	P-element_non-reference_ERS629864_temp_sr_2202	0	+
chr2L	15762769	15762829	P-element_non-reference_ERS629864_temp_rp_2247	0	-
chr2L	16251816	16251825	P-element_non-reference_ERS629864_temp_sr_2312	0	-
chr2L	16268192	16268201	P-element_non-reference_ERS629864_temp_sr_2315	0	-
chr2L	18823551	18823559	P-element_non-reference_ERS629864_temp_sr_2704	0	-
chr2L	20222897	20222906	P-element_non-reference_ERS629864_temp_rp_2986	0	+
chr2L	20382376	20382387	P-element_non-reference_ERS629864_temp_rp_3015	0	-
chr2L	20822587	20822595	P-element_non-reference_ERS629864_temp_sr_3101	0	-
chr2R	6662784	6662819	P-element_non-reference_ERS629864_temp_rp_13925	0	-
chr2R	10542869	10542874	P-element_non-reference_ERS629864_temp_rp_14549	0	+
chr2R	12185374	12185379	P-element_non-reference_ERS629864_temp_rp_14815	0	+
chr2R	13035525	13035535	P-element_non-reference_ERS629864_temp_sr_14937	0	+
chr2R	16130141	16130150	P-element_non-reference_ERS629864_temp_sr_15390	0	-
chr2R	16830252	16830282	P-element_non-reference_ERS629864_temp_rp_15475	0	-
chr2R	18194624	18194666	P-element_non-reference_ERS629864_temp_rp_15666	0	-
chr2R	18639266	18639286	P-element_non-reference_ERS629864_temp_rp_15731	0	-
chr2R	22243246	22243254	P-element_non-reference_ERS629864_temp_sr_16172	0	-
chr2R	23580795	23580803	P-element_non-reference_ERS629864_temp_sr_16330	0	-
chr3L	544353	544365	P-element_non-reference_ERS629864_temp_rp_16722	0	-
chr3L	2589918	2589931	P-element_non-reference_ERS629864_temp_rp_16972	0	+
chr3L	3542510	3542582	P-element_non-reference_ERS629864_temp_rp_17089	0	-
chr3L	8966282	8966370	P-element_non-reference_ERS629864_temp_rp_17862	0	-
chr3L	9373721	9373730	P-element_non-reference_ERS629864_temp_rp_17904	0	+
chr3L	9675540	9675611	P-element_non-reference_ERS629864_temp_rp_17951	0	-
chr3L	9898613	9898622	P-element_non-reference_ERS629864_temp_sr_17998	0	+
chr3L	10737083	10737095	P-element_non-reference_ERS629864_temp_rp_18095	0	+
chr3L	11820057	11820061	P-element_non-reference_ERS629864_temp_sr_18254	0	+
chr3L	13329151	13329160	P-element_non-reference_ERS629864_temp_rp_18446	0	+
chr3L	16046995	16046999	P-element_non-reference_ERS629864_temp_rp_18847	0	-
chr3L	16891039	16891052	P-element_non-reference_ERS629864_temp_sr_18991	0	-
chr3L	16955477	16955487	P-element_non-reference_ERS629864_temp_rp_19001	0	-
chr3L	17533428	17533439	P-element_non-reference_ERS629864_temp_sr_19097	0	-
chr3L	18640620	18641088	P-element_non-reference_ERS629864_temp_rp_19252	0	+
chr3L	20230897	20230907	P-element_non-reference_ERS629864_temp_rp_19491	0	-
chr3L	20497863	20497872	P-element_non-reference_ERS629864_temp_sr_19551	0	-
chr3L	21045071	21045081	P-element_non-reference_ERS629864_temp_rp_19642	0	-
chr3R	6142268	6142276	P-element_non-reference_ERS629864_temp_sr_32922	0	+
chr3R	7124211	7124223	P-element_non-reference_ERS629864_temp_sr_33093	0	-
chr3R	7491749	7491758	P-element_non-reference_ERS629864_temp_sr_33161	0	-
chr3R	8477781	8477855	P-element_non-reference_ERS629864_temp_rp_33312	0	+
chr3R	9157988	9158029	P-element_non-reference_ERS629864_temp_rp_33395	0	-
chr3R	9530269	9530282	P-element_non-reference_ERS629864_temp_rp_33454	0	-
chr3R	10787942	10788069	P-element_non-reference_ERS629864_temp_rp_33614	0	+
chr3R	10887143	10887154	P-element_non-reference_ERS629864_temp_sr_33624	0	+
chr3R	11761382	11761388	P-element_non-reference_ERS629864_temp_rp_33750	0	+
chr3R	15291830	15291838	P-element_non-reference_ERS629864_temp_sr_34286	0	-
chr3R	15476457	15476465	P-element_non-reference_ERS629864_temp_rp_34310	0	-
chr3R	16172007	16172016	P-element_non-reference_ERS629864_temp_sr_34412	0	+
chr3R	16236687	16236767	P-element_non-reference_ERS629864_temp_rp_34428	0	-
chr3R	16341998	16342004	P-element_non-reference_ERS629864_temp_rp_34448	0	+
chr3R	18049301	18049403	P-element_non-reference_ERS629864_temp_rp_34674	0	+
chr3R	18743641	18743649	P-element_non-reference_ERS629864_temp_sr_34792	0	-
chr3R	22651902	22651910	P-element_non-reference_ERS629864_temp_sr_35370	0	+
chr3R	22899191	22899201	P-element_non-reference_ERS629864_temp_rp_35411	0	-
chr3R	23958398	23958408	P-element_non-reference_ERS629864_temp_rp_35568	0	+
chr3R	24193425	24193433	P-element_non-reference_ERS629864_temp_sr_35599	0	-
chr3R	26262627	26262641	P-element_non-reference_ERS629864_temp_rp_35879	0	-
chr3R	26461543	26461551	P-element_non-reference_ERS629864_temp_sr_35901	0	-
chr3R	27581348	27581357	P-element_non-reference_ERS629864_temp_sr_36042	0	+
chrX	5679710	5679718	P-element_non-reference_ERS629864_temp_sr_39030	0	+
chrX	6353204	6353217	P-element_non-reference_ERS629864_temp_sr_39129	0	-
chrX	6706947	6706972	P-element_non-reference_ERS629864_temp_rp_39195	0	-
chrX	8240657	8240665	P-element_non-reference_ERS629864_temp_sr_39510	0	+
chrX	9135026	9135037	P-element_non-reference_ERS629864_temp_rp_39702	0	-
chrX	10768194	10768202	P-element_non-reference_ERS629864_temp_sr_40038	0	-
chrX	11124516	11124545	P-element_non-reference_ERS629864_temp_rp_40126	0	-
chrX	14951673	14951682	P-element_non-reference_ERS629864_temp_sr_40783	0	+
chrX	16270961	16270975	P-element_non-reference_ERS629864_temp_sr_40966	0	-
chrX	16514822	16514830	P-element_non-reference_ERS629864_temp_sr_40996	0	-
chrX	18312623	18312633	P-element_non-reference_ERS629864_temp_rp_41248	0	-
chrX	18534511	18534616	P-element_non-reference_ERS629864_temp_rp_41281	0	-
chrX	19498186	19498196	P-element_non-reference_ERS629864_temp_sr_41419	0	+
chrX	19887113	19887128	P-element_non-reference_ERS629864_temp_sr_41525	0	+
