# Supplementary material for: Genomic analysis of P elements in natural populations of Drosophila melanogaster
Source: PeerJ. 2017 Sep 15;5:e3824. doi: 10.7717/peerj.3824 (PMC5602686; doi:10.7717/peerj.3824)
Supplement: File S2 — Zip archive of browser extensible data (BED) files of predicted P element locations in genome sequences from 50 isofemale strains and 6 pool-seq samples from three global regions. Each sample has four BED files corresponding to raw (*raw.bed) and filtered (*nonredundant.bed) output from TEMP and RetroSeq, respectively. BED files for seven isofemale strains from Bergman & Haddrill (2015) are included here that do not have GD data in Ignatenko et al. (2015) but are included in the pool-seq samples, allowing comparisons to be made between isofemale strains and pool-seq samples for the same set of strains. [file peerj-05-3824-s002.zip › bed_files/ERS629865_retroseq_nonredundant.bed]

track name="ERS629865_RetroSeq" description="ERS629865_RetroSeq"
chr2L	246725	246727	P-element_non-reference_ERS629865_retroseq_rp_11	0	.
chr2L	748442	748444	P-element_non-reference_ERS629865_retroseq_rp_20	0	.
chr2L	855476	855478	P-element_non-reference_ERS629865_retroseq_rp_22	0	.
chr2L	2221925	2221927	P-element_non-reference_ERS629865_retroseq_rp_42	0	.
chr2L	2979203	2979205	P-element_non-reference_ERS629865_retroseq_rp_57	0	.
chr2L	3187801	3187803	P-element_non-reference_ERS629865_retroseq_rp_62	0	.
chr2L	4690560	4690562	P-element_non-reference_ERS629865_retroseq_rp_88	0	.
chr2L	7010027	7010029	P-element_non-reference_ERS629865_retroseq_rp_130	0	.
chr2L	7307116	7307118	P-element_non-reference_ERS629865_retroseq_rp_138	0	.
chr2L	7576625	7576627	P-element_non-reference_ERS629865_retroseq_rp_144	0	.
chr2L	9616846	9616848	P-element_non-reference_ERS629865_retroseq_rp_184	0	.
chr2L	10506721	10506723	P-element_non-reference_ERS629865_retroseq_rp_200	0	.
chr2L	11332041	11332043	P-element_non-reference_ERS629865_retroseq_rp_215	0	.
chr2L	12011629	12011631	P-element_non-reference_ERS629865_retroseq_rp_227	0	.
chr2L	16177959	16177961	P-element_non-reference_ERS629865_retroseq_rp_296	0	.
chr2L	18732904	18732906	P-element_non-reference_ERS629865_retroseq_rp_341	0	.
chr2L	20104756	20104758	P-element_non-reference_ERS629865_retroseq_rp_370	0	.
chr2L	20115969	20115971	P-element_non-reference_ERS629865_retroseq_rp_372	0	.
chr2L	20822693	20822695	P-element_non-reference_ERS629865_retroseq_rp_389	0	.
chr2L	21053095	21053097	P-element_non-reference_ERS629865_retroseq_rp_396	0	.
chr2L	21310029	21310031	P-element_non-reference_ERS629865_retroseq_rp_404	0	.
chr2R	1374351	1374353	P-element_non-reference_ERS629865_retroseq_rp_491	0	.
chr2R	9186426	9186428	P-element_non-reference_ERS629865_retroseq_rp_669	0	.
chr2R	10534405	10534407	P-element_non-reference_ERS629865_retroseq_rp_692	0	.
chr2R	13623039	13623041	P-element_non-reference_ERS629865_retroseq_rp_750	0	.
chr2R	14959044	14959046	P-element_non-reference_ERS629865_retroseq_rp_777	0	.
chr2R	18440447	18440449	P-element_non-reference_ERS629865_retroseq_rp_848	0	.
chr2R	18858095	18858097	P-element_non-reference_ERS629865_retroseq_rp_859	0	.
chr2R	19425181	19425183	P-element_non-reference_ERS629865_retroseq_rp_869	0	.
chr2R	21734225	21734227	P-element_non-reference_ERS629865_retroseq_rp_893	0	.
chr2R	22193115	22193117	P-element_non-reference_ERS629865_retroseq_rp_895	0	.
chr2R	22570321	22570323	P-element_non-reference_ERS629865_retroseq_rp_898	0	.
chr2R	24744259	24744261	P-element_non-reference_ERS629865_retroseq_rp_932	0	.
chr3L	543363	543365	P-element_non-reference_ERS629865_retroseq_rp_949	0	.
chr3L	871918	871920	P-element_non-reference_ERS629865_retroseq_rp_952	0	.
chr3L	4542158	4542160	P-element_non-reference_ERS629865_retroseq_rp_987	0	.
chr3L	5355340	5355342	P-element_non-reference_ERS629865_retroseq_rp_1001	0	.
chr3L	11206019	11206021	P-element_non-reference_ERS629865_retroseq_rp_1082	0	.
chr3L	11693421	11693423	P-element_non-reference_ERS629865_retroseq_rp_1094	0	.
chr3L	12277749	12277751	P-element_non-reference_ERS629865_retroseq_rp_1104	0	.
chr3L	14077102	14077104	P-element_non-reference_ERS629865_retroseq_rp_1149	0	.
chr3L	16380704	16380706	P-element_non-reference_ERS629865_retroseq_rp_1206	0	.
chr3L	17242309	17242311	P-element_non-reference_ERS629865_retroseq_rp_1234	0	.
chr3L	18684197	18684199	P-element_non-reference_ERS629865_retroseq_rp_1268	0	.
chr3L	18760746	18760748	P-element_non-reference_ERS629865_retroseq_rp_1274	0	.
chr3L	19045464	19045466	P-element_non-reference_ERS629865_retroseq_rp_1287	0	.
chr3L	19081298	19081300	P-element_non-reference_ERS629865_retroseq_rp_1288	0	.
chr3L	20401776	20401778	P-element_non-reference_ERS629865_retroseq_rp_1321	0	.
chr3L	20778762	20778764	P-element_non-reference_ERS629865_retroseq_rp_1327	0	.
chr3L	20786218	20786220	P-element_non-reference_ERS629865_retroseq_rp_1328	0	.
chr3L	21176027	21176029	P-element_non-reference_ERS629865_retroseq_rp_1341	0	.
chr3L	21240172	21240174	P-element_non-reference_ERS629865_retroseq_rp_1345	0	.
chr3L	21880727	21880729	P-element_non-reference_ERS629865_retroseq_rp_1364	0	.
chr3R	4414050	4414052	P-element_non-reference_ERS629865_retroseq_rp_1567	0	.
chr3R	4655131	4655133	P-element_non-reference_ERS629865_retroseq_rp_1577	0	.
chr3R	9158040	9158042	P-element_non-reference_ERS629865_retroseq_rp_1663	0	.
chr3R	10017242	10017244	P-element_non-reference_ERS629865_retroseq_rp_1675	0	.
chr3R	11568789	11568791	P-element_non-reference_ERS629865_retroseq_rp_1714	0	.
chr3R	11764402	11764404	P-element_non-reference_ERS629865_retroseq_rp_1716	0	.
chr3R	14282880	14282882	P-element_non-reference_ERS629865_retroseq_rp_1766	0	.
chr3R	17944137	17944139	P-element_non-reference_ERS629865_retroseq_rp_1817	0	.
chr3R	22035621	22035623	P-element_non-reference_ERS629865_retroseq_rp_1888	0	.
chr3R	22727760	22727762	P-element_non-reference_ERS629865_retroseq_rp_1902	0	.
chr3R	23249168	23249170	P-element_non-reference_ERS629865_retroseq_rp_1914	0	.
chr3R	24271224	24271226	P-element_non-reference_ERS629865_retroseq_rp_1934	0	.
chr3R	25329959	25329961	P-element_non-reference_ERS629865_retroseq_rp_1950	0	.
chr3R	26036925	26036927	P-element_non-reference_ERS629865_retroseq_rp_1963	0	.
chr3R	26055513	26055515	P-element_non-reference_ERS629865_retroseq_rp_1964	0	.
chr3R	27608111	27608113	P-element_non-reference_ERS629865_retroseq_rp_2003	0	.
chr3R	29759182	29759184	P-element_non-reference_ERS629865_retroseq_rp_2039	0	.
chr3R	29772803	29772805	P-element_non-reference_ERS629865_retroseq_rp_2040	0	.
chr3R	31724858	31724860	P-element_non-reference_ERS629865_retroseq_rp_2075	0	.
chr4	501663	501665	P-element_non-reference_ERS629865_retroseq_rp_2090	0	.
chr4	1031781	1031783	P-element_non-reference_ERS629865_retroseq_rp_2100	0	.
chrX	1196745	1196747	P-element_non-reference_ERS629865_retroseq_rp_2132	0	.
chrX	1560152	1560154	P-element_non-reference_ERS629865_retroseq_rp_2139	0	.
chrX	2501321	2501323	P-element_non-reference_ERS629865_retroseq_rp_2145	0	.
chrX	2518102	2518104	P-element_non-reference_ERS629865_retroseq_rp_2147	0	.
chrX	3744700	3744702	P-element_non-reference_ERS629865_retroseq_rp_2164	0	.
chrX	9040071	9040073	P-element_non-reference_ERS629865_retroseq_rp_2235	0	.
chrX	9497293	9497295	P-element_non-reference_ERS629865_retroseq_rp_2241	0	.
chrX	9584651	9584653	P-element_non-reference_ERS629865_retroseq_rp_2244	0	.
chrX	11852656	11852658	P-element_non-reference_ERS629865_retroseq_rp_2278	0	.
chrX	11882461	11882463	P-element_non-reference_ERS629865_retroseq_rp_2279	0	.
chrX	18356773	18356775	P-element_non-reference_ERS629865_retroseq_rp_2341	0	.
chrX	19887172	19887174	P-element_non-reference_ERS629865_retroseq_rp_2368	0	.
chrX	20330541	20330543	P-element_non-reference_ERS629865_retroseq_rp_2376	0	.
chrX	21363141	21363143	P-element_non-reference_ERS629865_retroseq_rp_2399	0	.
chrX	22487650	22487652	P-element_non-reference_ERS629865_retroseq_rp_2433	0	.
