# Supplementary material for: Genomic analysis of P elements in natural populations of Drosophila melanogaster
Source: PeerJ. 2017 Sep 15;5:e3824. doi: 10.7717/peerj.3824 (PMC5602686; doi:10.7717/peerj.3824)
Supplement: File S2 — Zip archive of browser extensible data (BED) files of predicted P element locations in genome sequences from 50 isofemale strains and 6 pool-seq samples from three global regions. Each sample has four BED files corresponding to raw (*raw.bed) and filtered (*nonredundant.bed) output from TEMP and RetroSeq, respectively. BED files for seven isofemale strains from Bergman & Haddrill (2015) are included here that do not have GD data in Ignatenko et al. (2015) but are included in the pool-seq samples, allowing comparisons to be made between isofemale strains and pool-seq samples for the same set of strains. [file peerj-05-3824-s002.zip › bed_files/ERS629865_temp_nonredundant.bed]

track name="ERS629865_TEMP" description="ERS629865_TEMP"
chr2L	748472	748480	P-element_non-reference_ERS629865_temp_sr_274	0	-
chr2L	855506	855538	P-element_non-reference_ERS629865_temp_rp_285	0	+
chr2L	2221897	2221907	P-element_non-reference_ERS629865_temp_sr_442	0	+
chr2L	2979194	2979250	P-element_non-reference_ERS629865_temp_rp_514	0	-
chr2L	3187798	3187806	P-element_non-reference_ERS629865_temp_sr_540	0	+
chr2L	7009906	7010072	P-element_non-reference_ERS629865_temp_rp_953	0	+
chr2L	7307129	7307138	P-element_non-reference_ERS629865_temp_sr_990	0	-
chr2L	7576628	7576638	P-element_non-reference_ERS629865_temp_sr_1018	0	-
chr2L	9616794	9616863	P-element_non-reference_ERS629865_temp_rp_1234	0	+
chr2L	11331957	11331996	P-element_non-reference_ERS629865_temp_rp_1412	0	+
chr2L	16177893	16177977	P-element_non-reference_ERS629865_temp_rp_1949	0	+
chr2L	18732801	18733035	P-element_non-reference_ERS629865_temp_rp_2244	0	-
chr2L	20115993	20116001	P-element_non-reference_ERS629865_temp_sr_2426	0	-
chr2L	20822694	20822703	P-element_non-reference_ERS629865_temp_sr_2626	0	-
chr2R	1374312	1374636	P-element_non-reference_ERS629865_temp_rp_7006	0	-
chr2R	9186317	9186335	P-element_non-reference_ERS629865_temp_rp_13773	0	+
chr2R	10534360	10534368	P-element_non-reference_ERS629865_temp_sr_13949	0	+
chr2R	12185350	12185375	P-element_non-reference_ERS629865_temp_rp_14204	0	+
chr2R	13623008	13623017	P-element_non-reference_ERS629865_temp_rp_14371	0	-
chr2R	14959081	14959084	P-element_non-reference_ERS629865_temp_rp_14525	0	-
chr2R	18440448	18440457	P-element_non-reference_ERS629865_temp_sr_14949	0	+
chr2R	18858034	18858042	P-element_non-reference_ERS629865_temp_sr_14988	0	-
chr2R	22570332	22570341	P-element_non-reference_ERS629865_temp_rp_15356	0	-
chr2R	24744265	24744277	P-element_non-reference_ERS629865_temp_sr_15590	0	+
chr3L	5355333	5355342	P-element_non-reference_ERS629865_temp_rp_16311	0	+
chr3L	11206022	11206031	P-element_non-reference_ERS629865_temp_sr_16945	0	-
chr3L	11693424	11693434	P-element_non-reference_ERS629865_temp_rp_17001	0	+
chr3L	12277697	12277708	P-element_non-reference_ERS629865_temp_rp_17049	0	+
chr3L	14077034	14077235	P-element_non-reference_ERS629865_temp_rp_17288	0	+
chr3L	16380639	16380648	P-element_non-reference_ERS629865_temp_rp_17571	0	+
chr3L	17242311	17242324	P-element_non-reference_ERS629865_temp_sr_17675	0	-
chr3L	18684110	18684198	P-element_non-reference_ERS629865_temp_rp_17862	0	+
chr3L	18760727	18760765	P-element_non-reference_ERS629865_temp_rp_17875	0	+
chr3L	19045409	19045469	P-element_non-reference_ERS629865_temp_rp_17909	0	+
chr3L	20401772	20401780	P-element_non-reference_ERS629865_temp_sr_18127	0	+
chr3L	20778773	20778781	P-element_non-reference_ERS629865_temp_sr_18171	0	-
chr3L	20786231	20786239	P-element_non-reference_ERS629865_temp_sr_18172	0	+
chr3L	21176052	21176063	P-element_non-reference_ERS629865_temp_rp_18240	0	-
chr3L	21240149	21240194	P-element_non-reference_ERS629865_temp_rp_18263	0	-
chr3R	4655035	4655043	P-element_non-reference_ERS629865_temp_sr_31389	0	-
chr3R	9158023	9158200	P-element_non-reference_ERS629865_temp_rp_32001	0	-
chr3R	10017162	10017174	P-element_non-reference_ERS629865_temp_rp_32100	0	-
chr3R	11764455	11764462	P-element_non-reference_ERS629865_temp_rp_32276	0	-
chr3R	14282850	14282885	P-element_non-reference_ERS629865_temp_rp_32616	0	-
chr3R	17944069	17944077	P-element_non-reference_ERS629865_temp_sr_33043	0	+
chr3R	22035566	22035574	P-element_non-reference_ERS629865_temp_sr_33593	0	+
chr3R	22727741	22727749	P-element_non-reference_ERS629865_temp_sr_33687	0	+
chr3R	23249133	23249143	P-element_non-reference_ERS629865_temp_rp_33756	0	-
chr3R	24271239	24271247	P-element_non-reference_ERS629865_temp_sr_33886	0	-
chr3R	25329991	25329999	P-element_non-reference_ERS629865_temp_sr_34004	0	-
chr3R	26055437	26055469	P-element_non-reference_ERS629865_temp_rp_34080	0	+
chr3R	27608069	27608116	P-element_non-reference_ERS629865_temp_rp_34235	0	-
chr3R	29759168	29759297	P-element_non-reference_ERS629865_temp_rp_34469	0	-
chr4	501712	501722	P-element_non-reference_ERS629865_temp_rp_35171	0	-
chr4	1031709	1031717	P-element_non-reference_ERS629865_temp_sr_35600	0	-
chrX	1196766	1196778	P-element_non-reference_ERS629865_temp_rp_36399	0	-
chrX	1560175	1560187	P-element_non-reference_ERS629865_temp_sr_36457	0	-
chrX	2501280	2501288	P-element_non-reference_ERS629865_temp_sr_36582	0	+
chrX	2518084	2518091	P-element_non-reference_ERS629865_temp_rp_36584	0	+
chrX	9039994	9039995	P-element_non-reference_ERS629865_temp_rp_37620	0	+
chrX	9497229	9497247	P-element_non-reference_ERS629865_temp_sr_37703	0	+
chrX	11852579	11852588	P-element_non-reference_ERS629865_temp_rp_38167	0	+
chrX	11882462	11882473	P-element_non-reference_ERS629865_temp_sr_38172	0	-
chrX	18356374	18356382	P-element_non-reference_ERS629865_temp_sr_39120	0	+
chrX	19887123	19887174	P-element_non-reference_ERS629865_temp_rp_39360	0	+
chrX	20330572	20330583	P-element_non-reference_ERS629865_temp_rp_39501	0	+
chrX	21363107	21363119	P-element_non-reference_ERS629865_temp_sr_39776	0	-
chrX	22487610	22487619	P-element_non-reference_ERS629865_temp_sr_40827	0	-
