# Supplementary material for: Genomic analysis of P elements in natural populations of Drosophila melanogaster
Source: PeerJ. 2017 Sep 15;5:e3824. doi: 10.7717/peerj.3824 (PMC5602686; doi:10.7717/peerj.3824)
Supplement: File S2 — Zip archive of browser extensible data (BED) files of predicted P element locations in genome sequences from 50 isofemale strains and 6 pool-seq samples from three global regions. Each sample has four BED files corresponding to raw (*raw.bed) and filtered (*nonredundant.bed) output from TEMP and RetroSeq, respectively. BED files for seven isofemale strains from Bergman & Haddrill (2015) are included here that do not have GD data in Ignatenko et al. (2015) but are included in the pool-seq samples, allowing comparisons to be made between isofemale strains and pool-seq samples for the same set of strains. [file peerj-05-3824-s002.zip › bed_files/ERS629865_temp_raw.bed]

track name="ERS629865_TEMP" description="ERS629865_TEMP"
chr2L	246149	246632	P-element_non-reference_ERS629865_temp_rp_196	0	+
chr2L	246640	247123	P-element_non-reference_ERS629865_temp_rp_197	0	-
chr2L	748472	748480	P-element_non-reference_ERS629865_temp_sr_274	0	-
chr2L	826654	827137	P-element_non-reference_ERS629865_temp_rp_280	0	-
chr2L	855506	855538	P-element_non-reference_ERS629865_temp_rp_285	0	+
chr2L	2221897	2221907	P-element_non-reference_ERS629865_temp_sr_442	0	+
chr2L	2979194	2979250	P-element_non-reference_ERS629865_temp_rp_514	0	-
chr2L	3187798	3187806	P-element_non-reference_ERS629865_temp_sr_540	0	+
chr2L	4690657	4690674	P-element_non-reference_ERS629865_temp_rp_696	0	-
chr2L	7009906	7010072	P-element_non-reference_ERS629865_temp_rp_953	0	+
chr2L	7307129	7307138	P-element_non-reference_ERS629865_temp_sr_990	0	-
chr2L	7424596	7425079	P-element_non-reference_ERS629865_temp_rp_1002	0	+
chr2L	7576628	7576638	P-element_non-reference_ERS629865_temp_sr_1018	0	-
chr2L	7576628	7576638	P-element_non-reference_ERS629865_temp_sr_1019	0	+
chr2L	9616794	9616863	P-element_non-reference_ERS629865_temp_rp_1234	0	+
chr2L	10506696	10506778	P-element_non-reference_ERS629865_temp_rp_1331	0	-
chr2L	11331957	11331996	P-element_non-reference_ERS629865_temp_rp_1412	0	+
chr2L	12010027	12010242	P-element_non-reference_ERS629865_temp_rp_1485	0	-
chr2L	12011780	12011782	P-element_non-reference_ERS629865_temp_rp_1486	0	+
chr2L	13835157	13835640	P-element_non-reference_ERS629865_temp_rp_1710	0	-
chr2L	16177893	16177977	P-element_non-reference_ERS629865_temp_rp_1949	0	+
chr2L	18732801	18733035	P-element_non-reference_ERS629865_temp_rp_2244	0	-
chr2L	20104754	20104757	P-element_non-reference_ERS629865_temp_rp_2410	0	-
chr2L	20115993	20116001	P-element_non-reference_ERS629865_temp_sr_2426	0	-
chr2L	20822694	20822703	P-element_non-reference_ERS629865_temp_sr_2626	0	-
chr2L	21052996	21053129	P-element_non-reference_ERS629865_temp_rp_2680	0	+
chr2L	21214904	21215387	P-element_non-reference_ERS629865_temp_rp_2710	0	+
chr2L	21310016	21310027	P-element_non-reference_ERS629865_temp_sr_2771	0	-
chr2R	1374312	1374636	P-element_non-reference_ERS629865_temp_rp_7006	0	-
chr2R	9186317	9186335	P-element_non-reference_ERS629865_temp_rp_13773	0	+
chr2R	10534360	10534368	P-element_non-reference_ERS629865_temp_sr_13949	0	+
chr2R	10540239	10540722	P-element_non-reference_ERS629865_temp_rp_13951	0	+
chr2R	10541218	10541701	P-element_non-reference_ERS629865_temp_rp_13952	0	+
chr2R	12025108	12025284	P-element_non-reference_ERS629865_temp_rp_14187	0	-
chr2R	12185350	12185375	P-element_non-reference_ERS629865_temp_rp_14204	0	+
chr2R	12188194	12188677	P-element_non-reference_ERS629865_temp_rp_14208	0	+
chr2R	13623008	13623017	P-element_non-reference_ERS629865_temp_rp_14371	0	-
chr2R	14001083	14001234	P-element_non-reference_ERS629865_temp_rp_14412	0	-
chr2R	14959081	14959084	P-element_non-reference_ERS629865_temp_rp_14525	0	-
chr2R	15613103	15613586	P-element_non-reference_ERS629865_temp_rp_14614	0	+
chr2R	16235277	16235760	P-element_non-reference_ERS629865_temp_rp_14692	0	+
chr2R	18054286	18054769	P-element_non-reference_ERS629865_temp_rp_14886	0	+
chr2R	18440448	18440457	P-element_non-reference_ERS629865_temp_sr_14949	0	+
chr2R	18693729	18694212	P-element_non-reference_ERS629865_temp_rp_14972	0	-
chr2R	18858034	18858042	P-element_non-reference_ERS629865_temp_sr_14988	0	-
chr2R	19425138	19425211	P-element_non-reference_ERS629865_temp_rp_15058	0	+
chr2R	20835611	20836094	P-element_non-reference_ERS629865_temp_rp_15194	0	+
chr2R	21734172	21734191	P-element_non-reference_ERS629865_temp_rp_15293	0	+
chr2R	22039460	22039943	P-element_non-reference_ERS629865_temp_rp_15311	0	+
chr2R	22193268	22193273	P-element_non-reference_ERS629865_temp_rp_15327	0	-
chr2R	22570332	22570341	P-element_non-reference_ERS629865_temp_rp_15356	0	-
chr2R	23037932	23038415	P-element_non-reference_ERS629865_temp_rp_15407	0	-
chr2R	23580718	23580907	P-element_non-reference_ERS629865_temp_rp_15445	0	-
chr2R	24062333	24062816	P-element_non-reference_ERS629865_temp_rp_15505	0	-
chr2R	24744265	24744277	P-element_non-reference_ERS629865_temp_sr_15590	0	+
chr2R	24744265	24744277	P-element_non-reference_ERS629865_temp_sr_15591	0	-
chr2R	25257422	25257905	P-element_non-reference_ERS629865_temp_rp_15681	0	-
chr3L	543324	543467	P-element_non-reference_ERS629865_temp_rp_15791	0	+
chr3L	871911	872015	P-element_non-reference_ERS629865_temp_rp_15822	0	-
chr3L	1334940	1335229	P-element_non-reference_ERS629865_temp_rp_15881	0	-
chr3L	4542138	4542178	P-element_non-reference_ERS629865_temp_rp_16212	0	+
chr3L	5355333	5355342	P-element_non-reference_ERS629865_temp_rp_16311	0	+
chr3L	7238487	7238970	P-element_non-reference_ERS629865_temp_rp_16507	0	+
chr3L	10093802	10094285	P-element_non-reference_ERS629865_temp_rp_16829	0	-
chr3L	11206022	11206031	P-element_non-reference_ERS629865_temp_sr_16945	0	-
chr3L	11693424	11693434	P-element_non-reference_ERS629865_temp_rp_17001	0	+
chr3L	12277697	12277708	P-element_non-reference_ERS629865_temp_rp_17049	0	+
chr3L	13236547	13237030	P-element_non-reference_ERS629865_temp_rp_17159	0	+
chr3L	13903065	13903548	P-element_non-reference_ERS629865_temp_rp_17255	0	+
chr3L	14077034	14077235	P-element_non-reference_ERS629865_temp_rp_17288	0	+
chr3L	14986953	14987436	P-element_non-reference_ERS629865_temp_rp_17390	0	+
chr3L	16380639	16380648	P-element_non-reference_ERS629865_temp_rp_17571	0	+
chr3L	17242311	17242324	P-element_non-reference_ERS629865_temp_sr_17675	0	-
chr3L	18684110	18684198	P-element_non-reference_ERS629865_temp_rp_17862	0	+
chr3L	18760727	18760765	P-element_non-reference_ERS629865_temp_rp_17875	0	+
chr3L	19045409	19045469	P-element_non-reference_ERS629865_temp_rp_17909	0	+
chr3L	19081173	19081652	P-element_non-reference_ERS629865_temp_rp_17911	0	+
chr3L	20401772	20401780	P-element_non-reference_ERS629865_temp_sr_18127	0	+
chr3L	20778773	20778781	P-element_non-reference_ERS629865_temp_sr_18171	0	-
chr3L	20786231	20786239	P-element_non-reference_ERS629865_temp_sr_18172	0	+
chr3L	21176052	21176063	P-element_non-reference_ERS629865_temp_rp_18240	0	-
chr3L	21209901	21210384	P-element_non-reference_ERS629865_temp_rp_18250	0	-
chr3L	21240149	21240194	P-element_non-reference_ERS629865_temp_rp_18263	0	-
chr3L	21880643	21880849	P-element_non-reference_ERS629865_temp_rp_18388	0	-
chr3L	25792851	25793334	P-element_non-reference_ERS629865_temp_rp_22638	0	-
chr3R	4413834	4414317	P-element_non-reference_ERS629865_temp_rp_31217	0	-
chr3R	4655035	4655043	P-element_non-reference_ERS629865_temp_sr_31389	0	-
chr3R	5172292	5172775	P-element_non-reference_ERS629865_temp_rp_31500	0	+
chr3R	9158023	9158200	P-element_non-reference_ERS629865_temp_rp_32001	0	-
chr3R	10017162	10017174	P-element_non-reference_ERS629865_temp_rp_32100	0	-
chr3R	11569164	11569172	P-element_non-reference_ERS629865_temp_sr_32261	0	-
chr3R	11569157	11569640	P-element_non-reference_ERS629865_temp_rp_32263	0	+
chr3R	11764455	11764462	P-element_non-reference_ERS629865_temp_rp_32276	0	-
chr3R	12711704	12712187	P-element_non-reference_ERS629865_temp_rp_32439	0	+
chr3R	14282850	14282885	P-element_non-reference_ERS629865_temp_rp_32616	0	-
chr3R	15374575	15374576	P-element_non-reference_ERS629865_temp_rp_32746	0	+
chr3R	17944069	17944077	P-element_non-reference_ERS629865_temp_sr_33043	0	+
chr3R	19836779	19837100	P-element_non-reference_ERS629865_temp_rp_33290	0	-
chr3R	21295610	21296093	P-element_non-reference_ERS629865_temp_rp_33496	0	+
chr3R	22035566	22035574	P-element_non-reference_ERS629865_temp_sr_33593	0	+
chr3R	22446893	22447376	P-element_non-reference_ERS629865_temp_rp_33652	0	-
chr3R	22727741	22727749	P-element_non-reference_ERS629865_temp_sr_33687	0	+
chr3R	22727741	22727749	P-element_non-reference_ERS629865_temp_sr_33688	0	-
chr3R	22898977	22899460	P-element_non-reference_ERS629865_temp_rp_33716	0	+
chr3R	23249133	23249143	P-element_non-reference_ERS629865_temp_rp_33756	0	-
chr3R	24271239	24271247	P-element_non-reference_ERS629865_temp_sr_33886	0	-
chr3R	25328390	25328873	P-element_non-reference_ERS629865_temp_rp_34003	0	+
chr3R	25329991	25329999	P-element_non-reference_ERS629865_temp_sr_34004	0	-
chr3R	25498805	25499288	P-element_non-reference_ERS629865_temp_rp_34028	0	+
chr3R	26036865	26036867	P-element_non-reference_ERS629865_temp_sr_34078	0	+
chr3R	26036865	26036867	P-element_non-reference_ERS629865_temp_sr_34079	0	-
chr3R	26055437	26055469	P-element_non-reference_ERS629865_temp_rp_34080	0	+
chr3R	27194035	27194205	P-element_non-reference_ERS629865_temp_rp_34206	0	-
chr3R	27608069	27608116	P-element_non-reference_ERS629865_temp_rp_34235	0	-
chr3R	29759168	29759297	P-element_non-reference_ERS629865_temp_rp_34469	0	-
chr3R	29772795	29773173	P-element_non-reference_ERS629865_temp_rp_34473	0	+
chr3R	29986428	29986911	P-element_non-reference_ERS629865_temp_rp_34491	0	+
chr3R	30348937	30349420	P-element_non-reference_ERS629865_temp_rp_34530	0	+
chr3R	31635511	31635994	P-element_non-reference_ERS629865_temp_rp_34682	0	+
chr3R	31715513	31715727	P-element_non-reference_ERS629865_temp_rp_34693	0	-
chr3R	31724808	31725085	P-element_non-reference_ERS629865_temp_rp_34695	0	+
chr4	132122	132410	P-element_non-reference_ERS629865_temp_rp_34864	0	-
chr4	501712	501722	P-element_non-reference_ERS629865_temp_rp_35171	0	-
chr4	1031709	1031717	P-element_non-reference_ERS629865_temp_sr_35600	0	-
chrX	1196766	1196778	P-element_non-reference_ERS629865_temp_rp_36399	0	-
chrX	1560175	1560187	P-element_non-reference_ERS629865_temp_sr_36457	0	-
chrX	2501280	2501288	P-element_non-reference_ERS629865_temp_sr_36582	0	+
chrX	2518084	2518091	P-element_non-reference_ERS629865_temp_rp_36584	0	+
chrX	3744693	3744781	P-element_non-reference_ERS629865_temp_rp_36760	0	-
chrX	6160679	6161162	P-element_non-reference_ERS629865_temp_rp_37127	0	-
chrX	7956587	7957070	P-element_non-reference_ERS629865_temp_rp_37420	0	-
chrX	9039994	9039995	P-element_non-reference_ERS629865_temp_rp_37620	0	+
chrX	9497229	9497247	P-element_non-reference_ERS629865_temp_sr_37703	0	+
chrX	9584594	9584792	P-element_non-reference_ERS629865_temp_rp_37713	0	+
chrX	10595473	10595956	P-element_non-reference_ERS629865_temp_rp_37898	0	+
chrX	11714527	11714760	P-element_non-reference_ERS629865_temp_rp_38127	0	+
chrX	11852579	11852588	P-element_non-reference_ERS629865_temp_rp_38167	0	+
chrX	11882462	11882473	P-element_non-reference_ERS629865_temp_sr_38172	0	-
chrX	12716118	12716601	P-element_non-reference_ERS629865_temp_rp_38334	0	-
chrX	14825811	14826135	P-element_non-reference_ERS629865_temp_rp_38643	0	+
chrX	18022714	18023197	P-element_non-reference_ERS629865_temp_rp_39075	0	-
chrX	18287967	18288450	P-element_non-reference_ERS629865_temp_rp_39111	0	-
chrX	18356374	18356382	P-element_non-reference_ERS629865_temp_sr_39120	0	+
chrX	18387792	18388275	P-element_non-reference_ERS629865_temp_rp_39123	0	+
chrX	19887123	19887174	P-element_non-reference_ERS629865_temp_rp_39360	0	+
chrX	20330572	20330583	P-element_non-reference_ERS629865_temp_rp_39501	0	+
chrX	21363107	21363119	P-element_non-reference_ERS629865_temp_sr_39776	0	-
chrX	22487610	22487619	P-element_non-reference_ERS629865_temp_sr_40827	0	-
chrX	22491521	22491523	P-element_non-reference_ERS629865_temp_rp_40831	0	-
chrX	22845733	22846216	P-element_non-reference_ERS629865_temp_rp_41044	0	+
