# Supplementary material for: Genomic analysis of P elements in natural populations of Drosophila melanogaster
Source: PeerJ. 2017 Sep 15;5:e3824. doi: 10.7717/peerj.3824 (PMC5602686; doi:10.7717/peerj.3824)
Supplement: File S2 — Zip archive of browser extensible data (BED) files of predicted P element locations in genome sequences from 50 isofemale strains and 6 pool-seq samples from three global regions. Each sample has four BED files corresponding to raw (*raw.bed) and filtered (*nonredundant.bed) output from TEMP and RetroSeq, respectively. BED files for seven isofemale strains from Bergman & Haddrill (2015) are included here that do not have GD data in Ignatenko et al. (2015) but are included in the pool-seq samples, allowing comparisons to be made between isofemale strains and pool-seq samples for the same set of strains. [file peerj-05-3824-s002.zip › bed_files/ERS629866_retroseq_raw.bed]

track name="ERS629866_RetroSeq" description="ERS629866_RetroSeq"
chr2L	2677731	2677733	P-element_non-reference_ERS629866_retroseq_rp_22	0	.
chr2L	2755428	2755430	P-element_non-reference_ERS629866_retroseq_rp_25	0	.
chr2L	3086392	3086394	P-element_non-reference_ERS629866_retroseq_rp_35	0	.
chr2L	3478325	3478327	P-element_non-reference_ERS629866_retroseq_rp_41	0	.
chr2L	4822297	4822299	P-element_non-reference_ERS629866_retroseq_rp_62	0	.
chr2L	5000403	5000405	P-element_non-reference_ERS629866_retroseq_rp_64	0	.
chr2L	5000904	5000906	P-element_non-reference_ERS629866_retroseq_rp_65	0	.
chr2L	8735706	8735708	P-element_non-reference_ERS629866_retroseq_rp_120	0	.
chr2L	11804865	11804867	P-element_non-reference_ERS629866_retroseq_rp_174	0	.
chr2L	12484462	12484464	P-element_non-reference_ERS629866_retroseq_rp_190	0	.
chr2L	14490808	14490810	P-element_non-reference_ERS629866_retroseq_rp_227	0	.
chr2L	16798849	16798851	P-element_non-reference_ERS629866_retroseq_rp_271	0	.
chr2R	6696820	6696822	P-element_non-reference_ERS629866_retroseq_rp_648	0	.
chr2R	9186278	9186280	P-element_non-reference_ERS629866_retroseq_rp_692	0	.
chr2R	9284375	9284377	P-element_non-reference_ERS629866_retroseq_rp_697	0	.
chr2R	9861898	9861900	P-element_non-reference_ERS629866_retroseq_rp_704	0	.
chr2R	9875474	9875476	P-element_non-reference_ERS629866_retroseq_rp_707	0	.
chr2R	10025596	10025598	P-element_non-reference_ERS629866_retroseq_rp_711	0	.
chr2R	10049242	10049244	P-element_non-reference_ERS629866_retroseq_rp_713	0	.
chr2R	10541673	10541675	P-element_non-reference_ERS629866_retroseq_rp_722	0	.
chr2R	10569076	10569078	P-element_non-reference_ERS629866_retroseq_rp_723	0	.
chr2R	10948044	10948046	P-element_non-reference_ERS629866_retroseq_rp_737	0	.
chr2R	12936833	12936835	P-element_non-reference_ERS629866_retroseq_rp_776	0	.
chr2R	13223659	13223661	P-element_non-reference_ERS629866_retroseq_rp_783	0	.
chr2R	15610915	15610917	P-element_non-reference_ERS629866_retroseq_rp_841	0	.
chr2R	15931984	15931986	P-element_non-reference_ERS629866_retroseq_rp_843	0	.
chr2R	18356845	18356847	P-element_non-reference_ERS629866_retroseq_rp_869	0	.
chr2R	18398419	18398421	P-element_non-reference_ERS629866_retroseq_rp_871	0	.
chr2R	18440998	18441000	P-element_non-reference_ERS629866_retroseq_rp_873	0	.
chr2R	18639407	18639409	P-element_non-reference_ERS629866_retroseq_rp_878	0	.
chr2R	18690829	18690831	P-element_non-reference_ERS629866_retroseq_rp_879	0	.
chr2R	19462088	19462090	P-element_non-reference_ERS629866_retroseq_rp_888	0	.
chr2R	22514318	22514320	P-element_non-reference_ERS629866_retroseq_rp_920	0	.
chr2R	23580680	23580682	P-element_non-reference_ERS629866_retroseq_rp_938	0	.
chr2R	25011986	25011988	P-element_non-reference_ERS629866_retroseq_rp_954	0	.
chr3L	225756	225758	P-element_non-reference_ERS629866_retroseq_rp_962	0	.
chr3L	1653028	1653030	P-element_non-reference_ERS629866_retroseq_rp_974	0	.
chr3L	5355333	5355335	P-element_non-reference_ERS629866_retroseq_rp_1034	0	.
chr3L	5752245	5752247	P-element_non-reference_ERS629866_retroseq_rp_1043	0	.
chr3L	6256772	6256774	P-element_non-reference_ERS629866_retroseq_rp_1049	0	.
chr3L	9501704	9501706	P-element_non-reference_ERS629866_retroseq_rp_1085	0	.
chr3L	9763553	9763555	P-element_non-reference_ERS629866_retroseq_rp_1087	0	.
chr3L	11008808	11008810	P-element_non-reference_ERS629866_retroseq_rp_1112	0	.
chr3L	13450549	13450551	P-element_non-reference_ERS629866_retroseq_rp_1159	0	.
chr3L	13486742	13486744	P-element_non-reference_ERS629866_retroseq_rp_1161	0	.
chr3L	13919937	13919939	P-element_non-reference_ERS629866_retroseq_rp_1176	0	.
chr3L	14038448	14038450	P-element_non-reference_ERS629866_retroseq_rp_1177	0	.
chr3L	14448666	14448668	P-element_non-reference_ERS629866_retroseq_rp_1191	0	.
chr3L	14465321	14465323	P-element_non-reference_ERS629866_retroseq_rp_1192	0	.
chr3L	14992188	14992190	P-element_non-reference_ERS629866_retroseq_rp_1199	0	.
chr3L	18618010	18618012	P-element_non-reference_ERS629866_retroseq_rp_1281	0	.
chr3L	18801357	18801359	P-element_non-reference_ERS629866_retroseq_rp_1290	0	.
chr3L	19087839	19087841	P-element_non-reference_ERS629866_retroseq_rp_1296	0	.
chr3L	19896568	19896570	P-element_non-reference_ERS629866_retroseq_rp_1309	0	.
chr3L	20473527	20473529	P-element_non-reference_ERS629866_retroseq_rp_1319	0	.
chr3L	20695816	20695818	P-element_non-reference_ERS629866_retroseq_rp_1323	0	.
chr3L	21196674	21196676	P-element_non-reference_ERS629866_retroseq_rp_1338	0	.
chr3L	21840946	21840948	P-element_non-reference_ERS629866_retroseq_rp_1351	0	.
chr3R	4400094	4400096	P-element_non-reference_ERS629866_retroseq_rp_1596	0	.
chr3R	4434098	4434100	P-element_non-reference_ERS629866_retroseq_rp_1597	0	.
chr3R	5087111	5087113	P-element_non-reference_ERS629866_retroseq_rp_1609	0	.
chr3R	11569206	11569208	P-element_non-reference_ERS629866_retroseq_rp_1743	0	.
chr3R	12477579	12477581	P-element_non-reference_ERS629866_retroseq_rp_1759	0	.
chr3R	13450435	13450437	P-element_non-reference_ERS629866_retroseq_rp_1780	0	.
chr3R	14282783	14282785	P-element_non-reference_ERS629866_retroseq_rp_1802	0	.
chr3R	16280930	16280932	P-element_non-reference_ERS629866_retroseq_rp_1838	0	.
chr3R	16640196	16640198	P-element_non-reference_ERS629866_retroseq_rp_1849	0	.
chr3R	18742809	18742811	P-element_non-reference_ERS629866_retroseq_rp_1884	0	.
chr3R	21204960	21204962	P-element_non-reference_ERS629866_retroseq_rp_1928	0	.
chr3R	24057369	24057371	P-element_non-reference_ERS629866_retroseq_rp_1974	0	.
chr3R	24141359	24141361	P-element_non-reference_ERS629866_retroseq_rp_1975	0	.
chr3R	27905977	27905979	P-element_non-reference_ERS629866_retroseq_rp_2044	0	.
chr3R	28326396	28326398	P-element_non-reference_ERS629866_retroseq_rp_2052	0	.
chr3R	31937554	31937556	P-element_non-reference_ERS629866_retroseq_rp_2108	0	.
chrX	1141620	1141622	P-element_non-reference_ERS629866_retroseq_rp_2139	0	.
chrX	2888393	2888395	P-element_non-reference_ERS629866_retroseq_rp_2151	0	.
chrX	6288036	6288038	P-element_non-reference_ERS629866_retroseq_rp_2195	0	.
chrX	7620993	7620995	P-element_non-reference_ERS629866_retroseq_rp_2221	0	.
chrX	9284495	9284497	P-element_non-reference_ERS629866_retroseq_rp_2234	0	.
chrX	9550924	9550926	P-element_non-reference_ERS629866_retroseq_rp_2244	0	.
chrX	9600022	9600024	P-element_non-reference_ERS629866_retroseq_rp_2247	0	.
chrX	10784615	10784617	P-element_non-reference_ERS629866_retroseq_rp_2275	0	.
chrX	13761876	13761878	P-element_non-reference_ERS629866_retroseq_rp_2306	0	.
chrX	13762109	13762111	P-element_non-reference_ERS629866_retroseq_rp_2307	0	.
chrX	14826057	14826059	P-element_non-reference_ERS629866_retroseq_rp_2322	0	.
chrX	14953584	14953586	P-element_non-reference_ERS629866_retroseq_rp_2325	0	.
chrX	19322156	19322158	P-element_non-reference_ERS629866_retroseq_rp_2383	0	.
chrX	22657236	22657238	P-element_non-reference_ERS629866_retroseq_rp_2477	0	.
