# Supplementary material for: Genomic analysis of P elements in natural populations of Drosophila melanogaster
Source: PeerJ. 2017 Sep 15;5:e3824. doi: 10.7717/peerj.3824 (PMC5602686; doi:10.7717/peerj.3824)
Supplement: File S2 — Zip archive of browser extensible data (BED) files of predicted P element locations in genome sequences from 50 isofemale strains and 6 pool-seq samples from three global regions. Each sample has four BED files corresponding to raw (*raw.bed) and filtered (*nonredundant.bed) output from TEMP and RetroSeq, respectively. BED files for seven isofemale strains from Bergman & Haddrill (2015) are included here that do not have GD data in Ignatenko et al. (2015) but are included in the pool-seq samples, allowing comparisons to be made between isofemale strains and pool-seq samples for the same set of strains. [file peerj-05-3824-s002.zip › bed_files/ERS629866_temp_nonredundant.bed]

track name="ERS629866_TEMP" description="ERS629866_TEMP"
chr2L	2677676	2677686	P-element_non-reference_ERS629866_temp_sr_489	0	+
chr2L	3086426	3086434	P-element_non-reference_ERS629866_temp_sr_543	0	-
chr2L	4822233	4822242	P-element_non-reference_ERS629866_temp_sr_699	0	+
chr2L	5000365	5000368	P-element_non-reference_ERS629866_temp_rp_731	0	-
chr2L	5000935	5000943	P-element_non-reference_ERS629866_temp_sr_732	0	-
chr2L	8735826	8735834	P-element_non-reference_ERS629866_temp_sr_1095	0	-
chr2L	11804843	11804851	P-element_non-reference_ERS629866_temp_sr_1414	0	+
chr2L	12484423	12484433	P-element_non-reference_ERS629866_temp_sr_1488	0	-
chr2L	14490760	14490768	P-element_non-reference_ERS629866_temp_sr_1715	0	-
chr2L	16798856	16798864	P-element_non-reference_ERS629866_temp_sr_1960	0	+
chr2R	6696760	6696768	P-element_non-reference_ERS629866_temp_sr_13220	0	+
chr2R	9186319	9186335	P-element_non-reference_ERS629866_temp_rp_13561	0	-
chr2R	9284373	9284376	P-element_non-reference_ERS629866_temp_rp_13574	0	+
chr2R	9875432	9875467	P-element_non-reference_ERS629866_temp_rp_13657	0	+
chr2R	10025606	10025616	P-element_non-reference_ERS629866_temp_rp_13686	0	+
chr2R	10049224	10049235	P-element_non-reference_ERS629866_temp_rp_13689	0	-
chr2R	10541204	10541206	P-element_non-reference_ERS629866_temp_rp_13744	0	+
chr2R	10541665	10541674	P-element_non-reference_ERS629866_temp_rp_13745	0	-
chr2R	10569121	10569129	P-element_non-reference_ERS629866_temp_sr_13750	0	-
chr2R	10947877	10947881	P-element_non-reference_ERS629866_temp_rp_13812	0	+
chr2R	12936826	12936901	P-element_non-reference_ERS629866_temp_rp_14070	0	-
chr2R	13223620	13223652	P-element_non-reference_ERS629866_temp_rp_14108	0	-
chr2R	15610926	15610930	P-element_non-reference_ERS629866_temp_rp_14410	0	+
chr2R	15931891	15931943	P-element_non-reference_ERS629866_temp_rp_14461	0	-
chr2R	18356794	18356797	P-element_non-reference_ERS629866_temp_rp_14746	0	+
chr2R	18440937	18440949	P-element_non-reference_ERS629866_temp_rp_14758	0	+
chr2R	18639283	18639285	P-element_non-reference_ERS629866_temp_rp_14777	0	+
chr2R	18690781	18690842	P-element_non-reference_ERS629866_temp_rp_14783	0	+
chr2R	19462091	19462101	P-element_non-reference_ERS629866_temp_sr_14861	0	-
chr2R	22514144	22514178	P-element_non-reference_ERS629866_temp_rp_15158	0	+
chr2R	23580795	23580803	P-element_non-reference_ERS629866_temp_sr_15268	0	-
chr3L	225763	225772	P-element_non-reference_ERS629866_temp_sr_15574	0	+
chr3L	1652974	1652982	P-element_non-reference_ERS629866_temp_sr_15720	0	+
chr3L	5355341	5355436	P-element_non-reference_ERS629866_temp_rp_16149	0	+
chr3L	5752193	5752201	P-element_non-reference_ERS629866_temp_sr_16187	0	-
chr3L	6256733	6256741	P-element_non-reference_ERS629866_temp_sr_16238	0	-
chr3L	9501508	9501629	P-element_non-reference_ERS629866_temp_rp_16618	0	+
chr3L	9763526	9763535	P-element_non-reference_ERS629866_temp_rp_16650	0	+
chr3L	11008890	11008930	P-element_non-reference_ERS629866_temp_rp_16792	0	+
chr3L	13919965	13919967	P-element_non-reference_ERS629866_temp_rp_17128	0	+
chr3L	14038448	14038450	P-element_non-reference_ERS629866_temp_rp_17155	0	-
chr3L	14448685	14448689	P-element_non-reference_ERS629866_temp_rp_17190	0	+
chr3L	14465266	14465274	P-element_non-reference_ERS629866_temp_sr_17191	0	-
chr3L	14992256	14992266	P-element_non-reference_ERS629866_temp_sr_17243	0	-
chr3L	18801337	18801449	P-element_non-reference_ERS629866_temp_rp_17732	0	+
chr3L	19087785	19087794	P-element_non-reference_ERS629866_temp_rp_17749	0	-
chr3L	19896580	19896589	P-element_non-reference_ERS629866_temp_sr_17875	0	+
chr3L	20473440	20473549	P-element_non-reference_ERS629866_temp_rp_17951	0	-
chr3L	20695837	20695845	P-element_non-reference_ERS629866_temp_sr_17978	0	+
chr3L	21196730	21196739	P-element_non-reference_ERS629866_temp_rp_18052	0	-
chr3L	21840853	21840978	P-element_non-reference_ERS629866_temp_rp_18170	0	+
chr3R	4400071	4400080	P-element_non-reference_ERS629866_temp_sr_30765	0	+
chr3R	4434024	4434060	P-element_non-reference_ERS629866_temp_rp_30777	0	+
chr3R	11569089	11569175	P-element_non-reference_ERS629866_temp_rp_31818	0	+
chr3R	13450375	13450384	P-element_non-reference_ERS629866_temp_rp_32059	0	-
chr3R	14282777	14282783	P-element_non-reference_ERS629866_temp_rp_32164	0	-
chr3R	16280909	16280972	P-element_non-reference_ERS629866_temp_rp_32407	0	-
chr3R	16640180	16640188	P-element_non-reference_ERS629866_temp_sr_32447	0	-
chr3R	18742760	18742768	P-element_non-reference_ERS629866_temp_sr_32673	0	-
chr3R	21204869	21204883	P-element_non-reference_ERS629866_temp_rp_32965	0	+
chr3R	24057381	24057394	P-element_non-reference_ERS629866_temp_rp_33326	0	+
chr3R	24141351	24141440	P-element_non-reference_ERS629866_temp_rp_33330	0	+
chr3R	27905810	27905843	P-element_non-reference_ERS629866_temp_rp_33762	0	+
chr3R	28326406	28326414	P-element_non-reference_ERS629866_temp_sr_33805	0	-
chr3R	31937558	31937568	P-element_non-reference_ERS629866_temp_sr_34187	0	+
chrX	1141559	1141569	P-element_non-reference_ERS629866_temp_rp_35850	0	+
chrX	2888425	2888435	P-element_non-reference_ERS629866_temp_sr_36069	0	-
chrX	6288042	6288050	P-element_non-reference_ERS629866_temp_sr_36579	0	+
chrX	9284485	9284495	P-element_non-reference_ERS629866_temp_sr_37138	0	-
chrX	9550894	9551013	P-element_non-reference_ERS629866_temp_rp_37189	0	+
chrX	9599974	9600029	P-element_non-reference_ERS629866_temp_rp_37197	0	+
chrX	10784587	10784595	P-element_non-reference_ERS629866_temp_sr_37428	0	+
chrX	14826058	14826068	P-element_non-reference_ERS629866_temp_sr_38107	0	-
chrX	14953589	14953590	P-element_non-reference_ERS629866_temp_rp_38121	0	-
chrX	19322099	19322109	P-element_non-reference_ERS629866_temp_sr_38682	0	+
chrX	22657207	22657244	P-element_non-reference_ERS629866_temp_rp_40346	0	-
