# Supplementary material for: Genomic analysis of P elements in natural populations of Drosophila melanogaster
Source: PeerJ. 2017 Sep 15;5:e3824. doi: 10.7717/peerj.3824 (PMC5602686; doi:10.7717/peerj.3824)
Supplement: File S2 — Zip archive of browser extensible data (BED) files of predicted P element locations in genome sequences from 50 isofemale strains and 6 pool-seq samples from three global regions. Each sample has four BED files corresponding to raw (*raw.bed) and filtered (*nonredundant.bed) output from TEMP and RetroSeq, respectively. BED files for seven isofemale strains from Bergman & Haddrill (2015) are included here that do not have GD data in Ignatenko et al. (2015) but are included in the pool-seq samples, allowing comparisons to be made between isofemale strains and pool-seq samples for the same set of strains. [file peerj-05-3824-s002.zip › bed_files/ERS629867_retroseq_raw.bed]

track name="ERS629867_RetroSeq" description="ERS629867_RetroSeq"
chr2L	564117	564119	P-element_non-reference_ERS629867_retroseq_rp_11	0	.
chr2L	4892065	4892067	P-element_non-reference_ERS629867_retroseq_rp_81	0	.
chr2L	5305641	5305643	P-element_non-reference_ERS629867_retroseq_rp_84	0	.
chr2L	6787754	6787756	P-element_non-reference_ERS629867_retroseq_rp_108	0	.
chr2L	7249551	7249553	P-element_non-reference_ERS629867_retroseq_rp_112	0	.
chr2L	7576671	7576673	P-element_non-reference_ERS629867_retroseq_rp_119	0	.
chr2L	8989203	8989205	P-element_non-reference_ERS629867_retroseq_rp_137	0	.
chr2L	9782273	9782275	P-element_non-reference_ERS629867_retroseq_rp_154	0	.
chr2L	11808381	11808383	P-element_non-reference_ERS629867_retroseq_rp_190	0	.
chr2L	12484414	12484416	P-element_non-reference_ERS629867_retroseq_rp_205	0	.
chr2L	13878783	13878785	P-element_non-reference_ERS629867_retroseq_rp_245	0	.
chr2L	20148618	20148620	P-element_non-reference_ERS629867_retroseq_rp_379	0	.
chr2L	20223227	20223229	P-element_non-reference_ERS629867_retroseq_rp_387	0	.
chr2L	20918118	20918120	P-element_non-reference_ERS629867_retroseq_rp_403	0	.
chr2R	6236120	6236122	P-element_non-reference_ERS629867_retroseq_rp_674	0	.
chr2R	6629894	6629896	P-element_non-reference_ERS629867_retroseq_rp_679	0	.
chr2R	6757451	6757453	P-element_non-reference_ERS629867_retroseq_rp_682	0	.
chr2R	7040151	7040153	P-element_non-reference_ERS629867_retroseq_rp_687	0	.
chr2R	7812536	7812538	P-element_non-reference_ERS629867_retroseq_rp_699	0	.
chr2R	8900134	8900136	P-element_non-reference_ERS629867_retroseq_rp_722	0	.
chr2R	8947961	8947963	P-element_non-reference_ERS629867_retroseq_rp_723	0	.
chr2R	9387924	9387926	P-element_non-reference_ERS629867_retroseq_rp_737	0	.
chr2R	10534416	10534418	P-element_non-reference_ERS629867_retroseq_rp_754	0	.
chr2R	10536159	10536161	P-element_non-reference_ERS629867_retroseq_rp_755	0	.
chr2R	12593621	12593623	P-element_non-reference_ERS629867_retroseq_rp_793	0	.
chr2R	12705116	12705118	P-element_non-reference_ERS629867_retroseq_rp_794	0	.
chr2R	12936615	12936617	P-element_non-reference_ERS629867_retroseq_rp_799	0	.
chr2R	13622973	13622975	P-element_non-reference_ERS629867_retroseq_rp_807	0	.
chr2R	14174743	14174745	P-element_non-reference_ERS629867_retroseq_rp_814	0	.
chr2R	14332380	14332382	P-element_non-reference_ERS629867_retroseq_rp_815	0	.
chr2R	15309243	15309245	P-element_non-reference_ERS629867_retroseq_rp_832	0	.
chr2R	18892217	18892219	P-element_non-reference_ERS629867_retroseq_rp_889	0	.
chr2R	19424878	19424880	P-element_non-reference_ERS629867_retroseq_rp_894	0	.
chr2R	21296073	21296075	P-element_non-reference_ERS629867_retroseq_rp_914	0	.
chr2R	23877874	23877876	P-element_non-reference_ERS629867_retroseq_rp_945	0	.
chr3L	699844	699846	P-element_non-reference_ERS629867_retroseq_rp_971	0	.
chr3L	3250330	3250332	P-element_non-reference_ERS629867_retroseq_rp_1005	0	.
chr3L	4379371	4379373	P-element_non-reference_ERS629867_retroseq_rp_1028	0	.
chr3L	4407093	4407095	P-element_non-reference_ERS629867_retroseq_rp_1031	0	.
chr3L	6218107	6218109	P-element_non-reference_ERS629867_retroseq_rp_1058	0	.
chr3L	15535405	15535407	P-element_non-reference_ERS629867_retroseq_rp_1199	0	.
chr3L	16047016	16047018	P-element_non-reference_ERS629867_retroseq_rp_1205	0	.
chr3L	17971217	17971219	P-element_non-reference_ERS629867_retroseq_rp_1247	0	.
chr3L	18757360	18757362	P-element_non-reference_ERS629867_retroseq_rp_1267	0	.
chr3L	20230528	20230530	P-element_non-reference_ERS629867_retroseq_rp_1300	0	.
chr3L	20384439	20384441	P-element_non-reference_ERS629867_retroseq_rp_1303	0	.
chr3R	727784	727786	P-element_non-reference_ERS629867_retroseq_rp_1435	0	.
chr3R	4403066	4403068	P-element_non-reference_ERS629867_retroseq_rp_1505	0	.
chr3R	8090437	8090439	P-element_non-reference_ERS629867_retroseq_rp_1571	0	.
chr3R	10412933	10412935	P-element_non-reference_ERS629867_retroseq_rp_1606	0	.
chr3R	15666048	15666050	P-element_non-reference_ERS629867_retroseq_rp_1696	0	.
chr3R	18121817	18121819	P-element_non-reference_ERS629867_retroseq_rp_1734	0	.
chr3R	19836982	19836984	P-element_non-reference_ERS629867_retroseq_rp_1758	0	.
chr3R	20309467	20309469	P-element_non-reference_ERS629867_retroseq_rp_1769	0	.
chr3R	21296171	21296173	P-element_non-reference_ERS629867_retroseq_rp_1785	0	.
chr3R	24031393	24031395	P-element_non-reference_ERS629867_retroseq_rp_1821	0	.
chr3R	24543926	24543928	P-element_non-reference_ERS629867_retroseq_rp_1829	0	.
chr3R	25740776	25740778	P-element_non-reference_ERS629867_retroseq_rp_1847	0	.
chr3R	26036908	26036910	P-element_non-reference_ERS629867_retroseq_rp_1849	0	.
chr3R	27905829	27905831	P-element_non-reference_ERS629867_retroseq_rp_1872	0	.
chr3R	28086177	28086179	P-element_non-reference_ERS629867_retroseq_rp_1875	0	.
chr3R	29064351	29064353	P-element_non-reference_ERS629867_retroseq_rp_1883	0	.
chr3R	29904386	29904388	P-element_non-reference_ERS629867_retroseq_rp_1895	0	.
chr3R	31048899	31048901	P-element_non-reference_ERS629867_retroseq_rp_1912	0	.
chrX	710016	710018	P-element_non-reference_ERS629867_retroseq_rp_1949	0	.
chrX	3772904	3772906	P-element_non-reference_ERS629867_retroseq_rp_1977	0	.
chrX	5755723	5755725	P-element_non-reference_ERS629867_retroseq_rp_1995	0	.
chrX	6280008	6280010	P-element_non-reference_ERS629867_retroseq_rp_2008	0	.
chrX	6908210	6908212	P-element_non-reference_ERS629867_retroseq_rp_2016	0	.
chrX	9223359	9223361	P-element_non-reference_ERS629867_retroseq_rp_2041	0	.
chrX	10783989	10783991	P-element_non-reference_ERS629867_retroseq_rp_2075	0	.
chrX	12007036	12007038	P-element_non-reference_ERS629867_retroseq_rp_2094	0	.
chrX	13739842	13739844	P-element_non-reference_ERS629867_retroseq_rp_2110	0	.
chrX	16091609	16091611	P-element_non-reference_ERS629867_retroseq_rp_2133	0	.
chrX	16792752	16792754	P-element_non-reference_ERS629867_retroseq_rp_2135	0	.
chrX	19220542	19220544	P-element_non-reference_ERS629867_retroseq_rp_2155	0	.
chrX	19498255	19498257	P-element_non-reference_ERS629867_retroseq_rp_2158	0	.
chrX	22656942	22656944	P-element_non-reference_ERS629867_retroseq_rp_2235	0	.
