# Supplementary material for: Genomic analysis of P elements in natural populations of Drosophila melanogaster
Source: PeerJ. 2017 Sep 15;5:e3824. doi: 10.7717/peerj.3824 (PMC5602686; doi:10.7717/peerj.3824)
Supplement: File S2 — Zip archive of browser extensible data (BED) files of predicted P element locations in genome sequences from 50 isofemale strains and 6 pool-seq samples from three global regions. Each sample has four BED files corresponding to raw (*raw.bed) and filtered (*nonredundant.bed) output from TEMP and RetroSeq, respectively. BED files for seven isofemale strains from Bergman & Haddrill (2015) are included here that do not have GD data in Ignatenko et al. (2015) but are included in the pool-seq samples, allowing comparisons to be made between isofemale strains and pool-seq samples for the same set of strains. [file peerj-05-3824-s002.zip › bed_files/ERS629867_temp_nonredundant.bed]

track name="ERS629867_TEMP" description="ERS629867_TEMP"
chr2L	564122	564130	P-element_non-reference_ERS629867_temp_sr_262	0	-
chr2L	4892072	4892091	P-element_non-reference_ERS629867_temp_rp_908	0	+
chr2L	5305632	5305641	P-element_non-reference_ERS629867_temp_sr_973	0	-
chr2L	7249510	7249630	P-element_non-reference_ERS629867_temp_rp_1262	0	+
chr2L	8989183	8989192	P-element_non-reference_ERS629867_temp_rp_1525	0	-
chr2L	9782217	9782225	P-element_non-reference_ERS629867_temp_sr_1652	0	+
chr2L	12484423	12484433	P-element_non-reference_ERS629867_temp_sr_2111	0	-
chr2L	13878825	13878836	P-element_non-reference_ERS629867_temp_sr_2347	0	-
chr2L	20148597	20148607	P-element_non-reference_ERS629867_temp_rp_3347	0	-
chr2L	20918074	20918082	P-element_non-reference_ERS629867_temp_sr_3579	0	+
chr2R	6236104	6236112	P-element_non-reference_ERS629867_temp_sr_14200	0	+
chr2R	6629866	6629875	P-element_non-reference_ERS629867_temp_rp_14465	0	+
chr2R	6757361	6757369	P-element_non-reference_ERS629867_temp_sr_14487	0	+
chr2R	7040160	7040171	P-element_non-reference_ERS629867_temp_sr_14546	0	+
chr2R	7812557	7812565	P-element_non-reference_ERS629867_temp_sr_14681	0	+
chr2R	8900171	8900179	P-element_non-reference_ERS629867_temp_sr_14859	0	-
chr2R	8947868	8947878	P-element_non-reference_ERS629867_temp_rp_14864	0	-
chr2R	9387945	9387956	P-element_non-reference_ERS629867_temp_sr_14931	0	-
chr2R	10534360	10534368	P-element_non-reference_ERS629867_temp_sr_15142	0	+
chr2R	12593597	12593601	P-element_non-reference_ERS629867_temp_rp_15512	0	+
chr2R	12705038	12705046	P-element_non-reference_ERS629867_temp_sr_15529	0	+
chr2R	13622934	13622940	P-element_non-reference_ERS629867_temp_rp_15677	0	+
chr2R	14174729	14174737	P-element_non-reference_ERS629867_temp_sr_15783	0	-
chr2R	14332333	14332343	P-element_non-reference_ERS629867_temp_sr_15814	0	+
chr2R	15309312	15309320	P-element_non-reference_ERS629867_temp_sr_15945	0	+
chr2R	18892261	18892269	P-element_non-reference_ERS629867_temp_sr_16500	0	+
chr2R	23878023	23878032	P-element_non-reference_ERS629867_temp_sr_17207	0	+
chr3L	699749	699857	P-element_non-reference_ERS629867_temp_rp_17605	0	+
chr3L	3250299	3250478	P-element_non-reference_ERS629867_temp_rp_17980	0	-
chr3L	4379391	4379404	P-element_non-reference_ERS629867_temp_sr_18194	0	-
chr3L	4407121	4407130	P-element_non-reference_ERS629867_temp_rp_18203	0	-
chr3L	6218095	6218155	P-element_non-reference_ERS629867_temp_rp_18484	0	+
chr3L	15535388	15535424	P-element_non-reference_ERS629867_temp_rp_19905	0	+
chr3L	16046895	16046905	P-element_non-reference_ERS629867_temp_rp_19977	0	+
chr3L	16046981	16046991	P-element_non-reference_ERS629867_temp_sr_19978	0	-
chr3L	17971236	17971246	P-element_non-reference_ERS629867_temp_sr_20318	0	-
chr3L	18757259	18757267	P-element_non-reference_ERS629867_temp_sr_20445	0	+
chr3L	20230546	20230625	P-element_non-reference_ERS629867_temp_rp_20706	0	+
chr3L	20384443	20384454	P-element_non-reference_ERS629867_temp_sr_20754	0	-
chr3R	727387	727795	P-element_non-reference_ERS629867_temp_rp_28895	0	+
chr3R	4403012	4403022	P-element_non-reference_ERS629867_temp_sr_33720	0	+
chr3R	8090428	8090504	P-element_non-reference_ERS629867_temp_rp_34512	0	-
chr3R	10412893	10412902	P-element_non-reference_ERS629867_temp_rp_34852	0	-
chr3R	15666059	15666069	P-element_non-reference_ERS629867_temp_rp_35662	0	-
chr3R	18121804	18121812	P-element_non-reference_ERS629867_temp_sr_36019	0	+
chr3R	19837028	19837038	P-element_non-reference_ERS629867_temp_sr_36297	0	-
chr3R	20309410	20309417	P-element_non-reference_ERS629867_temp_rp_36383	0	+
chr3R	21296154	21296163	P-element_non-reference_ERS629867_temp_rp_36527	0	-
chr3R	24031334	24031347	P-element_non-reference_ERS629867_temp_sr_36974	0	-
chr3R	24543928	24543931	P-element_non-reference_ERS629867_temp_rp_37062	0	+
chr3R	25740705	25740716	P-element_non-reference_ERS629867_temp_sr_37233	0	+
chr3R	26036858	26036866	P-element_non-reference_ERS629867_temp_sr_37258	0	-
chr3R	27905867	27905875	P-element_non-reference_ERS629867_temp_sr_37495	0	-
chr3R	28086139	28086148	P-element_non-reference_ERS629867_temp_sr_37521	0	-
chr3R	29064382	29064390	P-element_non-reference_ERS629867_temp_sr_37662	0	-
chr3R	29904359	29904434	P-element_non-reference_ERS629867_temp_rp_37779	0	-
chrX	710020	710029	P-element_non-reference_ERS629867_temp_sr_39767	0	-
chrX	5755681	5755690	P-element_non-reference_ERS629867_temp_sr_40701	0	+
chrX	6279938	6279946	P-element_non-reference_ERS629867_temp_sr_40791	0	-
chrX	10783926	10783934	P-element_non-reference_ERS629867_temp_sr_41794	0	+
chrX	12007078	12007094	P-element_non-reference_ERS629867_temp_rp_42080	0	+
chrX	13739779	13739788	P-element_non-reference_ERS629867_temp_sr_42429	0	+
chrX	16091544	16091546	P-element_non-reference_ERS629867_temp_rp_42857	0	+
chrX	19220584	19220594	P-element_non-reference_ERS629867_temp_sr_43385	0	-
chrX	19498186	19498196	P-element_non-reference_ERS629867_temp_sr_43440	0	+
chrX	22656959	22656967	P-element_non-reference_ERS629867_temp_sr_45155	0	-
