# Supplementary material for: Genomic analysis of P elements in natural populations of Drosophila melanogaster
Source: PeerJ. 2017 Sep 15;5:e3824. doi: 10.7717/peerj.3824 (PMC5602686; doi:10.7717/peerj.3824)
Supplement: File S2 — Zip archive of browser extensible data (BED) files of predicted P element locations in genome sequences from 50 isofemale strains and 6 pool-seq samples from three global regions. Each sample has four BED files corresponding to raw (*raw.bed) and filtered (*nonredundant.bed) output from TEMP and RetroSeq, respectively. BED files for seven isofemale strains from Bergman & Haddrill (2015) are included here that do not have GD data in Ignatenko et al. (2015) but are included in the pool-seq samples, allowing comparisons to be made between isofemale strains and pool-seq samples for the same set of strains. [file peerj-05-3824-s002.zip › bed_files/ERS629867_temp_raw.bed]

track name="ERS629867_TEMP" description="ERS629867_TEMP"
chr2L	564122	564130	P-element_non-reference_ERS629867_temp_sr_262	0	-
chr2L	600387	600869	P-element_non-reference_ERS629867_temp_rp_266	0	-
chr2L	2714265	2714747	P-element_non-reference_ERS629867_temp_rp_566	0	+
chr2L	2848164	2848646	P-element_non-reference_ERS629867_temp_rp_587	0	-
chr2L	2864234	2864716	P-element_non-reference_ERS629867_temp_rp_591	0	-
chr2L	2931915	2932397	P-element_non-reference_ERS629867_temp_rp_598	0	+
chr2L	3055005	3055487	P-element_non-reference_ERS629867_temp_rp_619	0	+
chr2L	3593131	3593613	P-element_non-reference_ERS629867_temp_rp_707	0	-
chr2L	4199561	4200043	P-element_non-reference_ERS629867_temp_rp_791	0	-
chr2L	4365164	4365646	P-element_non-reference_ERS629867_temp_rp_817	0	-
chr2L	4529004	4529486	P-element_non-reference_ERS629867_temp_rp_842	0	+
chr2L	4892072	4892091	P-element_non-reference_ERS629867_temp_rp_908	0	+
chr2L	5000614	5001096	P-element_non-reference_ERS629867_temp_rp_931	0	-
chr2L	5305632	5305641	P-element_non-reference_ERS629867_temp_sr_973	0	-
chr2L	5980173	5980413	P-element_non-reference_ERS629867_temp_rp_1095	0	-
chr2L	6787907	6787980	P-element_non-reference_ERS629867_temp_rp_1201	0	-
chr2L	7249510	7249630	P-element_non-reference_ERS629867_temp_rp_1262	0	+
chr2L	7423762	7423772	P-element_non-reference_ERS629867_temp_sr_1285	0	-
chr2L	7576581	7577063	P-element_non-reference_ERS629867_temp_rp_1310	0	-
chr2L	7576637	7576681	P-element_non-reference_ERS629867_temp_rp_1311	0	+
chr2L	8989183	8989192	P-element_non-reference_ERS629867_temp_rp_1525	0	-
chr2L	9782217	9782225	P-element_non-reference_ERS629867_temp_sr_1652	0	+
chr2L	11808170	11808372	P-element_non-reference_ERS629867_temp_rp_1984	0	+
chr2L	12067119	12067601	P-element_non-reference_ERS629867_temp_rp_2033	0	+
chr2L	12484423	12484433	P-element_non-reference_ERS629867_temp_sr_2111	0	-
chr2L	13878825	13878836	P-element_non-reference_ERS629867_temp_sr_2347	0	-
chr2L	14233911	14234393	P-element_non-reference_ERS629867_temp_rp_2394	0	+
chr2L	16307783	16308265	P-element_non-reference_ERS629867_temp_rp_2707	0	+
chr2L	17134979	17135461	P-element_non-reference_ERS629867_temp_rp_2822	0	+
chr2L	17459854	17460336	P-element_non-reference_ERS629867_temp_rp_2891	0	-
chr2L	18086866	18087348	P-element_non-reference_ERS629867_temp_rp_2975	0	-
chr2L	18732741	18733223	P-element_non-reference_ERS629867_temp_rp_3085	0	-
chr2L	18961623	18962105	P-element_non-reference_ERS629867_temp_rp_3113	0	-
chr2L	19363268	19363750	P-element_non-reference_ERS629867_temp_rp_3174	0	-
chr2L	20148597	20148607	P-element_non-reference_ERS629867_temp_rp_3347	0	-
chr2L	20223031	20223177	P-element_non-reference_ERS629867_temp_rp_3434	0	+
chr2L	20918074	20918082	P-element_non-reference_ERS629867_temp_sr_3579	0	+
chr2L	21095700	21095961	P-element_non-reference_ERS629867_temp_rp_3636	0	+
chr2L	22134306	22134346	P-element_non-reference_ERS629867_temp_rp_4316	0	+
chr2L	22574919	22575401	P-element_non-reference_ERS629867_temp_rp_4950	0	+
chr2R	1591734	1592216	P-element_non-reference_ERS629867_temp_rp_8258	0	+
chr2R	4795372	4795854	P-element_non-reference_ERS629867_temp_rp_12662	0	+
chr2R	5812233	5812715	P-element_non-reference_ERS629867_temp_rp_14019	0	+
chr2R	6220455	6220749	P-element_non-reference_ERS629867_temp_rp_14194	0	+
chr2R	6236104	6236112	P-element_non-reference_ERS629867_temp_sr_14200	0	+
chr2R	6629866	6629875	P-element_non-reference_ERS629867_temp_rp_14465	0	+
chr2R	6643910	6644392	P-element_non-reference_ERS629867_temp_rp_14468	0	-
chr2R	6757361	6757369	P-element_non-reference_ERS629867_temp_sr_14487	0	+
chr2R	7040160	7040171	P-element_non-reference_ERS629867_temp_sr_14546	0	+
chr2R	7812557	7812565	P-element_non-reference_ERS629867_temp_sr_14681	0	+
chr2R	8900171	8900179	P-element_non-reference_ERS629867_temp_sr_14859	0	-
chr2R	8947868	8947878	P-element_non-reference_ERS629867_temp_rp_14864	0	-
chr2R	9148542	9149024	P-element_non-reference_ERS629867_temp_rp_14895	0	+
chr2R	9387945	9387956	P-element_non-reference_ERS629867_temp_sr_14931	0	-
chr2R	9413298	9413654	P-element_non-reference_ERS629867_temp_rp_14935	0	-
chr2R	9612081	9612563	P-element_non-reference_ERS629867_temp_rp_14984	0	-
chr2R	10428316	10428738	P-element_non-reference_ERS629867_temp_rp_15123	0	-
chr2R	10534360	10534368	P-element_non-reference_ERS629867_temp_sr_15142	0	+
chr2R	10536277	10536288	P-element_non-reference_ERS629867_temp_rp_15143	0	+
chr2R	10775863	10776345	P-element_non-reference_ERS629867_temp_rp_15183	0	+
chr2R	11111220	11111702	P-element_non-reference_ERS629867_temp_rp_15258	0	-
chr2R	12593597	12593601	P-element_non-reference_ERS629867_temp_rp_15512	0	+
chr2R	12705038	12705046	P-element_non-reference_ERS629867_temp_sr_15529	0	+
chr2R	12936081	12936563	P-element_non-reference_ERS629867_temp_rp_15564	0	+
chr2R	12936563	12936571	P-element_non-reference_ERS629867_temp_sr_15565	0	-
chr2R	12980835	12981317	P-element_non-reference_ERS629867_temp_rp_15574	0	+
chr2R	13158211	13158693	P-element_non-reference_ERS629867_temp_rp_15603	0	-
chr2R	13622934	13622940	P-element_non-reference_ERS629867_temp_rp_15677	0	+
chr2R	13745307	13745789	P-element_non-reference_ERS629867_temp_rp_15693	0	+
chr2R	14174729	14174737	P-element_non-reference_ERS629867_temp_sr_15783	0	-
chr2R	14332333	14332343	P-element_non-reference_ERS629867_temp_sr_15814	0	+
chr2R	15248696	15248760	P-element_non-reference_ERS629867_temp_rp_15935	0	-
chr2R	15309312	15309320	P-element_non-reference_ERS629867_temp_sr_15945	0	+
chr2R	16830183	16830455	P-element_non-reference_ERS629867_temp_rp_16183	0	-
chr2R	16846550	16847032	P-element_non-reference_ERS629867_temp_rp_16188	0	-
chr2R	17457472	17457954	P-element_non-reference_ERS629867_temp_rp_16287	0	+
chr2R	18892261	18892269	P-element_non-reference_ERS629867_temp_sr_16500	0	+
chr2R	19269058	19269540	P-element_non-reference_ERS629867_temp_rp_16548	0	-
chr2R	19424866	19424889	P-element_non-reference_ERS629867_temp_rp_16565	0	-
chr2R	21296053	21296126	P-element_non-reference_ERS629867_temp_rp_16823	0	-
chr2R	21829633	21830115	P-element_non-reference_ERS629867_temp_rp_16891	0	+
chr2R	21974959	21975441	P-element_non-reference_ERS629867_temp_rp_16914	0	-
chr2R	22007746	22008228	P-element_non-reference_ERS629867_temp_rp_16922	0	+
chr2R	22513750	22514232	P-element_non-reference_ERS629867_temp_rp_16998	0	+
chr2R	22605172	22605654	P-element_non-reference_ERS629867_temp_rp_17006	0	-
chr2R	22870757	22871239	P-element_non-reference_ERS629867_temp_rp_17056	0	-
chr2R	23580559	23581041	P-element_non-reference_ERS629867_temp_rp_17156	0	-
chr2R	23877147	23877629	P-element_non-reference_ERS629867_temp_rp_17205	0	+
chr2R	23878023	23878032	P-element_non-reference_ERS629867_temp_sr_17207	0	+
chr2R	24525838	24526320	P-element_non-reference_ERS629867_temp_rp_17292	0	+
chr2R	24966512	24966994	P-element_non-reference_ERS629867_temp_rp_17351	0	+
chr3L	699749	699857	P-element_non-reference_ERS629867_temp_rp_17605	0	+
chr3L	3080072	3080554	P-element_non-reference_ERS629867_temp_rp_17956	0	-
chr3L	3250299	3250478	P-element_non-reference_ERS629867_temp_rp_17980	0	-
chr3L	4169998	4170480	P-element_non-reference_ERS629867_temp_rp_18156	0	+
chr3L	4379391	4379404	P-element_non-reference_ERS629867_temp_sr_18194	0	-
chr3L	4407121	4407130	P-element_non-reference_ERS629867_temp_rp_18203	0	-
chr3L	6218095	6218155	P-element_non-reference_ERS629867_temp_rp_18484	0	+
chr3L	9419125	9419607	P-element_non-reference_ERS629867_temp_rp_18981	0	+
chr3L	12154176	12154658	P-element_non-reference_ERS629867_temp_rp_19400	0	-
chr3L	12580174	12580656	P-element_non-reference_ERS629867_temp_rp_19464	0	-
chr3L	13172302	13172784	P-element_non-reference_ERS629867_temp_rp_19547	0	-
chr3L	14464916	14465398	P-element_non-reference_ERS629867_temp_rp_19753	0	-
chr3L	14755184	14755431	P-element_non-reference_ERS629867_temp_rp_19794	0	+
chr3L	15535388	15535424	P-element_non-reference_ERS629867_temp_rp_19905	0	+
chr3L	16046895	16046905	P-element_non-reference_ERS629867_temp_rp_19977	0	+
chr3L	16046981	16046991	P-element_non-reference_ERS629867_temp_sr_19978	0	-
chr3L	16394160	16394642	P-element_non-reference_ERS629867_temp_rp_20031	0	-
chr3L	17575759	17576241	P-element_non-reference_ERS629867_temp_rp_20230	0	-
chr3L	17971236	17971246	P-element_non-reference_ERS629867_temp_sr_20318	0	-
chr3L	18757259	18757267	P-element_non-reference_ERS629867_temp_sr_20445	0	+
chr3L	19080414	19080741	P-element_non-reference_ERS629867_temp_rp_20500	0	-
chr3L	20230546	20230625	P-element_non-reference_ERS629867_temp_rp_20706	0	+
chr3L	20384443	20384454	P-element_non-reference_ERS629867_temp_sr_20754	0	-
chr3L	20516660	20516985	P-element_non-reference_ERS629867_temp_rp_20787	0	-
chr3L	22716876	22717358	P-element_non-reference_ERS629867_temp_rp_21229	0	-
chr3L	23261482	23261964	P-element_non-reference_ERS629867_temp_rp_21733	0	-
chr3R	727387	727795	P-element_non-reference_ERS629867_temp_rp_28895	0	+
chr3R	4403012	4403022	P-element_non-reference_ERS629867_temp_sr_33720	0	+
chr3R	4806345	4806754	P-element_non-reference_ERS629867_temp_rp_33940	0	-
chr3R	5671439	5671921	P-element_non-reference_ERS629867_temp_rp_34108	0	-
chr3R	7741893	7742375	P-element_non-reference_ERS629867_temp_rp_34456	0	+
chr3R	8090428	8090504	P-element_non-reference_ERS629867_temp_rp_34512	0	-
chr3R	8093528	8094010	P-element_non-reference_ERS629867_temp_rp_34513	0	-
chr3R	8768949	8769431	P-element_non-reference_ERS629867_temp_rp_34605	0	+
chr3R	9053083	9053565	P-element_non-reference_ERS629867_temp_rp_34650	0	+
chr3R	9328052	9328534	P-element_non-reference_ERS629867_temp_rp_34690	0	+
chr3R	10089068	10089550	P-element_non-reference_ERS629867_temp_rp_34810	0	-
chr3R	10089165	10089647	P-element_non-reference_ERS629867_temp_rp_34811	0	+
chr3R	10412893	10412902	P-element_non-reference_ERS629867_temp_rp_34852	0	-
chr3R	11160231	11160713	P-element_non-reference_ERS629867_temp_rp_34970	0	+
chr3R	11566718	11567200	P-element_non-reference_ERS629867_temp_rp_35038	0	+
chr3R	12373570	12374052	P-element_non-reference_ERS629867_temp_rp_35129	0	-
chr3R	12476889	12477371	P-element_non-reference_ERS629867_temp_rp_35162	0	+
chr3R	13456382	13456864	P-element_non-reference_ERS629867_temp_rp_35319	0	-
chr3R	13616654	13617136	P-element_non-reference_ERS629867_temp_rp_35344	0	+
chr3R	14800135	14800617	P-element_non-reference_ERS629867_temp_rp_35543	0	-
chr3R	15666059	15666069	P-element_non-reference_ERS629867_temp_rp_35662	0	-
chr3R	15973095	15973326	P-element_non-reference_ERS629867_temp_rp_35710	0	-
chr3R	18121804	18121812	P-element_non-reference_ERS629867_temp_sr_36019	0	+
chr3R	19508608	19509090	P-element_non-reference_ERS629867_temp_rp_36243	0	+
chr3R	19837028	19837038	P-element_non-reference_ERS629867_temp_sr_36297	0	-
chr3R	20309410	20309417	P-element_non-reference_ERS629867_temp_rp_36383	0	+
chr3R	21296154	21296163	P-element_non-reference_ERS629867_temp_rp_36527	0	-
chr3R	23827307	23827789	P-element_non-reference_ERS629867_temp_rp_36939	0	+
chr3R	24031334	24031347	P-element_non-reference_ERS629867_temp_sr_36974	0	-
chr3R	24543928	24543931	P-element_non-reference_ERS629867_temp_rp_37062	0	+
chr3R	24956884	24957366	P-element_non-reference_ERS629867_temp_rp_37128	0	-
chr3R	25588616	25589098	P-element_non-reference_ERS629867_temp_rp_37209	0	+
chr3R	25740705	25740716	P-element_non-reference_ERS629867_temp_sr_37233	0	+
chr3R	26036858	26036866	P-element_non-reference_ERS629867_temp_sr_37258	0	-
chr3R	27905867	27905875	P-element_non-reference_ERS629867_temp_sr_37495	0	-
chr3R	28086139	28086148	P-element_non-reference_ERS629867_temp_sr_37521	0	-
chr3R	28689655	28690137	P-element_non-reference_ERS629867_temp_rp_37600	0	-
chr3R	28789638	28790120	P-element_non-reference_ERS629867_temp_rp_37609	0	+
chr3R	29064382	29064390	P-element_non-reference_ERS629867_temp_sr_37662	0	-
chr3R	29904359	29904434	P-element_non-reference_ERS629867_temp_rp_37779	0	-
chr3R	30388864	30389346	P-element_non-reference_ERS629867_temp_rp_37850	0	-
chr3R	31048852	31049053	P-element_non-reference_ERS629867_temp_rp_37943	0	-
chr4	928071	928553	P-element_non-reference_ERS629867_temp_rp_38874	0	-
chrX	122985	123467	P-element_non-reference_ERS629867_temp_rp_39517	0	-
chrX	710020	710029	P-element_non-reference_ERS629867_temp_sr_39767	0	-
chrX	1040697	1041179	P-element_non-reference_ERS629867_temp_rp_39837	0	-
chrX	1682572	1683054	P-element_non-reference_ERS629867_temp_rp_39947	0	-
chrX	1877182	1877664	P-element_non-reference_ERS629867_temp_rp_39986	0	+
chrX	2089108	2089590	P-element_non-reference_ERS629867_temp_rp_40024	0	-
chrX	2294375	2294857	P-element_non-reference_ERS629867_temp_rp_40059	0	+
chrX	3772874	3772914	P-element_non-reference_ERS629867_temp_rp_40316	0	-
chrX	5755681	5755690	P-element_non-reference_ERS629867_temp_sr_40701	0	+
chrX	6197000	6197482	P-element_non-reference_ERS629867_temp_rp_40774	0	-
chrX	6279938	6279946	P-element_non-reference_ERS629867_temp_sr_40791	0	-
chrX	6428499	6428981	P-element_non-reference_ERS629867_temp_rp_40820	0	+
chrX	6758546	6759028	P-element_non-reference_ERS629867_temp_rp_40912	0	-
chrX	6764454	6764936	P-element_non-reference_ERS629867_temp_rp_40914	0	-
chrX	6908153	6908167	P-element_non-reference_ERS629867_temp_rp_40944	0	+
chrX	7202670	7203152	P-element_non-reference_ERS629867_temp_rp_40999	0	+
chrX	8271769	8272251	P-element_non-reference_ERS629867_temp_rp_41200	0	-
chrX	8498032	8498514	P-element_non-reference_ERS629867_temp_rp_41254	0	-
chrX	9223290	9223298	P-element_non-reference_ERS629867_temp_sr_41402	0	+
chrX	9223290	9223298	P-element_non-reference_ERS629867_temp_sr_41403	0	-
chrX	10744466	10744948	P-element_non-reference_ERS629867_temp_rp_41788	0	+
chrX	10783926	10783934	P-element_non-reference_ERS629867_temp_sr_41794	0	+
chrX	11778357	11778839	P-element_non-reference_ERS629867_temp_rp_42018	0	-
chrX	11807079	11807561	P-element_non-reference_ERS629867_temp_rp_42026	0	+
chrX	12007078	12007094	P-element_non-reference_ERS629867_temp_rp_42080	0	+
chrX	13284124	13284606	P-element_non-reference_ERS629867_temp_rp_42351	0	-
chrX	13739779	13739788	P-element_non-reference_ERS629867_temp_sr_42429	0	+
chrX	13822059	13822406	P-element_non-reference_ERS629867_temp_rp_42440	0	+
chrX	15963961	15964443	P-element_non-reference_ERS629867_temp_rp_42838	0	+
chrX	16091544	16091546	P-element_non-reference_ERS629867_temp_rp_42857	0	+
chrX	16792756	16792765	P-element_non-reference_ERS629867_temp_sr_42956	0	+
chrX	16792756	16792765	P-element_non-reference_ERS629867_temp_sr_42957	0	-
chrX	18534491	18534627	P-element_non-reference_ERS629867_temp_rp_43252	0	-
chrX	18620197	18620679	P-element_non-reference_ERS629867_temp_rp_43272	0	+
chrX	19220584	19220594	P-element_non-reference_ERS629867_temp_sr_43385	0	-
chrX	19498186	19498196	P-element_non-reference_ERS629867_temp_sr_43440	0	+
chrX	21124288	21124770	P-element_non-reference_ERS629867_temp_rp_43879	0	-
chrX	21373983	21374233	P-element_non-reference_ERS629867_temp_rp_43979	0	-
chrX	22413921	22414403	P-element_non-reference_ERS629867_temp_rp_44974	0	+
chrX	22529757	22530239	P-element_non-reference_ERS629867_temp_rp_45081	0	+
chrX	22656959	22656967	P-element_non-reference_ERS629867_temp_sr_45155	0	-
chrX	22861747	22862229	P-element_non-reference_ERS629867_temp_rp_45271	0	+
chrX	22963147	22963629	P-element_non-reference_ERS629867_temp_rp_45379	0	+
chrY	858986	859468	P-element_non-reference_ERS629867_temp_rp_47199	0	-
