# Supplementary material for: Genomic analysis of P elements in natural populations of Drosophila melanogaster
Source: PeerJ. 2017 Sep 15;5:e3824. doi: 10.7717/peerj.3824 (PMC5602686; doi:10.7717/peerj.3824)
Supplement: File S2 — Zip archive of browser extensible data (BED) files of predicted P element locations in genome sequences from 50 isofemale strains and 6 pool-seq samples from three global regions. Each sample has four BED files corresponding to raw (*raw.bed) and filtered (*nonredundant.bed) output from TEMP and RetroSeq, respectively. BED files for seven isofemale strains from Bergman & Haddrill (2015) are included here that do not have GD data in Ignatenko et al. (2015) but are included in the pool-seq samples, allowing comparisons to be made between isofemale strains and pool-seq samples for the same set of strains. [file peerj-05-3824-s002.zip › bed_files/ERS629868_retroseq_raw.bed]

track name="ERS629868_RetroSeq" description="ERS629868_RetroSeq"
chr2L	285732	285734	P-element_non-reference_ERS629868_retroseq_rp_11	0	.
chr2L	480815	480817	P-element_non-reference_ERS629868_retroseq_rp_14	0	.
chr2L	2808108	2808110	P-element_non-reference_ERS629868_retroseq_rp_46	0	.
chr2L	5027539	5027541	P-element_non-reference_ERS629868_retroseq_rp_79	0	.
chr2L	5981797	5981799	P-element_non-reference_ERS629868_retroseq_rp_97	0	.
chr2L	6473828	6473830	P-element_non-reference_ERS629868_retroseq_rp_105	0	.
chr2L	7084799	7084801	P-element_non-reference_ERS629868_retroseq_rp_113	0	.
chr2L	7187921	7187923	P-element_non-reference_ERS629868_retroseq_rp_115	0	.
chr2L	7423774	7423776	P-element_non-reference_ERS629868_retroseq_rp_119	0	.
chr2L	9238004	9238006	P-element_non-reference_ERS629868_retroseq_rp_137	0	.
chr2L	9790703	9790705	P-element_non-reference_ERS629868_retroseq_rp_146	0	.
chr2L	12507663	12507665	P-element_non-reference_ERS629868_retroseq_rp_184	0	.
chr2L	14013581	14013583	P-element_non-reference_ERS629868_retroseq_rp_206	0	.
chr2L	14597828	14597830	P-element_non-reference_ERS629868_retroseq_rp_218	0	.
chr2L	15013716	15013718	P-element_non-reference_ERS629868_retroseq_rp_228	0	.
chr2L	15333780	15333782	P-element_non-reference_ERS629868_retroseq_rp_237	0	.
chr2L	18604949	18604951	P-element_non-reference_ERS629868_retroseq_rp_267	0	.
chr2R	8174585	8174587	P-element_non-reference_ERS629868_retroseq_rp_501	0	.
chr2R	8735749	8735751	P-element_non-reference_ERS629868_retroseq_rp_508	0	.
chr2R	10535037	10535039	P-element_non-reference_ERS629868_retroseq_rp_529	0	.
chr2R	12635870	12635872	P-element_non-reference_ERS629868_retroseq_rp_568	0	.
chr2R	12670294	12670296	P-element_non-reference_ERS629868_retroseq_rp_569	0	.
chr2R	12780421	12780423	P-element_non-reference_ERS629868_retroseq_rp_570	0	.
chr2R	13935137	13935139	P-element_non-reference_ERS629868_retroseq_rp_583	0	.
chr2R	14000817	14000819	P-element_non-reference_ERS629868_retroseq_rp_585	0	.
chr2R	14299276	14299278	P-element_non-reference_ERS629868_retroseq_rp_587	0	.
chr2R	16334077	16334079	P-element_non-reference_ERS629868_retroseq_rp_613	0	.
chr2R	17097597	17097599	P-element_non-reference_ERS629868_retroseq_rp_630	0	.
chr2R	17453621	17453623	P-element_non-reference_ERS629868_retroseq_rp_634	0	.
chr2R	18156919	18156921	P-element_non-reference_ERS629868_retroseq_rp_645	0	.
chr2R	20835982	20835984	P-element_non-reference_ERS629868_retroseq_rp_681	0	.
chr2R	21379537	21379539	P-element_non-reference_ERS629868_retroseq_rp_687	0	.
chr2R	21713217	21713219	P-element_non-reference_ERS629868_retroseq_rp_695	0	.
chr3L	225475	225477	P-element_non-reference_ERS629868_retroseq_rp_732	0	.
chr3L	540662	540664	P-element_non-reference_ERS629868_retroseq_rp_736	0	.
chr3L	1463663	1463665	P-element_non-reference_ERS629868_retroseq_rp_751	0	.
chr3L	1688796	1688798	P-element_non-reference_ERS629868_retroseq_rp_756	0	.
chr3L	2228556	2228558	P-element_non-reference_ERS629868_retroseq_rp_764	0	.
chr3L	2467825	2467827	P-element_non-reference_ERS629868_retroseq_rp_768	0	.
chr3L	3165253	3165255	P-element_non-reference_ERS629868_retroseq_rp_774	0	.
chr3L	5277262	5277264	P-element_non-reference_ERS629868_retroseq_rp_810	0	.
chr3L	5754176	5754178	P-element_non-reference_ERS629868_retroseq_rp_821	0	.
chr3L	6218716	6218718	P-element_non-reference_ERS629868_retroseq_rp_824	0	.
chr3L	6964560	6964562	P-element_non-reference_ERS629868_retroseq_rp_833	0	.
chr3L	8140447	8140449	P-element_non-reference_ERS629868_retroseq_rp_844	0	.
chr3L	9462598	9462600	P-element_non-reference_ERS629868_retroseq_rp_854	0	.
chr3L	11474066	11474068	P-element_non-reference_ERS629868_retroseq_rp_886	0	.
chr3L	14059471	14059473	P-element_non-reference_ERS629868_retroseq_rp_918	0	.
chr3L	14820917	14820919	P-element_non-reference_ERS629868_retroseq_rp_924	0	.
chr3L	16368393	16368395	P-element_non-reference_ERS629868_retroseq_rp_943	0	.
chr3L	17487066	17487068	P-element_non-reference_ERS629868_retroseq_rp_959	0	.
chr3L	17972629	17972631	P-element_non-reference_ERS629868_retroseq_rp_971	0	.
chr3L	21196782	21196784	P-element_non-reference_ERS629868_retroseq_rp_1039	0	.
chr3L	21240225	21240227	P-element_non-reference_ERS629868_retroseq_rp_1040	0	.
chr3L	21382421	21382423	P-element_non-reference_ERS629868_retroseq_rp_1042	0	.
chr3L	21808959	21808961	P-element_non-reference_ERS629868_retroseq_rp_1056	0	.
chr3L	22717313	22717315	P-element_non-reference_ERS629868_retroseq_rp_1079	0	.
chr3L	23316176	23316178	P-element_non-reference_ERS629868_retroseq_rp_1097	0	.
chr3L	25894708	25894710	P-element_non-reference_ERS629868_retroseq_rp_1149	0	.
chr3R	4453219	4453221	P-element_non-reference_ERS629868_retroseq_rp_1241	0	.
chr3R	4739659	4739661	P-element_non-reference_ERS629868_retroseq_rp_1248	0	.
chr3R	5086618	5086620	P-element_non-reference_ERS629868_retroseq_rp_1256	0	.
chr3R	5508585	5508587	P-element_non-reference_ERS629868_retroseq_rp_1261	0	.
chr3R	7090466	7090468	P-element_non-reference_ERS629868_retroseq_rp_1295	0	.
chr3R	9725159	9725161	P-element_non-reference_ERS629868_retroseq_rp_1346	0	.
chr3R	9979667	9979669	P-element_non-reference_ERS629868_retroseq_rp_1349	0	.
chr3R	11604899	11604901	P-element_non-reference_ERS629868_retroseq_rp_1378	0	.
chr3R	12477395	12477397	P-element_non-reference_ERS629868_retroseq_rp_1394	0	.
chr3R	12477632	12477634	P-element_non-reference_ERS629868_retroseq_rp_1395	0	.
chr3R	13304884	13304886	P-element_non-reference_ERS629868_retroseq_rp_1408	0	.
chr3R	15409197	15409199	P-element_non-reference_ERS629868_retroseq_rp_1449	0	.
chr3R	15420586	15420588	P-element_non-reference_ERS629868_retroseq_rp_1450	0	.
chr3R	15666116	15666118	P-element_non-reference_ERS629868_retroseq_rp_1457	0	.
chr3R	16230660	16230662	P-element_non-reference_ERS629868_retroseq_rp_1467	0	.
chr3R	18235964	18235966	P-element_non-reference_ERS629868_retroseq_rp_1495	0	.
chr3R	18740242	18740244	P-element_non-reference_ERS629868_retroseq_rp_1502	0	.
chr3R	27281818	27281820	P-element_non-reference_ERS629868_retroseq_rp_1635	0	.
chr3R	29765960	29765962	P-element_non-reference_ERS629868_retroseq_rp_1669	0	.
chr3R	30021739	30021741	P-element_non-reference_ERS629868_retroseq_rp_1675	0	.
chr4	1011353	1011355	P-element_non-reference_ERS629868_retroseq_rp_1719	0	.
chrX	2294470	2294472	P-element_non-reference_ERS629868_retroseq_rp_1753	0	.
chrX	6276684	6276686	P-element_non-reference_ERS629868_retroseq_rp_1801	0	.
chrX	7947180	7947182	P-element_non-reference_ERS629868_retroseq_rp_1827	0	.
chrX	8057965	8057967	P-element_non-reference_ERS629868_retroseq_rp_1835	0	.
chrX	8722841	8722843	P-element_non-reference_ERS629868_retroseq_rp_1842	0	.
chrX	10730503	10730505	P-element_non-reference_ERS629868_retroseq_rp_1882	0	.
chrX	14322103	14322105	P-element_non-reference_ERS629868_retroseq_rp_1933	0	.
chrX	16803375	16803377	P-element_non-reference_ERS629868_retroseq_rp_1953	0	.
chrX	17656763	17656765	P-element_non-reference_ERS629868_retroseq_rp_1965	0	.
chrX	18814837	18814839	P-element_non-reference_ERS629868_retroseq_rp_1981	0	.
chrX	19690464	19690466	P-element_non-reference_ERS629868_retroseq_rp_1997	0	.
chrX	19887132	19887134	P-element_non-reference_ERS629868_retroseq_rp_1999	0	.
chrX	20330543	20330545	P-element_non-reference_ERS629868_retroseq_rp_2007	0	.
chrX	23082187	23082189	P-element_non-reference_ERS629868_retroseq_rp_2102	0	.
