# Supplementary material for: Genomic analysis of P elements in natural populations of Drosophila melanogaster
Source: PeerJ. 2017 Sep 15;5:e3824. doi: 10.7717/peerj.3824 (PMC5602686; doi:10.7717/peerj.3824)
Supplement: File S2 — Zip archive of browser extensible data (BED) files of predicted P element locations in genome sequences from 50 isofemale strains and 6 pool-seq samples from three global regions. Each sample has four BED files corresponding to raw (*raw.bed) and filtered (*nonredundant.bed) output from TEMP and RetroSeq, respectively. BED files for seven isofemale strains from Bergman & Haddrill (2015) are included here that do not have GD data in Ignatenko et al. (2015) but are included in the pool-seq samples, allowing comparisons to be made between isofemale strains and pool-seq samples for the same set of strains. [file peerj-05-3824-s002.zip › bed_files/ERS629868_temp_nonredundant.bed]

track name="ERS629868_TEMP" description="ERS629868_TEMP"
chr2L	285733	285743	P-element_non-reference_ERS629868_temp_sr_209	0	-
chr2L	480724	480736	P-element_non-reference_ERS629868_temp_sr_246	0	+
chr2L	2808140	2808148	P-element_non-reference_ERS629868_temp_sr_527	0	-
chr2L	7187906	7188036	P-element_non-reference_ERS629868_temp_rp_1043	0	-
chr2L	9237867	9237875	P-element_non-reference_ERS629868_temp_sr_1263	0	+
chr2L	9790708	9790716	P-element_non-reference_ERS629868_temp_sr_1326	0	+
chr2L	15013723	15013733	P-element_non-reference_ERS629868_temp_sr_2006	0	-
chr2L	15333758	15333766	P-element_non-reference_ERS629868_temp_sr_2052	0	+
chr2R	8735784	8735794	P-element_non-reference_ERS629868_temp_sr_13926	0	-
chr2R	12635778	12635937	P-element_non-reference_ERS629868_temp_rp_14506	0	+
chr2R	12670226	12670235	P-element_non-reference_ERS629868_temp_sr_14510	0	+
chr2R	12780427	12780436	P-element_non-reference_ERS629868_temp_sr_14522	0	-
chr2R	14299227	14299235	P-element_non-reference_ERS629868_temp_sr_14750	0	+
chr2R	16333986	16333994	P-element_non-reference_ERS629868_temp_sr_15019	0	-
chr2R	17097495	17097504	P-element_non-reference_ERS629868_temp_sr_15121	0	-
chr2R	17453616	17453667	P-element_non-reference_ERS629868_temp_rp_15158	0	+
chr2R	18156866	18156950	P-element_non-reference_ERS629868_temp_rp_15241	0	-
chr2R	21379334	21379569	P-element_non-reference_ERS629868_temp_rp_15627	0	-
chr3L	225443	225570	P-element_non-reference_ERS629868_temp_rp_16192	0	-
chr3L	1463625	1463670	P-element_non-reference_ERS629868_temp_rp_16364	0	-
chr3L	1688721	1688731	P-element_non-reference_ERS629868_temp_sr_16387	0	+
chr3L	1688824	1688875	P-element_non-reference_ERS629868_temp_rp_16388	0	-
chr3L	2228546	2228569	P-element_non-reference_ERS629868_temp_rp_16456	0	-
chr3L	2467726	2467845	P-element_non-reference_ERS629868_temp_rp_16478	0	-
chr3L	3165198	3165206	P-element_non-reference_ERS629868_temp_sr_16573	0	+
chr3L	5277265	5277273	P-element_non-reference_ERS629868_temp_sr_16865	0	-
chr3L	5754177	5754187	P-element_non-reference_ERS629868_temp_sr_16923	0	+
chr3L	6218685	6218752	P-element_non-reference_ERS629868_temp_rp_16978	0	+
chr3L	8140346	8140354	P-element_non-reference_ERS629868_temp_sr_17230	0	+
chr3L	11474006	11474014	P-element_non-reference_ERS629868_temp_sr_17634	0	+
chr3L	14059464	14059476	P-element_non-reference_ERS629868_temp_rp_17952	0	-
chr3L	16368340	16368348	P-element_non-reference_ERS629868_temp_sr_18232	0	+
chr3L	21196731	21196739	P-element_non-reference_ERS629868_temp_sr_18956	0	-
chr3L	21240232	21240249	P-element_non-reference_ERS629868_temp_rp_18973	0	-
chr3L	21382436	21382440	P-element_non-reference_ERS629868_temp_rp_18999	0	-
chr3L	21809022	21809030	P-element_non-reference_ERS629868_temp_sr_19074	0	+
chr3L	22717348	22717356	P-element_non-reference_ERS629868_temp_sr_19256	0	-
chr3L	23316209	23316217	P-element_non-reference_ERS629868_temp_sr_19851	0	-
chr3R	4453259	4453270	P-element_non-reference_ERS629868_temp_rp_31764	0	-
chr3R	5086605	5086647	P-element_non-reference_ERS629868_temp_rp_32032	0	-
chr3R	5508613	5508623	P-element_non-reference_ERS629868_temp_rp_32085	0	-
chr3R	7090406	7090443	P-element_non-reference_ERS629868_temp_rp_32333	0	+
chr3R	9979608	9979612	P-element_non-reference_ERS629868_temp_rp_32738	0	-
chr3R	11604895	11604921	P-element_non-reference_ERS629868_temp_rp_32943	0	-
chr3R	13304830	13304842	P-element_non-reference_ERS629868_temp_rp_33186	0	-
chr3R	15409207	15409216	P-element_non-reference_ERS629868_temp_sr_33465	0	-
chr3R	15420532	15420540	P-element_non-reference_ERS629868_temp_sr_33470	0	+
chr3R	15666088	15666097	P-element_non-reference_ERS629868_temp_sr_33497	0	-
chr3R	16230594	16230604	P-element_non-reference_ERS629868_temp_rp_33573	0	+
chr3R	18740181	18740189	P-element_non-reference_ERS629868_temp_sr_33907	0	+
chr3R	27281883	27281927	P-element_non-reference_ERS629868_temp_rp_35012	0	-
chr3R	29765916	29765926	P-element_non-reference_ERS629868_temp_sr_35296	0	+
chr4	1011354	1011363	P-element_non-reference_ERS629868_temp_sr_36449	0	+
chrX	2294367	2294378	P-element_non-reference_ERS629868_temp_rp_37438	0	+
chrX	6276693	6276702	P-element_non-reference_ERS629868_temp_sr_38124	0	-
chrX	7947151	7947266	P-element_non-reference_ERS629868_temp_rp_38437	0	+
chrX	8057914	8057915	P-element_non-reference_ERS629868_temp_rp_38466	0	+
chrX	14322133	14322142	P-element_non-reference_ERS629868_temp_sr_39659	0	-
chrX	16803403	16803407	P-element_non-reference_ERS629868_temp_rp_39996	0	-
chrX	17656911	17656969	P-element_non-reference_ERS629868_temp_rp_40128	0	-
chrX	18814826	18814892	P-element_non-reference_ERS629868_temp_rp_40271	0	+
chrX	19690270	19690280	P-element_non-reference_ERS629868_temp_rp_40417	0	+
chrX	19690431	19690441	P-element_non-reference_ERS629868_temp_rp_40418	0	-
chrX	19887095	19887106	P-element_non-reference_ERS629868_temp_sr_40457	0	-
chrX	20330573	20330583	P-element_non-reference_ERS629868_temp_sr_40608	0	-
chrX	23082261	23082269	P-element_non-reference_ERS629868_temp_sr_42416	0	+
