# Supplementary material for: Genomic analysis of P elements in natural populations of Drosophila melanogaster
Source: PeerJ. 2017 Sep 15;5:e3824. doi: 10.7717/peerj.3824 (PMC5602686; doi:10.7717/peerj.3824)
Supplement: File S2 — Zip archive of browser extensible data (BED) files of predicted P element locations in genome sequences from 50 isofemale strains and 6 pool-seq samples from three global regions. Each sample has four BED files corresponding to raw (*raw.bed) and filtered (*nonredundant.bed) output from TEMP and RetroSeq, respectively. BED files for seven isofemale strains from Bergman & Haddrill (2015) are included here that do not have GD data in Ignatenko et al. (2015) but are included in the pool-seq samples, allowing comparisons to be made between isofemale strains and pool-seq samples for the same set of strains. [file peerj-05-3824-s002.zip › bed_files/ERS629868_temp_raw.bed]

track name="ERS629868_TEMP" description="ERS629868_TEMP"
chr2L	161551	161960	P-element_non-reference_ERS629868_temp_rp_189	0	+
chr2L	285733	285743	P-element_non-reference_ERS629868_temp_sr_209	0	-
chr2L	480724	480736	P-element_non-reference_ERS629868_temp_sr_246	0	+
chr2L	2194631	2195116	P-element_non-reference_ERS629868_temp_rp_450	0	-
chr2L	2381712	2382197	P-element_non-reference_ERS629868_temp_rp_475	0	+
chr2L	2677654	2677828	P-element_non-reference_ERS629868_temp_rp_515	0	+
chr2L	2719913	2720398	P-element_non-reference_ERS629868_temp_rp_519	0	+
chr2L	2808140	2808148	P-element_non-reference_ERS629868_temp_sr_527	0	-
chr2L	5027472	5027480	P-element_non-reference_ERS629868_temp_sr_793	0	+
chr2L	5981596	5981854	P-element_non-reference_ERS629868_temp_rp_917	0	+
chr2L	6473801	6474094	P-element_non-reference_ERS629868_temp_rp_963	0	-
chr2L	7084521	7084733	P-element_non-reference_ERS629868_temp_rp_1031	0	+
chr2L	7187906	7188036	P-element_non-reference_ERS629868_temp_rp_1043	0	-
chr2L	7199859	7199892	P-element_non-reference_ERS629868_temp_rp_1045	0	+
chr2L	7423740	7424005	P-element_non-reference_ERS629868_temp_rp_1082	0	-
chr2L	8654946	8655431	P-element_non-reference_ERS629868_temp_rp_1203	0	-
chr2L	8739561	8740046	P-element_non-reference_ERS629868_temp_rp_1214	0	-
chr2L	8757392	8757877	P-element_non-reference_ERS629868_temp_rp_1216	0	-
chr2L	9237867	9237875	P-element_non-reference_ERS629868_temp_sr_1263	0	+
chr2L	9790708	9790716	P-element_non-reference_ERS629868_temp_sr_1326	0	+
chr2L	10295126	10295611	P-element_non-reference_ERS629868_temp_rp_1382	0	+
chr2L	10687200	10687685	P-element_non-reference_ERS629868_temp_rp_1424	0	+
chr2L	12507650	12507765	P-element_non-reference_ERS629868_temp_rp_1670	0	-
chr2L	14013486	14013678	P-element_non-reference_ERS629868_temp_rp_1876	0	+
chr2L	14597825	14597876	P-element_non-reference_ERS629868_temp_rp_1949	0	-
chr2L	15013723	15013733	P-element_non-reference_ERS629868_temp_sr_2006	0	-
chr2L	15332254	15332721	P-element_non-reference_ERS629868_temp_rp_2051	0	+
chr2L	15333758	15333766	P-element_non-reference_ERS629868_temp_sr_2052	0	+
chr2L	16253937	16254422	P-element_non-reference_ERS629868_temp_rp_2163	0	-
chr2L	16791521	16791636	P-element_non-reference_ERS629868_temp_rp_2235	0	+
chr2L	18568741	18569226	P-element_non-reference_ERS629868_temp_rp_2455	0	+
chr2L	18604939	18605013	P-element_non-reference_ERS629868_temp_rp_2462	0	-
chr2L	18724172	18724657	P-element_non-reference_ERS629868_temp_rp_2482	0	-
chr2L	18733856	18734341	P-element_non-reference_ERS629868_temp_rp_2485	0	-
chr2L	18861767	18862252	P-element_non-reference_ERS629868_temp_rp_2500	0	+
chr2L	18893556	18894041	P-element_non-reference_ERS629868_temp_rp_2504	0	+
chr2L	20148542	20149027	P-element_non-reference_ERS629868_temp_rp_2677	0	-
chr2L	20816396	20816881	P-element_non-reference_ERS629868_temp_rp_2862	0	-
chr2L	21250111	21250596	P-element_non-reference_ERS629868_temp_rp_2964	0	-
chr2R	3549475	3549956	P-element_non-reference_ERS629868_temp_rp_10107	0	+
chr2R	7007541	7008026	P-element_non-reference_ERS629868_temp_rp_13672	0	-
chr2R	7744946	7745431	P-element_non-reference_ERS629868_temp_rp_13778	0	+
chr2R	8023156	8023641	P-element_non-reference_ERS629868_temp_rp_13829	0	-
chr2R	8174527	8174689	P-element_non-reference_ERS629868_temp_rp_13845	0	-
chr2R	8735784	8735794	P-element_non-reference_ERS629868_temp_sr_13926	0	-
chr2R	8947866	8948351	P-element_non-reference_ERS629868_temp_rp_13949	0	-
chr2R	10535031	10535057	P-element_non-reference_ERS629868_temp_rp_14170	0	+
chr2R	10541268	10541753	P-element_non-reference_ERS629868_temp_rp_14173	0	-
chr2R	12187623	12188108	P-element_non-reference_ERS629868_temp_rp_14434	0	+
chr2R	12319857	12320342	P-element_non-reference_ERS629868_temp_rp_14455	0	-
chr2R	12635778	12635937	P-element_non-reference_ERS629868_temp_rp_14506	0	+
chr2R	12670226	12670235	P-element_non-reference_ERS629868_temp_sr_14510	0	+
chr2R	12780427	12780436	P-element_non-reference_ERS629868_temp_sr_14522	0	-
chr2R	12946275	12946760	P-element_non-reference_ERS629868_temp_rp_14548	0	+
chr2R	13223353	13223838	P-element_non-reference_ERS629868_temp_rp_14580	0	-
chr2R	13935029	13935096	P-element_non-reference_ERS629868_temp_rp_14676	0	+
chr2R	14000833	14000999	P-element_non-reference_ERS629868_temp_rp_14688	0	-
chr2R	14299227	14299235	P-element_non-reference_ERS629868_temp_sr_14750	0	+
chr2R	15240234	15240719	P-element_non-reference_ERS629868_temp_rp_14870	0	-
chr2R	16333986	16333994	P-element_non-reference_ERS629868_temp_sr_15019	0	-
chr2R	17097495	17097504	P-element_non-reference_ERS629868_temp_sr_15120	0	+
chr2R	17097495	17097504	P-element_non-reference_ERS629868_temp_sr_15121	0	-
chr2R	17394395	17394609	P-element_non-reference_ERS629868_temp_rp_15146	0	-
chr2R	17420614	17421099	P-element_non-reference_ERS629868_temp_rp_15148	0	-
chr2R	17453616	17453667	P-element_non-reference_ERS629868_temp_rp_15158	0	+
chr2R	18156843	18156967	P-element_non-reference_ERS629868_temp_rp_15240	0	+
chr2R	18156866	18156950	P-element_non-reference_ERS629868_temp_rp_15241	0	-
chr2R	19166255	19166740	P-element_non-reference_ERS629868_temp_rp_15379	0	-
chr2R	20835872	20836004	P-element_non-reference_ERS629868_temp_rp_15563	0	-
chr2R	21102532	21103017	P-element_non-reference_ERS629868_temp_rp_15589	0	+
chr2R	21264572	21265057	P-element_non-reference_ERS629868_temp_rp_15616	0	+
chr2R	21379334	21379569	P-element_non-reference_ERS629868_temp_rp_15627	0	-
chr2R	21465325	21465810	P-element_non-reference_ERS629868_temp_rp_15637	0	-
chr2R	21500802	21501287	P-element_non-reference_ERS629868_temp_rp_15640	0	+
chr2R	21713342	21713387	P-element_non-reference_ERS629868_temp_rp_15669	0	-
chr2R	24890476	24890961	P-element_non-reference_ERS629868_temp_rp_16004	0	-
chr3L	225443	225570	P-element_non-reference_ERS629868_temp_rp_16192	0	-
chr3L	425763	426248	P-element_non-reference_ERS629868_temp_rp_16217	0	+
chr3L	540556	540775	P-element_non-reference_ERS629868_temp_rp_16231	0	-
chr3L	1463625	1463670	P-element_non-reference_ERS629868_temp_rp_16364	0	-
chr3L	1688721	1688731	P-element_non-reference_ERS629868_temp_sr_16387	0	+
chr3L	1688824	1688875	P-element_non-reference_ERS629868_temp_rp_16388	0	-
chr3L	2228546	2228569	P-element_non-reference_ERS629868_temp_rp_16456	0	-
chr3L	2290446	2290931	P-element_non-reference_ERS629868_temp_rp_16463	0	-
chr3L	2467726	2467845	P-element_non-reference_ERS629868_temp_rp_16478	0	-
chr3L	2487156	2487641	P-element_non-reference_ERS629868_temp_rp_16484	0	+
chr3L	2619066	2619551	P-element_non-reference_ERS629868_temp_rp_16499	0	-
chr3L	2755776	2756261	P-element_non-reference_ERS629868_temp_rp_16523	0	-
chr3L	3165198	3165206	P-element_non-reference_ERS629868_temp_sr_16573	0	+
chr3L	5277265	5277273	P-element_non-reference_ERS629868_temp_sr_16865	0	-
chr3L	5753356	5753841	P-element_non-reference_ERS629868_temp_rp_16922	0	-
chr3L	5754177	5754187	P-element_non-reference_ERS629868_temp_sr_16923	0	+
chr3L	6218685	6218752	P-element_non-reference_ERS629868_temp_rp_16978	0	+
chr3L	6964512	6964591	P-element_non-reference_ERS629868_temp_rp_17081	0	-
chr3L	7280196	7280681	P-element_non-reference_ERS629868_temp_rp_17115	0	-
chr3L	8140346	8140354	P-element_non-reference_ERS629868_temp_sr_17230	0	+
chr3L	9462558	9462674	P-element_non-reference_ERS629868_temp_rp_17379	0	+
chr3L	9504860	9505345	P-element_non-reference_ERS629868_temp_rp_17385	0	-
chr3L	9505409	9505894	P-element_non-reference_ERS629868_temp_rp_17386	0	+
chr3L	9820150	9820635	P-element_non-reference_ERS629868_temp_rp_17430	0	-
chr3L	10477229	10477714	P-element_non-reference_ERS629868_temp_rp_17492	0	-
chr3L	11474006	11474014	P-element_non-reference_ERS629868_temp_sr_17634	0	+
chr3L	11554539	11555024	P-element_non-reference_ERS629868_temp_rp_17648	0	+
chr3L	13477037	13477429	P-element_non-reference_ERS629868_temp_rp_17872	0	-
chr3L	14059464	14059476	P-element_non-reference_ERS629868_temp_rp_17952	0	-
chr3L	14059574	14060059	P-element_non-reference_ERS629868_temp_rp_17953	0	-
chr3L	14748777	14749262	P-element_non-reference_ERS629868_temp_rp_18006	0	-
chr3L	14820833	14820839	P-element_non-reference_ERS629868_temp_rp_18022	0	-
chr3L	14968855	14969340	P-element_non-reference_ERS629868_temp_rp_18048	0	-
chr3L	16368340	16368348	P-element_non-reference_ERS629868_temp_sr_18232	0	+
chr3L	17486890	17487104	P-element_non-reference_ERS629868_temp_rp_18375	0	+
chr3L	17972412	17972622	P-element_non-reference_ERS629868_temp_rp_18459	0	+
chr3L	18161712	18162197	P-element_non-reference_ERS629868_temp_rp_18478	0	+
chr3L	19897523	19897696	P-element_non-reference_ERS629868_temp_rp_18731	0	+
chr3L	21196731	21196739	P-element_non-reference_ERS629868_temp_sr_18956	0	-
chr3L	21240232	21240249	P-element_non-reference_ERS629868_temp_rp_18973	0	-
chr3L	21382436	21382440	P-element_non-reference_ERS629868_temp_rp_18999	0	-
chr3L	21809022	21809030	P-element_non-reference_ERS629868_temp_sr_19074	0	+
chr3L	22717348	22717356	P-element_non-reference_ERS629868_temp_sr_19256	0	-
chr3L	23142033	23142518	P-element_non-reference_ERS629868_temp_rp_19610	0	-
chr3L	23316209	23316217	P-element_non-reference_ERS629868_temp_sr_19851	0	-
chr3L	24315188	24315673	P-element_non-reference_ERS629868_temp_rp_21382	0	-
chr3L	25319480	25319965	P-element_non-reference_ERS629868_temp_rp_22764	0	-
chr3L	25894234	25894719	P-element_non-reference_ERS629868_temp_rp_23536	0	-
chr3L	25966268	25966753	P-element_non-reference_ERS629868_temp_rp_23643	0	-
chr3L	27294125	27294610	P-element_non-reference_ERS629868_temp_rp_25315	0	-
chr3L	27654777	27655262	P-element_non-reference_ERS629868_temp_rp_25816	0	-
chr3R	4319407	4319980	P-element_non-reference_ERS629868_temp_rp_31717	0	+
chr3R	4453259	4453270	P-element_non-reference_ERS629868_temp_rp_31764	0	-
chr3R	4739748	4740007	P-element_non-reference_ERS629868_temp_rp_31954	0	+
chr3R	5086605	5086647	P-element_non-reference_ERS629868_temp_rp_32032	0	-
chr3R	5508613	5508623	P-element_non-reference_ERS629868_temp_rp_32085	0	-
chr3R	5612546	5612850	P-element_non-reference_ERS629868_temp_rp_32105	0	-
chr3R	6423854	6424130	P-element_non-reference_ERS629868_temp_rp_32236	0	+
chr3R	7090406	7090443	P-element_non-reference_ERS629868_temp_rp_32333	0	+
chr3R	7833951	7834436	P-element_non-reference_ERS629868_temp_rp_32473	0	+
chr3R	8057396	8057881	P-element_non-reference_ERS629868_temp_rp_32524	0	+
chr3R	9358603	9359088	P-element_non-reference_ERS629868_temp_rp_32657	0	+
chr3R	9725128	9725184	P-element_non-reference_ERS629868_temp_rp_32713	0	-
chr3R	9979608	9979612	P-element_non-reference_ERS629868_temp_rp_32738	0	-
chr3R	11568887	11569372	P-element_non-reference_ERS629868_temp_rp_32940	0	+
chr3R	11604895	11604921	P-element_non-reference_ERS629868_temp_rp_32943	0	-
chr3R	12477463	12477948	P-element_non-reference_ERS629868_temp_rp_33056	0	+
chr3R	13304830	13304842	P-element_non-reference_ERS629868_temp_rp_33186	0	-
chr3R	15409207	15409216	P-element_non-reference_ERS629868_temp_sr_33465	0	-
chr3R	15420532	15420540	P-element_non-reference_ERS629868_temp_sr_33470	0	+
chr3R	15666088	15666097	P-element_non-reference_ERS629868_temp_sr_33497	0	-
chr3R	16230594	16230604	P-element_non-reference_ERS629868_temp_rp_33573	0	+
chr3R	17062081	17062566	P-element_non-reference_ERS629868_temp_rp_33662	0	+
chr3R	18235970	18235979	P-element_non-reference_ERS629868_temp_sr_33830	0	+
chr3R	18235978	18236463	P-element_non-reference_ERS629868_temp_rp_33831	0	-
chr3R	18740181	18740189	P-element_non-reference_ERS629868_temp_sr_33907	0	+
chr3R	18843445	18843930	P-element_non-reference_ERS629868_temp_rp_33920	0	-
chr3R	19425976	19426461	P-element_non-reference_ERS629868_temp_rp_34014	0	+
chr3R	22263174	22263659	P-element_non-reference_ERS629868_temp_rp_34364	0	-
chr3R	23994951	23995436	P-element_non-reference_ERS629868_temp_rp_34616	0	-
chr3R	27281883	27281927	P-element_non-reference_ERS629868_temp_rp_35012	0	-
chr3R	29765916	29765926	P-element_non-reference_ERS629868_temp_sr_35296	0	+
chr3R	30022013	30022209	P-element_non-reference_ERS629868_temp_rp_35327	0	-
chr4	1011354	1011363	P-element_non-reference_ERS629868_temp_sr_36449	0	+
chr4	1274833	1275318	P-element_non-reference_ERS629868_temp_rp_36728	0	+
chrX	2294367	2294378	P-element_non-reference_ERS629868_temp_rp_37438	0	+
chrX	3672014	3672499	P-element_non-reference_ERS629868_temp_rp_37637	0	+
chrX	5344172	5344657	P-element_non-reference_ERS629868_temp_rp_37963	0	-
chrX	5368145	5368630	P-element_non-reference_ERS629868_temp_rp_37967	0	-
chrX	5764588	5765073	P-element_non-reference_ERS629868_temp_rp_38042	0	-
chrX	5964119	5964604	P-element_non-reference_ERS629868_temp_rp_38080	0	-
chrX	6276693	6276702	P-element_non-reference_ERS629868_temp_sr_38124	0	-
chrX	6287743	6288228	P-element_non-reference_ERS629868_temp_rp_38127	0	+
chrX	6773410	6773895	P-element_non-reference_ERS629868_temp_rp_38228	0	+
chrX	6862728	6863027	P-element_non-reference_ERS629868_temp_rp_38245	0	-
chrX	7947151	7947266	P-element_non-reference_ERS629868_temp_rp_38437	0	+
chrX	8057914	8057915	P-element_non-reference_ERS629868_temp_rp_38466	0	+
chrX	8722694	8722718	P-element_non-reference_ERS629868_temp_rp_38582	0	+
chrX	9650955	9651440	P-element_non-reference_ERS629868_temp_rp_38772	0	-
chrX	10601286	10601771	P-element_non-reference_ERS629868_temp_rp_38960	0	-
chrX	10730491	10730591	P-element_non-reference_ERS629868_temp_rp_39000	0	-
chrX	11622882	11623367	P-element_non-reference_ERS629868_temp_rp_39185	0	+
chrX	11714771	11715256	P-element_non-reference_ERS629868_temp_rp_39203	0	-
chrX	11950318	11950803	P-element_non-reference_ERS629868_temp_rp_39266	0	+
chrX	12802284	12802769	P-element_non-reference_ERS629868_temp_rp_39420	0	-
chrX	14322133	14322142	P-element_non-reference_ERS629868_temp_sr_39659	0	-
chrX	16091533	16092018	P-element_non-reference_ERS629868_temp_rp_39913	0	+
chrX	16278865	16279350	P-element_non-reference_ERS629868_temp_rp_39935	0	+
chrX	16803403	16803407	P-element_non-reference_ERS629868_temp_rp_39996	0	-
chrX	17656911	17656969	P-element_non-reference_ERS629868_temp_rp_40128	0	-
chrX	18814826	18814892	P-element_non-reference_ERS629868_temp_rp_40271	0	+
chrX	19690270	19690280	P-element_non-reference_ERS629868_temp_rp_40417	0	+
chrX	19690431	19690441	P-element_non-reference_ERS629868_temp_rp_40418	0	-
chrX	19713391	19713876	P-element_non-reference_ERS629868_temp_rp_40425	0	-
chrX	19887095	19887106	P-element_non-reference_ERS629868_temp_sr_40457	0	-
chrX	19887095	19887106	P-element_non-reference_ERS629868_temp_sr_40458	0	+
chrX	20330573	20330583	P-element_non-reference_ERS629868_temp_sr_40608	0	-
chrX	22874945	22875430	P-element_non-reference_ERS629868_temp_rp_42206	0	+
chrX	23082261	23082269	P-element_non-reference_ERS629868_temp_sr_42416	0	+
