# Supplementary material for: Genomic analysis of P elements in natural populations of Drosophila melanogaster
Source: PeerJ. 2017 Sep 15;5:e3824. doi: 10.7717/peerj.3824 (PMC5602686; doi:10.7717/peerj.3824)
Supplement: File S2 — Zip archive of browser extensible data (BED) files of predicted P element locations in genome sequences from 50 isofemale strains and 6 pool-seq samples from three global regions. Each sample has four BED files corresponding to raw (*raw.bed) and filtered (*nonredundant.bed) output from TEMP and RetroSeq, respectively. BED files for seven isofemale strains from Bergman & Haddrill (2015) are included here that do not have GD data in Ignatenko et al. (2015) but are included in the pool-seq samples, allowing comparisons to be made between isofemale strains and pool-seq samples for the same set of strains. [file peerj-05-3824-s002.zip › bed_files/ERS629869_retroseq_raw.bed]

track name="ERS629869_RetroSeq" description="ERS629869_RetroSeq"
chr2L	267522	267524	P-element_non-reference_ERS629869_retroseq_rp_11	0	.
chr2L	490779	490781	P-element_non-reference_ERS629869_retroseq_rp_12	0	.
chr2L	1724329	1724331	P-element_non-reference_ERS629869_retroseq_rp_30	0	.
chr2L	4030582	4030584	P-element_non-reference_ERS629869_retroseq_rp_70	0	.
chr2L	5030728	5030730	P-element_non-reference_ERS629869_retroseq_rp_89	0	.
chr2L	6800934	6800936	P-element_non-reference_ERS629869_retroseq_rp_111	0	.
chr2L	10506801	10506803	P-element_non-reference_ERS629869_retroseq_rp_156	0	.
chr2L	12007033	12007035	P-element_non-reference_ERS629869_retroseq_rp_170	0	.
chr2L	12484482	12484484	P-element_non-reference_ERS629869_retroseq_rp_176	0	.
chr2L	13461670	13461672	P-element_non-reference_ERS629869_retroseq_rp_192	0	.
chr2L	19935547	19935549	P-element_non-reference_ERS629869_retroseq_rp_277	0	.
chr2L	20148631	20148633	P-element_non-reference_ERS629869_retroseq_rp_283	0	.
chr2L	22013957	22013959	P-element_non-reference_ERS629869_retroseq_rp_319	0	.
chr2R	4827829	4827831	P-element_non-reference_ERS629869_retroseq_rp_487	0	.
chr2R	5702189	5702191	P-element_non-reference_ERS629869_retroseq_rp_536	0	.
chr2R	6629897	6629899	P-element_non-reference_ERS629869_retroseq_rp_559	0	.
chr2R	7245952	7245954	P-element_non-reference_ERS629869_retroseq_rp_569	0	.
chr2R	16130038	16130040	P-element_non-reference_ERS629869_retroseq_rp_728	0	.
chr2R	17097839	17097841	P-element_non-reference_ERS629869_retroseq_rp_737	0	.
chr2R	17452412	17452414	P-element_non-reference_ERS629869_retroseq_rp_744	0	.
chr2R	19425651	19425653	P-element_non-reference_ERS629869_retroseq_rp_773	0	.
chr3L	454679	454681	P-element_non-reference_ERS629869_retroseq_rp_858	0	.
chr3L	3303909	3303911	P-element_non-reference_ERS629869_retroseq_rp_893	0	.
chr3L	7094794	7094796	P-element_non-reference_ERS629869_retroseq_rp_952	0	.
chr3L	11215863	11215865	P-element_non-reference_ERS629869_retroseq_rp_1016	0	.
chr3L	15079610	15079612	P-element_non-reference_ERS629869_retroseq_rp_1089	0	.
chr3L	15141431	15141433	P-element_non-reference_ERS629869_retroseq_rp_1094	0	.
chr3L	16046879	16046881	P-element_non-reference_ERS629869_retroseq_rp_1116	0	.
chr3L	22728081	22728083	P-element_non-reference_ERS629869_retroseq_rp_1240	0	.
chr3L	25894705	25894707	P-element_non-reference_ERS629869_retroseq_rp_1349	0	.
chr3R	7490233	7490235	P-element_non-reference_ERS629869_retroseq_rp_1539	0	.
chr3R	8560153	8560155	P-element_non-reference_ERS629869_retroseq_rp_1558	0	.
chr3R	13685114	13685116	P-element_non-reference_ERS629869_retroseq_rp_1647	0	.
chr3R	16590400	16590402	P-element_non-reference_ERS629869_retroseq_rp_1698	0	.
chr3R	16899120	16899122	P-element_non-reference_ERS629869_retroseq_rp_1700	0	.
chr3R	19147813	19147815	P-element_non-reference_ERS629869_retroseq_rp_1749	0	.
chr3R	19474887	19474889	P-element_non-reference_ERS629869_retroseq_rp_1754	0	.
chr3R	21060485	21060487	P-element_non-reference_ERS629869_retroseq_rp_1804	0	.
chr3R	21719757	21719759	P-element_non-reference_ERS629869_retroseq_rp_1814	0	.
chr3R	24057372	24057374	P-element_non-reference_ERS629869_retroseq_rp_1844	0	.
chr3R	30386990	30386992	P-element_non-reference_ERS629869_retroseq_rp_1910	0	.
chr3R	30560287	30560289	P-element_non-reference_ERS629869_retroseq_rp_1911	0	.
chr3R	31725691	31725693	P-element_non-reference_ERS629869_retroseq_rp_1923	0	.
chrX	1165753	1165755	P-element_non-reference_ERS629869_retroseq_rp_1956	0	.
chrX	1322373	1322375	P-element_non-reference_ERS629869_retroseq_rp_1958	0	.
chrX	2739768	2739770	P-element_non-reference_ERS629869_retroseq_rp_1969	0	.
chrX	5964495	5964497	P-element_non-reference_ERS629869_retroseq_rp_2006	0	.
chrX	6050739	6050741	P-element_non-reference_ERS629869_retroseq_rp_2008	0	.
chrX	6779758	6779760	P-element_non-reference_ERS629869_retroseq_rp_2019	0	.
chrX	12007211	12007213	P-element_non-reference_ERS629869_retroseq_rp_2083	0	.
chrX	13277286	13277288	P-element_non-reference_ERS629869_retroseq_rp_2104	0	.
chrX	13747281	13747283	P-element_non-reference_ERS629869_retroseq_rp_2109	0	.
chrX	14826150	14826152	P-element_non-reference_ERS629869_retroseq_rp_2124	0	.
chrX	15499015	15499017	P-element_non-reference_ERS629869_retroseq_rp_2129	0	.
chrX	17562578	17562580	P-element_non-reference_ERS629869_retroseq_rp_2137	0	.
chrX	18775167	18775169	P-element_non-reference_ERS629869_retroseq_rp_2155	0	.
