# Supplementary material for: Genomic analysis of P elements in natural populations of Drosophila melanogaster
Source: PeerJ. 2017 Sep 15;5:e3824. doi: 10.7717/peerj.3824 (PMC5602686; doi:10.7717/peerj.3824)
Supplement: File S2 — Zip archive of browser extensible data (BED) files of predicted P element locations in genome sequences from 50 isofemale strains and 6 pool-seq samples from three global regions. Each sample has four BED files corresponding to raw (*raw.bed) and filtered (*nonredundant.bed) output from TEMP and RetroSeq, respectively. BED files for seven isofemale strains from Bergman & Haddrill (2015) are included here that do not have GD data in Ignatenko et al. (2015) but are included in the pool-seq samples, allowing comparisons to be made between isofemale strains and pool-seq samples for the same set of strains. [file peerj-05-3824-s002.zip › bed_files/ERS629869_temp_raw.bed]

track name="ERS629869_TEMP" description="ERS629869_TEMP"
chr2L	267516	267524	P-element_non-reference_ERS629869_temp_sr_191	0	-
chr2L	490742	490882	P-element_non-reference_ERS629869_temp_rp_211	0	+
chr2L	1724342	1724350	P-element_non-reference_ERS629869_temp_sr_345	0	+
chr2L	1995987	1996455	P-element_non-reference_ERS629869_temp_rp_364	0	+
chr2L	2233655	2234123	P-element_non-reference_ERS629869_temp_rp_388	0	-
chr2L	4030546	4030587	P-element_non-reference_ERS629869_temp_rp_583	0	+
chr2L	5030678	5030687	P-element_non-reference_ERS629869_temp_rp_673	0	-
chr2L	6800862	6800875	P-element_non-reference_ERS629869_temp_sr_850	0	-
chr2L	6923728	6924196	P-element_non-reference_ERS629869_temp_rp_859	0	+
chr2L	10506785	10506805	P-element_non-reference_ERS629869_temp_rp_1206	0	+
chr2L	10731264	10731732	P-element_non-reference_ERS629869_temp_rp_1223	0	+
chr2L	12006977	12006985	P-element_non-reference_ERS629869_temp_sr_1365	0	-
chr2L	12484423	12484433	P-element_non-reference_ERS629869_temp_sr_1403	0	-
chr2L	18842827	18843295	P-element_non-reference_ERS629869_temp_rp_2067	0	-
chr2L	19935475	19935495	P-element_non-reference_ERS629869_temp_rp_2182	0	+
chr2L	20148611	20148620	P-element_non-reference_ERS629869_temp_rp_2231	0	-
chr2L	22013942	22013998	P-element_non-reference_ERS629869_temp_rp_2969	0	+
chr2L	22219266	22219549	P-element_non-reference_ERS629869_temp_rp_3178	0	+
chr2R	4827693	4827791	P-element_non-reference_ERS629869_temp_rp_11372	0	+
chr2R	5702115	5702125	P-element_non-reference_ERS629869_temp_rp_12577	0	-
chr2R	6596198	6596666	P-element_non-reference_ERS629869_temp_rp_13068	0	-
chr2R	6629867	6629875	P-element_non-reference_ERS629869_temp_sr_13075	0	+
chr2R	7245905	7245914	P-element_non-reference_ERS629869_temp_sr_13144	0	+
chr2R	9955357	9955358	P-element_non-reference_ERS629869_temp_rp_13458	0	+
chr2R	10243477	10243945	P-element_non-reference_ERS629869_temp_rp_13492	0	-
chr2R	14436266	14436734	P-element_non-reference_ERS629869_temp_rp_14037	0	-
chr2R	16130175	16130177	P-element_non-reference_ERS629869_temp_rp_14223	0	+
chr2R	17097788	17097852	P-element_non-reference_ERS629869_temp_rp_14320	0	-
chr2R	17452426	17452436	P-element_non-reference_ERS629869_temp_sr_14352	0	-
chr2R	19425595	19425603	P-element_non-reference_ERS629869_temp_sr_14568	0	+
chr2R	23739195	23739663	P-element_non-reference_ERS629869_temp_rp_14959	0	+
chr2R	24897904	24898372	P-element_non-reference_ERS629869_temp_rp_15052	0	+
chr2R	25257436	25257904	P-element_non-reference_ERS629869_temp_rp_15120	0	-
chr3L	454643	454653	P-element_non-reference_ERS629869_temp_sr_15232	0	-
chr3L	3092380	3092848	P-element_non-reference_ERS629869_temp_rp_15493	0	+
chr3L	3303971	3303979	P-element_non-reference_ERS629869_temp_sr_15507	0	-
chr3L	7094790	7094801	P-element_non-reference_ERS629869_temp_rp_15942	0	-
chr3L	11215766	11215801	P-element_non-reference_ERS629869_temp_rp_16383	0	+
chr3L	12036074	12036542	P-element_non-reference_ERS629869_temp_rp_16461	0	+
chr3L	15079612	15079621	P-element_non-reference_ERS629869_temp_sr_16789	0	+
chr3L	15141399	15141410	P-element_non-reference_ERS629869_temp_rp_16795	0	+
chr3L	16046885	16046894	P-element_non-reference_ERS629869_temp_sr_16883	0	-
chr3L	22727941	22728409	P-element_non-reference_ERS629869_temp_rp_17839	0	+
chr3L	22728105	22728219	P-element_non-reference_ERS629869_temp_rp_17840	0	-
chr3L	23526487	23526955	P-element_non-reference_ERS629869_temp_rp_18705	0	-
chr3L	24043869	24044337	P-element_non-reference_ERS629869_temp_rp_19512	0	+
chr3L	25894671	25894719	P-element_non-reference_ERS629869_temp_rp_21979	0	-
chr3L	27740076	27740544	P-element_non-reference_ERS629869_temp_rp_24343	0	+
chr3R	3166631	3167099	P-element_non-reference_ERS629869_temp_rp_28647	0	-
chr3R	4293927	4294395	P-element_non-reference_ERS629869_temp_rp_30110	0	-
chr3R	7490179	7490187	P-element_non-reference_ERS629869_temp_sr_30724	0	-
chr3R	8250300	8250768	P-element_non-reference_ERS629869_temp_rp_30824	0	+
chr3R	8560162	8560175	P-element_non-reference_ERS629869_temp_rp_30863	0	-
chr3R	11958257	11958725	P-element_non-reference_ERS629869_temp_rp_31194	0	-
chr3R	13685109	13685118	P-element_non-reference_ERS629869_temp_sr_31431	0	+
chr3R	14435036	14435504	P-element_non-reference_ERS629869_temp_rp_31521	0	+
chr3R	16590330	16590339	P-element_non-reference_ERS629869_temp_sr_31724	0	+
chr3R	16899112	16899127	P-element_non-reference_ERS629869_temp_rp_31754	0	-
chr3R	18365277	18365745	P-element_non-reference_ERS629869_temp_rp_31918	0	-
chr3R	19147513	19147981	P-element_non-reference_ERS629869_temp_rp_32029	0	+
chr3R	19474569	19474634	P-element_non-reference_ERS629869_temp_rp_32058	0	+
chr3R	21060479	21060636	P-element_non-reference_ERS629869_temp_rp_32246	0	+
chr3R	21719792	21719800	P-element_non-reference_ERS629869_temp_sr_32317	0	-
chr3R	22331555	22332023	P-element_non-reference_ERS629869_temp_rp_32384	0	-
chr3R	24057382	24057394	P-element_non-reference_ERS629869_temp_sr_32586	0	-
chr3R	25285217	25285685	P-element_non-reference_ERS629869_temp_rp_32722	0	-
chr3R	25740259	25740792	P-element_non-reference_ERS629869_temp_rp_32773	0	+
chr3R	29158128	29158345	P-element_non-reference_ERS629869_temp_rp_33088	0	-
chr3R	30386945	30386955	P-element_non-reference_ERS629869_temp_rp_33214	0	+
chr3R	30560261	30560269	P-element_non-reference_ERS629869_temp_sr_33231	0	+
chr3R	31725645	31725654	P-element_non-reference_ERS629869_temp_sr_33354	0	-
chrX	901947	902415	P-element_non-reference_ERS629869_temp_rp_34926	0	+
chrX	1165588	1165822	P-element_non-reference_ERS629869_temp_rp_34966	0	-
chrX	1322371	1322375	P-element_non-reference_ERS629869_temp_rp_34987	0	+
chrX	1755653	1756121	P-element_non-reference_ERS629869_temp_rp_35034	0	-
chrX	2739712	2739722	P-element_non-reference_ERS629869_temp_sr_35144	0	+
chrX	4930771	4931239	P-element_non-reference_ERS629869_temp_rp_35480	0	+
chrX	5964373	5964471	P-element_non-reference_ERS629869_temp_rp_35658	0	+
chrX	6050739	6050750	P-element_non-reference_ERS629869_temp_rp_35667	0	-
chrX	6779693	6779701	P-element_non-reference_ERS629869_temp_sr_35785	0	-
chrX	9262332	9262800	P-element_non-reference_ERS629869_temp_rp_36212	0	-
chrX	9911814	9912282	P-element_non-reference_ERS629869_temp_rp_36352	0	-
chrX	10783882	10784350	P-element_non-reference_ERS629869_temp_rp_36489	0	+
chrX	12007154	12007164	P-element_non-reference_ERS629869_temp_rp_36735	0	+
chrX	13277268	13277276	P-element_non-reference_ERS629869_temp_sr_36938	0	-
chrX	13747206	13747361	P-element_non-reference_ERS629869_temp_rp_37008	0	+
chrX	14826153	14826163	P-element_non-reference_ERS629869_temp_sr_37171	0	-
chrX	15498895	15498962	P-element_non-reference_ERS629869_temp_rp_37263	0	+
chrX	17562624	17562632	P-element_non-reference_ERS629869_temp_sr_37487	0	-
chrX	18775108	18775116	P-element_non-reference_ERS629869_temp_sr_37632	0	-
chrX	19494388	19494856	P-element_non-reference_ERS629869_temp_rp_37734	0	-
chrX	21059806	21060274	P-element_non-reference_ERS629869_temp_rp_38082	0	-
chrX	21501348	21501816	P-element_non-reference_ERS629869_temp_rp_38230	0	+
chrX	22872942	22873410	P-element_non-reference_ERS629869_temp_rp_39494	0	+
