# Supplementary material for: Genomic analysis of P elements in natural populations of Drosophila melanogaster
Source: PeerJ. 2017 Sep 15;5:e3824. doi: 10.7717/peerj.3824 (PMC5602686; doi:10.7717/peerj.3824)
Supplement: File S2 — Zip archive of browser extensible data (BED) files of predicted P element locations in genome sequences from 50 isofemale strains and 6 pool-seq samples from three global regions. Each sample has four BED files corresponding to raw (*raw.bed) and filtered (*nonredundant.bed) output from TEMP and RetroSeq, respectively. BED files for seven isofemale strains from Bergman & Haddrill (2015) are included here that do not have GD data in Ignatenko et al. (2015) but are included in the pool-seq samples, allowing comparisons to be made between isofemale strains and pool-seq samples for the same set of strains. [file peerj-05-3824-s002.zip › bed_files/ERS629870_retroseq_nonredundant.bed]

track name="ERS629870_RetroSeq" description="ERS629870_RetroSeq"
chr2L	2493931	2493933	P-element_non-reference_ERS629870_retroseq_rp_38	0	.
chr2L	3303649	3303651	P-element_non-reference_ERS629870_retroseq_rp_55	0	.
chr2L	4394130	4394132	P-element_non-reference_ERS629870_retroseq_rp_65	0	.
chr2L	4892104	4892106	P-element_non-reference_ERS629870_retroseq_rp_72	0	.
chr2L	5080281	5080283	P-element_non-reference_ERS629870_retroseq_rp_73	0	.
chr2L	7998872	7998874	P-element_non-reference_ERS629870_retroseq_rp_109	0	.
chr2L	8205505	8205507	P-element_non-reference_ERS629870_retroseq_rp_110	0	.
chr2L	8362577	8362579	P-element_non-reference_ERS629870_retroseq_rp_112	0	.
chr2L	8371172	8371174	P-element_non-reference_ERS629870_retroseq_rp_113	0	.
chr2L	9237915	9237917	P-element_non-reference_ERS629870_retroseq_rp_126	0	.
chr2L	9790706	9790708	P-element_non-reference_ERS629870_retroseq_rp_135	0	.
chr2L	12473186	12473188	P-element_non-reference_ERS629870_retroseq_rp_182	0	.
chr2L	14013643	14013645	P-element_non-reference_ERS629870_retroseq_rp_213	0	.
chr2L	15333685	15333687	P-element_non-reference_ERS629870_retroseq_rp_229	0	.
chr2L	19133777	19133779	P-element_non-reference_ERS629870_retroseq_rp_282	0	.
chr2L	19548475	19548477	P-element_non-reference_ERS629870_retroseq_rp_288	0	.
chr2L	20118210	20118212	P-element_non-reference_ERS629870_retroseq_rp_298	0	.
chr2R	3549612	3549614	P-element_non-reference_ERS629870_retroseq_rp_487	0	.
chr2R	3550418	3550420	P-element_non-reference_ERS629870_retroseq_rp_488	0	.
chr2R	6622351	6622353	P-element_non-reference_ERS629870_retroseq_rp_620	0	.
chr2R	6629871	6629873	P-element_non-reference_ERS629870_retroseq_rp_622	0	.
chr2R	12019891	12019893	P-element_non-reference_ERS629870_retroseq_rp_737	0	.
chr2R	12670188	12670190	P-element_non-reference_ERS629870_retroseq_rp_748	0	.
chr2R	13977713	13977715	P-element_non-reference_ERS629870_retroseq_rp_776	0	.
chr2R	15600275	15600277	P-element_non-reference_ERS629870_retroseq_rp_820	0	.
chr2R	18232812	18232814	P-element_non-reference_ERS629870_retroseq_rp_860	0	.
chr2R	20836038	20836040	P-element_non-reference_ERS629870_retroseq_rp_902	0	.
chr2R	22060959	22060961	P-element_non-reference_ERS629870_retroseq_rp_918	0	.
chr2R	22402046	22402048	P-element_non-reference_ERS629870_retroseq_rp_921	0	.
chr2R	22514343	22514345	P-element_non-reference_ERS629870_retroseq_rp_922	0	.
chr3L	1477523	1477525	P-element_non-reference_ERS629870_retroseq_rp_956	0	.
chr3L	7313874	7313876	P-element_non-reference_ERS629870_retroseq_rp_1003	0	.
chr3L	9694630	9694632	P-element_non-reference_ERS629870_retroseq_rp_1041	0	.
chr3L	12048359	12048361	P-element_non-reference_ERS629870_retroseq_rp_1073	0	.
chr3L	14226559	14226561	P-element_non-reference_ERS629870_retroseq_rp_1109	0	.
chr3L	15146810	15146812	P-element_non-reference_ERS629870_retroseq_rp_1125	0	.
chr3L	15588945	15588947	P-element_non-reference_ERS629870_retroseq_rp_1128	0	.
chr3L	16484182	16484184	P-element_non-reference_ERS629870_retroseq_rp_1139	0	.
chr3L	18801564	18801566	P-element_non-reference_ERS629870_retroseq_rp_1165	0	.
chr3L	19794128	19794130	P-element_non-reference_ERS629870_retroseq_rp_1180	0	.
chr3L	19929163	19929165	P-element_non-reference_ERS629870_retroseq_rp_1181	0	.
chr3R	7491650	7491652	P-element_non-reference_ERS629870_retroseq_rp_1513	0	.
chr3R	7505221	7505223	P-element_non-reference_ERS629870_retroseq_rp_1515	0	.
chr3R	8250410	8250412	P-element_non-reference_ERS629870_retroseq_rp_1533	0	.
chr3R	11763884	11763886	P-element_non-reference_ERS629870_retroseq_rp_1585	0	.
chr3R	17944128	17944130	P-element_non-reference_ERS629870_retroseq_rp_1705	0	.
chr3R	18397414	18397416	P-element_non-reference_ERS629870_retroseq_rp_1716	0	.
chr3R	21296539	21296541	P-element_non-reference_ERS629870_retroseq_rp_1763	0	.
chr3R	23345746	23345748	P-element_non-reference_ERS629870_retroseq_rp_1800	0	.
chr3R	23669603	23669605	P-element_non-reference_ERS629870_retroseq_rp_1808	0	.
chrX	2888385	2888387	P-element_non-reference_ERS629870_retroseq_rp_1948	0	.
chrX	8549655	8549657	P-element_non-reference_ERS629870_retroseq_rp_2011	0	.
chrX	10547707	10547709	P-element_non-reference_ERS629870_retroseq_rp_2035	0	.
chrX	10783986	10783988	P-element_non-reference_ERS629870_retroseq_rp_2037	0	.
chrX	12568529	12568531	P-element_non-reference_ERS629870_retroseq_rp_2066	0	.
chrX	17738380	17738382	P-element_non-reference_ERS629870_retroseq_rp_2131	0	.
chrX	18534626	18534628	P-element_non-reference_ERS629870_retroseq_rp_2147	0	.
chrX	18931163	18931165	P-element_non-reference_ERS629870_retroseq_rp_2150	0	.
chrX	19201973	19201975	P-element_non-reference_ERS629870_retroseq_rp_2154	0	.
chrX	19298233	19298235	P-element_non-reference_ERS629870_retroseq_rp_2157	0	.
chrX	19690314	19690316	P-element_non-reference_ERS629870_retroseq_rp_2166	0	.
chrX	19690436	19690438	P-element_non-reference_ERS629870_retroseq_rp_2167	0	.
chrX	20330534	20330536	P-element_non-reference_ERS629870_retroseq_rp_2177	0	.
chrX	20449317	20449319	P-element_non-reference_ERS629870_retroseq_rp_2181	0	.
chrX	22657276	22657278	P-element_non-reference_ERS629870_retroseq_rp_2262	0	.
