# Supplementary material for: Genomic analysis of P elements in natural populations of Drosophila melanogaster
Source: PeerJ. 2017 Sep 15;5:e3824. doi: 10.7717/peerj.3824 (PMC5602686; doi:10.7717/peerj.3824)
Supplement: File S2 — Zip archive of browser extensible data (BED) files of predicted P element locations in genome sequences from 50 isofemale strains and 6 pool-seq samples from three global regions. Each sample has four BED files corresponding to raw (*raw.bed) and filtered (*nonredundant.bed) output from TEMP and RetroSeq, respectively. BED files for seven isofemale strains from Bergman & Haddrill (2015) are included here that do not have GD data in Ignatenko et al. (2015) but are included in the pool-seq samples, allowing comparisons to be made between isofemale strains and pool-seq samples for the same set of strains. [file peerj-05-3824-s002.zip › bed_files/ERS629870_temp_raw.bed]

track name="ERS629870_TEMP" description="ERS629870_TEMP"
chr2L	221815	222291	P-element_non-reference_ERS629870_temp_rp_195	0	+
chr2L	222506	222677	P-element_non-reference_ERS629870_temp_rp_196	0	+
chr2L	312834	313310	P-element_non-reference_ERS629870_temp_rp_207	0	-
chr2L	588482	588958	P-element_non-reference_ERS629870_temp_rp_261	0	+
chr2L	1280502	1280978	P-element_non-reference_ERS629870_temp_rp_345	0	+
chr2L	2493935	2493944	P-element_non-reference_ERS629870_temp_sr_494	0	-
chr2L	3303650	3303659	P-element_non-reference_ERS629870_temp_rp_588	0	-
chr2L	4394126	4394168	P-element_non-reference_ERS629870_temp_rp_690	0	-
chr2L	4579849	4580325	P-element_non-reference_ERS629870_temp_rp_702	0	+
chr2L	4892100	4892109	P-element_non-reference_ERS629870_temp_rp_748	0	+
chr2L	5080175	5080179	P-element_non-reference_ERS629870_temp_rp_767	0	+
chr2L	5156895	5157371	P-element_non-reference_ERS629870_temp_rp_774	0	+
chr2L	5270109	5270585	P-element_non-reference_ERS629870_temp_rp_783	0	+
chr2L	5732070	5732546	P-element_non-reference_ERS629870_temp_rp_846	0	-
chr2L	7998876	7998886	P-element_non-reference_ERS629870_temp_sr_1070	0	-
chr2L	8205461	8205470	P-element_non-reference_ERS629870_temp_rp_1089	0	+
chr2L	8362513	8362522	P-element_non-reference_ERS629870_temp_sr_1098	0	+
chr2L	8370646	8371122	P-element_non-reference_ERS629870_temp_rp_1099	0	+
chr2L	8371126	8371602	P-element_non-reference_ERS629870_temp_rp_1100	0	-
chr2L	9237867	9237875	P-element_non-reference_ERS629870_temp_sr_1188	0	+
chr2L	9435249	9435725	P-element_non-reference_ERS629870_temp_rp_1212	0	-
chr2L	9790708	9790716	P-element_non-reference_ERS629870_temp_sr_1258	0	+
chr2L	12473187	12473195	P-element_non-reference_ERS629870_temp_sr_1583	0	-
chr2L	13329772	13330248	P-element_non-reference_ERS629870_temp_rp_1700	0	-
chr2L	14013637	14013645	P-element_non-reference_ERS629870_temp_sr_1771	0	-
chr2L	14920760	14921236	P-element_non-reference_ERS629870_temp_rp_1865	0	-
chr2L	15333631	15333641	P-element_non-reference_ERS629870_temp_rp_1913	0	+
chr2L	15762779	15762786	P-element_non-reference_ERS629870_temp_rp_1950	0	+
chr2L	17545215	17545691	P-element_non-reference_ERS629870_temp_rp_2157	0	+
chr2L	18300976	18301452	P-element_non-reference_ERS629870_temp_rp_2247	0	+
chr2L	19133820	19133830	P-element_non-reference_ERS629870_temp_sr_2350	0	-
chr2L	19548485	19548493	P-element_non-reference_ERS629870_temp_sr_2397	0	-
chr2L	20118073	20118254	P-element_non-reference_ERS629870_temp_rp_2482	0	-
chr2R	3549597	3549870	P-element_non-reference_ERS629870_temp_rp_9928	0	-
chr2R	3550410	3550430	P-element_non-reference_ERS629870_temp_rp_9930	0	-
chr2R	6622241	6622581	P-element_non-reference_ERS629870_temp_rp_13385	0	-
chr2R	6629867	6629875	P-element_non-reference_ERS629870_temp_sr_13389	0	+
chr2R	9247354	9247363	P-element_non-reference_ERS629870_temp_sr_13743	0	+
chr2R	9946957	9947129	P-element_non-reference_ERS629870_temp_rp_13826	0	-
chr2R	10990717	10991193	P-element_non-reference_ERS629870_temp_rp_13973	0	+
chr2R	11307358	11307542	P-element_non-reference_ERS629870_temp_rp_14041	0	-
chr2R	12019835	12019947	P-element_non-reference_ERS629870_temp_rp_14135	0	+
chr2R	12185359	12185835	P-element_non-reference_ERS629870_temp_rp_14154	0	+
chr2R	12432044	12432520	P-element_non-reference_ERS629870_temp_rp_14186	0	+
chr2R	12670232	12670240	P-element_non-reference_ERS629870_temp_sr_14220	0	-
chr2R	13977633	13977641	P-element_non-reference_ERS629870_temp_sr_14394	0	+
chr2R	14227991	14228467	P-element_non-reference_ERS629870_temp_rp_14448	0	+
chr2R	15483781	15483850	P-element_non-reference_ERS629870_temp_rp_14597	0	-
chr2R	15600291	15600301	P-element_non-reference_ERS629870_temp_rp_14614	0	+
chr2R	18110598	18111074	P-element_non-reference_ERS629870_temp_rp_14911	0	+
chr2R	18232657	18232666	P-element_non-reference_ERS629870_temp_sr_14921	0	-
chr2R	19465284	19465760	P-element_non-reference_ERS629870_temp_rp_15060	0	-
chr2R	20698313	20698509	P-element_non-reference_ERS629870_temp_rp_15177	0	+
chr2R	20836094	20836104	P-element_non-reference_ERS629870_temp_sr_15193	0	-
chr2R	22060933	22060975	P-element_non-reference_ERS629870_temp_rp_15317	0	+
chr2R	22402089	22402099	P-element_non-reference_ERS629870_temp_sr_15347	0	-
chr2R	22514457	22514523	P-element_non-reference_ERS629870_temp_rp_15355	0	-
chr3L	1477527	1477562	P-element_non-reference_ERS629870_temp_rp_15911	0	-
chr3L	2497543	2498019	P-element_non-reference_ERS629870_temp_rp_16002	0	+
chr3L	7313882	7313892	P-element_non-reference_ERS629870_temp_sr_16558	0	-
chr3L	7712395	7712871	P-element_non-reference_ERS629870_temp_rp_16591	0	+
chr3L	9694638	9694651	P-element_non-reference_ERS629870_temp_rp_16840	0	-
chr3L	10857760	10858236	P-element_non-reference_ERS629870_temp_rp_16963	0	-
chr3L	10918043	10918519	P-element_non-reference_ERS629870_temp_rp_16971	0	-
chr3L	12048341	12048350	P-element_non-reference_ERS629870_temp_sr_17091	0	-
chr3L	12405495	12405971	P-element_non-reference_ERS629870_temp_rp_17143	0	+
chr3L	14226560	14226571	P-element_non-reference_ERS629870_temp_sr_17346	0	+
chr3L	15146811	15146820	P-element_non-reference_ERS629870_temp_sr_17449	0	-
chr3L	15588855	15588866	P-element_non-reference_ERS629870_temp_sr_17501	0	+
chr3L	15698371	15698847	P-element_non-reference_ERS629870_temp_rp_17512	0	+
chr3L	16484125	16484134	P-element_non-reference_ERS629870_temp_sr_17592	0	+
chr3L	16970607	16971083	P-element_non-reference_ERS629870_temp_rp_17631	0	-
chr3L	17385146	17385622	P-element_non-reference_ERS629870_temp_rp_17690	0	-
chr3L	18801525	18801533	P-element_non-reference_ERS629870_temp_sr_17878	0	+
chr3L	19794063	19794165	P-element_non-reference_ERS629870_temp_rp_17995	0	+
chr3L	19929166	19929174	P-element_non-reference_ERS629870_temp_sr_18016	0	+
chr3L	20574717	20575193	P-element_non-reference_ERS629870_temp_rp_18115	0	+
chr3L	20675383	20675859	P-element_non-reference_ERS629870_temp_rp_18122	0	-
chr3R	4539614	4540090	P-element_non-reference_ERS629870_temp_rp_30819	0	+
chr3R	4685338	4685814	P-element_non-reference_ERS629870_temp_rp_30932	0	+
chr3R	5861974	5862450	P-element_non-reference_ERS629870_temp_rp_31147	0	+
chr3R	7491626	7491634	P-element_non-reference_ERS629870_temp_sr_31377	0	+
chr3R	7505174	7505182	P-element_non-reference_ERS629870_temp_sr_31381	0	-
chr3R	8250371	8250415	P-element_non-reference_ERS629870_temp_rp_31494	0	+
chr3R	11763895	11763955	P-element_non-reference_ERS629870_temp_rp_31872	0	+
chr3R	16527737	16528213	P-element_non-reference_ERS629870_temp_rp_32487	0	-
chr3R	16590038	16590514	P-element_non-reference_ERS629870_temp_rp_32493	0	+
chr3R	17520846	17521322	P-element_non-reference_ERS629870_temp_rp_32594	0	+
chr3R	17724731	17725207	P-element_non-reference_ERS629870_temp_rp_32618	0	+
chr3R	17944068	17944077	P-element_non-reference_ERS629870_temp_rp_32654	0	+
chr3R	18397358	18397369	P-element_non-reference_ERS629870_temp_rp_32720	0	+
chr3R	19617696	19618172	P-element_non-reference_ERS629870_temp_rp_32890	0	+
chr3R	19902172	19902648	P-element_non-reference_ERS629870_temp_rp_32912	0	+
chr3R	21136899	21137375	P-element_non-reference_ERS629870_temp_rp_33054	0	-
chr3R	21296417	21296499	P-element_non-reference_ERS629870_temp_rp_33080	0	-
chr3R	21296616	21297092	P-element_non-reference_ERS629870_temp_rp_33081	0	-
chr3R	23043197	23043673	P-element_non-reference_ERS629870_temp_rp_33316	0	-
chr3R	23345698	23345767	P-element_non-reference_ERS629870_temp_rp_33353	0	+
chr3R	23669547	23669653	P-element_non-reference_ERS629870_temp_rp_33411	0	+
chr3R	26928733	26929209	P-element_non-reference_ERS629870_temp_rp_33732	0	-
chr3R	27308367	27308843	P-element_non-reference_ERS629870_temp_rp_33765	0	-
chr3R	28326345	28326641	P-element_non-reference_ERS629870_temp_rp_33881	0	+
chr3R	28371300	28371776	P-element_non-reference_ERS629870_temp_rp_33886	0	-
chr3R	29255297	29255423	P-element_non-reference_ERS629870_temp_rp_33985	0	+
chr3R	30011519	30011995	P-element_non-reference_ERS629870_temp_rp_34053	0	-
chr3R	31241537	31242013	P-element_non-reference_ERS629870_temp_rp_34184	0	+
chr3R	31538832	31539308	P-element_non-reference_ERS629870_temp_rp_34209	0	+
chr4	527572	528048	P-element_non-reference_ERS629870_temp_rp_34760	0	-
chrX	519930	520098	P-element_non-reference_ERS629870_temp_rp_35871	0	+
chrX	2138097	2138573	P-element_non-reference_ERS629870_temp_rp_36081	0	-
chrX	2888381	2888425	P-element_non-reference_ERS629870_temp_rp_36169	0	-
chrX	3207400	3207876	P-element_non-reference_ERS629870_temp_rp_36217	0	-
chrX	4153071	4153547	P-element_non-reference_ERS629870_temp_rp_36365	0	+
chrX	4930764	4931240	P-element_non-reference_ERS629870_temp_rp_36476	0	+
chrX	6361722	6362198	P-element_non-reference_ERS629870_temp_rp_36721	0	-
chrX	8189897	8190373	P-element_non-reference_ERS629870_temp_rp_37045	0	-
chrX	8322051	8322527	P-element_non-reference_ERS629870_temp_rp_37082	0	-
chrX	8549631	8549639	P-element_non-reference_ERS629870_temp_sr_37137	0	-
chrX	9174868	9175344	P-element_non-reference_ERS629870_temp_rp_37301	0	-
chrX	10547660	10547670	P-element_non-reference_ERS629870_temp_sr_37544	0	-
chrX	10781863	10782339	P-element_non-reference_ERS629870_temp_rp_37599	0	+
chrX	10783986	10783996	P-element_non-reference_ERS629870_temp_rp_37600	0	+
chrX	11681404	11681880	P-element_non-reference_ERS629870_temp_rp_37794	0	+
chrX	12568544	12568552	P-element_non-reference_ERS629870_temp_rp_37962	0	-
chrX	13658007	13658483	P-element_non-reference_ERS629870_temp_rp_38166	0	+
chrX	13862450	13862926	P-element_non-reference_ERS629870_temp_rp_38194	0	+
chrX	14525563	14526039	P-element_non-reference_ERS629870_temp_rp_38287	0	-
chrX	15190696	15191172	P-element_non-reference_ERS629870_temp_rp_38390	0	-
chrX	17542561	17543037	P-element_non-reference_ERS629870_temp_rp_38696	0	-
chrX	17738356	17738366	P-element_non-reference_ERS629870_temp_rp_38712	0	-
chrX	18534573	18534581	P-element_non-reference_ERS629870_temp_sr_38826	0	-
chrX	18695264	18695740	P-element_non-reference_ERS629870_temp_rp_38848	0	+
chrX	18931121	18931129	P-element_non-reference_ERS629870_temp_sr_38880	0	-
chrX	19176634	19177110	P-element_non-reference_ERS629870_temp_rp_38905	0	-
chrX	19201910	19201919	P-element_non-reference_ERS629870_temp_sr_38914	0	+
chrX	19298171	19298173	P-element_non-reference_ERS629870_temp_rp_38923	0	+
chrX	19690726	19690754	P-element_non-reference_ERS629870_temp_rp_38990	0	-
chrX	20235521	20235997	P-element_non-reference_ERS629870_temp_rp_39169	0	+
chrX	20330573	20330583	P-element_non-reference_ERS629870_temp_sr_39184	0	+
chrX	20449319	20449328	P-element_non-reference_ERS629870_temp_rp_39230	0	+
chrX	20455137	20455613	P-element_non-reference_ERS629870_temp_rp_39233	0	+
chrX	22657254	22657262	P-element_non-reference_ERS629870_temp_sr_40639	0	-
