# Supplementary material for: Genomic analysis of P elements in natural populations of Drosophila melanogaster
Source: PeerJ. 2017 Sep 15;5:e3824. doi: 10.7717/peerj.3824 (PMC5602686; doi:10.7717/peerj.3824)
Supplement: File S2 — Zip archive of browser extensible data (BED) files of predicted P element locations in genome sequences from 50 isofemale strains and 6 pool-seq samples from three global regions. Each sample has four BED files corresponding to raw (*raw.bed) and filtered (*nonredundant.bed) output from TEMP and RetroSeq, respectively. BED files for seven isofemale strains from Bergman & Haddrill (2015) are included here that do not have GD data in Ignatenko et al. (2015) but are included in the pool-seq samples, allowing comparisons to be made between isofemale strains and pool-seq samples for the same set of strains. [file peerj-05-3824-s002.zip › bed_files/ERS629871_retroseq_nonredundant.bed]

track name="ERS629871_RetroSeq" description="ERS629871_RetroSeq"
chr2L	38464	38466	P-element_non-reference_ERS629871_retroseq_rp_4	0	.
chr2L	5108301	5108303	P-element_non-reference_ERS629871_retroseq_rp_63	0	.
chr2L	6037902	6037904	P-element_non-reference_ERS629871_retroseq_rp_76	0	.
chr2L	6920218	6920220	P-element_non-reference_ERS629871_retroseq_rp_90	0	.
chr2L	7042794	7042796	P-element_non-reference_ERS629871_retroseq_rp_92	0	.
chr2L	7491559	7491561	P-element_non-reference_ERS629871_retroseq_rp_95	0	.
chr2L	8071609	8071611	P-element_non-reference_ERS629871_retroseq_rp_107	0	.
chr2L	9699154	9699156	P-element_non-reference_ERS629871_retroseq_rp_121	0	.
chr2L	10199120	10199122	P-element_non-reference_ERS629871_retroseq_rp_132	0	.
chr2L	12134690	12134692	P-element_non-reference_ERS629871_retroseq_rp_166	0	.
chr2L	12161825	12161827	P-element_non-reference_ERS629871_retroseq_rp_167	0	.
chr2L	13165572	13165574	P-element_non-reference_ERS629871_retroseq_rp_183	0	.
chr2L	13717305	13717307	P-element_non-reference_ERS629871_retroseq_rp_189	0	.
chr2L	14997523	14997525	P-element_non-reference_ERS629871_retroseq_rp_199	0	.
chr2L	15333802	15333804	P-element_non-reference_ERS629871_retroseq_rp_209	0	.
chr2L	15762776	15762778	P-element_non-reference_ERS629871_retroseq_rp_212	0	.
chr2L	18009056	18009058	P-element_non-reference_ERS629871_retroseq_rp_241	0	.
chr2L	19183702	19183704	P-element_non-reference_ERS629871_retroseq_rp_252	0	.
chr2R	3639257	3639259	P-element_non-reference_ERS629871_retroseq_rp_397	0	.
chr2R	5663808	5663810	P-element_non-reference_ERS629871_retroseq_rp_471	0	.
chr2R	6629871	6629873	P-element_non-reference_ERS629871_retroseq_rp_494	0	.
chr2R	6740746	6740748	P-element_non-reference_ERS629871_retroseq_rp_495	0	.
chr2R	7623004	7623006	P-element_non-reference_ERS629871_retroseq_rp_506	0	.
chr2R	8156539	8156541	P-element_non-reference_ERS629871_retroseq_rp_512	0	.
chr2R	8327316	8327318	P-element_non-reference_ERS629871_retroseq_rp_514	0	.
chr2R	9875389	9875391	P-element_non-reference_ERS629871_retroseq_rp_540	0	.
chr2R	10101153	10101155	P-element_non-reference_ERS629871_retroseq_rp_544	0	.
chr2R	12261592	12261594	P-element_non-reference_ERS629871_retroseq_rp_579	0	.
chr2R	13193246	13193248	P-element_non-reference_ERS629871_retroseq_rp_596	0	.
chr2R	13977631	13977633	P-element_non-reference_ERS629871_retroseq_rp_606	0	.
chr2R	15931822	15931824	P-element_non-reference_ERS629871_retroseq_rp_640	0	.
chr2R	20257379	20257381	P-element_non-reference_ERS629871_retroseq_rp_706	0	.
chr2R	20274464	20274466	P-element_non-reference_ERS629871_retroseq_rp_707	0	.
chr2R	20588232	20588234	P-element_non-reference_ERS629871_retroseq_rp_714	0	.
chr2R	21496967	21496969	P-element_non-reference_ERS629871_retroseq_rp_730	0	.
chr2R	22514305	22514307	P-element_non-reference_ERS629871_retroseq_rp_744	0	.
chr2R	24269129	24269131	P-element_non-reference_ERS629871_retroseq_rp_758	0	.
chr2R	24401866	24401868	P-element_non-reference_ERS629871_retroseq_rp_764	0	.
chr3L	707993	707995	P-element_non-reference_ERS629871_retroseq_rp_782	0	.
chr3L	3250524	3250526	P-element_non-reference_ERS629871_retroseq_rp_797	0	.
chr3L	4407146	4407148	P-element_non-reference_ERS629871_retroseq_rp_807	0	.
chr3L	6268588	6268590	P-element_non-reference_ERS629871_retroseq_rp_832	0	.
chr3L	7360153	7360155	P-element_non-reference_ERS629871_retroseq_rp_848	0	.
chr3L	8544444	8544446	P-element_non-reference_ERS629871_retroseq_rp_868	0	.
chr3L	8745423	8745425	P-element_non-reference_ERS629871_retroseq_rp_869	0	.
chr3L	11553409	11553411	P-element_non-reference_ERS629871_retroseq_rp_915	0	.
chr3L	13227935	13227937	P-element_non-reference_ERS629871_retroseq_rp_937	0	.
chr3L	13450762	13450764	P-element_non-reference_ERS629871_retroseq_rp_943	0	.
chr3L	16046899	16046901	P-element_non-reference_ERS629871_retroseq_rp_987	0	.
chr3L	16800273	16800275	P-element_non-reference_ERS629871_retroseq_rp_1001	0	.
chr3L	16891032	16891034	P-element_non-reference_ERS629871_retroseq_rp_1005	0	.
chr3L	19791074	19791076	P-element_non-reference_ERS629871_retroseq_rp_1053	0	.
chr3L	21942132	21942134	P-element_non-reference_ERS629871_retroseq_rp_1090	0	.
chr3L	22408070	22408072	P-element_non-reference_ERS629871_retroseq_rp_1101	0	.
chr3L	22773508	22773510	P-element_non-reference_ERS629871_retroseq_rp_1113	0	.
chr3L	23241458	23241460	P-element_non-reference_ERS629871_retroseq_rp_1130	0	.
chr3R	4565479	4565481	P-element_non-reference_ERS629871_retroseq_rp_1359	0	.
chr3R	4617078	4617080	P-element_non-reference_ERS629871_retroseq_rp_1364	0	.
chr3R	4806555	4806557	P-element_non-reference_ERS629871_retroseq_rp_1373	0	.
chr3R	5669363	5669365	P-element_non-reference_ERS629871_retroseq_rp_1384	0	.
chr3R	5754946	5754948	P-element_non-reference_ERS629871_retroseq_rp_1388	0	.
chr3R	7103469	7103471	P-element_non-reference_ERS629871_retroseq_rp_1413	0	.
chr3R	8805637	8805639	P-element_non-reference_ERS629871_retroseq_rp_1442	0	.
chr3R	9962682	9962684	P-element_non-reference_ERS629871_retroseq_rp_1462	0	.
chr3R	11764492	11764494	P-element_non-reference_ERS629871_retroseq_rp_1496	0	.
chr3R	15290900	15290902	P-element_non-reference_ERS629871_retroseq_rp_1556	0	.
chr3R	17944013	17944015	P-element_non-reference_ERS629871_retroseq_rp_1581	0	.
chr3R	19164074	19164076	P-element_non-reference_ERS629871_retroseq_rp_1606	0	.
chr3R	21188823	21188825	P-element_non-reference_ERS629871_retroseq_rp_1643	0	.
chr3R	22133541	22133543	P-element_non-reference_ERS629871_retroseq_rp_1659	0	.
chr3R	24230630	24230632	P-element_non-reference_ERS629871_retroseq_rp_1669	0	.
chr3R	26041963	26041965	P-element_non-reference_ERS629871_retroseq_rp_1675	0	.
chr3R	27656706	27656708	P-element_non-reference_ERS629871_retroseq_rp_1690	0	.
chr3R	27892939	27892941	P-element_non-reference_ERS629871_retroseq_rp_1695	0	.
chr3R	27906040	27906042	P-element_non-reference_ERS629871_retroseq_rp_1697	0	.
chr3R	27928303	27928305	P-element_non-reference_ERS629871_retroseq_rp_1698	0	.
chr3R	29759204	29759206	P-element_non-reference_ERS629871_retroseq_rp_1725	0	.
chr3R	30046656	30046658	P-element_non-reference_ERS629871_retroseq_rp_1727	0	.
chr3R	30277948	30277950	P-element_non-reference_ERS629871_retroseq_rp_1729	0	.
chrX	2062430	2062432	P-element_non-reference_ERS629871_retroseq_rp_1775	0	.
chrX	3687455	3687457	P-element_non-reference_ERS629871_retroseq_rp_1787	0	.
chrX	5008779	5008781	P-element_non-reference_ERS629871_retroseq_rp_1797	0	.
chrX	7493081	7493083	P-element_non-reference_ERS629871_retroseq_rp_1833	0	.
chrX	9041626	9041628	P-element_non-reference_ERS629871_retroseq_rp_1861	0	.
chrX	9685815	9685817	P-element_non-reference_ERS629871_retroseq_rp_1871	0	.
chrX	10474135	10474137	P-element_non-reference_ERS629871_retroseq_rp_1883	0	.
chrX	11147558	11147560	P-element_non-reference_ERS629871_retroseq_rp_1892	0	.
chrX	11729205	11729207	P-element_non-reference_ERS629871_retroseq_rp_1898	0	.
chrX	12003965	12003967	P-element_non-reference_ERS629871_retroseq_rp_1900	0	.
chrX	12629626	12629628	P-element_non-reference_ERS629871_retroseq_rp_1912	0	.
chrX	14212358	14212360	P-element_non-reference_ERS629871_retroseq_rp_1928	0	.
chrX	16333564	16333566	P-element_non-reference_ERS629871_retroseq_rp_1949	0	.
chrX	16791996	16791998	P-element_non-reference_ERS629871_retroseq_rp_1950	0	.
chrX	17346108	17346110	P-element_non-reference_ERS629871_retroseq_rp_1954	0	.
chrX	17658044	17658046	P-element_non-reference_ERS629871_retroseq_rp_1956	0	.
chrX	17911297	17911299	P-element_non-reference_ERS629871_retroseq_rp_1959	0	.
chrX	19887132	19887134	P-element_non-reference_ERS629871_retroseq_rp_1977	0	.
chrX	20330557	20330559	P-element_non-reference_ERS629871_retroseq_rp_1985	0	.
