# Supplementary material for: Genomic analysis of P elements in natural populations of Drosophila melanogaster
Source: PeerJ. 2017 Sep 15;5:e3824. doi: 10.7717/peerj.3824 (PMC5602686; doi:10.7717/peerj.3824)
Supplement: File S2 — Zip archive of browser extensible data (BED) files of predicted P element locations in genome sequences from 50 isofemale strains and 6 pool-seq samples from three global regions. Each sample has four BED files corresponding to raw (*raw.bed) and filtered (*nonredundant.bed) output from TEMP and RetroSeq, respectively. BED files for seven isofemale strains from Bergman & Haddrill (2015) are included here that do not have GD data in Ignatenko et al. (2015) but are included in the pool-seq samples, allowing comparisons to be made between isofemale strains and pool-seq samples for the same set of strains. [file peerj-05-3824-s002.zip › bed_files/ERS629871_temp_nonredundant.bed]

track name="ERS629871_TEMP" description="ERS629871_TEMP"
chr2L	38269	38468	P-element_non-reference_ERS629871_temp_rp_168	0	-
chr2L	5108275	5108283	P-element_non-reference_ERS629871_temp_sr_917	0	+
chr2L	5980356	5980592	P-element_non-reference_ERS629871_temp_rp_1035	0	+
chr2L	6037839	6037850	P-element_non-reference_ERS629871_temp_rp_1042	0	-
chr2L	6920259	6920267	P-element_non-reference_ERS629871_temp_sr_1178	0	+
chr2L	7042229	7042458	P-element_non-reference_ERS629871_temp_rp_1197	0	+
chr2L	7042817	7042822	P-element_non-reference_ERS629871_temp_rp_1199	0	+
chr2L	7491508	7491520	P-element_non-reference_ERS629871_temp_rp_1244	0	+
chr2L	8071603	8071612	P-element_non-reference_ERS629871_temp_rp_1328	0	-
chr2L	10199130	10199181	P-element_non-reference_ERS629871_temp_rp_1604	0	+
chr2L	12134728	12134739	P-element_non-reference_ERS629871_temp_sr_1864	0	+
chr2L	12161805	12161809	P-element_non-reference_ERS629871_temp_rp_1866	0	-
chr2L	13165543	13165553	P-element_non-reference_ERS629871_temp_sr_2026	0	+
chr2L	13717287	13717365	P-element_non-reference_ERS629871_temp_rp_2118	0	+
chr2L	15762775	15762783	P-element_non-reference_ERS629871_temp_sr_2352	0	-
chr2L	18008946	18009057	P-element_non-reference_ERS629871_temp_rp_2657	0	+
chr2L	19183637	19183645	P-element_non-reference_ERS629871_temp_sr_2810	0	-
chr2R	3639292	3639354	P-element_non-reference_ERS629871_temp_rp_10610	0	-
chr2R	5663808	5663839	P-element_non-reference_ERS629871_temp_rp_13519	0	+
chr2R	6629866	6629875	P-element_non-reference_ERS629871_temp_rp_14070	0	+
chr2R	6740688	6740699	P-element_non-reference_ERS629871_temp_sr_14085	0	-
chr2R	7622996	7623007	P-element_non-reference_ERS629871_temp_sr_14216	0	-
chr2R	8156427	8156534	P-element_non-reference_ERS629871_temp_rp_14288	0	+
chr2R	8327135	8327300	P-element_non-reference_ERS629871_temp_rp_14303	0	+
chr2R	9414305	9414313	P-element_non-reference_ERS629871_temp_sr_14456	0	-
chr2R	10101018	10101026	P-element_non-reference_ERS629871_temp_sr_14560	0	+
chr2R	12261539	12261548	P-element_non-reference_ERS629871_temp_rp_14882	0	+
chr2R	13193145	13193189	P-element_non-reference_ERS629871_temp_rp_15027	0	-
chr2R	13977632	13977641	P-element_non-reference_ERS629871_temp_rp_15123	0	+
chr2R	20257350	20257359	P-element_non-reference_ERS629871_temp_rp_15985	0	-
chr2R	21496907	21496918	P-element_non-reference_ERS629871_temp_sr_16155	0	+
chr2R	24269170	24269178	P-element_non-reference_ERS629871_temp_sr_16469	0	-
chr3L	4407122	4407130	P-element_non-reference_ERS629871_temp_sr_17301	0	-
chr3L	6268495	6268503	P-element_non-reference_ERS629871_temp_sr_17535	0	+
chr3L	7360131	7360208	P-element_non-reference_ERS629871_temp_rp_17702	0	+
chr3L	8544323	8544516	P-element_non-reference_ERS629871_temp_rp_17874	0	+
chr3L	8745354	8745503	P-element_non-reference_ERS629871_temp_rp_17903	0	-
chr3L	11553351	11553421	P-element_non-reference_ERS629871_temp_rp_18304	0	-
chr3L	13227884	13227894	P-element_non-reference_ERS629871_temp_sr_18524	0	-
chr3L	13450757	13450767	P-element_non-reference_ERS629871_temp_rp_18562	0	+
chr3L	16800270	16800275	P-element_non-reference_ERS629871_temp_rp_19038	0	+
chr3L	16891001	16891047	P-element_non-reference_ERS629871_temp_rp_19051	0	+
chr3L	19790986	19791077	P-element_non-reference_ERS629871_temp_rp_19522	0	+
chr3L	22408076	22408084	P-element_non-reference_ERS629871_temp_sr_20008	0	-
chr3R	4617085	4617094	P-element_non-reference_ERS629871_temp_sr_32700	0	-
chr3R	4806464	4806475	P-element_non-reference_ERS629871_temp_sr_32771	0	+
chr3R	5669367	5669376	P-element_non-reference_ERS629871_temp_sr_32926	0	-
chr3R	7103428	7103438	P-element_non-reference_ERS629871_temp_sr_33170	0	-
chr3R	8805576	8805584	P-element_non-reference_ERS629871_temp_sr_33445	0	-
chr3R	9962650	9962697	P-element_non-reference_ERS629871_temp_rp_33605	0	-
chr3R	11764454	11764462	P-element_non-reference_ERS629871_temp_sr_33840	0	-
chr3R	15290846	15290854	P-element_non-reference_ERS629871_temp_sr_34373	0	-
chr3R	22133483	22133494	P-element_non-reference_ERS629871_temp_sr_35328	0	+
chr3R	24230542	24230587	P-element_non-reference_ERS629871_temp_rp_35624	0	+
chr3R	26041992	26042002	P-element_non-reference_ERS629871_temp_rp_35823	0	+
chr3R	27656675	27656896	P-element_non-reference_ERS629871_temp_rp_36018	0	-
chr3R	27892841	27892852	P-element_non-reference_ERS629871_temp_sr_36051	0	+
chr3R	27905907	27905950	P-element_non-reference_ERS629871_temp_rp_36053	0	-
chr3R	27928254	27928262	P-element_non-reference_ERS629871_temp_sr_36054	0	-
chr3R	29759169	29759308	P-element_non-reference_ERS629871_temp_rp_36272	0	-
chr3R	30046641	30046657	P-element_non-reference_ERS629871_temp_rp_36300	0	+
chr3R	30277927	30277955	P-element_non-reference_ERS629871_temp_rp_36330	0	+
chrX	2062359	2062371	P-element_non-reference_ERS629871_temp_rp_38423	0	+
chrX	3687437	3687446	P-element_non-reference_ERS629871_temp_sr_38652	0	-
chrX	5008738	5008766	P-element_non-reference_ERS629871_temp_rp_38880	0	-
chrX	7493093	7493134	P-element_non-reference_ERS629871_temp_rp_39365	0	+
chrX	9041562	9041570	P-element_non-reference_ERS629871_temp_sr_39699	0	+
chrX	9685800	9685900	P-element_non-reference_ERS629871_temp_rp_39822	0	-
chrX	11729155	11729163	P-element_non-reference_ERS629871_temp_sr_40250	0	+
chrX	12003969	12003979	P-element_non-reference_ERS629871_temp_sr_40322	0	-
chrX	12629601	12629611	P-element_non-reference_ERS629871_temp_rp_40441	0	-
chrX	14212304	14212366	P-element_non-reference_ERS629871_temp_rp_40736	0	+
chrX	15076785	15076976	P-element_non-reference_ERS629871_temp_rp_40896	0	+
chrX	16333573	16333584	P-element_non-reference_ERS629871_temp_rp_41087	0	-
chrX	16792153	16792162	P-element_non-reference_ERS629871_temp_rp_41148	0	-
chrX	17346150	17346158	P-element_non-reference_ERS629871_temp_sr_41235	0	-
chrX	17658055	17658064	P-element_non-reference_ERS629871_temp_sr_41269	0	-
chrX	17911333	17911341	P-element_non-reference_ERS629871_temp_sr_41304	0	-
chrX	19887051	19887110	P-element_non-reference_ERS629871_temp_rp_41642	0	+
chrX	19887117	19887128	P-element_non-reference_ERS629871_temp_sr_41643	0	-
chrX	20330573	20330582	P-element_non-reference_ERS629871_temp_sr_41792	0	-
