# Supplementary material for: Genomic analysis of P elements in natural populations of Drosophila melanogaster
Source: PeerJ. 2017 Sep 15;5:e3824. doi: 10.7717/peerj.3824 (PMC5602686; doi:10.7717/peerj.3824)
Supplement: File S2 — Zip archive of browser extensible data (BED) files of predicted P element locations in genome sequences from 50 isofemale strains and 6 pool-seq samples from three global regions. Each sample has four BED files corresponding to raw (*raw.bed) and filtered (*nonredundant.bed) output from TEMP and RetroSeq, respectively. BED files for seven isofemale strains from Bergman & Haddrill (2015) are included here that do not have GD data in Ignatenko et al. (2015) but are included in the pool-seq samples, allowing comparisons to be made between isofemale strains and pool-seq samples for the same set of strains. [file peerj-05-3824-s002.zip › bed_files/ERS629871_temp_raw.bed]

track name="ERS629871_TEMP" description="ERS629871_TEMP"
chr2L	38269	38468	P-element_non-reference_ERS629871_temp_rp_168	0	-
chr2L	114469	114938	P-element_non-reference_ERS629871_temp_rp_184	0	+
chr2L	421252	421507	P-element_non-reference_ERS629871_temp_rp_254	0	+
chr2L	2001610	2002079	P-element_non-reference_ERS629871_temp_rp_500	0	+
chr2L	4346976	4347445	P-element_non-reference_ERS629871_temp_rp_817	0	-
chr2L	5108275	5108283	P-element_non-reference_ERS629871_temp_sr_916	0	-
chr2L	5108275	5108283	P-element_non-reference_ERS629871_temp_sr_917	0	+
chr2L	5980356	5980592	P-element_non-reference_ERS629871_temp_rp_1035	0	+
chr2L	6037426	6037895	P-element_non-reference_ERS629871_temp_rp_1041	0	+
chr2L	6037839	6037850	P-element_non-reference_ERS629871_temp_rp_1042	0	-
chr2L	6920259	6920267	P-element_non-reference_ERS629871_temp_sr_1178	0	+
chr2L	7042229	7042458	P-element_non-reference_ERS629871_temp_rp_1197	0	+
chr2L	7042817	7042822	P-element_non-reference_ERS629871_temp_rp_1199	0	+
chr2L	7491508	7491520	P-element_non-reference_ERS629871_temp_rp_1244	0	+
chr2L	7636247	7636716	P-element_non-reference_ERS629871_temp_rp_1262	0	-
chr2L	7701456	7701925	P-element_non-reference_ERS629871_temp_rp_1274	0	-
chr2L	8071603	8071612	P-element_non-reference_ERS629871_temp_rp_1328	0	-
chr2L	8098174	8098643	P-element_non-reference_ERS629871_temp_rp_1329	0	+
chr2L	8209598	8210067	P-element_non-reference_ERS629871_temp_rp_1342	0	+
chr2L	8277702	8277750	P-element_non-reference_ERS629871_temp_rp_1353	0	-
chr2L	8543964	8544433	P-element_non-reference_ERS629871_temp_rp_1381	0	-
chr2L	9613291	9613760	P-element_non-reference_ERS629871_temp_rp_1518	0	+
chr2L	9699306	9699320	P-element_non-reference_ERS629871_temp_rp_1531	0	+
chr2L	10199130	10199181	P-element_non-reference_ERS629871_temp_rp_1604	0	+
chr2L	12134728	12134739	P-element_non-reference_ERS629871_temp_sr_1864	0	+
chr2L	12161805	12161809	P-element_non-reference_ERS629871_temp_rp_1866	0	-
chr2L	12822635	12822874	P-element_non-reference_ERS629871_temp_rp_1972	0	+
chr2L	13165543	13165553	P-element_non-reference_ERS629871_temp_sr_2026	0	+
chr2L	13717287	13717365	P-element_non-reference_ERS629871_temp_rp_2118	0	+
chr2L	14052234	14052703	P-element_non-reference_ERS629871_temp_rp_2160	0	-
chr2L	14334296	14334765	P-element_non-reference_ERS629871_temp_rp_2181	0	-
chr2L	14997512	14997596	P-element_non-reference_ERS629871_temp_rp_2258	0	-
chr2L	15333687	15333751	P-element_non-reference_ERS629871_temp_rp_2299	0	+
chr2L	15762775	15762783	P-element_non-reference_ERS629871_temp_sr_2352	0	-
chr2L	16006281	16006300	P-element_non-reference_ERS629871_temp_rp_2376	0	-
chr2L	18008946	18009057	P-element_non-reference_ERS629871_temp_rp_2657	0	+
chr2L	18975980	18976449	P-element_non-reference_ERS629871_temp_rp_2779	0	+
chr2L	19183637	19183645	P-element_non-reference_ERS629871_temp_sr_2809	0	+
chr2L	19183637	19183645	P-element_non-reference_ERS629871_temp_sr_2810	0	-
chr2L	19548296	19548653	P-element_non-reference_ERS629871_temp_rp_2850	0	+
chr2L	20382338	20382807	P-element_non-reference_ERS629871_temp_rp_3079	0	-
chr2L	21168597	21168712	P-element_non-reference_ERS629871_temp_rp_3237	0	-
chr2L	21629127	21629596	P-element_non-reference_ERS629871_temp_rp_3495	0	-
chr2L	22311842	22312311	P-element_non-reference_ERS629871_temp_rp_4085	0	+
chr2L	22973376	22973845	P-element_non-reference_ERS629871_temp_rp_5138	0	-
chr2L	23503932	23504401	P-element_non-reference_ERS629871_temp_rp_5799	0	+
chr2R	2311677	2312146	P-element_non-reference_ERS629871_temp_rp_8754	0	+
chr2R	2899556	2900025	P-element_non-reference_ERS629871_temp_rp_9588	0	-
chr2R	3151853	3152322	P-element_non-reference_ERS629871_temp_rp_9978	0	+
chr2R	3639292	3639354	P-element_non-reference_ERS629871_temp_rp_10610	0	-
chr2R	4261377	4261846	P-element_non-reference_ERS629871_temp_rp_11445	0	-
chr2R	4610740	4611209	P-element_non-reference_ERS629871_temp_rp_11972	0	+
chr2R	4916325	4916794	P-element_non-reference_ERS629871_temp_rp_12444	0	+
chr2R	5617486	5617955	P-element_non-reference_ERS629871_temp_rp_13460	0	-
chr2R	5663808	5663839	P-element_non-reference_ERS629871_temp_rp_13519	0	+
chr2R	6422819	6423288	P-element_non-reference_ERS629871_temp_rp_13957	0	+
chr2R	6622020	6622489	P-element_non-reference_ERS629871_temp_rp_14066	0	-
chr2R	6629866	6629875	P-element_non-reference_ERS629871_temp_rp_14070	0	+
chr2R	6662306	6662775	P-element_non-reference_ERS629871_temp_rp_14075	0	-
chr2R	6740688	6740699	P-element_non-reference_ERS629871_temp_sr_14085	0	-
chr2R	7622996	7623007	P-element_non-reference_ERS629871_temp_sr_14215	0	+
chr2R	7622996	7623007	P-element_non-reference_ERS629871_temp_sr_14216	0	-
chr2R	7981620	7982089	P-element_non-reference_ERS629871_temp_rp_14263	0	+
chr2R	8156427	8156534	P-element_non-reference_ERS629871_temp_rp_14288	0	+
chr2R	8327135	8327300	P-element_non-reference_ERS629871_temp_rp_14303	0	+
chr2R	9186130	9186453	P-element_non-reference_ERS629871_temp_rp_14431	0	-
chr2R	9282000	9282469	P-element_non-reference_ERS629871_temp_rp_14445	0	+
chr2R	9414305	9414313	P-element_non-reference_ERS629871_temp_sr_14456	0	-
chr2R	9658118	9658587	P-element_non-reference_ERS629871_temp_rp_14490	0	-
chr2R	9875339	9875347	P-element_non-reference_ERS629871_temp_sr_14531	0	+
chr2R	9875285	9875754	P-element_non-reference_ERS629871_temp_rp_14532	0	-
chr2R	10101018	10101026	P-element_non-reference_ERS629871_temp_sr_14560	0	+
chr2R	10225104	10225573	P-element_non-reference_ERS629871_temp_rp_14576	0	-
chr2R	10478146	10478615	P-element_non-reference_ERS629871_temp_rp_14606	0	+
chr2R	10534480	10534486	P-element_non-reference_ERS629871_temp_rp_14617	0	-
chr2R	12185366	12185835	P-element_non-reference_ERS629871_temp_rp_14869	0	+
chr2R	12188194	12188663	P-element_non-reference_ERS629871_temp_rp_14872	0	+
chr2R	12261539	12261548	P-element_non-reference_ERS629871_temp_rp_14882	0	+
chr2R	13193145	13193189	P-element_non-reference_ERS629871_temp_rp_15027	0	-
chr2R	13239226	13239538	P-element_non-reference_ERS629871_temp_rp_15034	0	+
chr2R	13391130	13391599	P-element_non-reference_ERS629871_temp_rp_15048	0	+
chr2R	13977632	13977641	P-element_non-reference_ERS629871_temp_rp_15123	0	+
chr2R	14046355	14046824	P-element_non-reference_ERS629871_temp_rp_15145	0	-
chr2R	14360427	14360896	P-element_non-reference_ERS629871_temp_rp_15203	0	-
chr2R	14713536	14714005	P-element_non-reference_ERS629871_temp_rp_15253	0	+
chr2R	15931639	15932108	P-element_non-reference_ERS629871_temp_rp_15445	0	-
chr2R	16046187	16046656	P-element_non-reference_ERS629871_temp_rp_15455	0	-
chr2R	16124530	16124999	P-element_non-reference_ERS629871_temp_rp_15465	0	-
chr2R	17051741	17052210	P-element_non-reference_ERS629871_temp_rp_15576	0	-
chr2R	17452373	17452842	P-element_non-reference_ERS629871_temp_rp_15636	0	+
chr2R	18180233	18180499	P-element_non-reference_ERS629871_temp_rp_15740	0	+
chr2R	18920973	18921442	P-element_non-reference_ERS629871_temp_rp_15839	0	+
chr2R	19277597	19277985	P-element_non-reference_ERS629871_temp_rp_15879	0	+
chr2R	19423898	19424114	P-element_non-reference_ERS629871_temp_rp_15896	0	-
chr2R	20257350	20257359	P-element_non-reference_ERS629871_temp_rp_15985	0	-
chr2R	20274353	20274476	P-element_non-reference_ERS629871_temp_rp_15986	0	+
chr2R	20588177	20588251	P-element_non-reference_ERS629871_temp_rp_16039	0	-
chr2R	20835862	20836128	P-element_non-reference_ERS629871_temp_rp_16067	0	-
chr2R	21496907	21496918	P-element_non-reference_ERS629871_temp_sr_16155	0	+
chr2R	21989417	21989886	P-element_non-reference_ERS629871_temp_rp_16208	0	-
chr2R	22514416	22514581	P-element_non-reference_ERS629871_temp_rp_16279	0	-
chr2R	23547775	23548173	P-element_non-reference_ERS629871_temp_rp_16389	0	-
chr2R	24269170	24269178	P-element_non-reference_ERS629871_temp_sr_16469	0	-
chr2R	24310023	24310492	P-element_non-reference_ERS629871_temp_rp_16480	0	-
chr2R	24401864	24401942	P-element_non-reference_ERS629871_temp_rp_16495	0	+
chr2R	24736713	24736859	P-element_non-reference_ERS629871_temp_rp_16531	0	+
chr2R	25257436	25257905	P-element_non-reference_ERS629871_temp_rp_16633	0	-
chr3L	132547	132757	P-element_non-reference_ERS629871_temp_rp_16730	0	+
chr3L	184389	184597	P-element_non-reference_ERS629871_temp_rp_16739	0	+
chr3L	707838	708024	P-element_non-reference_ERS629871_temp_rp_16812	0	+
chr3L	749308	749545	P-element_non-reference_ERS629871_temp_rp_16819	0	+
chr3L	3250481	3250626	P-element_non-reference_ERS629871_temp_rp_17132	0	-
chr3L	4234555	4235024	P-element_non-reference_ERS629871_temp_rp_17270	0	+
chr3L	4407122	4407130	P-element_non-reference_ERS629871_temp_sr_17301	0	-
chr3L	5654539	5654794	P-element_non-reference_ERS629871_temp_rp_17463	0	+
chr3L	6268495	6268503	P-element_non-reference_ERS629871_temp_sr_17535	0	+
chr3L	6478629	6479098	P-element_non-reference_ERS629871_temp_rp_17561	0	+
chr3L	7231913	7232382	P-element_non-reference_ERS629871_temp_rp_17679	0	+
chr3L	7360131	7360208	P-element_non-reference_ERS629871_temp_rp_17702	0	+
chr3L	7818733	7819202	P-element_non-reference_ERS629871_temp_rp_17759	0	-
chr3L	8544323	8544516	P-element_non-reference_ERS629871_temp_rp_17874	0	+
chr3L	8600983	8601452	P-element_non-reference_ERS629871_temp_rp_17878	0	-
chr3L	8745354	8745503	P-element_non-reference_ERS629871_temp_rp_17903	0	-
chr3L	8996969	8997438	P-element_non-reference_ERS629871_temp_rp_17925	0	-
chr3L	9381403	9381803	P-element_non-reference_ERS629871_temp_rp_17970	0	-
chr3L	9451258	9451727	P-element_non-reference_ERS629871_temp_rp_17988	0	+
chr3L	9506567	9507036	P-element_non-reference_ERS629871_temp_rp_18000	0	-
chr3L	10697636	10698105	P-element_non-reference_ERS629871_temp_rp_18172	0	+
chr3L	11070433	11070659	P-element_non-reference_ERS629871_temp_rp_18239	0	+
chr3L	11252575	11253044	P-element_non-reference_ERS629871_temp_rp_18267	0	+
chr3L	11553351	11553421	P-element_non-reference_ERS629871_temp_rp_18304	0	-
chr3L	11746368	11746837	P-element_non-reference_ERS629871_temp_rp_18322	0	-
chr3L	11819576	11820045	P-element_non-reference_ERS629871_temp_rp_18332	0	-
chr3L	12003504	12003523	P-element_non-reference_ERS629871_temp_rp_18365	0	-
chr3L	12479720	12480189	P-element_non-reference_ERS629871_temp_rp_18432	0	+
chr3L	13227884	13227894	P-element_non-reference_ERS629871_temp_sr_18524	0	-
chr3L	13450757	13450767	P-element_non-reference_ERS629871_temp_rp_18562	0	+
chr3L	14478585	14479054	P-element_non-reference_ERS629871_temp_rp_18713	0	-
chr3L	14897044	14897513	P-element_non-reference_ERS629871_temp_rp_18777	0	-
chr3L	15580389	15580719	P-element_non-reference_ERS629871_temp_rp_18872	0	-
chr3L	15968193	15968232	P-element_non-reference_ERS629871_temp_rp_18923	0	+
chr3L	15969860	15970329	P-element_non-reference_ERS629871_temp_rp_18924	0	+
chr3L	16046630	16046808	P-element_non-reference_ERS629871_temp_rp_18931	0	+
chr3L	16800270	16800275	P-element_non-reference_ERS629871_temp_rp_19038	0	+
chr3L	16891001	16891047	P-element_non-reference_ERS629871_temp_rp_19051	0	+
chr3L	17121717	17122186	P-element_non-reference_ERS629871_temp_rp_19077	0	-
chr3L	17238062	17238531	P-element_non-reference_ERS629871_temp_rp_19091	0	-
chr3L	17326057	17326526	P-element_non-reference_ERS629871_temp_rp_19111	0	+
chr3L	17338972	17339441	P-element_non-reference_ERS629871_temp_rp_19114	0	+
chr3L	17570922	17571391	P-element_non-reference_ERS629871_temp_rp_19148	0	+
chr3L	17971221	17971690	P-element_non-reference_ERS629871_temp_rp_19223	0	-
chr3L	19693376	19693845	P-element_non-reference_ERS629871_temp_rp_19512	0	+
chr3L	19790986	19791077	P-element_non-reference_ERS629871_temp_rp_19522	0	+
chr3L	21008799	21008913	P-element_non-reference_ERS629871_temp_rp_19752	0	-
chr3L	21071516	21071985	P-element_non-reference_ERS629871_temp_rp_19761	0	+
chr3L	21770615	21770667	P-element_non-reference_ERS629871_temp_rp_19884	0	+
chr3L	21942107	21942222	P-element_non-reference_ERS629871_temp_rp_19922	0	-
chr3L	22135929	22136067	P-element_non-reference_ERS629871_temp_rp_19973	0	-
chr3L	22320506	22320975	P-element_non-reference_ERS629871_temp_rp_19994	0	-
chr3L	22408076	22408084	P-element_non-reference_ERS629871_temp_sr_20008	0	-
chr3L	22773455	22773463	P-element_non-reference_ERS629871_temp_sr_20107	0	+
chr3L	23241361	23241373	P-element_non-reference_ERS629871_temp_rp_20581	0	-
chr3L	23417582	23417765	P-element_non-reference_ERS629871_temp_rp_20829	0	+
chr3L	24112328	24112797	P-element_non-reference_ERS629871_temp_rp_21934	0	-
chr3L	24929338	24929348	P-element_non-reference_ERS629871_temp_sr_23051	0	+
chr3R	864277	864746	P-element_non-reference_ERS629871_temp_rp_27896	0	-
chr3R	4565417	4565583	P-element_non-reference_ERS629871_temp_rp_32642	0	+
chr3R	4617085	4617094	P-element_non-reference_ERS629871_temp_sr_32700	0	-
chr3R	4806464	4806475	P-element_non-reference_ERS629871_temp_sr_32771	0	+
chr3R	5669367	5669376	P-element_non-reference_ERS629871_temp_sr_32926	0	-
chr3R	5754773	5754922	P-element_non-reference_ERS629871_temp_rp_32946	0	+
chr3R	5833512	5833981	P-element_non-reference_ERS629871_temp_rp_32960	0	-
chr3R	7103428	7103438	P-element_non-reference_ERS629871_temp_sr_33170	0	-
chr3R	7886691	7887160	P-element_non-reference_ERS629871_temp_rp_33314	0	-
chr3R	8805576	8805584	P-element_non-reference_ERS629871_temp_sr_33445	0	-
chr3R	9057072	9057403	P-element_non-reference_ERS629871_temp_rp_33490	0	+
chr3R	9160393	9160603	P-element_non-reference_ERS629871_temp_rp_33507	0	-
chr3R	9962650	9962697	P-element_non-reference_ERS629871_temp_rp_33605	0	-
chr3R	10109321	10109542	P-element_non-reference_ERS629871_temp_rp_33623	0	+
chr3R	10399952	10400421	P-element_non-reference_ERS629871_temp_rp_33650	0	+
chr3R	10778513	10778982	P-element_non-reference_ERS629871_temp_rp_33708	0	+
chr3R	10854289	10854431	P-element_non-reference_ERS629871_temp_rp_33720	0	-
chr3R	11758442	11758911	P-element_non-reference_ERS629871_temp_rp_33836	0	-
chr3R	11764063	11764532	P-element_non-reference_ERS629871_temp_rp_33839	0	+
chr3R	11764454	11764462	P-element_non-reference_ERS629871_temp_sr_33840	0	-
chr3R	13115142	13115611	P-element_non-reference_ERS629871_temp_rp_34057	0	-
chr3R	14024865	14025032	P-element_non-reference_ERS629871_temp_rp_34190	0	+
chr3R	14740309	14740778	P-element_non-reference_ERS629871_temp_rp_34298	0	+
chr3R	15290846	15290854	P-element_non-reference_ERS629871_temp_sr_34373	0	-
chr3R	15291660	15291876	P-element_non-reference_ERS629871_temp_rp_34374	0	+
chr3R	16126000	16126469	P-element_non-reference_ERS629871_temp_rp_34482	0	-
chr3R	16566561	16567030	P-element_non-reference_ERS629871_temp_rp_34544	0	+
chr3R	17036478	17036947	P-element_non-reference_ERS629871_temp_rp_34604	0	-
chr3R	17094922	17095391	P-element_non-reference_ERS629871_temp_rp_34615	0	-
chr3R	17943988	17944166	P-element_non-reference_ERS629871_temp_rp_34720	0	-
chr3R	19164002	19164088	P-element_non-reference_ERS629871_temp_rp_34911	0	+
chr3R	19175292	19175761	P-element_non-reference_ERS629871_temp_rp_34915	0	-
chr3R	19836855	19837063	P-element_non-reference_ERS629871_temp_rp_35001	0	+
chr3R	20056118	20056587	P-element_non-reference_ERS629871_temp_rp_35039	0	+
chr3R	21188840	21188849	P-element_non-reference_ERS629871_temp_rp_35195	0	+
chr3R	21296443	21296529	P-element_non-reference_ERS629871_temp_rp_35213	0	+
chr3R	21376521	21376674	P-element_non-reference_ERS629871_temp_rp_35222	0	+
chr3R	22133483	22133494	P-element_non-reference_ERS629871_temp_sr_35328	0	+
chr3R	23887014	23887228	P-element_non-reference_ERS629871_temp_rp_35573	0	-
chr3R	23898946	23899415	P-element_non-reference_ERS629871_temp_rp_35577	0	+
chr3R	23984287	23984756	P-element_non-reference_ERS629871_temp_rp_35591	0	+
chr3R	24230542	24230587	P-element_non-reference_ERS629871_temp_rp_35624	0	+
chr3R	24270979	24271448	P-element_non-reference_ERS629871_temp_rp_35629	0	+
chr3R	24400056	24400525	P-element_non-reference_ERS629871_temp_rp_35645	0	+
chr3R	25183502	25183699	P-element_non-reference_ERS629871_temp_rp_35743	0	+
chr3R	25603991	25604460	P-element_non-reference_ERS629871_temp_rp_35777	0	+
chr3R	25678498	25678792	P-element_non-reference_ERS629871_temp_rp_35789	0	-
chr3R	25680811	25680868	P-element_non-reference_ERS629871_temp_rp_35790	0	+
chr3R	26041992	26042002	P-element_non-reference_ERS629871_temp_rp_35823	0	+
chr3R	26599063	26599532	P-element_non-reference_ERS629871_temp_rp_35892	0	+
chr3R	26653455	26653924	P-element_non-reference_ERS629871_temp_rp_35898	0	+
chr3R	26798988	26799057	P-element_non-reference_ERS629871_temp_rp_35922	0	+
chr3R	27052741	27053210	P-element_non-reference_ERS629871_temp_rp_35946	0	-
chr3R	27069955	27070424	P-element_non-reference_ERS629871_temp_rp_35949	0	-
chr3R	27209695	27210164	P-element_non-reference_ERS629871_temp_rp_35973	0	+
chr3R	27636091	27636560	P-element_non-reference_ERS629871_temp_rp_36010	0	+
chr3R	27656675	27656896	P-element_non-reference_ERS629871_temp_rp_36018	0	-
chr3R	27737856	27738325	P-element_non-reference_ERS629871_temp_rp_36026	0	+
chr3R	27892841	27892852	P-element_non-reference_ERS629871_temp_sr_36051	0	+
chr3R	27905907	27905950	P-element_non-reference_ERS629871_temp_rp_36053	0	-
chr3R	27928254	27928262	P-element_non-reference_ERS629871_temp_sr_36054	0	-
chr3R	29759169	29759308	P-element_non-reference_ERS629871_temp_rp_36272	0	-
chr3R	30046641	30046657	P-element_non-reference_ERS629871_temp_rp_36300	0	+
chr3R	30277927	30277955	P-element_non-reference_ERS629871_temp_rp_36330	0	+
chr3R	30388874	30389343	P-element_non-reference_ERS629871_temp_rp_36345	0	+
chr3R	31834077	31834546	P-element_non-reference_ERS629871_temp_rp_36538	0	-
chr3R	31937425	31937683	P-element_non-reference_ERS629871_temp_rp_36551	0	+
chr3R	31986969	31987266	P-element_non-reference_ERS629871_temp_rp_36565	0	+
chr4	588995	589464	P-element_non-reference_ERS629871_temp_rp_37085	0	-
chrX	2062359	2062371	P-element_non-reference_ERS629871_temp_rp_38423	0	+
chrX	2138093	2138527	P-element_non-reference_ERS629871_temp_rp_38430	0	+
chrX	2642705	2642833	P-element_non-reference_ERS629871_temp_rp_38492	0	-
chrX	2646281	2646750	P-element_non-reference_ERS629871_temp_rp_38493	0	+
chrX	3530578	3530910	P-element_non-reference_ERS629871_temp_rp_38626	0	-
chrX	3687437	3687446	P-element_non-reference_ERS629871_temp_sr_38652	0	-
chrX	4291961	4292430	P-element_non-reference_ERS629871_temp_rp_38769	0	+
chrX	4326133	4326564	P-element_non-reference_ERS629871_temp_rp_38774	0	+
chrX	4930779	4931248	P-element_non-reference_ERS629871_temp_rp_38863	0	+
chrX	5008738	5008766	P-element_non-reference_ERS629871_temp_rp_38880	0	-
chrX	5023103	5023572	P-element_non-reference_ERS629871_temp_rp_38883	0	+
chrX	5311195	5311664	P-element_non-reference_ERS629871_temp_rp_38955	0	+
chrX	5472147	5472616	P-element_non-reference_ERS629871_temp_rp_38972	0	+
chrX	5904486	5904617	P-element_non-reference_ERS629871_temp_rp_39076	0	-
chrX	5994086	5994555	P-element_non-reference_ERS629871_temp_rp_39088	0	+
chrX	6330631	6331100	P-element_non-reference_ERS629871_temp_rp_39135	0	-
chrX	6472095	6472564	P-element_non-reference_ERS629871_temp_rp_39165	0	-
chrX	6770719	6771188	P-element_non-reference_ERS629871_temp_rp_39238	0	+
chrX	7090755	7091224	P-element_non-reference_ERS629871_temp_rp_39308	0	+
chrX	7493093	7493134	P-element_non-reference_ERS629871_temp_rp_39365	0	+
chrX	7605730	7606199	P-element_non-reference_ERS629871_temp_rp_39376	0	+
chrX	8250616	8251085	P-element_non-reference_ERS629871_temp_rp_39513	0	-
chrX	8698011	8698480	P-element_non-reference_ERS629871_temp_rp_39608	0	-
chrX	9041396	9041865	P-element_non-reference_ERS629871_temp_rp_39698	0	-
chrX	9041562	9041570	P-element_non-reference_ERS629871_temp_sr_39699	0	+
chrX	9074364	9074833	P-element_non-reference_ERS629871_temp_rp_39706	0	-
chrX	9598462	9598931	P-element_non-reference_ERS629871_temp_rp_39805	0	+
chrX	9685800	9685900	P-element_non-reference_ERS629871_temp_rp_39822	0	-
chrX	10086533	10086714	P-element_non-reference_ERS629871_temp_rp_39910	0	-
chrX	10474097	10474208	P-element_non-reference_ERS629871_temp_rp_39977	0	-
chrX	10783749	10784218	P-element_non-reference_ERS629871_temp_rp_40042	0	-
chrX	11147618	11147701	P-element_non-reference_ERS629871_temp_rp_40139	0	+
chrX	11618068	11618537	P-element_non-reference_ERS629871_temp_rp_40222	0	-
chrX	11729155	11729163	P-element_non-reference_ERS629871_temp_sr_40250	0	+
chrX	11806373	11806558	P-element_non-reference_ERS629871_temp_rp_40272	0	-
chrX	12003969	12003979	P-element_non-reference_ERS629871_temp_sr_40322	0	-
chrX	12546931	12547246	P-element_non-reference_ERS629871_temp_rp_40428	0	+
chrX	12591503	12591972	P-element_non-reference_ERS629871_temp_rp_40433	0	+
chrX	12629601	12629611	P-element_non-reference_ERS629871_temp_rp_40441	0	-
chrX	12909334	12909684	P-element_non-reference_ERS629871_temp_rp_40522	0	+
chrX	13757355	13757824	P-element_non-reference_ERS629871_temp_rp_40659	0	+
chrX	13990704	13991019	P-element_non-reference_ERS629871_temp_rp_40707	0	-
chrX	14212304	14212366	P-element_non-reference_ERS629871_temp_rp_40736	0	+
chrX	14790294	14790763	P-element_non-reference_ERS629871_temp_rp_40843	0	+
chrX	14825761	14826230	P-element_non-reference_ERS629871_temp_rp_40851	0	+
chrX	15023801	15023868	P-element_non-reference_ERS629871_temp_rp_40882	0	+
chrX	15076785	15076976	P-element_non-reference_ERS629871_temp_rp_40896	0	+
chrX	15345125	15345268	P-element_non-reference_ERS629871_temp_rp_40933	0	-
chrX	16333573	16333584	P-element_non-reference_ERS629871_temp_rp_41087	0	-
chrX	16526139	16526608	P-element_non-reference_ERS629871_temp_rp_41115	0	+
chrX	16526247	16526716	P-element_non-reference_ERS629871_temp_rp_41116	0	-
chrX	16792153	16792162	P-element_non-reference_ERS629871_temp_rp_41148	0	-
chrX	16905609	16906078	P-element_non-reference_ERS629871_temp_rp_41162	0	+
chrX	17346150	17346158	P-element_non-reference_ERS629871_temp_sr_41235	0	-
chrX	17658055	17658064	P-element_non-reference_ERS629871_temp_sr_41269	0	-
chrX	17911333	17911341	P-element_non-reference_ERS629871_temp_sr_41304	0	-
chrX	18437266	18437338	P-element_non-reference_ERS629871_temp_rp_41395	0	-
chrX	18460674	18460952	P-element_non-reference_ERS629871_temp_rp_41396	0	-
chrX	18534577	18534586	P-element_non-reference_ERS629871_temp_sr_41402	0	-
chrX	19266729	19267198	P-element_non-reference_ERS629871_temp_rp_41513	0	+
chrX	19298351	19298820	P-element_non-reference_ERS629871_temp_rp_41515	0	-
chrX	19604872	19605082	P-element_non-reference_ERS629871_temp_rp_41582	0	+
chrX	19812790	19812977	P-element_non-reference_ERS629871_temp_rp_41619	0	-
chrX	19887051	19887110	P-element_non-reference_ERS629871_temp_rp_41642	0	+
chrX	19887117	19887128	P-element_non-reference_ERS629871_temp_sr_41643	0	-
chrX	20330573	20330582	P-element_non-reference_ERS629871_temp_sr_41792	0	-
chrX	20394281	20394353	P-element_non-reference_ERS629871_temp_rp_41813	0	+
chrX	20656972	20657313	P-element_non-reference_ERS629871_temp_rp_41883	0	+
chrX	22935688	22936157	P-element_non-reference_ERS629871_temp_rp_43478	0	-
