# Supplementary material for: Genomic analysis of P elements in natural populations of Drosophila melanogaster
Source: PeerJ. 2017 Sep 15;5:e3824. doi: 10.7717/peerj.3824 (PMC5602686; doi:10.7717/peerj.3824)
Supplement: File S2 — Zip archive of browser extensible data (BED) files of predicted P element locations in genome sequences from 50 isofemale strains and 6 pool-seq samples from three global regions. Each sample has four BED files corresponding to raw (*raw.bed) and filtered (*nonredundant.bed) output from TEMP and RetroSeq, respectively. BED files for seven isofemale strains from Bergman & Haddrill (2015) are included here that do not have GD data in Ignatenko et al. (2015) but are included in the pool-seq samples, allowing comparisons to be made between isofemale strains and pool-seq samples for the same set of strains. [file peerj-05-3824-s002.zip › bed_files/ERS629872_retroseq_nonredundant.bed]

track name="ERS629872_RetroSeq" description="ERS629872_RetroSeq"
chr2L	2808222	2808224	P-element_non-reference_ERS629872_retroseq_rp_49	0	.
chr2L	2830871	2830873	P-element_non-reference_ERS629872_retroseq_rp_51	0	.
chr2L	5923636	5923638	P-element_non-reference_ERS629872_retroseq_rp_95	0	.
chr2L	7043018	7043020	P-element_non-reference_ERS629872_retroseq_rp_108	0	.
chr2L	9782363	9782365	P-element_non-reference_ERS629872_retroseq_rp_145	0	.
chr2L	12484416	12484418	P-element_non-reference_ERS629872_retroseq_rp_192	0	.
chr2L	12507964	12507966	P-element_non-reference_ERS629872_retroseq_rp_193	0	.
chr2L	14300914	14300916	P-element_non-reference_ERS629872_retroseq_rp_235	0	.
chr2L	16326095	16326097	P-element_non-reference_ERS629872_retroseq_rp_276	0	.
chr2L	19542321	19542323	P-element_non-reference_ERS629872_retroseq_rp_362	0	.
chr2L	20382443	20382445	P-element_non-reference_ERS629872_retroseq_rp_407	0	.
chr2L	20822665	20822667	P-element_non-reference_ERS629872_retroseq_rp_422	0	.
chr2L	21304200	21304202	P-element_non-reference_ERS629872_retroseq_rp_437	0	.
chr2L	21794785	21794787	P-element_non-reference_ERS629872_retroseq_rp_452	0	.
chr2R	6133294	6133296	P-element_non-reference_ERS629872_retroseq_rp_745	0	.
chr2R	6502009	6502011	P-element_non-reference_ERS629872_retroseq_rp_764	0	.
chr2R	8024582	8024584	P-element_non-reference_ERS629872_retroseq_rp_813	0	.
chr2R	9139186	9139188	P-element_non-reference_ERS629872_retroseq_rp_836	0	.
chr2R	9414340	9414342	P-element_non-reference_ERS629872_retroseq_rp_846	0	.
chr2R	10428966	10428968	P-element_non-reference_ERS629872_retroseq_rp_877	0	.
chr2R	12494991	12494993	P-element_non-reference_ERS629872_retroseq_rp_919	0	.
chr2R	12997062	12997064	P-element_non-reference_ERS629872_retroseq_rp_923	0	.
chr2R	16130063	16130065	P-element_non-reference_ERS629872_retroseq_rp_973	0	.
chr2R	16829082	16829084	P-element_non-reference_ERS629872_retroseq_rp_987	0	.
chr2R	17097299	17097301	P-element_non-reference_ERS629872_retroseq_rp_998	0	.
chr2R	22646299	22646301	P-element_non-reference_ERS629872_retroseq_rp_1118	0	.
chr2R	22796868	22796870	P-element_non-reference_ERS629872_retroseq_rp_1122	0	.
chr2R	23551337	23551339	P-element_non-reference_ERS629872_retroseq_rp_1142	0	.
chr2R	24736846	24736848	P-element_non-reference_ERS629872_retroseq_rp_1161	0	.
chr3L	1730901	1730903	P-element_non-reference_ERS629872_retroseq_rp_1190	0	.
chr3L	3942439	3942441	P-element_non-reference_ERS629872_retroseq_rp_1222	0	.
chr3L	5926483	5926485	P-element_non-reference_ERS629872_retroseq_rp_1252	0	.
chr3L	7948168	7948170	P-element_non-reference_ERS629872_retroseq_rp_1290	0	.
chr3L	9373783	9373785	P-element_non-reference_ERS629872_retroseq_rp_1311	0	.
chr3L	11587845	11587847	P-element_non-reference_ERS629872_retroseq_rp_1352	0	.
chr3L	18789706	18789708	P-element_non-reference_ERS629872_retroseq_rp_1510	0	.
chr3L	19807289	19807291	P-element_non-reference_ERS629872_retroseq_rp_1548	0	.
chr3L	20785515	20785517	P-element_non-reference_ERS629872_retroseq_rp_1575	0	.
chr3L	22288741	22288743	P-element_non-reference_ERS629872_retroseq_rp_1604	0	.
chr3L	22728164	22728166	P-element_non-reference_ERS629872_retroseq_rp_1621	0	.
chr3R	4739743	4739745	P-element_non-reference_ERS629872_retroseq_rp_1912	0	.
chr3R	6678658	6678660	P-element_non-reference_ERS629872_retroseq_rp_1959	0	.
chr3R	7128274	7128276	P-element_non-reference_ERS629872_retroseq_rp_1966	0	.
chr3R	7886911	7886913	P-element_non-reference_ERS629872_retroseq_rp_1997	0	.
chr3R	8250454	8250456	P-element_non-reference_ERS629872_retroseq_rp_2008	0	.
chr3R	8477605	8477607	P-element_non-reference_ERS629872_retroseq_rp_2011	0	.
chr3R	9057639	9057641	P-element_non-reference_ERS629872_retroseq_rp_2024	0	.
chr3R	10109431	10109433	P-element_non-reference_ERS629872_retroseq_rp_2056	0	.
chr3R	10876099	10876101	P-element_non-reference_ERS629872_retroseq_rp_2070	0	.
chr3R	10889323	10889325	P-element_non-reference_ERS629872_retroseq_rp_2072	0	.
chr3R	13685140	13685142	P-element_non-reference_ERS629872_retroseq_rp_2167	0	.
chr3R	14697329	14697331	P-element_non-reference_ERS629872_retroseq_rp_2185	0	.
chr3R	15342898	15342900	P-element_non-reference_ERS629872_retroseq_rp_2203	0	.
chr3R	16573695	16573697	P-element_non-reference_ERS629872_retroseq_rp_2230	0	.
chr3R	18215897	18215899	P-element_non-reference_ERS629872_retroseq_rp_2266	0	.
chr3R	19322174	19322176	P-element_non-reference_ERS629872_retroseq_rp_2290	0	.
chr3R	21296611	21296613	P-element_non-reference_ERS629872_retroseq_rp_2329	0	.
chr3R	24152493	24152495	P-element_non-reference_ERS629872_retroseq_rp_2383	0	.
chr3R	24271223	24271225	P-element_non-reference_ERS629872_retroseq_rp_2384	0	.
chr3R	28990912	28990914	P-element_non-reference_ERS629872_retroseq_rp_2487	0	.
chr3R	29223450	29223452	P-element_non-reference_ERS629872_retroseq_rp_2490	0	.
chr3R	30191314	30191316	P-element_non-reference_ERS629872_retroseq_rp_2509	0	.
chr3R	30388033	30388035	P-element_non-reference_ERS629872_retroseq_rp_2515	0	.
chrX	175952	175954	P-element_non-reference_ERS629872_retroseq_rp_2558	0	.
chrX	2013158	2013160	P-element_non-reference_ERS629872_retroseq_rp_2587	0	.
chrX	2585234	2585236	P-element_non-reference_ERS629872_retroseq_rp_2594	0	.
chrX	2667077	2667079	P-element_non-reference_ERS629872_retroseq_rp_2595	0	.
chrX	4075595	4075597	P-element_non-reference_ERS629872_retroseq_rp_2615	0	.
chrX	6779656	6779658	P-element_non-reference_ERS629872_retroseq_rp_2663	0	.
chrX	7937698	7937700	P-element_non-reference_ERS629872_retroseq_rp_2675	0	.
chrX	9135113	9135115	P-element_non-reference_ERS629872_retroseq_rp_2692	0	.
chrX	10546845	10546847	P-element_non-reference_ERS629872_retroseq_rp_2723	0	.
chrX	10585394	10585396	P-element_non-reference_ERS629872_retroseq_rp_2724	0	.
chrX	10757333	10757335	P-element_non-reference_ERS629872_retroseq_rp_2734	0	.
chrX	10784602	10784604	P-element_non-reference_ERS629872_retroseq_rp_2736	0	.
chrX	11622854	11622856	P-element_non-reference_ERS629872_retroseq_rp_2757	0	.
chrX	12668089	12668091	P-element_non-reference_ERS629872_retroseq_rp_2781	0	.
chrX	14653933	14653935	P-element_non-reference_ERS629872_retroseq_rp_2814	0	.
chrX	17799558	17799560	P-element_non-reference_ERS629872_retroseq_rp_2853	0	.
chrX	19517851	19517853	P-element_non-reference_ERS629872_retroseq_rp_2903	0	.
chrX	19887055	19887057	P-element_non-reference_ERS629872_retroseq_rp_2911	0	.
