# Supplementary material for: Genomic analysis of P elements in natural populations of Drosophila melanogaster
Source: PeerJ. 2017 Sep 15;5:e3824. doi: 10.7717/peerj.3824 (PMC5602686; doi:10.7717/peerj.3824)
Supplement: File S2 — Zip archive of browser extensible data (BED) files of predicted P element locations in genome sequences from 50 isofemale strains and 6 pool-seq samples from three global regions. Each sample has four BED files corresponding to raw (*raw.bed) and filtered (*nonredundant.bed) output from TEMP and RetroSeq, respectively. BED files for seven isofemale strains from Bergman & Haddrill (2015) are included here that do not have GD data in Ignatenko et al. (2015) but are included in the pool-seq samples, allowing comparisons to be made between isofemale strains and pool-seq samples for the same set of strains. [file peerj-05-3824-s002.zip › bed_files/ERS629872_temp_raw.bed]

track name="ERS629872_TEMP" description="ERS629872_TEMP"
chr2L	1710290	1710769	P-element_non-reference_ERS629872_temp_rp_405	0	+
chr2L	2349080	2349559	P-element_non-reference_ERS629872_temp_rp_481	0	+
chr2L	2808151	2808289	P-element_non-reference_ERS629872_temp_rp_538	0	+
chr2L	2830881	2830910	P-element_non-reference_ERS629872_temp_rp_540	0	+
chr2L	5923589	5923659	P-element_non-reference_ERS629872_temp_rp_923	0	-
chr2L	7042969	7042977	P-element_non-reference_ERS629872_temp_sr_1042	0	+
chr2L	7134715	7135194	P-element_non-reference_ERS629872_temp_rp_1054	0	+
chr2L	9782367	9782375	P-element_non-reference_ERS629872_temp_sr_1357	0	+
chr2L	12388535	12389014	P-element_non-reference_ERS629872_temp_rp_1689	0	+
chr2L	12484432	12484452	P-element_non-reference_ERS629872_temp_rp_1703	0	-
chr2L	12507889	12507902	P-element_non-reference_ERS629872_temp_rp_1705	0	+
chr2L	12974390	12974458	P-element_non-reference_ERS629872_temp_rp_1773	0	-
chr2L	14300873	14300985	P-element_non-reference_ERS629872_temp_rp_1935	0	-
chr2L	16325595	16326074	P-element_non-reference_ERS629872_temp_rp_2164	0	+
chr2L	16326022	16326501	P-element_non-reference_ERS629872_temp_rp_2165	0	-
chr2L	17482965	17483444	P-element_non-reference_ERS629872_temp_rp_2338	0	-
chr2L	18008973	18009452	P-element_non-reference_ERS629872_temp_rp_2417	0	+
chr2L	18037539	18038018	P-element_non-reference_ERS629872_temp_rp_2427	0	-
chr2L	18887336	18887815	P-element_non-reference_ERS629872_temp_rp_2538	0	+
chr2L	18943853	18944332	P-element_non-reference_ERS629872_temp_rp_2550	0	+
chr2L	19542327	19542335	P-element_non-reference_ERS629872_temp_sr_2636	0	+
chr2L	20148409	20148607	P-element_non-reference_ERS629872_temp_rp_2748	0	-
chr2L	20176781	20177260	P-element_non-reference_ERS629872_temp_rp_2793	0	-
chr2L	20198179	20198658	P-element_non-reference_ERS629872_temp_rp_2800	0	-
chr2L	20382377	20382385	P-element_non-reference_ERS629872_temp_sr_2853	0	-
chr2L	20822587	20822595	P-element_non-reference_ERS629872_temp_sr_2932	0	-
chr2L	21304164	21304241	P-element_non-reference_ERS629872_temp_rp_3080	0	-
chr2L	21794838	21794849	P-element_non-reference_ERS629872_temp_sr_3427	0	+
chr2L	23370957	23371436	P-element_non-reference_ERS629872_temp_rp_5374	0	-
chr2R	1512352	1512831	P-element_non-reference_ERS629872_temp_rp_7392	0	-
chr2R	2110232	2110445	P-element_non-reference_ERS629872_temp_rp_8154	0	-
chr2R	2117583	2118062	P-element_non-reference_ERS629872_temp_rp_8155	0	-
chr2R	2515773	2516252	P-element_non-reference_ERS629872_temp_rp_8681	0	+
chr2R	3870145	3870624	P-element_non-reference_ERS629872_temp_rp_10498	0	+
chr2R	5044132	5044611	P-element_non-reference_ERS629872_temp_rp_12218	0	+
chr2R	5137070	5137549	P-element_non-reference_ERS629872_temp_rp_12358	0	+
chr2R	6133227	6133236	P-element_non-reference_ERS629872_temp_sr_13297	0	+
chr2R	6501928	6502011	P-element_non-reference_ERS629872_temp_rp_13593	0	+
chr2R	6622199	6622678	P-element_non-reference_ERS629872_temp_rp_13611	0	-
chr2R	7082015	7082494	P-element_non-reference_ERS629872_temp_rp_13701	0	-
chr2R	8024614	8024628	P-element_non-reference_ERS629872_temp_rp_13851	0	-
chr2R	9139092	9139100	P-element_non-reference_ERS629872_temp_sr_14020	0	+
chr2R	9413791	9414270	P-element_non-reference_ERS629872_temp_rp_14060	0	+
chr2R	9414248	9414727	P-element_non-reference_ERS629872_temp_rp_14061	0	-
chr2R	10429013	10429021	P-element_non-reference_ERS629872_temp_sr_14237	0	+
chr2R	12185378	12185857	P-element_non-reference_ERS629872_temp_rp_14520	0	-
chr2R	12494915	12494924	P-element_non-reference_ERS629872_temp_sr_14556	0	+
chr2R	12997049	12997096	P-element_non-reference_ERS629872_temp_rp_14624	0	+
chr2R	13964320	13964799	P-element_non-reference_ERS629872_temp_rp_14769	0	-
chr2R	14881934	14882413	P-element_non-reference_ERS629872_temp_rp_14908	0	+
chr2R	16130144	16130156	P-element_non-reference_ERS629872_temp_sr_15080	0	+
chr2R	16829042	16829051	P-element_non-reference_ERS629872_temp_sr_15155	0	+
chr2R	17014657	17015136	P-element_non-reference_ERS629872_temp_rp_15174	0	-
chr2R	17097302	17097310	P-element_non-reference_ERS629872_temp_sr_15191	0	+
chr2R	20990014	20990493	P-element_non-reference_ERS629872_temp_rp_15684	0	-
chr2R	22646334	22646342	P-element_non-reference_ERS629872_temp_sr_15888	0	-
chr2R	22760078	22760557	P-element_non-reference_ERS629872_temp_rp_15907	0	-
chr2R	22796857	22797189	P-element_non-reference_ERS629872_temp_rp_15913	0	+
chr2R	23333410	23333889	P-element_non-reference_ERS629872_temp_rp_15978	0	-
chr2R	23460168	23460647	P-element_non-reference_ERS629872_temp_rp_15995	0	+
chr2R	23551340	23551348	P-element_non-reference_ERS629872_temp_sr_16010	0	+
chr2R	24736736	24736918	P-element_non-reference_ERS629872_temp_rp_16167	0	+
chr3L	1259995	1260474	P-element_non-reference_ERS629872_temp_rp_16496	0	-
chr3L	1730845	1730853	P-element_non-reference_ERS629872_temp_sr_16554	0	+
chr3L	3828250	3828470	P-element_non-reference_ERS629872_temp_rp_16834	0	+
chr3L	3942482	3942493	P-element_non-reference_ERS629872_temp_rp_16855	0	-
chr3L	5863521	5864000	P-element_non-reference_ERS629872_temp_rp_17082	0	-
chr3L	5926702	5926776	P-element_non-reference_ERS629872_temp_rp_17087	0	+
chr3L	6218334	6218813	P-element_non-reference_ERS629872_temp_rp_17124	0	+
chr3L	7948116	7948124	P-element_non-reference_ERS629872_temp_sr_17368	0	-
chr3L	8529891	8530370	P-element_non-reference_ERS629872_temp_rp_17463	0	-
chr3L	9373721	9373730	P-element_non-reference_ERS629872_temp_rp_17563	0	+
chr3L	9383790	9384269	P-element_non-reference_ERS629872_temp_rp_17566	0	-
chr3L	11587795	11587850	P-element_non-reference_ERS629872_temp_rp_17880	0	+
chr3L	11819640	11820119	P-element_non-reference_ERS629872_temp_rp_17907	0	-
chr3L	15049236	15049715	P-element_non-reference_ERS629872_temp_rp_18301	0	+
chr3L	18789743	18789752	P-element_non-reference_ERS629872_temp_sr_18827	0	-
chr3L	19807261	19807269	P-element_non-reference_ERS629872_temp_sr_18983	0	+
chr3L	20124925	20125404	P-element_non-reference_ERS629872_temp_rp_19039	0	-
chr3L	20440481	20440960	P-element_non-reference_ERS629872_temp_rp_19115	0	+
chr3L	20785614	20785624	P-element_non-reference_ERS629872_temp_sr_19178	0	+
chr3L	21443794	21444273	P-element_non-reference_ERS629872_temp_rp_19291	0	-
chr3L	22288655	22288688	P-element_non-reference_ERS629872_temp_rp_19461	0	+
chr3L	22728069	22728094	P-element_non-reference_ERS629872_temp_rp_19557	0	-
chr3R	4739755	4739768	P-element_non-reference_ERS629872_temp_rp_32201	0	+
chr3R	4806389	4806868	P-element_non-reference_ERS629872_temp_rp_32217	0	+
chr3R	6678615	6678623	P-element_non-reference_ERS629872_temp_sr_32533	0	+
chr3R	7128281	7128289	P-element_non-reference_ERS629872_temp_sr_32597	0	-
chr3R	7886975	7887049	P-element_non-reference_ERS629872_temp_rp_32735	0	-
chr3R	8250361	8250413	P-element_non-reference_ERS629872_temp_rp_32800	0	+
chr3R	8477619	8477686	P-element_non-reference_ERS629872_temp_rp_32834	0	-
chr3R	9057247	9057811	P-element_non-reference_ERS629872_temp_rp_32909	0	-
chr3R	9057679	9057688	P-element_non-reference_ERS629872_temp_rp_32910	0	+
chr3R	9524178	9524657	P-element_non-reference_ERS629872_temp_rp_32985	0	+
chr3R	10108988	10109467	P-element_non-reference_ERS629872_temp_rp_33062	0	+
chr3R	10109361	10109840	P-element_non-reference_ERS629872_temp_rp_33063	0	-
chr3R	10876104	10876109	P-element_non-reference_ERS629872_temp_rp_33143	0	+
chr3R	10889322	10889438	P-element_non-reference_ERS629872_temp_rp_33149	0	-
chr3R	13685109	13685118	P-element_non-reference_ERS629872_temp_sr_33601	0	+
chr3R	14697307	14697311	P-element_non-reference_ERS629872_temp_rp_33739	0	+
chr3R	15310949	15310992	P-element_non-reference_ERS629872_temp_rp_33824	0	-
chr3R	15342770	15342780	P-element_non-reference_ERS629872_temp_sr_33828	0	-
chr3R	15857377	15857416	P-element_non-reference_ERS629872_temp_rp_33909	0	-
chr3R	15999614	16000093	P-element_non-reference_ERS629872_temp_rp_33933	0	+
chr3R	16005003	16005482	P-element_non-reference_ERS629872_temp_rp_33937	0	+
chr3R	16573700	16573708	P-element_non-reference_ERS629872_temp_sr_34016	0	-
chr3R	18213617	18214096	P-element_non-reference_ERS629872_temp_rp_34226	0	+
chr3R	18216005	18216014	P-element_non-reference_ERS629872_temp_sr_34228	0	-
chr3R	19322167	19322202	P-element_non-reference_ERS629872_temp_rp_34401	0	-
chr3R	20811139	20811618	P-element_non-reference_ERS629872_temp_rp_34582	0	+
chr3R	21296539	21296551	P-element_non-reference_ERS629872_temp_sr_34663	0	-
chr3R	21830702	21831181	P-element_non-reference_ERS629872_temp_rp_34739	0	+
chr3R	24152525	24152533	P-element_non-reference_ERS629872_temp_sr_35063	0	-
chr3R	24271138	24271143	P-element_non-reference_ERS629872_temp_rp_35080	0	+
chr3R	24271237	24271716	P-element_non-reference_ERS629872_temp_rp_35081	0	-
chr3R	25049855	25050334	P-element_non-reference_ERS629872_temp_rp_35188	0	-
chr3R	27907006	27907485	P-element_non-reference_ERS629872_temp_rp_35518	0	+
chr3R	28990754	28990812	P-element_non-reference_ERS629872_temp_rp_35664	0	+
chr3R	29223403	29223411	P-element_non-reference_ERS629872_temp_sr_35693	0	-
chr3R	30190956	30191435	P-element_non-reference_ERS629872_temp_rp_35827	0	-
chr3R	30191265	30191744	P-element_non-reference_ERS629872_temp_rp_35828	0	+
chr3R	30388098	30388120	P-element_non-reference_ERS629872_temp_rp_35855	0	+
chr4	487618	488097	P-element_non-reference_ERS629872_temp_rp_36494	0	-
chrM	12785	13264	P-element_non-reference_ERS629872_temp_rp_37335	0	+
chrX	175457	175493	P-element_non-reference_ERS629872_temp_rp_37460	0	+
chrX	175991	176002	P-element_non-reference_ERS629872_temp_sr_37461	0	-
chrX	646471	646950	P-element_non-reference_ERS629872_temp_rp_37655	0	-
chrX	2013097	2013122	P-element_non-reference_ERS629872_temp_rp_37898	0	-
chrX	2585350	2585361	P-element_non-reference_ERS629872_temp_rp_37979	0	-
chrX	2646351	2646830	P-element_non-reference_ERS629872_temp_rp_37984	0	+
chrX	2667065	2667229	P-element_non-reference_ERS629872_temp_rp_37985	0	-
chrX	4075576	4075617	P-element_non-reference_ERS629872_temp_rp_38227	0	-
chrX	6779677	6779698	P-element_non-reference_ERS629872_temp_rp_38721	0	+
chrX	7937752	7937763	P-element_non-reference_ERS629872_temp_sr_38943	0	-
chrX	8893733	8894212	P-element_non-reference_ERS629872_temp_rp_39142	0	+
chrX	9135036	9135129	P-element_non-reference_ERS629872_temp_rp_39204	0	-
chrX	10204550	10204596	P-element_non-reference_ERS629872_temp_rp_39421	0	+
chrX	10546840	10546844	P-element_non-reference_ERS629872_temp_rp_39483	0	+
chrX	10585366	10585422	P-element_non-reference_ERS629872_temp_rp_39490	0	+
chrX	10757699	10757708	P-element_non-reference_ERS629872_temp_rp_39544	0	+
chrX	10784587	10784595	P-element_non-reference_ERS629872_temp_sr_39549	0	+
chrX	11614985	11615464	P-element_non-reference_ERS629872_temp_rp_39726	0	-
chrX	11622860	11622870	P-element_non-reference_ERS629872_temp_sr_39729	0	-
chrX	11622860	11622870	P-element_non-reference_ERS629872_temp_sr_39730	0	+
chrX	12668101	12668109	P-element_non-reference_ERS629872_temp_sr_39948	0	+
chrX	13817054	13817533	P-element_non-reference_ERS629872_temp_rp_40148	0	-
chrX	14653940	14653950	P-element_non-reference_ERS629872_temp_sr_40289	0	+
chrX	17657932	17658411	P-element_non-reference_ERS629872_temp_rp_40750	0	-
chrX	17799617	17799620	P-element_non-reference_ERS629872_temp_rp_40767	0	+
chrX	18811972	18812451	P-element_non-reference_ERS629872_temp_rp_40938	0	-
chrX	19517800	19517809	P-element_non-reference_ERS629872_temp_sr_41073	0	-
chrX	19887015	19887026	P-element_non-reference_ERS629872_temp_sr_41149	0	-
chrX	19887117	19887128	P-element_non-reference_ERS629872_temp_sr_41150	0	+
