# Supplementary material for: Genomic analysis of P elements in natural populations of Drosophila melanogaster
Source: PeerJ. 2017 Sep 15;5:e3824. doi: 10.7717/peerj.3824 (PMC5602686; doi:10.7717/peerj.3824)
Supplement: File S2 — Zip archive of browser extensible data (BED) files of predicted P element locations in genome sequences from 50 isofemale strains and 6 pool-seq samples from three global regions. Each sample has four BED files corresponding to raw (*raw.bed) and filtered (*nonredundant.bed) output from TEMP and RetroSeq, respectively. BED files for seven isofemale strains from Bergman & Haddrill (2015) are included here that do not have GD data in Ignatenko et al. (2015) but are included in the pool-seq samples, allowing comparisons to be made between isofemale strains and pool-seq samples for the same set of strains. [file peerj-05-3824-s002.zip › bed_files/ERS629873_retroseq_raw.bed]

track name="ERS629873_RetroSeq" description="ERS629873_RetroSeq"
chr2L	1651246	1651248	P-element_non-reference_ERS629873_retroseq_rp_33	0	.
chr2L	1884652	1884654	P-element_non-reference_ERS629873_retroseq_rp_39	0	.
chr2L	6684739	6684741	P-element_non-reference_ERS629873_retroseq_rp_124	0	.
chr2L	6787846	6787848	P-element_non-reference_ERS629873_retroseq_rp_127	0	.
chr2L	7576575	7576577	P-element_non-reference_ERS629873_retroseq_rp_137	0	.
chr2L	8522092	8522094	P-element_non-reference_ERS629873_retroseq_rp_151	0	.
chr2L	11808874	11808876	P-element_non-reference_ERS629873_retroseq_rp_214	0	.
chr2L	12507719	12507721	P-element_non-reference_ERS629873_retroseq_rp_232	0	.
chr2L	13878820	13878822	P-element_non-reference_ERS629873_retroseq_rp_277	0	.
chr2L	15336886	15336888	P-element_non-reference_ERS629873_retroseq_rp_307	0	.
chr2L	19865923	19865925	P-element_non-reference_ERS629873_retroseq_rp_413	0	.
chr2L	19935231	19935233	P-element_non-reference_ERS629873_retroseq_rp_417	0	.
chr2L	20148614	20148616	P-element_non-reference_ERS629873_retroseq_rp_424	0	.
chr2L	20205325	20205327	P-element_non-reference_ERS629873_retroseq_rp_429	0	.
chr2L	20223174	20223176	P-element_non-reference_ERS629873_retroseq_rp_433	0	.
chr2L	20435635	20435637	P-element_non-reference_ERS629873_retroseq_rp_440	0	.
chr2R	981589	981591	P-element_non-reference_ERS629873_retroseq_rp_560	0	.
chr2R	3549637	3549639	P-element_non-reference_ERS629873_retroseq_rp_640	0	.
chr2R	3821725	3821727	P-element_non-reference_ERS629873_retroseq_rp_646	0	.
chr2R	6502032	6502034	P-element_non-reference_ERS629873_retroseq_rp_781	0	.
chr2R	6971604	6971606	P-element_non-reference_ERS629873_retroseq_rp_793	0	.
chr2R	8131875	8131877	P-element_non-reference_ERS629873_retroseq_rp_818	0	.
chr2R	8648086	8648088	P-element_non-reference_ERS629873_retroseq_rp_837	0	.
chr2R	9552771	9552773	P-element_non-reference_ERS629873_retroseq_rp_844	0	.
chr2R	10423980	10423982	P-element_non-reference_ERS629873_retroseq_rp_859	0	.
chr2R	11626389	11626391	P-element_non-reference_ERS629873_retroseq_rp_894	0	.
chr2R	12185389	12185391	P-element_non-reference_ERS629873_retroseq_rp_904	0	.
chr2R	13437549	13437551	P-element_non-reference_ERS629873_retroseq_rp_919	0	.
chr2R	14713830	14713832	P-element_non-reference_ERS629873_retroseq_rp_936	0	.
chr2R	15613946	15613948	P-element_non-reference_ERS629873_retroseq_rp_956	0	.
chr2R	16210548	16210550	P-element_non-reference_ERS629873_retroseq_rp_962	0	.
chr2R	16386813	16386815	P-element_non-reference_ERS629873_retroseq_rp_965	0	.
chr2R	17458469	17458471	P-element_non-reference_ERS629873_retroseq_rp_990	0	.
chr2R	18413352	18413354	P-element_non-reference_ERS629873_retroseq_rp_995	0	.
chr2R	22650388	22650390	P-element_non-reference_ERS629873_retroseq_rp_1054	0	.
chr3L	6218626	6218628	P-element_non-reference_ERS629873_retroseq_rp_1173	0	.
chr3L	6945462	6945464	P-element_non-reference_ERS629873_retroseq_rp_1185	0	.
chr3L	9374084	9374086	P-element_non-reference_ERS629873_retroseq_rp_1225	0	.
chr3L	9384017	9384019	P-element_non-reference_ERS629873_retroseq_rp_1226	0	.
chr3L	10658406	10658408	P-element_non-reference_ERS629873_retroseq_rp_1257	0	.
chr3L	11684657	11684659	P-element_non-reference_ERS629873_retroseq_rp_1278	0	.
chr3L	13032581	13032583	P-element_non-reference_ERS629873_retroseq_rp_1315	0	.
chr3L	13228593	13228595	P-element_non-reference_ERS629873_retroseq_rp_1317	0	.
chr3L	13966499	13966501	P-element_non-reference_ERS629873_retroseq_rp_1338	0	.
chr3L	14672991	14672993	P-element_non-reference_ERS629873_retroseq_rp_1353	0	.
chr3L	17563935	17563937	P-element_non-reference_ERS629873_retroseq_rp_1399	0	.
chr3L	18070271	18070273	P-element_non-reference_ERS629873_retroseq_rp_1414	0	.
chr3L	18502610	18502612	P-element_non-reference_ERS629873_retroseq_rp_1427	0	.
chr3L	19791074	19791076	P-element_non-reference_ERS629873_retroseq_rp_1460	0	.
chr3L	19896571	19896573	P-element_non-reference_ERS629873_retroseq_rp_1462	0	.
chr3L	20771893	20771895	P-element_non-reference_ERS629873_retroseq_rp_1479	0	.
chr3L	26057914	26057916	P-element_non-reference_ERS629873_retroseq_rp_1665	0	.
chr3R	3591409	3591411	P-element_non-reference_ERS629873_retroseq_rp_1825	0	.
chr3R	8181922	8181924	P-element_non-reference_ERS629873_retroseq_rp_1926	0	.
chr3R	9339682	9339684	P-element_non-reference_ERS629873_retroseq_rp_1949	0	.
chr3R	10972114	10972116	P-element_non-reference_ERS629873_retroseq_rp_1978	0	.
chr3R	11759948	11759950	P-element_non-reference_ERS629873_retroseq_rp_1993	0	.
chr3R	14278340	14278342	P-element_non-reference_ERS629873_retroseq_rp_2045	0	.
chr3R	15420600	15420602	P-element_non-reference_ERS629873_retroseq_rp_2069	0	.
chr3R	17944034	17944036	P-element_non-reference_ERS629873_retroseq_rp_2082	0	.
chr3R	18399354	18399356	P-element_non-reference_ERS629873_retroseq_rp_2087	0	.
chr3R	19836855	19836857	P-element_non-reference_ERS629873_retroseq_rp_2102	0	.
chr3R	23128054	23128056	P-element_non-reference_ERS629873_retroseq_rp_2155	0	.
chr3R	23893645	23893647	P-element_non-reference_ERS629873_retroseq_rp_2165	0	.
chr3R	24572819	24572821	P-element_non-reference_ERS629873_retroseq_rp_2173	0	.
chr3R	27636311	27636313	P-element_non-reference_ERS629873_retroseq_rp_2226	0	.
chr3R	28326397	28326399	P-element_non-reference_ERS629873_retroseq_rp_2241	0	.
chr3R	29749349	29749351	P-element_non-reference_ERS629873_retroseq_rp_2261	0	.
chrX	2585350	2585352	P-element_non-reference_ERS629873_retroseq_rp_2313	0	.
chrX	6656511	6656513	P-element_non-reference_ERS629873_retroseq_rp_2367	0	.
chrX	8193154	8193156	P-element_non-reference_ERS629873_retroseq_rp_2382	0	.
chrX	8367244	8367246	P-element_non-reference_ERS629873_retroseq_rp_2386	0	.
chrX	8894230	8894232	P-element_non-reference_ERS629873_retroseq_rp_2394	0	.
chrX	10547769	10547771	P-element_non-reference_ERS629873_retroseq_rp_2435	0	.
chrX	12087197	12087199	P-element_non-reference_ERS629873_retroseq_rp_2456	0	.
chrX	12673861	12673863	P-element_non-reference_ERS629873_retroseq_rp_2467	0	.
chrX	15085086	15085088	P-element_non-reference_ERS629873_retroseq_rp_2501	0	.
chrX	16793649	16793651	P-element_non-reference_ERS629873_retroseq_rp_2512	0	.
chrX	16911390	16911392	P-element_non-reference_ERS629873_retroseq_rp_2514	0	.
chrX	18374706	18374708	P-element_non-reference_ERS629873_retroseq_rp_2536	0	.
chrX	18404690	18404692	P-element_non-reference_ERS629873_retroseq_rp_2538	0	.
chrX	18534631	18534633	P-element_non-reference_ERS629873_retroseq_rp_2541	0	.
chrX	18812306	18812308	P-element_non-reference_ERS629873_retroseq_rp_2545	0	.
chrX	20330571	20330573	P-element_non-reference_ERS629873_retroseq_rp_2578	0	.
