# Supplementary material for: Genomic analysis of P elements in natural populations of Drosophila melanogaster
Source: PeerJ. 2017 Sep 15;5:e3824. doi: 10.7717/peerj.3824 (PMC5602686; doi:10.7717/peerj.3824)
Supplement: File S2 — Zip archive of browser extensible data (BED) files of predicted P element locations in genome sequences from 50 isofemale strains and 6 pool-seq samples from three global regions. Each sample has four BED files corresponding to raw (*raw.bed) and filtered (*nonredundant.bed) output from TEMP and RetroSeq, respectively. BED files for seven isofemale strains from Bergman & Haddrill (2015) are included here that do not have GD data in Ignatenko et al. (2015) but are included in the pool-seq samples, allowing comparisons to be made between isofemale strains and pool-seq samples for the same set of strains. [file peerj-05-3824-s002.zip › bed_files/ERS629873_temp_nonredundant.bed]

track name="ERS629873_TEMP" description="ERS629873_TEMP"
chr2L	1884655	1884666	P-element_non-reference_ERS629873_temp_rp_377	0	+
chr2L	6684779	6684795	P-element_non-reference_ERS629873_temp_rp_949	0	+
chr2L	7576628	7576638	P-element_non-reference_ERS629873_temp_sr_1053	0	+
chr2L	8522070	8522082	P-element_non-reference_ERS629873_temp_rp_1143	0	-
chr2L	11808880	11808890	P-element_non-reference_ERS629873_temp_rp_1526	0	+
chr2L	12507740	12507775	P-element_non-reference_ERS629873_temp_rp_1607	0	-
chr2L	13878789	13878865	P-element_non-reference_ERS629873_temp_rp_1826	0	-
chr2L	15336820	15336830	P-element_non-reference_ERS629873_temp_sr_2006	0	+
chr2L	19935215	19935301	P-element_non-reference_ERS629873_temp_rp_2614	0	+
chr2L	20223175	20223177	P-element_non-reference_ERS629873_temp_rp_2758	0	-
chr2L	20435650	20435660	P-element_non-reference_ERS629873_temp_sr_2795	0	-
chr2R	981655	981666	P-element_non-reference_ERS629873_temp_sr_6601	0	+
chr2R	3549599	3549850	P-element_non-reference_ERS629873_temp_rp_10121	0	+
chr2R	3821679	3821836	P-element_non-reference_ERS629873_temp_rp_10470	0	+
chr2R	6501977	6501987	P-element_non-reference_ERS629873_temp_rp_13616	0	+
chr2R	6971606	6971615	P-element_non-reference_ERS629873_temp_rp_13695	0	+
chr2R	8131690	8131869	P-element_non-reference_ERS629873_temp_rp_13863	0	-
chr2R	8648085	8648092	P-element_non-reference_ERS629873_temp_rp_13946	0	+
chr2R	9552685	9552798	P-element_non-reference_ERS629873_temp_rp_14048	0	+
chr2R	10423939	10423949	P-element_non-reference_ERS629873_temp_sr_14161	0	-
chr2R	11626358	11626389	P-element_non-reference_ERS629873_temp_rp_14341	0	+
chr2R	12185374	12185379	P-element_non-reference_ERS629873_temp_rp_14420	0	-
chr2R	13437404	13437701	P-element_non-reference_ERS629873_temp_rp_14555	0	-
chr2R	14713835	14713845	P-element_non-reference_ERS629873_temp_rp_14714	0	+
chr2R	15613845	15613853	P-element_non-reference_ERS629873_temp_sr_14819	0	-
chr2R	16210550	16210562	P-element_non-reference_ERS629873_temp_rp_14885	0	+
chr2R	16386816	16386824	P-element_non-reference_ERS629873_temp_sr_14906	0	-
chr2R	17458527	17458556	P-element_non-reference_ERS629873_temp_rp_15013	0	+
chr2R	18413322	18413331	P-element_non-reference_ERS629873_temp_rp_15117	0	-
chr3L	6218612	6218700	P-element_non-reference_ERS629873_temp_rp_16699	0	+
chr3L	6945453	6945458	P-element_non-reference_ERS629873_temp_rp_16799	0	+
chr3L	9373942	9373951	P-element_non-reference_ERS629873_temp_rp_17074	0	-
chr3L	9383986	9383995	P-element_non-reference_ERS629873_temp_sr_17075	0	-
chr3L	10658230	10658357	P-element_non-reference_ERS629873_temp_rp_17217	0	+
chr3L	11684687	11684698	P-element_non-reference_ERS629873_temp_sr_17332	0	-
chr3L	13032516	13032525	P-element_non-reference_ERS629873_temp_sr_17494	0	-
chr3L	13228584	13228596	P-element_non-reference_ERS629873_temp_rp_17511	0	-
chr3L	17563888	17563898	P-element_non-reference_ERS629873_temp_sr_18061	0	+
chr3L	18070245	18070253	P-element_non-reference_ERS629873_temp_sr_18140	0	-
chr3L	18502613	18502623	P-element_non-reference_ERS629873_temp_rp_18200	0	-
chr3L	19791076	19791086	P-element_non-reference_ERS629873_temp_rp_18371	0	-
chr3L	19896573	19896584	P-element_non-reference_ERS629873_temp_rp_18395	0	+
chr3L	20771882	20771904	P-element_non-reference_ERS629873_temp_rp_18528	0	-
chr3L	26057925	26057933	P-element_non-reference_ERS629873_temp_sr_23269	0	-
chr3R	8181782	8181928	P-element_non-reference_ERS629873_temp_rp_31890	0	-
chr3R	9339718	9339728	P-element_non-reference_ERS629873_temp_sr_32011	0	+
chr3R	10972162	10972171	P-element_non-reference_ERS629873_temp_sr_32202	0	+
chr3R	11759913	11759923	P-element_non-reference_ERS629873_temp_sr_32285	0	+
chr3R	14278250	14278259	P-element_non-reference_ERS629873_temp_sr_32635	0	-
chr3R	15420532	15420540	P-element_non-reference_ERS629873_temp_sr_32772	0	+
chr3R	17943984	17943992	P-element_non-reference_ERS629873_temp_sr_33054	0	-
chr3R	18399220	18399231	P-element_non-reference_ERS629873_temp_sr_33120	0	-
chr3R	19836857	19836866	P-element_non-reference_ERS629873_temp_sr_33278	0	-
chr3R	23127960	23127968	P-element_non-reference_ERS629873_temp_rp_33690	0	+
chr3R	24572776	24572785	P-element_non-reference_ERS629873_temp_sr_33863	0	-
chr3R	27636322	27636330	P-element_non-reference_ERS629873_temp_sr_34156	0	+
chr3R	28326406	28326414	P-element_non-reference_ERS629873_temp_sr_34235	0	-
chr3R	29749259	29749267	P-element_non-reference_ERS629873_temp_sr_34384	0	+
chrX	2585351	2585360	P-element_non-reference_ERS629873_temp_rp_36449	0	+
chrX	6656516	6656524	P-element_non-reference_ERS629873_temp_sr_37080	0	-
chrX	8193157	8193165	P-element_non-reference_ERS629873_temp_sr_37343	0	+
chrX	8367203	8367211	P-element_non-reference_ERS629873_temp_sr_37381	0	+
chrX	8894200	8894209	P-element_non-reference_ERS629873_temp_sr_37484	0	+
chrX	10547695	10547705	P-element_non-reference_ERS629873_temp_rp_37819	0	-
chrX	12087214	12087224	P-element_non-reference_ERS629873_temp_sr_38135	0	-
chrX	12673799	12673815	P-element_non-reference_ERS629873_temp_sr_38226	0	-
chrX	15085090	15085098	P-element_non-reference_ERS629873_temp_rp_38610	0	+
chrX	16793580	16793589	P-element_non-reference_ERS629873_temp_sr_38807	0	+
chrX	16911393	16911402	P-element_non-reference_ERS629873_temp_sr_38821	0	+
chrX	18374642	18374650	P-element_non-reference_ERS629873_temp_sr_39015	0	+
chrX	18404725	18404751	P-element_non-reference_ERS629873_temp_rp_39017	0	-
chrX	18534571	18534581	P-element_non-reference_ERS629873_temp_rp_39036	0	-
chrX	18812283	18812291	P-element_non-reference_ERS629873_temp_sr_39066	0	-
chrX	20330550	20330593	P-element_non-reference_ERS629873_temp_rp_39392	0	+
