# Supplementary material for: Genomic analysis of P elements in natural populations of Drosophila melanogaster
Source: PeerJ. 2017 Sep 15;5:e3824. doi: 10.7717/peerj.3824 (PMC5602686; doi:10.7717/peerj.3824)
Supplement: File S2 — Zip archive of browser extensible data (BED) files of predicted P element locations in genome sequences from 50 isofemale strains and 6 pool-seq samples from three global regions. Each sample has four BED files corresponding to raw (*raw.bed) and filtered (*nonredundant.bed) output from TEMP and RetroSeq, respectively. BED files for seven isofemale strains from Bergman & Haddrill (2015) are included here that do not have GD data in Ignatenko et al. (2015) but are included in the pool-seq samples, allowing comparisons to be made between isofemale strains and pool-seq samples for the same set of strains. [file peerj-05-3824-s002.zip › bed_files/ERS629873_temp_raw.bed]

track name="ERS629873_TEMP" description="ERS629873_TEMP"
chr2L	764053	764522	P-element_non-reference_ERS629873_temp_rp_240	0	-
chr2L	1651193	1651353	P-element_non-reference_ERS629873_temp_rp_348	0	+
chr2L	1884655	1884666	P-element_non-reference_ERS629873_temp_rp_377	0	+
chr2L	4386585	4387054	P-element_non-reference_ERS629873_temp_rp_655	0	+
chr2L	6684779	6684795	P-element_non-reference_ERS629873_temp_rp_949	0	+
chr2L	6787867	6787948	P-element_non-reference_ERS629873_temp_rp_956	0	-
chr2L	6835649	6836118	P-element_non-reference_ERS629873_temp_rp_969	0	-
chr2L	7576628	7576638	P-element_non-reference_ERS629873_temp_sr_1053	0	+
chr2L	8522070	8522082	P-element_non-reference_ERS629873_temp_rp_1143	0	-
chr2L	11808880	11808890	P-element_non-reference_ERS629873_temp_rp_1526	0	+
chr2L	12507740	12507775	P-element_non-reference_ERS629873_temp_rp_1607	0	-
chr2L	13154453	13154922	P-element_non-reference_ERS629873_temp_rp_1708	0	+
chr2L	13878789	13878865	P-element_non-reference_ERS629873_temp_rp_1826	0	-
chr2L	14615274	14615743	P-element_non-reference_ERS629873_temp_rp_1912	0	+
chr2L	15336820	15336830	P-element_non-reference_ERS629873_temp_sr_2006	0	+
chr2L	16747508	16747977	P-element_non-reference_ERS629873_temp_rp_2192	0	-
chr2L	17855242	17855711	P-element_non-reference_ERS629873_temp_rp_2322	0	-
chr2L	19413451	19413920	P-element_non-reference_ERS629873_temp_rp_2528	0	-
chr2L	19865884	19865893	P-element_non-reference_ERS629873_temp_sr_2603	0	+
chr2L	19865884	19865893	P-element_non-reference_ERS629873_temp_sr_2604	0	-
chr2L	19935215	19935301	P-element_non-reference_ERS629873_temp_rp_2614	0	+
chr2L	20148562	20149031	P-element_non-reference_ERS629873_temp_rp_2667	0	+
chr2L	20148614	20149083	P-element_non-reference_ERS629873_temp_rp_2668	0	-
chr2L	20205359	20205828	P-element_non-reference_ERS629873_temp_rp_2726	0	+
chr2L	20223175	20223177	P-element_non-reference_ERS629873_temp_rp_2758	0	-
chr2L	20435650	20435660	P-element_non-reference_ERS629873_temp_sr_2795	0	-
chr2L	21310678	21311147	P-element_non-reference_ERS629873_temp_rp_3002	0	-
chr2R	981655	981666	P-element_non-reference_ERS629873_temp_sr_6601	0	+
chr2R	1512848	1512856	P-element_non-reference_ERS629873_temp_sr_7388	0	-
chr2R	2741906	2742375	P-element_non-reference_ERS629873_temp_rp_9025	0	-
chr2R	3549599	3549850	P-element_non-reference_ERS629873_temp_rp_10121	0	+
chr2R	3821679	3821836	P-element_non-reference_ERS629873_temp_rp_10470	0	+
chr2R	6501977	6501987	P-element_non-reference_ERS629873_temp_rp_13616	0	+
chr2R	6772810	6773279	P-element_non-reference_ERS629873_temp_rp_13651	0	-
chr2R	6971606	6971615	P-element_non-reference_ERS629873_temp_rp_13695	0	+
chr2R	7084333	7084802	P-element_non-reference_ERS629873_temp_rp_13714	0	+
chr2R	8131690	8131869	P-element_non-reference_ERS629873_temp_rp_13863	0	-
chr2R	8240753	8241222	P-element_non-reference_ERS629873_temp_rp_13880	0	+
chr2R	8648085	8648092	P-element_non-reference_ERS629873_temp_rp_13946	0	+
chr2R	9413995	9414464	P-element_non-reference_ERS629873_temp_rp_14029	0	+
chr2R	9552685	9552798	P-element_non-reference_ERS629873_temp_rp_14048	0	+
chr2R	10423939	10423949	P-element_non-reference_ERS629873_temp_sr_14161	0	-
chr2R	11626358	11626389	P-element_non-reference_ERS629873_temp_rp_14341	0	+
chr2R	12185374	12185379	P-element_non-reference_ERS629873_temp_rp_14420	0	-
chr2R	13437404	13437701	P-element_non-reference_ERS629873_temp_rp_14555	0	-
chr2R	14713835	14713845	P-element_non-reference_ERS629873_temp_rp_14714	0	+
chr2R	14951805	14952274	P-element_non-reference_ERS629873_temp_rp_14742	0	-
chr2R	15613845	15613853	P-element_non-reference_ERS629873_temp_sr_14819	0	-
chr2R	16210550	16210562	P-element_non-reference_ERS629873_temp_rp_14885	0	+
chr2R	16386816	16386824	P-element_non-reference_ERS629873_temp_sr_14906	0	-
chr2R	17458527	17458556	P-element_non-reference_ERS629873_temp_rp_15013	0	+
chr2R	18413322	18413331	P-element_non-reference_ERS629873_temp_rp_15117	0	-
chr2R	19452886	19453355	P-element_non-reference_ERS629873_temp_rp_15245	0	+
chr2R	19496991	19497460	P-element_non-reference_ERS629873_temp_rp_15249	0	+
chr2R	22058265	22058734	P-element_non-reference_ERS629873_temp_rp_15523	0	-
chr2R	22180846	22181315	P-element_non-reference_ERS629873_temp_rp_15539	0	+
chr2R	22650382	22650650	P-element_non-reference_ERS629873_temp_rp_15585	0	+
chr2R	23451640	23452109	P-element_non-reference_ERS629873_temp_rp_15662	0	-
chr3L	1116142	1116611	P-element_non-reference_ERS629873_temp_rp_16110	0	+
chr3L	5184555	5185024	P-element_non-reference_ERS629873_temp_rp_16564	0	-
chr3L	5277180	5277649	P-element_non-reference_ERS629873_temp_rp_16583	0	+
chr3L	5926544	5927013	P-element_non-reference_ERS629873_temp_rp_16652	0	+
chr3L	6076869	6077338	P-element_non-reference_ERS629873_temp_rp_16674	0	+
chr3L	6218612	6218700	P-element_non-reference_ERS629873_temp_rp_16699	0	+
chr3L	6849062	6849531	P-element_non-reference_ERS629873_temp_rp_16783	0	-
chr3L	6945453	6945458	P-element_non-reference_ERS629873_temp_rp_16799	0	+
chr3L	9373942	9373951	P-element_non-reference_ERS629873_temp_rp_17074	0	-
chr3L	9383986	9383995	P-element_non-reference_ERS629873_temp_sr_17075	0	-
chr3L	10658230	10658357	P-element_non-reference_ERS629873_temp_rp_17217	0	+
chr3L	11583823	11584292	P-element_non-reference_ERS629873_temp_rp_17322	0	-
chr3L	11670368	11670837	P-element_non-reference_ERS629873_temp_rp_17329	0	+
chr3L	11684687	11684698	P-element_non-reference_ERS629873_temp_sr_17332	0	-
chr3L	12299701	12300170	P-element_non-reference_ERS629873_temp_rp_17413	0	-
chr3L	13032516	13032525	P-element_non-reference_ERS629873_temp_sr_17494	0	-
chr3L	13228584	13228596	P-element_non-reference_ERS629873_temp_rp_17511	0	-
chr3L	13919867	13920023	P-element_non-reference_ERS629873_temp_rp_17601	0	-
chr3L	13966548	13966555	P-element_non-reference_ERS629873_temp_rp_17608	0	+
chr3L	13994184	13994389	P-element_non-reference_ERS629873_temp_rp_17612	0	+
chr3L	14614006	14614303	P-element_non-reference_ERS629873_temp_rp_17696	0	+
chr3L	14672934	14673172	P-element_non-reference_ERS629873_temp_rp_17703	0	-
chr3L	15532489	15532648	P-element_non-reference_ERS629873_temp_rp_17814	0	-
chr3L	17563888	17563898	P-element_non-reference_ERS629873_temp_sr_18061	0	+
chr3L	17989221	17989690	P-element_non-reference_ERS629873_temp_rp_18132	0	-
chr3L	18070245	18070253	P-element_non-reference_ERS629873_temp_sr_18140	0	-
chr3L	18502613	18502623	P-element_non-reference_ERS629873_temp_rp_18200	0	-
chr3L	19233094	19233563	P-element_non-reference_ERS629873_temp_rp_18287	0	+
chr3L	19791076	19791086	P-element_non-reference_ERS629873_temp_rp_18371	0	-
chr3L	19896573	19896584	P-element_non-reference_ERS629873_temp_rp_18395	0	+
chr3L	20771882	20771904	P-element_non-reference_ERS629873_temp_rp_18528	0	-
chr3L	21006264	21006733	P-element_non-reference_ERS629873_temp_rp_18579	0	+
chr3L	24928987	24929456	P-element_non-reference_ERS629873_temp_rp_21744	0	+
chr3L	26057925	26057933	P-element_non-reference_ERS629873_temp_sr_23269	0	-
chr3R	3591372	3591603	P-element_non-reference_ERS629873_temp_rp_30311	0	+
chr3R	3596939	3597408	P-element_non-reference_ERS629873_temp_rp_30320	0	-
chr3R	4591422	4591891	P-element_non-reference_ERS629873_temp_rp_31314	0	+
chr3R	4633736	4634205	P-element_non-reference_ERS629873_temp_rp_31349	0	+
chr3R	4806165	4806634	P-element_non-reference_ERS629873_temp_rp_31396	0	+
chr3R	8181782	8181928	P-element_non-reference_ERS629873_temp_rp_31890	0	-
chr3R	8269823	8270292	P-element_non-reference_ERS629873_temp_rp_31904	0	-
chr3R	9339718	9339728	P-element_non-reference_ERS629873_temp_sr_32011	0	+
chr3R	9778999	9779468	P-element_non-reference_ERS629873_temp_rp_32073	0	+
chr3R	10972162	10972171	P-element_non-reference_ERS629873_temp_sr_32202	0	+
chr3R	11759913	11759923	P-element_non-reference_ERS629873_temp_sr_32285	0	+
chr3R	13155345	13155814	P-element_non-reference_ERS629873_temp_rp_32503	0	+
chr3R	13353206	13353675	P-element_non-reference_ERS629873_temp_rp_32522	0	+
chr3R	14278250	14278259	P-element_non-reference_ERS629873_temp_sr_32635	0	-
chr3R	15420532	15420540	P-element_non-reference_ERS629873_temp_sr_32772	0	+
chr3R	15575890	15576359	P-element_non-reference_ERS629873_temp_rp_32785	0	+
chr3R	17620495	17620964	P-element_non-reference_ERS629873_temp_rp_33009	0	+
chr3R	17943984	17943992	P-element_non-reference_ERS629873_temp_sr_33054	0	-
chr3R	18399220	18399231	P-element_non-reference_ERS629873_temp_sr_33120	0	-
chr3R	18755917	18756386	P-element_non-reference_ERS629873_temp_rp_33158	0	-
chr3R	19836857	19836866	P-element_non-reference_ERS629873_temp_sr_33278	0	-
chr3R	20780055	20780524	P-element_non-reference_ERS629873_temp_rp_33401	0	-
chr3R	23127960	23127968	P-element_non-reference_ERS629873_temp_rp_33690	0	+
chr3R	23138964	23139433	P-element_non-reference_ERS629873_temp_rp_33693	0	+
chr3R	23893567	23893573	P-element_non-reference_ERS629873_temp_sr_33782	0	-
chr3R	23893567	23893573	P-element_non-reference_ERS629873_temp_sr_33783	0	+
chr3R	24572776	24572785	P-element_non-reference_ERS629873_temp_sr_33863	0	-
chr3R	26043974	26044443	P-element_non-reference_ERS629873_temp_rp_33999	0	+
chr3R	26644634	26645103	P-element_non-reference_ERS629873_temp_rp_34061	0	+
chr3R	27407759	27408228	P-element_non-reference_ERS629873_temp_rp_34135	0	-
chr3R	27636322	27636330	P-element_non-reference_ERS629873_temp_sr_34156	0	+
chr3R	28326406	28326414	P-element_non-reference_ERS629873_temp_sr_34235	0	-
chr3R	29749259	29749267	P-element_non-reference_ERS629873_temp_sr_34384	0	+
chr3R	31833247	31833716	P-element_non-reference_ERS629873_temp_rp_34578	0	-
chr3R	32072492	32072961	P-element_non-reference_ERS629873_temp_rp_34632	0	-
chrX	122998	123467	P-element_non-reference_ERS629873_temp_rp_35973	0	-
chrX	278859	279328	P-element_non-reference_ERS629873_temp_rp_36133	0	+
chrX	2585351	2585360	P-element_non-reference_ERS629873_temp_rp_36449	0	+
chrX	6656516	6656524	P-element_non-reference_ERS629873_temp_sr_37080	0	-
chrX	8193157	8193165	P-element_non-reference_ERS629873_temp_sr_37343	0	+
chrX	8367203	8367211	P-element_non-reference_ERS629873_temp_sr_37381	0	+
chrX	8894200	8894209	P-element_non-reference_ERS629873_temp_sr_37484	0	+
chrX	10547695	10547705	P-element_non-reference_ERS629873_temp_rp_37819	0	-
chrX	10661558	10662027	P-element_non-reference_ERS629873_temp_rp_37851	0	-
chrX	12087214	12087224	P-element_non-reference_ERS629873_temp_sr_38135	0	-
chrX	12673799	12673815	P-element_non-reference_ERS629873_temp_sr_38226	0	-
chrX	13070330	13070799	P-element_non-reference_ERS629873_temp_rp_38309	0	-
chrX	13671202	13671671	P-element_non-reference_ERS629873_temp_rp_38395	0	-
chrX	13731764	13732233	P-element_non-reference_ERS629873_temp_rp_38400	0	+
chrX	14169054	14169523	P-element_non-reference_ERS629873_temp_rp_38473	0	+
chrX	14217219	14217688	P-element_non-reference_ERS629873_temp_rp_38476	0	-
chrX	14794184	14794653	P-element_non-reference_ERS629873_temp_rp_38569	0	-
chrX	15085090	15085098	P-element_non-reference_ERS629873_temp_rp_38610	0	+
chrX	16793580	16793589	P-element_non-reference_ERS629873_temp_sr_38807	0	+
chrX	16820563	16821032	P-element_non-reference_ERS629873_temp_rp_38810	0	-
chrX	16911393	16911402	P-element_non-reference_ERS629873_temp_sr_38821	0	+
chrX	18374642	18374650	P-element_non-reference_ERS629873_temp_sr_39015	0	+
chrX	18404725	18404751	P-element_non-reference_ERS629873_temp_rp_39017	0	-
chrX	18534571	18534581	P-element_non-reference_ERS629873_temp_rp_39036	0	-
chrX	18547148	18547617	P-element_non-reference_ERS629873_temp_rp_39038	0	+
chrX	18812283	18812291	P-element_non-reference_ERS629873_temp_sr_39066	0	-
chrX	18967525	18967994	P-element_non-reference_ERS629873_temp_rp_39097	0	+
chrX	20330550	20330593	P-element_non-reference_ERS629873_temp_rp_39392	0	+
