# Supplementary material for: Genomic analysis of P elements in natural populations of Drosophila melanogaster
Source: PeerJ. 2017 Sep 15;5:e3824. doi: 10.7717/peerj.3824 (PMC5602686; doi:10.7717/peerj.3824)
Supplement: File S2 — Zip archive of browser extensible data (BED) files of predicted P element locations in genome sequences from 50 isofemale strains and 6 pool-seq samples from three global regions. Each sample has four BED files corresponding to raw (*raw.bed) and filtered (*nonredundant.bed) output from TEMP and RetroSeq, respectively. BED files for seven isofemale strains from Bergman & Haddrill (2015) are included here that do not have GD data in Ignatenko et al. (2015) but are included in the pool-seq samples, allowing comparisons to be made between isofemale strains and pool-seq samples for the same set of strains. [file peerj-05-3824-s002.zip › bed_files/ERS629874_retroseq_raw.bed]

track name="ERS629874_RetroSeq" description="ERS629874_RetroSeq"
chr2L	285695	285697	P-element_non-reference_ERS629874_retroseq_rp_21	0	.
chr2L	480818	480820	P-element_non-reference_ERS629874_retroseq_rp_27	0	.
chr2L	1737354	1737356	P-element_non-reference_ERS629874_retroseq_rp_69	0	.
chr2L	1884609	1884611	P-element_non-reference_ERS629874_retroseq_rp_72	0	.
chr2L	2079891	2079893	P-element_non-reference_ERS629874_retroseq_rp_82	0	.
chr2L	2221902	2221904	P-element_non-reference_ERS629874_retroseq_rp_85	0	.
chr2L	2242336	2242338	P-element_non-reference_ERS629874_retroseq_rp_87	0	.
chr2L	2494025	2494027	P-element_non-reference_ERS629874_retroseq_rp_100	0	.
chr2L	2751811	2751813	P-element_non-reference_ERS629874_retroseq_rp_118	0	.
chr2L	3187701	3187703	P-element_non-reference_ERS629874_retroseq_rp_141	0	.
chr2L	3303464	3303466	P-element_non-reference_ERS629874_retroseq_rp_149	0	.
chr2L	3478319	3478321	P-element_non-reference_ERS629874_retroseq_rp_155	0	.
chr2L	4892049	4892051	P-element_non-reference_ERS629874_retroseq_rp_217	0	.
chr2L	5000862	5000864	P-element_non-reference_ERS629874_retroseq_rp_218	0	.
chr2L	5030736	5030738	P-element_non-reference_ERS629874_retroseq_rp_219	0	.
chr2L	5800161	5800163	P-element_non-reference_ERS629874_retroseq_rp_248	0	.
chr2L	5980470	5980472	P-element_non-reference_ERS629874_retroseq_rp_264	0	.
chr2L	6037922	6037924	P-element_non-reference_ERS629874_retroseq_rp_267	0	.
chr2L	6479521	6479523	P-element_non-reference_ERS629874_retroseq_rp_288	0	.
chr2L	6611462	6611464	P-element_non-reference_ERS629874_retroseq_rp_292	0	.
chr2L	6800878	6800880	P-element_non-reference_ERS629874_retroseq_rp_298	0	.
chr2L	7576610	7576612	P-element_non-reference_ERS629874_retroseq_rp_328	0	.
chr2L	7799813	7799815	P-element_non-reference_ERS629874_retroseq_rp_337	0	.
chr2L	8088114	8088116	P-element_non-reference_ERS629874_retroseq_rp_349	0	.
chr2L	9237769	9237771	P-element_non-reference_ERS629874_retroseq_rp_399	0	.
chr2L	9782207	9782209	P-element_non-reference_ERS629874_retroseq_rp_423	0	.
chr2L	9790820	9790822	P-element_non-reference_ERS629874_retroseq_rp_425	0	.
chr2L	10437431	10437433	P-element_non-reference_ERS629874_retroseq_rp_465	0	.
chr2L	11808872	11808874	P-element_non-reference_ERS629874_retroseq_rp_528	0	.
chr2L	12007063	12007065	P-element_non-reference_ERS629874_retroseq_rp_550	0	.
chr2L	12045935	12045937	P-element_non-reference_ERS629874_retroseq_rp_551	0	.
chr2L	12484441	12484443	P-element_non-reference_ERS629874_retroseq_rp_584	0	.
chr2L	12507505	12507507	P-element_non-reference_ERS629874_retroseq_rp_586	0	.
chr2L	13165441	13165443	P-element_non-reference_ERS629874_retroseq_rp_621	0	.
chr2L	13878775	13878777	P-element_non-reference_ERS629874_retroseq_rp_667	0	.
chr2L	14013757	14013759	P-element_non-reference_ERS629874_retroseq_rp_672	0	.
chr2L	14490413	14490415	P-element_non-reference_ERS629874_retroseq_rp_689	0	.
chr2L	14997571	14997573	P-element_non-reference_ERS629874_retroseq_rp_709	0	.
chr2L	15013511	15013513	P-element_non-reference_ERS629874_retroseq_rp_711	0	.
chr2L	15332711	15332713	P-element_non-reference_ERS629874_retroseq_rp_725	0	.
chr2L	15762851	15762853	P-element_non-reference_ERS629874_retroseq_rp_733	0	.
chr2L	16251912	16251914	P-element_non-reference_ERS629874_retroseq_rp_772	0	.
chr2L	16268319	16268321	P-element_non-reference_ERS629874_retroseq_rp_774	0	.
chr2L	18009019	18009021	P-element_non-reference_ERS629874_retroseq_rp_862	0	.
chr2L	18823576	18823578	P-element_non-reference_ERS629874_retroseq_rp_893	0	.
chr2L	19183617	19183619	P-element_non-reference_ERS629874_retroseq_rp_902	0	.
chr2L	19363935	19363937	P-element_non-reference_ERS629874_retroseq_rp_911	0	.
chr2L	19935276	19935278	P-element_non-reference_ERS629874_retroseq_rp_957	0	.
chr2L	20104730	20104732	P-element_non-reference_ERS629874_retroseq_rp_966	0	.
chr2L	20116460	20116462	P-element_non-reference_ERS629874_retroseq_rp_970	0	.
chr2L	20118136	20118138	P-element_non-reference_ERS629874_retroseq_rp_972	0	.
chr2L	20120481	20120483	P-element_non-reference_ERS629874_retroseq_rp_974	0	.
chr2L	20148618	20148620	P-element_non-reference_ERS629874_retroseq_rp_978	0	.
chr2L	20205362	20205364	P-element_non-reference_ERS629874_retroseq_rp_987	0	.
chr2L	20382411	20382413	P-element_non-reference_ERS629874_retroseq_rp_1013	0	.
chr2L	20561789	20561791	P-element_non-reference_ERS629874_retroseq_rp_1022	0	.
chr2L	20797757	20797759	P-element_non-reference_ERS629874_retroseq_rp_1035	0	.
chr2L	20822693	20822695	P-element_non-reference_ERS629874_retroseq_rp_1039	0	.
chr2L	20917997	20917999	P-element_non-reference_ERS629874_retroseq_rp_1048	0	.
chr2L	21053141	21053143	P-element_non-reference_ERS629874_retroseq_rp_1058	0	.
chr2L	21309908	21309910	P-element_non-reference_ERS629874_retroseq_rp_1073	0	.
chr2R	981896	981898	P-element_non-reference_ERS629874_retroseq_rp_1242	0	.
chr2R	1374360	1374362	P-element_non-reference_ERS629874_retroseq_rp_1270	0	.
chr2R	4827709	4827711	P-element_non-reference_ERS629874_retroseq_rp_1411	0	.
chr2R	5701759	5701761	P-element_non-reference_ERS629874_retroseq_rp_1524	0	.
chr2R	6236109	6236111	P-element_non-reference_ERS629874_retroseq_rp_1550	0	.
chr2R	6501734	6501736	P-element_non-reference_ERS629874_retroseq_rp_1571	0	.
chr2R	6622345	6622347	P-element_non-reference_ERS629874_retroseq_rp_1575	0	.
chr2R	6629808	6629810	P-element_non-reference_ERS629874_retroseq_rp_1577	0	.
chr2R	6740798	6740800	P-element_non-reference_ERS629874_retroseq_rp_1581	0	.
chr2R	6757377	6757379	P-element_non-reference_ERS629874_retroseq_rp_1582	0	.
chr2R	6971560	6971562	P-element_non-reference_ERS629874_retroseq_rp_1599	0	.
chr2R	7245903	7245905	P-element_non-reference_ERS629874_retroseq_rp_1611	0	.
chr2R	7622887	7622889	P-element_non-reference_ERS629874_retroseq_rp_1631	0	.
chr2R	8024354	8024356	P-element_non-reference_ERS629874_retroseq_rp_1656	0	.
chr2R	8648316	8648318	P-element_non-reference_ERS629874_retroseq_rp_1698	0	.
chr2R	9414400	9414402	P-element_non-reference_ERS629874_retroseq_rp_1736	0	.
chr2R	9552536	9552538	P-element_non-reference_ERS629874_retroseq_rp_1744	0	.
chr2R	9965008	9965010	P-element_non-reference_ERS629874_retroseq_rp_1766	0	.
chr2R	10025409	10025411	P-element_non-reference_ERS629874_retroseq_rp_1769	0	.
chr2R	10535215	10535217	P-element_non-reference_ERS629874_retroseq_rp_1798	0	.
chr2R	10541647	10541649	P-element_non-reference_ERS629874_retroseq_rp_1800	0	.
chr2R	10542708	10542710	P-element_non-reference_ERS629874_retroseq_rp_1801	0	.
chr2R	10542918	10542920	P-element_non-reference_ERS629874_retroseq_rp_1802	0	.
chr2R	10569221	10569223	P-element_non-reference_ERS629874_retroseq_rp_1803	0	.
chr2R	10874626	10874628	P-element_non-reference_ERS629874_retroseq_rp_1824	0	.
chr2R	11231746	11231748	P-element_non-reference_ERS629874_retroseq_rp_1860	0	.
chr2R	11626344	11626346	P-element_non-reference_ERS629874_retroseq_rp_1879	0	.
chr2R	12185397	12185399	P-element_non-reference_ERS629874_retroseq_rp_1898	0	.
chr2R	12494952	12494954	P-element_non-reference_ERS629874_retroseq_rp_1913	0	.
chr2R	12670156	12670158	P-element_non-reference_ERS629874_retroseq_rp_1919	0	.
chr2R	12780500	12780502	P-element_non-reference_ERS629874_retroseq_rp_1924	0	.
chr2R	13035577	13035579	P-element_non-reference_ERS629874_retroseq_rp_1942	0	.
chr2R	13223648	13223650	P-element_non-reference_ERS629874_retroseq_rp_1950	0	.
chr2R	13337468	13337470	P-element_non-reference_ERS629874_retroseq_rp_1958	0	.
chr2R	13622682	13622684	P-element_non-reference_ERS629874_retroseq_rp_1976	0	.
chr2R	13719529	13719531	P-element_non-reference_ERS629874_retroseq_rp_1998	0	.
chr2R	14299135	14299137	P-element_non-reference_ERS629874_retroseq_rp_2014	0	.
chr2R	14332187	14332189	P-element_non-reference_ERS629874_retroseq_rp_2017	0	.
chr2R	14360340	14360342	P-element_non-reference_ERS629874_retroseq_rp_2019	0	.
chr2R	15218381	15218383	P-element_non-reference_ERS629874_retroseq_rp_2071	0	.
chr2R	15610774	15610776	P-element_non-reference_ERS629874_retroseq_rp_2087	0	.
chr2R	15931986	15931988	P-element_non-reference_ERS629874_retroseq_rp_2093	0	.
chr2R	15934795	15934797	P-element_non-reference_ERS629874_retroseq_rp_2094	0	.
chr2R	16333983	16333985	P-element_non-reference_ERS629874_retroseq_rp_2108	0	.
chr2R	16828968	16828970	P-element_non-reference_ERS629874_retroseq_rp_2134	0	.
chr2R	17097595	17097597	P-element_non-reference_ERS629874_retroseq_rp_2155	0	.
chr2R	17458505	17458507	P-element_non-reference_ERS629874_retroseq_rp_2173	0	.
chr2R	18356825	18356827	P-element_non-reference_ERS629874_retroseq_rp_2195	0	.
chr2R	18398356	18398358	P-element_non-reference_ERS629874_retroseq_rp_2198	0	.
chr2R	18639378	18639380	P-element_non-reference_ERS629874_retroseq_rp_2215	0	.
chr2R	21497613	21497615	P-element_non-reference_ERS629874_retroseq_rp_2336	0	.
chr2R	22243214	22243216	P-element_non-reference_ERS629874_retroseq_rp_2362	0	.
chr2R	22514299	22514301	P-element_non-reference_ERS629874_retroseq_rp_2371	0	.
chr2R	22646296	22646298	P-element_non-reference_ERS629874_retroseq_rp_2378	0	.
chr2R	23551266	23551268	P-element_non-reference_ERS629874_retroseq_rp_2426	0	.
chr2R	23580744	23580746	P-element_non-reference_ERS629874_retroseq_rp_2427	0	.
chr2R	23663562	23663564	P-element_non-reference_ERS629874_retroseq_rp_2430	0	.
chr2R	24269110	24269112	P-element_non-reference_ERS629874_retroseq_rp_2447	0	.
chr2R	24744301	24744303	P-element_non-reference_ERS629874_retroseq_rp_2465	0	.
chr3L	132654	132656	P-element_non-reference_ERS629874_retroseq_rp_2483	0	.
chr3L	225598	225600	P-element_non-reference_ERS629874_retroseq_rp_2488	0	.
chr3L	454690	454692	P-element_non-reference_ERS629874_retroseq_rp_2492	0	.
chr3L	708143	708145	P-element_non-reference_ERS629874_retroseq_rp_2501	0	.
chr3L	1335779	1335781	P-element_non-reference_ERS629874_retroseq_rp_2518	0	.
chr3L	1652971	1652973	P-element_non-reference_ERS629874_retroseq_rp_2528	0	.
chr3L	1967740	1967742	P-element_non-reference_ERS629874_retroseq_rp_2539	0	.
chr3L	2151610	2151612	P-element_non-reference_ERS629874_retroseq_rp_2545	0	.
chr3L	2589932	2589934	P-element_non-reference_ERS629874_retroseq_rp_2563	0	.
chr3L	2767000	2767002	P-element_non-reference_ERS629874_retroseq_rp_2582	0	.
chr3L	3165033	3165035	P-element_non-reference_ERS629874_retroseq_rp_2597	0	.
chr3L	4380521	4380523	P-element_non-reference_ERS629874_retroseq_rp_2634	0	.
chr3L	4407083	4407085	P-element_non-reference_ERS629874_retroseq_rp_2635	0	.
chr3L	5355270	5355272	P-element_non-reference_ERS629874_retroseq_rp_2675	0	.
chr3L	6218715	6218717	P-element_non-reference_ERS629874_retroseq_rp_2714	0	.
chr3L	7313898	7313900	P-element_non-reference_ERS629874_retroseq_rp_2762	0	.
chr3L	7948122	7948124	P-element_non-reference_ERS629874_retroseq_rp_2787	0	.
chr3L	8525293	8525295	P-element_non-reference_ERS629874_retroseq_rp_2810	0	.
chr3L	9675550	9675552	P-element_non-reference_ERS629874_retroseq_rp_2849	0	.
chr3L	11009053	11009055	P-element_non-reference_ERS629874_retroseq_rp_2915	0	.
chr3L	11215039	11215041	P-element_non-reference_ERS629874_retroseq_rp_2921	0	.
chr3L	11587764	11587766	P-element_non-reference_ERS629874_retroseq_rp_2939	0	.
chr3L	11820025	11820027	P-element_non-reference_ERS629874_retroseq_rp_2951	0	.
chr3L	12271302	12271304	P-element_non-reference_ERS629874_retroseq_rp_2978	0	.
chr3L	12277693	12277695	P-element_non-reference_ERS629874_retroseq_rp_2979	0	.
chr3L	13228545	13228547	P-element_non-reference_ERS629874_retroseq_rp_3024	0	.
chr3L	14038438	14038440	P-element_non-reference_ERS629874_retroseq_rp_3085	0	.
chr3L	14059436	14059438	P-element_non-reference_ERS629874_retroseq_rp_3088	0	.
chr3L	14274216	14274218	P-element_non-reference_ERS629874_retroseq_rp_3096	0	.
chr3L	14427610	14427612	P-element_non-reference_ERS629874_retroseq_rp_3109	0	.
chr3L	14759037	14759039	P-element_non-reference_ERS629874_retroseq_rp_3123	0	.
chr3L	14991955	14991957	P-element_non-reference_ERS629874_retroseq_rp_3133	0	.
chr3L	16046945	16046947	P-element_non-reference_ERS629874_retroseq_rp_3169	0	.
chr3L	16368231	16368233	P-element_non-reference_ERS629874_retroseq_rp_3189	0	.
chr3L	16380560	16380562	P-element_non-reference_ERS629874_retroseq_rp_3192	0	.
chr3L	16714039	16714041	P-element_non-reference_ERS629874_retroseq_rp_3209	0	.
chr3L	18684184	18684186	P-element_non-reference_ERS629874_retroseq_rp_3335	0	.
chr3L	18757261	18757263	P-element_non-reference_ERS629874_retroseq_rp_3343	0	.
chr3L	18801202	18801204	P-element_non-reference_ERS629874_retroseq_rp_3347	0	.
chr3L	19087064	19087066	P-element_non-reference_ERS629874_retroseq_rp_3364	0	.
chr3L	20493865	20493867	P-element_non-reference_ERS629874_retroseq_rp_3432	0	.
chr3L	20778752	20778754	P-element_non-reference_ERS629874_retroseq_rp_3437	0	.
chr3L	20786207	20786209	P-element_non-reference_ERS629874_retroseq_rp_3438	0	.
chr3L	20792668	20792670	P-element_non-reference_ERS629874_retroseq_rp_3439	0	.
chr3L	21175833	21175835	P-element_non-reference_ERS629874_retroseq_rp_3463	0	.
chr3L	21822029	21822031	P-element_non-reference_ERS629874_retroseq_rp_3490	0	.
chr3L	22460990	22460992	P-element_non-reference_ERS629874_retroseq_rp_3531	0	.
chr3L	22717321	22717323	P-element_non-reference_ERS629874_retroseq_rp_3547	0	.
chr3L	23241432	23241434	P-element_non-reference_ERS629874_retroseq_rp_3593	0	.
chr3L	23316138	23316140	P-element_non-reference_ERS629874_retroseq_rp_3602	0	.
chr3L	25894471	25894473	P-element_non-reference_ERS629874_retroseq_rp_3732	0	.
chr3R	4433867	4433869	P-element_non-reference_ERS629874_retroseq_rp_3913	0	.
chr3R	4453401	4453403	P-element_non-reference_ERS629874_retroseq_rp_3914	0	.
chr3R	4806436	4806438	P-element_non-reference_ERS629874_retroseq_rp_3932	0	.
chr3R	5669302	5669304	P-element_non-reference_ERS629874_retroseq_rp_3965	0	.
chr3R	5861111	5861113	P-element_non-reference_ERS629874_retroseq_rp_3979	0	.
chr3R	7103358	7103360	P-element_non-reference_ERS629874_retroseq_rp_4038	0	.
chr3R	7128254	7128256	P-element_non-reference_ERS629874_retroseq_rp_4039	0	.
chr3R	7490093	7490095	P-element_non-reference_ERS629874_retroseq_rp_4063	0	.
chr3R	7491648	7491650	P-element_non-reference_ERS629874_retroseq_rp_4064	0	.
chr3R	7886968	7886970	P-element_non-reference_ERS629874_retroseq_rp_4087	0	.
chr3R	8090549	8090551	P-element_non-reference_ERS629874_retroseq_rp_4096	0	.
chr3R	8477490	8477492	P-element_non-reference_ERS629874_retroseq_rp_4111	0	.
chr3R	8805641	8805643	P-element_non-reference_ERS629874_retroseq_rp_4128	0	.
chr3R	9053027	9053029	P-element_non-reference_ERS629874_retroseq_rp_4141	0	.
chr3R	9158109	9158111	P-element_non-reference_ERS629874_retroseq_rp_4151	0	.
chr3R	9226757	9226759	P-element_non-reference_ERS629874_retroseq_rp_4156	0	.
chr3R	11764458	11764460	P-element_non-reference_ERS629874_retroseq_rp_4261	0	.
chr3R	12720002	12720004	P-element_non-reference_ERS629874_retroseq_rp_4300	0	.
chr3R	13685254	13685256	P-element_non-reference_ERS629874_retroseq_rp_4368	0	.
chr3R	13976366	13976368	P-element_non-reference_ERS629874_retroseq_rp_4383	0	.
chr3R	14697303	14697305	P-element_non-reference_ERS629874_retroseq_rp_4420	0	.
chr3R	15290819	15290821	P-element_non-reference_ERS629874_retroseq_rp_4463	0	.
chr3R	15420493	15420495	P-element_non-reference_ERS629874_retroseq_rp_4467	0	.
chr3R	16235865	16235867	P-element_non-reference_ERS629874_retroseq_rp_4501	0	.
chr3R	16236634	16236636	P-element_non-reference_ERS629874_retroseq_rp_4502	0	.
chr3R	16449797	16449799	P-element_non-reference_ERS629874_retroseq_rp_4508	0	.
chr3R	16590277	16590279	P-element_non-reference_ERS629874_retroseq_rp_4514	0	.
chr3R	17944128	17944130	P-element_non-reference_ERS629874_retroseq_rp_4569	0	.
chr3R	18121831	18121833	P-element_non-reference_ERS629874_retroseq_rp_4581	0	.
chr3R	18251165	18251167	P-element_non-reference_ERS629874_retroseq_rp_4591	0	.
chr3R	18742879	18742881	P-element_non-reference_ERS629874_retroseq_rp_4617	0	.
chr3R	19642768	19642770	P-element_non-reference_ERS629874_retroseq_rp_4672	0	.
chr3R	19836959	19836961	P-element_non-reference_ERS629874_retroseq_rp_4677	0	.
chr3R	19861332	19861334	P-element_non-reference_ERS629874_retroseq_rp_4678	0	.
chr3R	21296404	21296406	P-element_non-reference_ERS629874_retroseq_rp_4766	0	.
chr3R	22899231	22899233	P-element_non-reference_ERS629874_retroseq_rp_4829	0	.
chr3R	23345761	23345763	P-element_non-reference_ERS629874_retroseq_rp_4856	0	.
chr3R	23669461	23669463	P-element_non-reference_ERS629874_retroseq_rp_4872	0	.
chr3R	23893692	23893694	P-element_non-reference_ERS629874_retroseq_rp_4881	0	.
chr3R	24152641	24152643	P-element_non-reference_ERS629874_retroseq_rp_4892	0	.
chr3R	24543919	24543921	P-element_non-reference_ERS629874_retroseq_rp_4910	0	.
chr3R	24572987	24572989	P-element_non-reference_ERS629874_retroseq_rp_4913	0	.
chr3R	24626639	24626641	P-element_non-reference_ERS629874_retroseq_rp_4914	0	.
chr3R	24768011	24768013	P-element_non-reference_ERS629874_retroseq_rp_4920	0	.
chr3R	25329939	25329941	P-element_non-reference_ERS629874_retroseq_rp_4937	0	.
chr3R	26036822	26036824	P-element_non-reference_ERS629874_retroseq_rp_4981	0	.
chr3R	26055330	26055332	P-element_non-reference_ERS629874_retroseq_rp_4983	0	.
chr3R	26262726	26262728	P-element_non-reference_ERS629874_retroseq_rp_4988	0	.
chr3R	26534240	26534242	P-element_non-reference_ERS629874_retroseq_rp_5006	0	.
chr3R	26799005	26799007	P-element_non-reference_ERS629874_retroseq_rp_5017	0	.
chr3R	27608074	27608076	P-element_non-reference_ERS629874_retroseq_rp_5058	0	.
chr3R	27892808	27892810	P-element_non-reference_ERS629874_retroseq_rp_5069	0	.
chr3R	27906004	27906006	P-element_non-reference_ERS629874_retroseq_rp_5072	0	.
chr3R	27928068	27928070	P-element_non-reference_ERS629874_retroseq_rp_5075	0	.
chr3R	28086224	28086226	P-element_non-reference_ERS629874_retroseq_rp_5079	0	.
chr3R	28991000	28991002	P-element_non-reference_ERS629874_retroseq_rp_5126	0	.
chr3R	29250541	29250543	P-element_non-reference_ERS629874_retroseq_rp_5134	0	.
chr3R	29499005	29499007	P-element_non-reference_ERS629874_retroseq_rp_5157	0	.
chr3R	29759196	29759198	P-element_non-reference_ERS629874_retroseq_rp_5164	0	.
chr3R	29766010	29766012	P-element_non-reference_ERS629874_retroseq_rp_5167	0	.
chr3R	29772855	29772857	P-element_non-reference_ERS629874_retroseq_rp_5168	0	.
chr3R	30560243	30560245	P-element_non-reference_ERS629874_retroseq_rp_5199	0	.
chr4	1031769	1031771	P-element_non-reference_ERS629874_retroseq_rp_5307	0	.
chrX	175517	175519	P-element_non-reference_ERS629874_retroseq_rp_5319	0	.
chrX	1141538	1141540	P-element_non-reference_ERS629874_retroseq_rp_5354	0	.
chrX	1322446	1322448	P-element_non-reference_ERS629874_retroseq_rp_5362	0	.
chrX	2013198	2013200	P-element_non-reference_ERS629874_retroseq_rp_5388	0	.
chrX	2297633	2297635	P-element_non-reference_ERS629874_retroseq_rp_5392	0	.
chrX	2501163	2501165	P-element_non-reference_ERS629874_retroseq_rp_5398	0	.
chrX	2518081	2518083	P-element_non-reference_ERS629874_retroseq_rp_5401	0	.
chrX	2545348	2545350	P-element_non-reference_ERS629874_retroseq_rp_5403	0	.
chrX	2585317	2585319	P-element_non-reference_ERS629874_retroseq_rp_5407	0	.
chrX	2739868	2739870	P-element_non-reference_ERS629874_retroseq_rp_5409	0	.
chrX	2888447	2888449	P-element_non-reference_ERS629874_retroseq_rp_5425	0	.
chrX	3687405	3687407	P-element_non-reference_ERS629874_retroseq_rp_5459	0	.
chrX	3744650	3744652	P-element_non-reference_ERS629874_retroseq_rp_5463	0	.
chrX	4931217	4931219	P-element_non-reference_ERS629874_retroseq_rp_5519	0	.
chrX	4937103	4937105	P-element_non-reference_ERS629874_retroseq_rp_5520	0	.
chrX	5679744	5679746	P-element_non-reference_ERS629874_retroseq_rp_5545	0	.
chrX	5755913	5755915	P-element_non-reference_ERS629874_retroseq_rp_5547	0	.
chrX	5964405	5964407	P-element_non-reference_ERS629874_retroseq_rp_5561	0	.
chrX	6077574	6077576	P-element_non-reference_ERS629874_retroseq_rp_5564	0	.
chrX	6276778	6276780	P-element_non-reference_ERS629874_retroseq_rp_5570	0	.
chrX	6280204	6280206	P-element_non-reference_ERS629874_retroseq_rp_5571	0	.
chrX	6779683	6779685	P-element_non-reference_ERS629874_retroseq_rp_5598	0	.
chrX	7680272	7680274	P-element_non-reference_ERS629874_retroseq_rp_5636	0	.
chrX	7947065	7947067	P-element_non-reference_ERS629874_retroseq_rp_5650	0	.
chrX	9041655	9041657	P-element_non-reference_ERS629874_retroseq_rp_5695	0	.
chrX	9223367	9223369	P-element_non-reference_ERS629874_retroseq_rp_5703	0	.
chrX	9284488	9284490	P-element_non-reference_ERS629874_retroseq_rp_5704	0	.
chrX	10546835	10546837	P-element_non-reference_ERS629874_retroseq_rp_5757	0	.
chrX	10546951	10546953	P-element_non-reference_ERS629874_retroseq_rp_5758	0	.
chrX	10547668	10547670	P-element_non-reference_ERS629874_retroseq_rp_5759	0	.
chrX	10547684	10547686	P-element_non-reference_ERS629874_retroseq_rp_5760	0	.
chrX	10768185	10768187	P-element_non-reference_ERS629874_retroseq_rp_5776	0	.
chrX	10784683	10784685	P-element_non-reference_ERS629874_retroseq_rp_5778	0	.
chrX	11147732	11147734	P-element_non-reference_ERS629874_retroseq_rp_5793	0	.
chrX	11720355	11720357	P-element_non-reference_ERS629874_retroseq_rp_5811	0	.
chrX	11852580	11852582	P-element_non-reference_ERS629874_retroseq_rp_5816	0	.
chrX	12004022	12004024	P-element_non-reference_ERS629874_retroseq_rp_5820	0	.
chrX	12007112	12007114	P-element_non-reference_ERS629874_retroseq_rp_5821	0	.
chrX	12087115	12087117	P-element_non-reference_ERS629874_retroseq_rp_5824	0	.
chrX	12463426	12463428	P-element_non-reference_ERS629874_retroseq_rp_5839	0	.
chrX	12470437	12470439	P-element_non-reference_ERS629874_retroseq_rp_5840	0	.
chrX	12470649	12470651	P-element_non-reference_ERS629874_retroseq_rp_5841	0	.
chrX	12629667	12629669	P-element_non-reference_ERS629874_retroseq_rp_5849	0	.
chrX	13277382	13277384	P-element_non-reference_ERS629874_retroseq_rp_5897	0	.
chrX	13739675	13739677	P-element_non-reference_ERS629874_retroseq_rp_5915	0	.
chrX	14826035	14826037	P-element_non-reference_ERS629874_retroseq_rp_5969	0	.
chrX	14951654	14951656	P-element_non-reference_ERS629874_retroseq_rp_5973	0	.
chrX	15023906	15023908	P-element_non-reference_ERS629874_retroseq_rp_5985	0	.
chrX	15443852	15443854	P-element_non-reference_ERS629874_retroseq_rp_6018	0	.
chrX	15498993	15498995	P-element_non-reference_ERS629874_retroseq_rp_6019	0	.
chrX	16514614	16514616	P-element_non-reference_ERS629874_retroseq_rp_6041	0	.
chrX	16792778	16792780	P-element_non-reference_ERS629874_retroseq_rp_6045	0	.
chrX	16911465	16911467	P-element_non-reference_ERS629874_retroseq_rp_6051	0	.
chrX	17346136	17346138	P-element_non-reference_ERS629874_retroseq_rp_6074	0	.
chrX	17562692	17562694	P-element_non-reference_ERS629874_retroseq_rp_6081	0	.
chrX	17658035	17658037	P-element_non-reference_ERS629874_retroseq_rp_6085	0	.
chrX	17738298	17738300	P-element_non-reference_ERS629874_retroseq_rp_6091	0	.
chrX	17911343	17911345	P-element_non-reference_ERS629874_retroseq_rp_6095	0	.
chrX	18063339	18063341	P-element_non-reference_ERS629874_retroseq_rp_6105	0	.
chrX	18312445	18312447	P-element_non-reference_ERS629874_retroseq_rp_6117	0	.
chrX	18356764	18356766	P-element_non-reference_ERS629874_retroseq_rp_6123	0	.
chrX	18534536	18534538	P-element_non-reference_ERS629874_retroseq_rp_6135	0	.
chrX	18775205	18775207	P-element_non-reference_ERS629874_retroseq_rp_6145	0	.
chrX	18812224	18812226	P-element_non-reference_ERS629874_retroseq_rp_6146	0	.
chrX	18931035	18931037	P-element_non-reference_ERS629874_retroseq_rp_6149	0	.
chrX	19153669	19153671	P-element_non-reference_ERS629874_retroseq_rp_6163	0	.
chrX	19322238	19322240	P-element_non-reference_ERS629874_retroseq_rp_6176	0	.
chrX	19361376	19361378	P-element_non-reference_ERS629874_retroseq_rp_6181	0	.
chrX	19498149	19498151	P-element_non-reference_ERS629874_retroseq_rp_6191	0	.
chrX	19690322	19690324	P-element_non-reference_ERS629874_retroseq_rp_6201	0	.
chrX	19875551	19875553	P-element_non-reference_ERS629874_retroseq_rp_6206	0	.
chrX	19887072	19887074	P-element_non-reference_ERS629874_retroseq_rp_6208	0	.
chrX	20173934	20173936	P-element_non-reference_ERS629874_retroseq_rp_6223	0	.
chrX	20330607	20330609	P-element_non-reference_ERS629874_retroseq_rp_6229	0	.
chrX	21363204	21363206	P-element_non-reference_ERS629874_retroseq_rp_6303	0	.
chrX	21399484	21399486	P-element_non-reference_ERS629874_retroseq_rp_6307	0	.
chrX	22386513	22386515	P-element_non-reference_ERS629874_retroseq_rp_6371	0	.
chrX	22657417	22657419	P-element_non-reference_ERS629874_retroseq_rp_6407	0	.
