# Supplementary material for: Genomic analysis of P elements in natural populations of Drosophila melanogaster
Source: PeerJ. 2017 Sep 15;5:e3824. doi: 10.7717/peerj.3824 (PMC5602686; doi:10.7717/peerj.3824)
Supplement: File S2 — Zip archive of browser extensible data (BED) files of predicted P element locations in genome sequences from 50 isofemale strains and 6 pool-seq samples from three global regions. Each sample has four BED files corresponding to raw (*raw.bed) and filtered (*nonredundant.bed) output from TEMP and RetroSeq, respectively. BED files for seven isofemale strains from Bergman & Haddrill (2015) are included here that do not have GD data in Ignatenko et al. (2015) but are included in the pool-seq samples, allowing comparisons to be made between isofemale strains and pool-seq samples for the same set of strains. [file peerj-05-3824-s002.zip › bed_files/ERS629874_temp_nonredundant.bed]

track name="ERS629874_TEMP" description="ERS629874_TEMP"
chr2L	480726	480767	P-element_non-reference_ERS629874_temp_rp_298	0	+
chr2L	2221879	2221897	P-element_non-reference_ERS629874_temp_rp_631	0	+
chr2L	3478402	3478431	P-element_non-reference_ERS629874_temp_rp_882	0	-
chr2L	4892091	4892100	P-element_non-reference_ERS629874_temp_sr_1119	0	+
chr2L	9790693	9790747	P-element_non-reference_ERS629874_temp_rp_2081	0	+
chr2L	12006976	12006985	P-element_non-reference_ERS629874_temp_rp_2580	0	-
chr2L	12484422	12484433	P-element_non-reference_ERS629874_temp_rp_2707	0	-
chr2L	14490424	14490530	P-element_non-reference_ERS629874_temp_rp_3193	0	-
chr2L	14997508	14997590	P-element_non-reference_ERS629874_temp_rp_3299	0	-
chr2L	15762774	15762788	P-element_non-reference_ERS629874_temp_rp_3458	0	-
chr2L	19183600	19183637	P-element_non-reference_ERS629874_temp_rp_4214	0	-
chr2L	20148612	20148615	P-element_non-reference_ERS629874_temp_sr_4501	0	-
chr2R	7245904	7245914	P-element_non-reference_ERS629874_temp_rp_16051	0	+
chr2R	10874727	10874784	P-element_non-reference_ERS629874_temp_rp_16928	0	+
chr2R	13035523	13035531	P-element_non-reference_ERS629874_temp_rp_17443	0	+
chr2R	13719421	13719552	P-element_non-reference_ERS629874_temp_rp_17612	0	-
chr2R	16333991	16333996	P-element_non-reference_ERS629874_temp_rp_18150	0	-
chr2R	17097550	17097558	P-element_non-reference_ERS629874_temp_sr_18305	0	-
chr2R	21497447	21497657	P-element_non-reference_ERS629874_temp_rp_19193	0	+
chr3L	7313886	7313925	P-element_non-reference_ERS629874_temp_rp_21474	0	-
chr3L	11215021	11215143	P-element_non-reference_ERS629874_temp_rp_22240	0	-
chr3L	14427479	14427518	P-element_non-reference_ERS629874_temp_rp_22920	0	-
chr3L	16046886	16046889	P-element_non-reference_ERS629874_temp_rp_23242	0	-
chr3L	17971236	17971246	P-element_non-reference_ERS629874_temp_sr_23741	0	-
chr3R	4806474	4806484	P-element_non-reference_ERS629874_temp_rp_37772	0	+
chr3R	5669293	5669385	P-element_non-reference_ERS629874_temp_rp_37987	0	-
chr3R	7103338	7103430	P-element_non-reference_ERS629874_temp_rp_38360	0	-
chr3R	8805570	8805610	P-element_non-reference_ERS629874_temp_rp_38799	0	-
chr3R	9158102	9158116	P-element_non-reference_ERS629874_temp_rp_38897	0	-
chr3R	24626534	24626545	P-element_non-reference_ERS629874_temp_rp_42398	0	+
chr3R	26798981	26798989	P-element_non-reference_ERS629874_temp_sr_42811	0	-
chrX	175482	175556	P-element_non-reference_ERS629874_temp_rp_45385	0	+
chrX	2888286	2888425	P-element_non-reference_ERS629874_temp_rp_46072	0	-
chrX	6279938	6279946	P-element_non-reference_ERS629874_temp_rp_46882	0	-
chrX	9041526	9041692	P-element_non-reference_ERS629874_temp_rp_47578	0	+
chrX	9284494	9284511	P-element_non-reference_ERS629874_temp_rp_47649	0	-
chrX	10547662	10547711	P-element_non-reference_ERS629874_temp_rp_47982	0	-
chrX	10784544	10784674	P-element_non-reference_ERS629874_temp_rp_48071	0	+
chrX	11720247	11720437	P-element_non-reference_ERS629874_temp_rp_48337	0	+
chrX	11852587	11852604	P-element_non-reference_ERS629874_temp_rp_48378	0	+
chrX	13277259	13277364	P-element_non-reference_ERS629874_temp_rp_48786	0	-
chrX	13739778	13739784	P-element_non-reference_ERS629874_temp_rp_48885	0	+
chrX	14826013	14826079	P-element_non-reference_ERS629874_temp_rp_49112	0	+
chrX	15443798	15443891	P-element_non-reference_ERS629874_temp_rp_49264	0	+
chrX	15498895	15498962	P-element_non-reference_ERS629874_temp_rp_49272	0	+
chrX	17911279	17911345	P-element_non-reference_ERS629874_temp_rp_49728	0	-
chrX	18534572	18534585	P-element_non-reference_ERS629874_temp_rp_49881	0	-
chrX	18775115	18775217	P-element_non-reference_ERS629874_temp_rp_49926	0	-
chrX	19498195	19498218	P-element_non-reference_ERS629874_temp_rp_50098	0	+
chrX	19690431	19690441	P-element_non-reference_ERS629874_temp_rp_50142	0	-
chrX	19887089	19887106	P-element_non-reference_ERS629874_temp_sr_50193	0	-
chrX	19887105	19887118	P-element_non-reference_ERS629874_temp_sr_50194	0	+
chrX	20330563	20330573	P-element_non-reference_ERS629874_temp_rp_50373	0	+
