# Supplementary material for: Genomic analysis of P elements in natural populations of Drosophila melanogaster
Source: PeerJ. 2017 Sep 15;5:e3824. doi: 10.7717/peerj.3824 (PMC5602686; doi:10.7717/peerj.3824)
Supplement: File S2 — Zip archive of browser extensible data (BED) files of predicted P element locations in genome sequences from 50 isofemale strains and 6 pool-seq samples from three global regions. Each sample has four BED files corresponding to raw (*raw.bed) and filtered (*nonredundant.bed) output from TEMP and RetroSeq, respectively. BED files for seven isofemale strains from Bergman & Haddrill (2015) are included here that do not have GD data in Ignatenko et al. (2015) but are included in the pool-seq samples, allowing comparisons to be made between isofemale strains and pool-seq samples for the same set of strains. [file peerj-05-3824-s002.zip › bed_files/ERS629874_temp_raw.bed]

track name="ERS629874_TEMP" description="ERS629874_TEMP"
chr2L	246179	246653	P-element_non-reference_ERS629874_temp_rp_251	0	+
chr2L	246593	247067	P-element_non-reference_ERS629874_temp_rp_252	0	-
chr2L	267056	267530	P-element_non-reference_ERS629874_temp_rp_254	0	+
chr2L	285664	285877	P-element_non-reference_ERS629874_temp_rp_259	0	-
chr2L	480726	480767	P-element_non-reference_ERS629874_temp_rp_298	0	+
chr2L	1651192	1651496	P-element_non-reference_ERS629874_temp_rp_536	0	+
chr2L	1737347	1737423	P-element_non-reference_ERS629874_temp_rp_549	0	-
chr2L	1884654	1884740	P-element_non-reference_ERS629874_temp_rp_569	0	+
chr2L	2079946	2079948	P-element_non-reference_ERS629874_temp_rp_604	0	-
chr2L	2221879	2221897	P-element_non-reference_ERS629874_temp_rp_631	0	+
chr2L	2242287	2242452	P-element_non-reference_ERS629874_temp_rp_636	0	+
chr2L	2494014	2494380	P-element_non-reference_ERS629874_temp_rp_691	0	-
chr2L	2494416	2494572	P-element_non-reference_ERS629874_temp_rp_692	0	+
chr2L	2605994	2606468	P-element_non-reference_ERS629874_temp_rp_715	0	+
chr2L	2677685	2677728	P-element_non-reference_ERS629874_temp_rp_731	0	+
chr2L	2751814	2751921	P-element_non-reference_ERS629874_temp_rp_747	0	+
chr2L	2807862	2808266	P-element_non-reference_ERS629874_temp_rp_754	0	-
chr2L	2979118	2979259	P-element_non-reference_ERS629874_temp_rp_788	0	-
chr2L	3086238	3086504	P-element_non-reference_ERS629874_temp_rp_808	0	-
chr2L	3117062	3117536	P-element_non-reference_ERS629874_temp_rp_814	0	-
chr2L	3187689	3187821	P-element_non-reference_ERS629874_temp_rp_830	0	+
chr2L	3303452	3303651	P-element_non-reference_ERS629874_temp_rp_854	0	-
chr2L	3354607	3355081	P-element_non-reference_ERS629874_temp_rp_862	0	-
chr2L	3478228	3478702	P-element_non-reference_ERS629874_temp_rp_880	0	+
chr2L	3478402	3478431	P-element_non-reference_ERS629874_temp_rp_882	0	-
chr2L	3656942	3657157	P-element_non-reference_ERS629874_temp_rp_909	0	-
chr2L	3672850	3673324	P-element_non-reference_ERS629874_temp_rp_911	0	-
chr2L	4394019	4394267	P-element_non-reference_ERS629874_temp_rp_1045	0	-
chr2L	4690614	4691088	P-element_non-reference_ERS629874_temp_rp_1078	0	-
chr2L	4822214	4822529	P-element_non-reference_ERS629874_temp_rp_1108	0	+
chr2L	4892091	4892100	P-element_non-reference_ERS629874_temp_sr_1119	0	+
chr2L	5000099	5000526	P-element_non-reference_ERS629874_temp_rp_1142	0	-
chr2L	5000773	5000972	P-element_non-reference_ERS629874_temp_rp_1143	0	-
chr2L	5026998	5027472	P-element_non-reference_ERS629874_temp_rp_1147	0	+
chr2L	5030678	5030748	P-element_non-reference_ERS629874_temp_rp_1148	0	-
chr2L	5108189	5108396	P-element_non-reference_ERS629874_temp_rp_1154	0	+
chr2L	5800081	5800240	P-element_non-reference_ERS629874_temp_rp_1303	0	-
chr2L	5800143	5800343	P-element_non-reference_ERS629874_temp_rp_1304	0	+
chr2L	5980490	5980496	P-element_non-reference_ERS629874_temp_rp_1350	0	+
chr2L	6037816	6038095	P-element_non-reference_ERS629874_temp_rp_1360	0	-
chr2L	6479340	6479669	P-element_non-reference_ERS629874_temp_rp_1450	0	+
chr2L	6479401	6479687	P-element_non-reference_ERS629874_temp_rp_1451	0	-
chr2L	6611412	6611614	P-element_non-reference_ERS629874_temp_rp_1479	0	-
chr2L	6673548	6673818	P-element_non-reference_ERS629874_temp_rp_1486	0	-
chr2L	6800875	6800881	P-element_non-reference_ERS629874_temp_rp_1507	0	-
chr2L	7042845	7042986	P-element_non-reference_ERS629874_temp_rp_1557	0	+
chr2L	7102960	7103434	P-element_non-reference_ERS629874_temp_rp_1568	0	-
chr2L	7576214	7576688	P-element_non-reference_ERS629874_temp_rp_1656	0	-
chr2L	7576579	7576809	P-element_non-reference_ERS629874_temp_rp_1657	0	+
chr2L	7799799	7799856	P-element_non-reference_ERS629874_temp_rp_1691	0	-
chr2L	7977118	7977592	P-element_non-reference_ERS629874_temp_rp_1721	0	-
chr2L	7998847	7999321	P-element_non-reference_ERS629874_temp_rp_1723	0	-
chr2L	8088100	8088279	P-element_non-reference_ERS629874_temp_rp_1736	0	-
chr2L	8362339	8362521	P-element_non-reference_ERS629874_temp_rp_1778	0	+
chr2L	8370740	8371214	P-element_non-reference_ERS629874_temp_rp_1782	0	+
chr2L	8371089	8371563	P-element_non-reference_ERS629874_temp_rp_1783	0	-
chr2L	8522046	8522162	P-element_non-reference_ERS629874_temp_rp_1804	0	-
chr2L	8543971	8544060	P-element_non-reference_ERS629874_temp_rp_1807	0	-
chr2L	8825217	8825691	P-element_non-reference_ERS629874_temp_rp_1868	0	+
chr2L	8984934	8985182	P-element_non-reference_ERS629874_temp_rp_1899	0	+
chr2L	9237874	9238068	P-element_non-reference_ERS629874_temp_rp_1953	0	+
chr2L	9495461	9495469	P-element_non-reference_ERS629874_temp_rp_2009	0	+
chr2L	9616463	9616937	P-element_non-reference_ERS629874_temp_rp_2030	0	+
chr2L	9763387	9763525	P-element_non-reference_ERS629874_temp_rp_2072	0	-
chr2L	9782360	9782400	P-element_non-reference_ERS629874_temp_rp_2078	0	+
chr2L	9790693	9790747	P-element_non-reference_ERS629874_temp_rp_2081	0	+
chr2L	10437336	10437712	P-element_non-reference_ERS629874_temp_rp_2223	0	-
chr2L	10488398	10488609	P-element_non-reference_ERS629874_temp_rp_2234	0	+
chr2L	11657282	11657513	P-element_non-reference_ERS629874_temp_rp_2486	0	+
chr2L	11808871	11808882	P-element_non-reference_ERS629874_temp_rp_2522	0	+
chr2L	12006976	12006985	P-element_non-reference_ERS629874_temp_rp_2580	0	-
chr2L	12011617	12011781	P-element_non-reference_ERS629874_temp_rp_2581	0	+
chr2L	12045874	12045956	P-element_non-reference_ERS629874_temp_rp_2585	0	-
chr2L	12064891	12065365	P-element_non-reference_ERS629874_temp_rp_2589	0	-
chr2L	12207768	12207873	P-element_non-reference_ERS629874_temp_rp_2621	0	-
chr2L	12388540	12389014	P-element_non-reference_ERS629874_temp_rp_2686	0	+
chr2L	12484422	12484433	P-element_non-reference_ERS629874_temp_rp_2707	0	-
chr2L	12507502	12507976	P-element_non-reference_ERS629874_temp_rp_2713	0	+
chr2L	12507740	12507844	P-element_non-reference_ERS629874_temp_rp_2714	0	-
chr2L	13059916	13060390	P-element_non-reference_ERS629874_temp_rp_2863	0	+
chr2L	13165529	13165621	P-element_non-reference_ERS629874_temp_rp_2888	0	+
chr2L	13878760	13878854	P-element_non-reference_ERS629874_temp_rp_3077	0	-
chr2L	14013345	14013889	P-element_non-reference_ERS629874_temp_rp_3100	0	-
chr2L	14013571	14013664	P-element_non-reference_ERS629874_temp_rp_3101	0	+
chr2L	14490424	14490530	P-element_non-reference_ERS629874_temp_rp_3193	0	-
chr2L	14490754	14491010	P-element_non-reference_ERS629874_temp_rp_3194	0	-
chr2L	14997508	14997590	P-element_non-reference_ERS629874_temp_rp_3299	0	-
chr2L	15013720	15013723	P-element_non-reference_ERS629874_temp_rp_3307	0	-
chr2L	15332134	15332673	P-element_non-reference_ERS629874_temp_rp_3381	0	+
chr2L	15332832	15332930	P-element_non-reference_ERS629874_temp_rp_3382	0	-
chr2L	15333524	15333663	P-element_non-reference_ERS629874_temp_rp_3383	0	+
chr2L	15762710	15763184	P-element_non-reference_ERS629874_temp_rp_3457	0	+
chr2L	15762774	15762788	P-element_non-reference_ERS629874_temp_rp_3458	0	-
chr2L	16251800	16251931	P-element_non-reference_ERS629874_temp_rp_3582	0	-
chr2L	16268129	16268207	P-element_non-reference_ERS629874_temp_rp_3586	0	-
chr2L	16286676	16286919	P-element_non-reference_ERS629874_temp_rp_3591	0	-
chr2L	16325640	16326114	P-element_non-reference_ERS629874_temp_rp_3596	0	+
chr2L	16325870	16326344	P-element_non-reference_ERS629874_temp_rp_3597	0	-
chr2L	18008857	18009014	P-element_non-reference_ERS629874_temp_rp_3980	0	+
chr2L	18101003	18101477	P-element_non-reference_ERS629874_temp_rp_4006	0	+
chr2L	18245683	18246157	P-element_non-reference_ERS629874_temp_rp_4047	0	-
chr2L	18271238	18271712	P-element_non-reference_ERS629874_temp_rp_4053	0	-
chr2L	18732798	18733272	P-element_non-reference_ERS629874_temp_rp_4137	0	-
chr2L	18758421	18758895	P-element_non-reference_ERS629874_temp_rp_4141	0	-
chr2L	18823472	18823580	P-element_non-reference_ERS629874_temp_rp_4154	0	+
chr2L	18823558	18823617	P-element_non-reference_ERS629874_temp_rp_4155	0	-
chr2L	19133829	19133923	P-element_non-reference_ERS629874_temp_rp_4206	0	-
chr2L	19183600	19183637	P-element_non-reference_ERS629874_temp_rp_4214	0	-
chr2L	19363648	19363745	P-element_non-reference_ERS629874_temp_rp_4255	0	-
chr2L	19842086	19842560	P-element_non-reference_ERS629874_temp_rp_4391	0	+
chr2L	19935246	19935256	P-element_non-reference_ERS629874_temp_sr_4414	0	+
chr2L	20104708	20104757	P-element_non-reference_ERS629874_temp_rp_4458	0	-
chr2L	20115956	20116135	P-element_non-reference_ERS629874_temp_rp_4477	0	-
chr2L	20118067	20118358	P-element_non-reference_ERS629874_temp_rp_4481	0	-
chr2L	20120424	20120483	P-element_non-reference_ERS629874_temp_rp_4488	0	-
chr2L	20148612	20148615	P-element_non-reference_ERS629874_temp_sr_4501	0	-
chr2L	20205376	20205850	P-element_non-reference_ERS629874_temp_rp_4559	0	+
chr2L	20222424	20222898	P-element_non-reference_ERS629874_temp_rp_4583	0	+
chr2L	20375565	20376039	P-element_non-reference_ERS629874_temp_rp_4634	0	+
chr2L	20382321	20382415	P-element_non-reference_ERS629874_temp_rp_4636	0	-
chr2L	20428994	20429091	P-element_non-reference_ERS629874_temp_rp_4647	0	-
chr2L	20561652	20561750	P-element_non-reference_ERS629874_temp_rp_4681	0	+
chr2L	20716073	20716424	P-element_non-reference_ERS629874_temp_rp_4723	0	-
chr2L	20797707	20797916	P-element_non-reference_ERS629874_temp_rp_4734	0	+
chr2L	20822432	20822840	P-element_non-reference_ERS629874_temp_rp_4745	0	-
chr2L	20917973	20918197	P-element_non-reference_ERS629874_temp_rp_4773	0	+
chr2L	21053044	21053142	P-element_non-reference_ERS629874_temp_rp_4830	0	+
chr2L	21214660	21215134	P-element_non-reference_ERS629874_temp_rp_4891	0	-
chr2L	21304188	21304495	P-element_non-reference_ERS629874_temp_rp_4961	0	-
chr2L	21310004	21310016	P-element_non-reference_ERS629874_temp_rp_4970	0	-
chr2L	21310801	21310805	P-element_non-reference_ERS629874_temp_rp_4971	0	-
chr2L	21653278	21653752	P-element_non-reference_ERS629874_temp_rp_5203	0	-
chr2R	981576	981863	P-element_non-reference_ERS629874_temp_rp_8667	0	+
chr2R	1117583	1118057	P-element_non-reference_ERS629874_temp_rp_8881	0	+
chr2R	1374316	1374655	P-element_non-reference_ERS629874_temp_rp_9299	0	-
chr2R	1512376	1512850	P-element_non-reference_ERS629874_temp_rp_9478	0	-
chr2R	3522037	3522237	P-element_non-reference_ERS629874_temp_rp_12279	0	-
chr2R	3549398	3549872	P-element_non-reference_ERS629874_temp_rp_12299	0	+
chr2R	3549464	3549938	P-element_non-reference_ERS629874_temp_rp_12300	0	-
chr2R	3550119	3550593	P-element_non-reference_ERS629874_temp_rp_12302	0	-
chr2R	3821621	3821846	P-element_non-reference_ERS629874_temp_rp_12647	0	+
chr2R	3870172	3870646	P-element_non-reference_ERS629874_temp_rp_12695	0	+
chr2R	4261365	4261839	P-element_non-reference_ERS629874_temp_rp_13238	0	-
chr2R	4827683	4827793	P-element_non-reference_ERS629874_temp_rp_14115	0	+
chr2R	5627192	5627666	P-element_non-reference_ERS629874_temp_rp_15248	0	+
chr2R	5663693	5663906	P-element_non-reference_ERS629874_temp_rp_15304	0	+
chr2R	5702057	5702236	P-element_non-reference_ERS629874_temp_rp_15329	0	-
chr2R	6236103	6236189	P-element_non-reference_ERS629874_temp_rp_15588	0	+
chr2R	6501802	6501955	P-element_non-reference_ERS629874_temp_rp_15865	0	+
chr2R	6501951	6502044	P-element_non-reference_ERS629874_temp_rp_15866	0	-
chr2R	6622234	6622654	P-element_non-reference_ERS629874_temp_rp_15889	0	-
chr2R	6629874	6629885	P-element_non-reference_ERS629874_temp_rp_15891	0	+
chr2R	6740608	6740717	P-element_non-reference_ERS629874_temp_rp_15917	0	-
chr2R	6757368	6757409	P-element_non-reference_ERS629874_temp_rp_15921	0	+
chr2R	6771374	6771848	P-element_non-reference_ERS629874_temp_rp_15926	0	-
chr2R	6971480	6971611	P-element_non-reference_ERS629874_temp_rp_15983	0	+
chr2R	7040025	7040315	P-element_non-reference_ERS629874_temp_rp_16010	0	+
chr2R	7245904	7245914	P-element_non-reference_ERS629874_temp_rp_16051	0	+
chr2R	7489672	7490165	P-element_non-reference_ERS629874_temp_rp_16109	0	+
chr2R	7623006	7623010	P-element_non-reference_ERS629874_temp_rp_16149	0	-
chr2R	7812398	7812795	P-element_non-reference_ERS629874_temp_rp_16205	0	+
chr2R	8024409	8024792	P-element_non-reference_ERS629874_temp_rp_16259	0	-
chr2R	8240753	8241227	P-element_non-reference_ERS629874_temp_rp_16302	0	+
chr2R	8443876	8444350	P-element_non-reference_ERS629874_temp_rp_16366	0	+
chr2R	8648091	8648317	P-element_non-reference_ERS629874_temp_rp_16424	0	+
chr2R	8735545	8736019	P-element_non-reference_ERS629874_temp_rp_16444	0	-
chr2R	8900110	8900403	P-element_non-reference_ERS629874_temp_rp_16475	0	-
chr2R	8947877	8947941	P-element_non-reference_ERS629874_temp_rp_16486	0	-
chr2R	9138897	9139336	P-element_non-reference_ERS629874_temp_rp_16524	0	+
chr2R	9157243	9157717	P-element_non-reference_ERS629874_temp_rp_16528	0	+
chr2R	9284335	9284405	P-element_non-reference_ERS629874_temp_rp_16557	0	+
chr2R	9387952	9388038	P-element_non-reference_ERS629874_temp_rp_16577	0	-
chr2R	9413887	9414361	P-element_non-reference_ERS629874_temp_rp_16585	0	+
chr2R	9414248	9414722	P-element_non-reference_ERS629874_temp_rp_16586	0	-
chr2R	9552790	9552858	P-element_non-reference_ERS629874_temp_rp_16623	0	+
chr2R	9711728	9712202	P-element_non-reference_ERS629874_temp_rp_16647	0	+
chr2R	9875349	9875586	P-element_non-reference_ERS629874_temp_rp_16695	0	+
chr2R	9964998	9965099	P-element_non-reference_ERS629874_temp_rp_16714	0	+
chr2R	10025596	10025642	P-element_non-reference_ERS629874_temp_rp_16734	0	+
chr2R	10077827	10078301	P-element_non-reference_ERS629874_temp_rp_16739	0	+
chr2R	10423624	10423872	P-element_non-reference_ERS629874_temp_rp_16824	0	+
chr2R	10423723	10424197	P-element_non-reference_ERS629874_temp_rp_16825	0	-
chr2R	10429020	10429082	P-element_non-reference_ERS629874_temp_rp_16826	0	+
chr2R	10534152	10534381	P-element_non-reference_ERS629874_temp_rp_16845	0	+
chr2R	10535003	10535158	P-element_non-reference_ERS629874_temp_rp_16846	0	-
chr2R	10541548	10541699	P-element_non-reference_ERS629874_temp_rp_16848	0	-
chr2R	10541607	10541850	P-element_non-reference_ERS629874_temp_rp_16849	0	+
chr2R	10542873	10543036	P-element_non-reference_ERS629874_temp_rp_16850	0	+
chr2R	10569094	10569235	P-element_non-reference_ERS629874_temp_rp_16857	0	-
chr2R	10874727	10874784	P-element_non-reference_ERS629874_temp_rp_16928	0	+
chr2R	11109780	11110254	P-element_non-reference_ERS629874_temp_rp_17024	0	+
chr2R	11231686	11232160	P-element_non-reference_ERS629874_temp_rp_17069	0	+
chr2R	11232028	11232502	P-element_non-reference_ERS629874_temp_rp_17070	0	-
chr2R	11626336	11626389	P-element_non-reference_ERS629874_temp_rp_17156	0	+
chr2R	11659045	11659519	P-element_non-reference_ERS629874_temp_rp_17168	0	+
chr2R	12025289	12025763	P-element_non-reference_ERS629874_temp_rp_17225	0	-
chr2R	12184901	12185375	P-element_non-reference_ERS629874_temp_rp_17254	0	-
chr2R	12185374	12185379	P-element_non-reference_ERS629874_temp_rp_17256	0	+
chr2R	12319848	12320322	P-element_non-reference_ERS629874_temp_rp_17280	0	-
chr2R	12323711	12324185	P-element_non-reference_ERS629874_temp_rp_17283	0	+
chr2R	12494915	12494924	P-element_non-reference_ERS629874_temp_sr_17317	0	+
chr2R	12593573	12593698	P-element_non-reference_ERS629874_temp_rp_17345	0	+
chr2R	12635634	12635884	P-element_non-reference_ERS629874_temp_rp_17352	0	+
chr2R	12670225	12670235	P-element_non-reference_ERS629874_temp_rp_17361	0	+
chr2R	12743200	12743385	P-element_non-reference_ERS629874_temp_rp_17372	0	-
chr2R	12780394	12780437	P-element_non-reference_ERS629874_temp_rp_17378	0	-
chr2R	12936120	12936594	P-element_non-reference_ERS629874_temp_rp_17416	0	+
chr2R	12936537	12937011	P-element_non-reference_ERS629874_temp_rp_17417	0	-
chr2R	12981213	12981225	P-element_non-reference_ERS629874_temp_sr_17426	0	+
chr2R	13035523	13035531	P-element_non-reference_ERS629874_temp_rp_17443	0	+
chr2R	13219246	13219506	P-element_non-reference_ERS629874_temp_rp_17482	0	+
chr2R	13223624	13223764	P-element_non-reference_ERS629874_temp_rp_17483	0	-
chr2R	13337609	13337626	P-element_non-reference_ERS629874_temp_rp_17503	0	+
chr2R	13592881	13593355	P-element_non-reference_ERS629874_temp_rp_17558	0	+
chr2R	13622663	13623115	P-element_non-reference_ERS629874_temp_rp_17568	0	+
chr2R	13622807	13623003	P-element_non-reference_ERS629874_temp_rp_17569	0	-
chr2R	13686687	13687161	P-element_non-reference_ERS629874_temp_rp_17597	0	-
chr2R	13719421	13719552	P-element_non-reference_ERS629874_temp_rp_17612	0	-
chr2R	13942024	13942174	P-element_non-reference_ERS629874_temp_rp_17656	0	+
chr2R	13954036	13954120	P-element_non-reference_ERS629874_temp_rp_17660	0	+
chr2R	14000602	14001076	P-element_non-reference_ERS629874_temp_rp_17666	0	-
chr2R	14174445	14174919	P-element_non-reference_ERS629874_temp_rp_17720	0	-
chr2R	14299059	14299441	P-element_non-reference_ERS629874_temp_rp_17743	0	+
chr2R	14332277	14332416	P-element_non-reference_ERS629874_temp_rp_17753	0	+
chr2R	14360132	14360341	P-element_non-reference_ERS629874_temp_rp_17760	0	-
chr2R	14713656	14713874	P-element_non-reference_ERS629874_temp_rp_17832	0	+
chr2R	15218364	15218398	P-element_non-reference_ERS629874_temp_rp_17928	0	-
chr2R	15610762	15611288	P-element_non-reference_ERS629874_temp_rp_18009	0	+
chr2R	15613733	15614015	P-element_non-reference_ERS629874_temp_rp_18010	0	-
chr2R	15931905	15932010	P-element_non-reference_ERS629874_temp_rp_18073	0	-
chr2R	15934640	15934918	P-element_non-reference_ERS629874_temp_rp_18074	0	+
chr2R	15974937	15975411	P-element_non-reference_ERS629874_temp_rp_18082	0	+
chr2R	16130114	16130267	P-element_non-reference_ERS629874_temp_rp_18116	0	+
chr2R	16210313	16210787	P-element_non-reference_ERS629874_temp_rp_18134	0	+
chr2R	16333991	16333996	P-element_non-reference_ERS629874_temp_rp_18150	0	-
chr2R	16828892	16829366	P-element_non-reference_ERS629874_temp_rp_18241	0	-
chr2R	16828927	16829103	P-element_non-reference_ERS629874_temp_rp_18242	0	+
chr2R	17014656	17015130	P-element_non-reference_ERS629874_temp_rp_18285	0	-
chr2R	17097193	17097474	P-element_non-reference_ERS629874_temp_rp_18304	0	+
chr2R	17097550	17097558	P-element_non-reference_ERS629874_temp_sr_18305	0	-
chr2R	17097709	17097720	P-element_non-reference_ERS629874_temp_rp_18306	0	-
chr2R	17452269	17452444	P-element_non-reference_ERS629874_temp_rp_18378	0	-
chr2R	17458450	17458574	P-element_non-reference_ERS629874_temp_rp_18379	0	+
chr2R	17804790	17804846	P-element_non-reference_ERS629874_temp_rp_18432	0	-
chr2R	18356796	18356865	P-element_non-reference_ERS629874_temp_rp_18550	0	+
chr2R	18397908	18398382	P-element_non-reference_ERS629874_temp_rp_18562	0	+
chr2R	18398343	18398817	P-element_non-reference_ERS629874_temp_rp_18563	0	-
chr2R	18413110	18413327	P-element_non-reference_ERS629874_temp_rp_18568	0	-
chr2R	18440937	18440940	P-element_non-reference_ERS629874_temp_rp_18571	0	+
chr2R	18514883	18515204	P-element_non-reference_ERS629874_temp_rp_18590	0	-
chr2R	18639286	18639294	P-element_non-reference_ERS629874_temp_sr_18617	0	-
chr2R	18639293	18639323	P-element_non-reference_ERS629874_temp_rp_18618	0	+
chr2R	18690821	18691034	P-element_non-reference_ERS629874_temp_rp_18629	0	+
chr2R	18858014	18858142	P-element_non-reference_ERS629874_temp_rp_18659	0	-
chr2R	19425400	19425712	P-element_non-reference_ERS629874_temp_rp_18781	0	+
chr2R	19452409	19452465	P-element_non-reference_ERS629874_temp_rp_18786	0	+
chr2R	19538250	19538724	P-element_non-reference_ERS629874_temp_rp_18808	0	+
chr2R	19956574	19957048	P-element_non-reference_ERS629874_temp_rp_18873	0	+
chr2R	21379282	21379756	P-element_non-reference_ERS629874_temp_rp_19163	0	-
chr2R	21496825	21496991	P-element_non-reference_ERS629874_temp_rp_19192	0	+
chr2R	21497447	21497657	P-element_non-reference_ERS629874_temp_rp_19193	0	+
chr2R	22243247	22243270	P-element_non-reference_ERS629874_temp_rp_19314	0	-
chr2R	22514011	22514251	P-element_non-reference_ERS629874_temp_rp_19355	0	+
chr2R	22514072	22514263	P-element_non-reference_ERS629874_temp_rp_19356	0	-
chr2R	22646270	22646400	P-element_non-reference_ERS629874_temp_rp_19374	0	-
chr2R	23551062	23551443	P-element_non-reference_ERS629874_temp_rp_19555	0	+
chr2R	23580726	23580795	P-element_non-reference_ERS629874_temp_rp_19560	0	-
chr2R	23663549	23663584	P-element_non-reference_ERS629874_temp_rp_19576	0	+
chr2R	24269088	24269260	P-element_non-reference_ERS629874_temp_rp_19674	0	-
chr2R	24402019	24402442	P-element_non-reference_ERS629874_temp_rp_19713	0	-
chr2R	24703021	24703495	P-element_non-reference_ERS629874_temp_rp_19750	0	+
chr2R	24736746	24736784	P-element_non-reference_ERS629874_temp_rp_19755	0	+
chr2R	24744276	24744323	P-element_non-reference_ERS629874_temp_rp_19761	0	+
chr3L	132583	132685	P-element_non-reference_ERS629874_temp_rp_19964	0	+
chr3L	225594	225820	P-element_non-reference_ERS629874_temp_rp_19987	0	+
chr3L	454640	454807	P-element_non-reference_ERS629874_temp_rp_20019	0	-
chr3L	540465	540698	P-element_non-reference_ERS629874_temp_rp_20037	0	-
chr3L	708215	708218	P-element_non-reference_ERS629874_temp_rp_20066	0	-
chr3L	1034769	1035243	P-element_non-reference_ERS629874_temp_rp_20140	0	+
chr3L	1335659	1335725	P-element_non-reference_ERS629874_temp_rp_20189	0	+
chr3L	1477454	1477595	P-element_non-reference_ERS629874_temp_rp_20211	0	-
chr3L	1652954	1653062	P-element_non-reference_ERS629874_temp_rp_20240	0	+
chr3L	1967736	1967763	P-element_non-reference_ERS629874_temp_rp_20304	0	+
chr3L	2151606	2151810	P-element_non-reference_ERS629874_temp_rp_20334	0	-
chr3L	2228378	2228570	P-element_non-reference_ERS629874_temp_rp_20345	0	-
chr3L	2467712	2467806	P-element_non-reference_ERS629874_temp_rp_20395	0	-
chr3L	2589868	2590141	P-element_non-reference_ERS629874_temp_rp_20414	0	+
chr3L	2766984	2767016	P-element_non-reference_ERS629874_temp_rp_20463	0	-
chr3L	3165030	3165248	P-element_non-reference_ERS629874_temp_rp_20551	0	+
chr3L	3303729	3303979	P-element_non-reference_ERS629874_temp_rp_20577	0	-
chr3L	3542389	3542589	P-element_non-reference_ERS629874_temp_rp_20631	0	-
chr3L	3658490	3658964	P-element_non-reference_ERS629874_temp_rp_20656	0	+
chr3L	4226429	4226476	P-element_non-reference_ERS629874_temp_rp_20780	0	+
chr3L	4380174	4380648	P-element_non-reference_ERS629874_temp_rp_20807	0	-
chr3L	4380218	4380692	P-element_non-reference_ERS629874_temp_rp_20808	0	+
chr3L	4407053	4407153	P-element_non-reference_ERS629874_temp_rp_20816	0	-
chr3L	5355260	5355339	P-element_non-reference_ERS629874_temp_rp_21050	0	+
chr3L	5752037	5752511	P-element_non-reference_ERS629874_temp_rp_21119	0	-
chr3L	5754071	5754545	P-element_non-reference_ERS629874_temp_rp_21120	0	+
chr3L	5765836	5765938	P-element_non-reference_ERS629874_temp_rp_21124	0	-
chr3L	6218689	6218749	P-element_non-reference_ERS629874_temp_rp_21223	0	+
chr3L	6256629	6256821	P-element_non-reference_ERS629874_temp_rp_21227	0	-
chr3L	6268433	6268604	P-element_non-reference_ERS629874_temp_rp_21231	0	+
chr3L	7094809	7094898	P-element_non-reference_ERS629874_temp_rp_21414	0	-
chr3L	7313886	7313925	P-element_non-reference_ERS629874_temp_rp_21474	0	-
chr3L	7359717	7360191	P-element_non-reference_ERS629874_temp_rp_21487	0	+
chr3L	7948044	7948173	P-element_non-reference_ERS629874_temp_rp_21594	0	-
chr3L	7982184	7982658	P-element_non-reference_ERS629874_temp_rp_21602	0	-
chr3L	8525093	8525497	P-element_non-reference_ERS629874_temp_rp_21699	0	+
chr3L	8544361	8544513	P-element_non-reference_ERS629874_temp_rp_21706	0	+
chr3L	8827214	8827672	P-element_non-reference_ERS629874_temp_rp_21749	0	-
chr3L	9426594	9426779	P-element_non-reference_ERS629874_temp_rp_21840	0	-
chr3L	9504875	9505349	P-element_non-reference_ERS629874_temp_rp_21862	0	-
chr3L	9505449	9505923	P-element_non-reference_ERS629874_temp_rp_21863	0	+
chr3L	9675476	9675632	P-element_non-reference_ERS629874_temp_rp_21899	0	-
chr3L	9694462	9694643	P-element_non-reference_ERS629874_temp_rp_21903	0	-
chr3L	10093876	10094350	P-element_non-reference_ERS629874_temp_rp_22009	0	-
chr3L	10663330	10663536	P-element_non-reference_ERS629874_temp_rp_22115	0	-
chr3L	11008941	11008952	P-element_non-reference_ERS629874_temp_rp_22198	0	+
chr3L	11123002	11123476	P-element_non-reference_ERS629874_temp_rp_22217	0	-
chr3L	11205756	11206230	P-element_non-reference_ERS629874_temp_rp_22239	0	-
chr3L	11215021	11215143	P-element_non-reference_ERS629874_temp_rp_22240	0	-
chr3L	11587795	11587977	P-element_non-reference_ERS629874_temp_rp_22309	0	+
chr3L	11820060	11820168	P-element_non-reference_ERS629874_temp_rp_22359	0	+
chr3L	12048086	12048393	P-element_non-reference_ERS629874_temp_rp_22408	0	-
chr3L	12271232	12271348	P-element_non-reference_ERS629874_temp_rp_22447	0	-
chr3L	12277688	12277749	P-element_non-reference_ERS629874_temp_rp_22450	0	+
chr3L	13228510	13228585	P-element_non-reference_ERS629874_temp_rp_22626	0	-
chr3L	13236631	13237105	P-element_non-reference_ERS629874_temp_rp_22630	0	+
chr3L	13276077	13276551	P-element_non-reference_ERS629874_temp_rp_22633	0	-
chr3L	13919895	13920058	P-element_non-reference_ERS629874_temp_rp_22814	0	-
chr3L	13966522	13966654	P-element_non-reference_ERS629874_temp_rp_22817	0	+
chr3L	14038418	14038463	P-element_non-reference_ERS629874_temp_rp_22838	0	-
chr3L	14059433	14059600	P-element_non-reference_ERS629874_temp_rp_22846	0	-
chr3L	14226305	14226585	P-element_non-reference_ERS629874_temp_rp_22871	0	+
chr3L	14274028	14274265	P-element_non-reference_ERS629874_temp_rp_22882	0	-
chr3L	14280804	14281278	P-element_non-reference_ERS629874_temp_rp_22884	0	-
chr3L	14427479	14427518	P-element_non-reference_ERS629874_temp_rp_22920	0	-
chr3L	14448671	14448930	P-element_non-reference_ERS629874_temp_rp_22927	0	+
chr3L	14496404	14496878	P-element_non-reference_ERS629874_temp_rp_22934	0	-
chr3L	14631856	14632114	P-element_non-reference_ERS629874_temp_rp_22969	0	+
chr3L	14758697	14758967	P-element_non-reference_ERS629874_temp_rp_22997	0	+
chr3L	14758989	14759081	P-element_non-reference_ERS629874_temp_rp_22998	0	-
chr3L	14992194	14992280	P-element_non-reference_ERS629874_temp_rp_23045	0	-
chr3L	15146626	15146822	P-element_non-reference_ERS629874_temp_rp_23069	0	-
chr3L	15588865	15588980	P-element_non-reference_ERS629874_temp_rp_23150	0	+
chr3L	16046886	16046889	P-element_non-reference_ERS629874_temp_rp_23242	0	-
chr3L	16046906	16046977	P-element_non-reference_ERS629874_temp_rp_23243	0	+
chr3L	16368178	16368361	P-element_non-reference_ERS629874_temp_rp_23324	0	+
chr3L	16380542	16380640	P-element_non-reference_ERS629874_temp_rp_23331	0	+
chr3L	16393365	16393612	P-element_non-reference_ERS629874_temp_rp_23333	0	-
chr3L	16484019	16484239	P-element_non-reference_ERS629874_temp_rp_23352	0	+
chr3L	16713986	16713996	P-element_non-reference_ERS629874_temp_rp_23409	0	+
chr3L	16787008	16787482	P-element_non-reference_ERS629874_temp_rp_23427	0	+
chr3L	16890986	16891240	P-element_non-reference_ERS629874_temp_rp_23453	0	+
chr3L	16955335	16955809	P-element_non-reference_ERS629874_temp_rp_23463	0	+
chr3L	17242306	17242369	P-element_non-reference_ERS629874_temp_rp_23534	0	-
chr3L	17533363	17533492	P-element_non-reference_ERS629874_temp_rp_23613	0	-
chr3L	17658413	17658688	P-element_non-reference_ERS629874_temp_rp_23639	0	-
chr3L	17971236	17971246	P-element_non-reference_ERS629874_temp_sr_23741	0	-
chr3L	18257582	18257606	P-element_non-reference_ERS629874_temp_rp_23801	0	+
chr3L	18627384	18627858	P-element_non-reference_ERS629874_temp_rp_23889	0	-
chr3L	18684064	18684217	P-element_non-reference_ERS629874_temp_rp_23919	0	+
chr3L	18757254	18757315	P-element_non-reference_ERS629874_temp_rp_23945	0	+
chr3L	18765845	18765861	P-element_non-reference_ERS629874_temp_rp_23949	0	+
chr3L	18801374	18801576	P-element_non-reference_ERS629874_temp_rp_23957	0	+
chr3L	18840536	18840675	P-element_non-reference_ERS629874_temp_rp_23969	0	-
chr3L	19045393	19045519	P-element_non-reference_ERS629874_temp_rp_24012	0	+
chr3L	19081192	19081666	P-element_non-reference_ERS629874_temp_rp_24017	0	+
chr3L	19087173	19087176	P-element_non-reference_ERS629874_temp_rp_24018	0	+
chr3L	19635464	19635937	P-element_non-reference_ERS629874_temp_rp_24156	0	-
chr3L	19793969	19794311	P-element_non-reference_ERS629874_temp_rp_24188	0	+
chr3L	19929166	19929285	P-element_non-reference_ERS629874_temp_rp_24211	0	+
chr3L	20230906	20231035	P-element_non-reference_ERS629874_temp_rp_24290	0	-
chr3L	20384309	20384447	P-element_non-reference_ERS629874_temp_rp_24351	0	-
chr3L	20493829	20493965	P-element_non-reference_ERS629874_temp_rp_24370	0	-
chr3L	20695844	20695929	P-element_non-reference_ERS629874_temp_rp_24411	0	+
chr3L	20778721	20778773	P-element_non-reference_ERS629874_temp_rp_24429	0	-
chr3L	20786099	20786232	P-element_non-reference_ERS629874_temp_rp_24434	0	+
chr3L	20792634	20792900	P-element_non-reference_ERS629874_temp_rp_24435	0	-
chr3L	21176002	21176079	P-element_non-reference_ERS629874_temp_rp_24543	0	-
chr3L	21196735	21196777	P-element_non-reference_ERS629874_temp_rp_24552	0	-
chr3L	21210187	21210203	P-element_non-reference_ERS629874_temp_rp_24557	0	-
chr3L	21821951	21821960	P-element_non-reference_ERS629874_temp_rp_24706	0	+
chr3L	21840636	21841124	P-element_non-reference_ERS629874_temp_rp_24708	0	+
chr3L	22460909	22461141	P-element_non-reference_ERS629874_temp_rp_24876	0	+
chr3L	22625802	22626276	P-element_non-reference_ERS629874_temp_rp_24929	0	-
chr3L	22717245	22717348	P-element_non-reference_ERS629874_temp_rp_24964	0	-
chr3L	22727853	22728327	P-element_non-reference_ERS629874_temp_rp_24975	0	-
chr3L	23241361	23241373	P-element_non-reference_ERS629874_temp_rp_25465	0	-
chr3L	23316216	23316218	P-element_non-reference_ERS629874_temp_rp_25568	0	-
chr3L	23526565	23527039	P-element_non-reference_ERS629874_temp_rp_25905	0	-
chr3L	24225789	24226263	P-element_non-reference_ERS629874_temp_rp_26950	0	-
chr3L	25894682	25894719	P-element_non-reference_ERS629874_temp_rp_29237	0	-
chr3R	3166719	3167193	P-element_non-reference_ERS629874_temp_rp_35982	0	-
chr3R	3488499	3488973	P-element_non-reference_ERS629874_temp_rp_36474	0	+
chr3R	4400066	4400248	P-element_non-reference_ERS629874_temp_rp_37512	0	+
chr3R	4403021	4403055	P-element_non-reference_ERS629874_temp_rp_37516	0	+
chr3R	4433781	4434198	P-element_non-reference_ERS629874_temp_rp_37524	0	+
chr3R	4453191	4453504	P-element_non-reference_ERS629874_temp_rp_37528	0	-
chr3R	4539695	4540169	P-element_non-reference_ERS629874_temp_rp_37592	0	+
chr3R	4558217	4558548	P-element_non-reference_ERS629874_temp_rp_37611	0	+
chr3R	4806474	4806484	P-element_non-reference_ERS629874_temp_rp_37772	0	+
chr3R	5086918	5087392	P-element_non-reference_ERS629874_temp_rp_37847	0	-
chr3R	5669293	5669385	P-element_non-reference_ERS629874_temp_rp_37987	0	-
chr3R	5802090	5802478	P-element_non-reference_ERS629874_temp_rp_38033	0	+
chr3R	5861076	5861154	P-element_non-reference_ERS629874_temp_rp_38048	0	+
chr3R	7103338	7103430	P-element_non-reference_ERS629874_temp_rp_38360	0	-
chr3R	7124219	7124239	P-element_non-reference_ERS629874_temp_rp_38362	0	-
chr3R	7128281	7128289	P-element_non-reference_ERS629874_temp_sr_38364	0	-
chr3R	7490091	7490212	P-element_non-reference_ERS629874_temp_rp_38458	0	-
chr3R	7491587	7491749	P-element_non-reference_ERS629874_temp_rp_38460	0	-
chr3R	7491633	7491652	P-element_non-reference_ERS629874_temp_rp_38461	0	+
chr3R	7505181	7505195	P-element_non-reference_ERS629874_temp_rp_38470	0	-
chr3R	7536262	7536515	P-element_non-reference_ERS629874_temp_rp_38488	0	+
chr3R	7886975	7887057	P-element_non-reference_ERS629874_temp_rp_38581	0	-
chr3R	8027192	8027402	P-element_non-reference_ERS629874_temp_rp_38605	0	+
chr3R	8090425	8090899	P-element_non-reference_ERS629874_temp_rp_38627	0	-
chr3R	8093682	8094156	P-element_non-reference_ERS629874_temp_rp_38629	0	-
chr3R	8181712	8181899	P-element_non-reference_ERS629874_temp_rp_38651	0	-
chr3R	8329147	8329621	P-element_non-reference_ERS629874_temp_rp_38690	0	+
chr3R	8477514	8477988	P-element_non-reference_ERS629874_temp_rp_38726	0	+
chr3R	8477661	8477681	P-element_non-reference_ERS629874_temp_rp_38727	0	-
chr3R	8805570	8805610	P-element_non-reference_ERS629874_temp_rp_38799	0	-
chr3R	8828736	8829210	P-element_non-reference_ERS629874_temp_rp_38804	0	+
chr3R	8894923	8895397	P-element_non-reference_ERS629874_temp_rp_38822	0	-
chr3R	9052989	9053138	P-element_non-reference_ERS629874_temp_rp_38866	0	+
chr3R	9158102	9158116	P-element_non-reference_ERS629874_temp_rp_38897	0	-
chr3R	9226665	9226918	P-element_non-reference_ERS629874_temp_rp_38914	0	-
chr3R	9227076	9227254	P-element_non-reference_ERS629874_temp_rp_38915	0	-
chr3R	9530133	9530337	P-element_non-reference_ERS629874_temp_rp_38991	0	-
chr3R	9631495	9631854	P-element_non-reference_ERS629874_temp_rp_39013	0	-
chr3R	10387957	10388431	P-element_non-reference_ERS629874_temp_rp_39136	0	-
chr3R	10412830	10413161	P-element_non-reference_ERS629874_temp_rp_39144	0	-
chr3R	10886764	10886785	P-element_non-reference_ERS629874_temp_rp_39250	0	+
chr3R	11569091	11569310	P-element_non-reference_ERS629874_temp_rp_39421	0	+
chr3R	11761357	11761445	P-element_non-reference_ERS629874_temp_rp_39443	0	+
chr3R	11764239	11764474	P-element_non-reference_ERS629874_temp_rp_39444	0	+
chr3R	11764445	11764479	P-element_non-reference_ERS629874_temp_rp_39445	0	-
chr3R	11777163	11777578	P-element_non-reference_ERS629874_temp_rp_39449	0	+
chr3R	11957901	11958375	P-element_non-reference_ERS629874_temp_rp_39491	0	-
chr3R	11958231	11958705	P-element_non-reference_ERS629874_temp_rp_39492	0	+
chr3R	12443949	12444116	P-element_non-reference_ERS629874_temp_rp_39592	0	+
chr3R	12476911	12477385	P-element_non-reference_ERS629874_temp_rp_39612	0	+
chr3R	12719807	12720281	P-element_non-reference_ERS629874_temp_rp_39694	0	+
chr3R	12719838	12720005	P-element_non-reference_ERS629874_temp_rp_39695	0	-
chr3R	13647386	13647860	P-element_non-reference_ERS629874_temp_rp_39938	0	-
chr3R	13684923	13685180	P-element_non-reference_ERS629874_temp_rp_39953	0	+
chr3R	13877318	13877398	P-element_non-reference_ERS629874_temp_rp_39992	0	+
chr3R	13976165	13976311	P-element_non-reference_ERS629874_temp_rp_40007	0	-
chr3R	14056842	14057000	P-element_non-reference_ERS629874_temp_rp_40032	0	-
chr3R	14282330	14282804	P-element_non-reference_ERS629874_temp_rp_40077	0	-
chr3R	14696844	14697318	P-element_non-reference_ERS629874_temp_rp_40187	0	+
chr3R	14697288	14697762	P-element_non-reference_ERS629874_temp_rp_40188	0	-
chr3R	14735144	14735618	P-element_non-reference_ERS629874_temp_rp_40202	0	+
chr3R	14735396	14735870	P-element_non-reference_ERS629874_temp_rp_40203	0	-
chr3R	14835619	14836093	P-element_non-reference_ERS629874_temp_rp_40230	0	+
chr3R	14918055	14918251	P-element_non-reference_ERS629874_temp_rp_40257	0	+
chr3R	15290803	15290911	P-element_non-reference_ERS629874_temp_rp_40348	0	-
chr3R	15328714	15328883	P-element_non-reference_ERS629874_temp_rp_40350	0	-
chr3R	15374277	15374751	P-element_non-reference_ERS629874_temp_rp_40358	0	+
chr3R	15420445	15420538	P-element_non-reference_ERS629874_temp_rp_40369	0	+
chr3R	15476443	15476917	P-element_non-reference_ERS629874_temp_rp_40386	0	-
chr3R	16172004	16172007	P-element_non-reference_ERS629874_temp_rp_40544	0	+
chr3R	16235652	16235818	P-element_non-reference_ERS629874_temp_rp_40562	0	-
chr3R	16236575	16236917	P-element_non-reference_ERS629874_temp_rp_40563	0	-
chr3R	16280634	16280688	P-element_non-reference_ERS629874_temp_rp_40573	0	-
chr3R	16280926	16281157	P-element_non-reference_ERS629874_temp_rp_40574	0	-
chr3R	16314319	16314793	P-element_non-reference_ERS629874_temp_rp_40582	0	+
chr3R	16349228	16349702	P-element_non-reference_ERS629874_temp_rp_40590	0	-
chr3R	16449795	16449835	P-element_non-reference_ERS629874_temp_rp_40603	0	-
chr3R	16590243	16590330	P-element_non-reference_ERS629874_temp_rp_40632	0	+
chr3R	17144943	17145417	P-element_non-reference_ERS629874_temp_rp_40720	0	-
chr3R	17944069	17944077	P-element_non-reference_ERS629874_temp_sr_40901	0	+
chr3R	18048929	18049403	P-element_non-reference_ERS629874_temp_rp_40926	0	+
chr3R	18121790	18121869	P-element_non-reference_ERS629874_temp_rp_40943	0	+
chr3R	18250992	18251211	P-element_non-reference_ERS629874_temp_rp_40983	0	+
chr3R	18350575	18351049	P-element_non-reference_ERS629874_temp_rp_41001	0	-
chr3R	18678268	18678742	P-element_non-reference_ERS629874_temp_rp_41078	0	-
chr3R	18742746	18743220	P-element_non-reference_ERS629874_temp_rp_41091	0	-
chr3R	19173035	19173210	P-element_non-reference_ERS629874_temp_rp_41202	0	-
chr3R	19180456	19180930	P-element_non-reference_ERS629874_temp_rp_41203	0	-
chr3R	19642664	19642773	P-element_non-reference_ERS629874_temp_rp_41293	0	-
chr3R	19836934	19837089	P-element_non-reference_ERS629874_temp_rp_41331	0	-
chr3R	19860864	19861338	P-element_non-reference_ERS629874_temp_rp_41336	0	+
chr3R	20449688	20449857	P-element_non-reference_ERS629874_temp_rp_41481	0	+
chr3R	21060760	21061234	P-element_non-reference_ERS629874_temp_rp_41618	0	-
chr3R	21204819	21205019	P-element_non-reference_ERS629874_temp_rp_41651	0	+
chr3R	21295859	21296333	P-element_non-reference_ERS629874_temp_rp_41679	0	+
chr3R	21296154	21296306	P-element_non-reference_ERS629874_temp_rp_41680	0	-
chr3R	21580854	21581328	P-element_non-reference_ERS629874_temp_rp_41731	0	+
chr3R	21719534	21719961	P-element_non-reference_ERS629874_temp_rp_41769	0	-
chr3R	22133488	22133510	P-element_non-reference_ERS629874_temp_rp_41849	0	+
chr3R	22263156	22263630	P-element_non-reference_ERS629874_temp_rp_41881	0	-
chr3R	22651817	22651902	P-element_non-reference_ERS629874_temp_rp_41960	0	+
chr3R	22727571	22728045	P-element_non-reference_ERS629874_temp_rp_41979	0	+
chr3R	22898926	22899364	P-element_non-reference_ERS629874_temp_rp_42029	0	-
chr3R	22899024	22899182	P-element_non-reference_ERS629874_temp_rp_42030	0	+
chr3R	23345657	23345814	P-element_non-reference_ERS629874_temp_rp_42130	0	-
chr3R	23345697	23345768	P-element_non-reference_ERS629874_temp_rp_42131	0	+
chr3R	23669447	23669503	P-element_non-reference_ERS629874_temp_rp_42195	0	-
chr3R	23893098	23893572	P-element_non-reference_ERS629874_temp_rp_42236	0	-
chr3R	23893550	23894024	P-element_non-reference_ERS629874_temp_rp_42237	0	+
chr3R	23958253	23958400	P-element_non-reference_ERS629874_temp_rp_42255	0	+
chr3R	24152419	24152622	P-element_non-reference_ERS629874_temp_rp_42292	0	-
chr3R	24543906	24543979	P-element_non-reference_ERS629874_temp_rp_42379	0	+
chr3R	24572763	24572927	P-element_non-reference_ERS629874_temp_rp_42387	0	+
chr3R	24626534	24626545	P-element_non-reference_ERS629874_temp_rp_42398	0	+
chr3R	24767966	24768095	P-element_non-reference_ERS629874_temp_rp_42423	0	-
chr3R	25328444	25328918	P-element_non-reference_ERS629874_temp_rp_42505	0	+
chr3R	25329935	25329991	P-element_non-reference_ERS629874_temp_rp_42506	0	-
chr3R	25740683	25740721	P-element_non-reference_ERS629874_temp_rp_42607	0	+
chr3R	26036866	26037036	P-element_non-reference_ERS629874_temp_rp_42666	0	-
chr3R	26055432	26055465	P-element_non-reference_ERS629874_temp_rp_42667	0	+
chr3R	26247788	26248262	P-element_non-reference_ERS629874_temp_rp_42705	0	+
chr3R	26262587	26262641	P-element_non-reference_ERS629874_temp_rp_42709	0	-
chr3R	26534148	26534539	P-element_non-reference_ERS629874_temp_rp_42767	0	-
chr3R	26798981	26798989	P-element_non-reference_ERS629874_temp_sr_42811	0	-
chr3R	27150067	27150191	P-element_non-reference_ERS629874_temp_rp_42880	0	-
chr3R	27193984	27194187	P-element_non-reference_ERS629874_temp_rp_42887	0	-
chr3R	27608028	27608121	P-element_non-reference_ERS629874_temp_rp_42980	0	-
chr3R	27892681	27892884	P-element_non-reference_ERS629874_temp_rp_43044	0	+
chr3R	27905917	27906177	P-element_non-reference_ERS629874_temp_rp_43050	0	+
chr3R	27928259	27928324	P-element_non-reference_ERS629874_temp_rp_43056	0	-
chr3R	28086144	28086172	P-element_non-reference_ERS629874_temp_rp_43086	0	-
chr3R	28326366	28326473	P-element_non-reference_ERS629874_temp_rp_43144	0	-
chr3R	28971479	28971606	P-element_non-reference_ERS629874_temp_rp_43272	0	+
chr3R	28990742	28990812	P-element_non-reference_ERS629874_temp_rp_43279	0	+
chr3R	29210461	29210482	P-element_non-reference_ERS629874_temp_rp_43320	0	-
chr3R	29250459	29250602	P-element_non-reference_ERS629874_temp_rp_43323	0	+
chr3R	29345240	29345486	P-element_non-reference_ERS629874_temp_rp_43339	0	+
chr3R	29498947	29499123	P-element_non-reference_ERS629874_temp_rp_43405	0	+
chr3R	29749266	29749475	P-element_non-reference_ERS629874_temp_rp_43455	0	+
chr3R	29759195	29759296	P-element_non-reference_ERS629874_temp_rp_43457	0	-
chr3R	29765889	29766049	P-element_non-reference_ERS629874_temp_rp_43458	0	-
chr3R	29765956	29765965	P-element_non-reference_ERS629874_temp_rp_43459	0	+
chr3R	29772804	29772896	P-element_non-reference_ERS629874_temp_rp_43463	0	+
chr3R	30222284	30222758	P-element_non-reference_ERS629874_temp_rp_43552	0	+
chr3R	30560176	30560261	P-element_non-reference_ERS629874_temp_rp_43638	0	+
chr3R	30883284	30883733	P-element_non-reference_ERS629874_temp_rp_43709	0	+
chr3R	31715644	31715875	P-element_non-reference_ERS629874_temp_rp_43887	0	-
chr3R	31937327	31937689	P-element_non-reference_ERS629874_temp_rp_43922	0	+
chr4	156031	156308	P-element_non-reference_ERS629874_temp_rp_44111	0	-
chr4	1010882	1011356	P-element_non-reference_ERS629874_temp_rp_44823	0	+
chr4	1031716	1031879	P-element_non-reference_ERS629874_temp_rp_44839	0	-
chr4	1274815	1275289	P-element_non-reference_ERS629874_temp_rp_45112	0	+
chrX	122993	123467	P-element_non-reference_ERS629874_temp_rp_45356	0	-
chrX	175482	175556	P-element_non-reference_ERS629874_temp_rp_45385	0	+
chrX	710028	710063	P-element_non-reference_ERS629874_temp_rp_45628	0	-
chrX	1141566	1141580	P-element_non-reference_ERS629874_temp_rp_45719	0	+
chrX	1165368	1165842	P-element_non-reference_ERS629874_temp_rp_45726	0	-
chrX	1322281	1322471	P-element_non-reference_ERS629874_temp_rp_45760	0	+
chrX	1370614	1370942	P-element_non-reference_ERS629874_temp_rp_45767	0	-
chrX	1375452	1375554	P-element_non-reference_ERS629874_temp_rp_45768	0	-
chrX	1484569	1484933	P-element_non-reference_ERS629874_temp_rp_45782	0	-
chrX	1560089	1560214	P-element_non-reference_ERS629874_temp_rp_45807	0	-
chrX	1646501	1646692	P-element_non-reference_ERS629874_temp_rp_45819	0	-
chrX	1899543	1899801	P-element_non-reference_ERS629874_temp_rp_45874	0	-
chrX	2013077	2013093	P-element_non-reference_ERS629874_temp_rp_45900	0	-
chrX	2062370	2062546	P-element_non-reference_ERS629874_temp_rp_45911	0	+
chrX	2297088	2297562	P-element_non-reference_ERS629874_temp_rp_45950	0	+
chrX	2501153	2501355	P-element_non-reference_ERS629874_temp_rp_45991	0	+
chrX	2518006	2518085	P-element_non-reference_ERS629874_temp_rp_45995	0	+
chrX	2545490	2545670	P-element_non-reference_ERS629874_temp_rp_46001	0	-
chrX	2585278	2585536	P-element_non-reference_ERS629874_temp_rp_46012	0	-
chrX	2585291	2585546	P-element_non-reference_ERS629874_temp_rp_46013	0	+
chrX	2739675	2739801	P-element_non-reference_ERS629874_temp_rp_46028	0	+
chrX	2888286	2888425	P-element_non-reference_ERS629874_temp_rp_46072	0	-
chrX	3519160	3519634	P-element_non-reference_ERS629874_temp_rp_46222	0	-
chrX	3687436	3687446	P-element_non-reference_ERS629874_temp_rp_46262	0	-
chrX	3744522	3744593	P-element_non-reference_ERS629874_temp_rp_46289	0	+
chrX	3744557	3744967	P-element_non-reference_ERS629874_temp_rp_46290	0	-
chrX	4930765	4931239	P-element_non-reference_ERS629874_temp_rp_46563	0	+
chrX	4931812	4932286	P-element_non-reference_ERS629874_temp_rp_46564	0	+
chrX	4937013	4937077	P-element_non-reference_ERS629874_temp_rp_46565	0	+
chrX	5008705	5009036	P-element_non-reference_ERS629874_temp_rp_46581	0	-
chrX	5616312	5616737	P-element_non-reference_ERS629874_temp_rp_46749	0	+
chrX	5679609	5679719	P-element_non-reference_ERS629874_temp_rp_46761	0	+
chrX	5755689	5755712	P-element_non-reference_ERS629874_temp_rp_46780	0	+
chrX	5964393	5964505	P-element_non-reference_ERS629874_temp_rp_46819	0	+
chrX	6050728	6050822	P-element_non-reference_ERS629874_temp_rp_46834	0	-
chrX	6077506	6077583	P-element_non-reference_ERS629874_temp_rp_46839	0	-
chrX	6127249	6127270	P-element_non-reference_ERS629874_temp_rp_46850	0	-
chrX	6276605	6276934	P-element_non-reference_ERS629874_temp_rp_46880	0	-
chrX	6279938	6279946	P-element_non-reference_ERS629874_temp_rp_46882	0	-
chrX	6353135	6353609	P-element_non-reference_ERS629874_temp_rp_46899	0	-
chrX	6706916	6707053	P-element_non-reference_ERS629874_temp_rp_47001	0	-
chrX	6779564	6779781	P-element_non-reference_ERS629874_temp_rp_47026	0	-
chrX	6779627	6779805	P-element_non-reference_ERS629874_temp_rp_47027	0	+
chrX	6908164	6908469	P-element_non-reference_ERS629874_temp_rp_47057	0	-
chrX	7068032	7068381	P-element_non-reference_ERS629874_temp_rp_47099	0	-
chrX	7680240	7680366	P-element_non-reference_ERS629874_temp_rp_47206	0	-
chrX	7946719	7947193	P-element_non-reference_ERS629874_temp_rp_47286	0	-
chrX	7946963	7947437	P-element_non-reference_ERS629874_temp_rp_47287	0	+
chrX	8057506	8057980	P-element_non-reference_ERS629874_temp_rp_47324	0	+
chrX	8240624	8240815	P-element_non-reference_ERS629874_temp_rp_47362	0	+
chrX	8894001	8894475	P-element_non-reference_ERS629874_temp_rp_47536	0	+
chrX	8906802	8907198	P-element_non-reference_ERS629874_temp_rp_47538	0	+
chrX	9041526	9041692	P-element_non-reference_ERS629874_temp_rp_47578	0	+
chrX	9135003	9135027	P-element_non-reference_ERS629874_temp_rp_47607	0	-
chrX	9222912	9223386	P-element_non-reference_ERS629874_temp_rp_47633	0	+
chrX	9223199	9223673	P-element_non-reference_ERS629874_temp_rp_47634	0	-
chrX	9284494	9284511	P-element_non-reference_ERS629874_temp_rp_47649	0	-
chrX	10348255	10348266	P-element_non-reference_ERS629874_temp_rp_47927	0	-
chrX	10546826	10546862	P-element_non-reference_ERS629874_temp_rp_47981	0	+
chrX	10547662	10547711	P-element_non-reference_ERS629874_temp_rp_47982	0	-
chrX	10768250	10768474	P-element_non-reference_ERS629874_temp_rp_48067	0	+
chrX	10784544	10784674	P-element_non-reference_ERS629874_temp_rp_48071	0	+
chrX	11147656	11147665	P-element_non-reference_ERS629874_temp_rp_48192	0	+
chrX	11622386	11622860	P-element_non-reference_ERS629874_temp_rp_48292	0	-
chrX	11622837	11623311	P-element_non-reference_ERS629874_temp_rp_48293	0	+
chrX	11714806	11715252	P-element_non-reference_ERS629874_temp_rp_48335	0	+
chrX	11720247	11720437	P-element_non-reference_ERS629874_temp_rp_48337	0	+
chrX	11852587	11852604	P-element_non-reference_ERS629874_temp_rp_48378	0	+
chrX	12003959	12004026	P-element_non-reference_ERS629874_temp_rp_48419	0	+
chrX	12007077	12007196	P-element_non-reference_ERS629874_temp_rp_48420	0	+
chrX	12087072	12087241	P-element_non-reference_ERS629874_temp_rp_48433	0	-
chrX	12203628	12203845	P-element_non-reference_ERS629874_temp_rp_48474	0	-
chrX	12463415	12463610	P-element_non-reference_ERS629874_temp_rp_48530	0	+
chrX	12470466	12470740	P-element_non-reference_ERS629874_temp_rp_48532	0	-
chrX	12629610	12629673	P-element_non-reference_ERS629874_temp_rp_48581	0	-
chrX	12673817	12673844	P-element_non-reference_ERS629874_temp_rp_48594	0	-
chrX	13277259	13277364	P-element_non-reference_ERS629874_temp_rp_48786	0	-
chrX	13284573	13284926	P-element_non-reference_ERS629874_temp_rp_48790	0	+
chrX	13739778	13739784	P-element_non-reference_ERS629874_temp_rp_48885	0	+
chrX	14212275	14212519	P-element_non-reference_ERS629874_temp_rp_48973	0	+
chrX	14217230	14217704	P-element_non-reference_ERS629874_temp_rp_48974	0	-
chrX	14321736	14322210	P-element_non-reference_ERS629874_temp_rp_48992	0	+
chrX	14653893	14653940	P-element_non-reference_ERS629874_temp_rp_49073	0	+
chrX	14826013	14826079	P-element_non-reference_ERS629874_temp_rp_49112	0	+
chrX	14826122	14826422	P-element_non-reference_ERS629874_temp_rp_49113	0	-
chrX	14951642	14951673	P-element_non-reference_ERS629874_temp_rp_49131	0	+
chrX	15023884	15023928	P-element_non-reference_ERS629874_temp_rp_49158	0	-
chrX	15084875	15085244	P-element_non-reference_ERS629874_temp_rp_49178	0	+
chrX	15129015	15129489	P-element_non-reference_ERS629874_temp_rp_49188	0	-
chrX	15443798	15443891	P-element_non-reference_ERS629874_temp_rp_49264	0	+
chrX	15498895	15498962	P-element_non-reference_ERS629874_temp_rp_49272	0	+
chrX	16068325	16068548	P-element_non-reference_ERS629874_temp_rp_49376	0	-
chrX	16217068	16217542	P-element_non-reference_ERS629874_temp_rp_49392	0	-
chrX	16333402	16333876	P-element_non-reference_ERS629874_temp_rp_49411	0	-
chrX	16414987	16415461	P-element_non-reference_ERS629874_temp_rp_49423	0	+
chrX	16514736	16514822	P-element_non-reference_ERS629874_temp_rp_49437	0	-
chrX	16792444	16792918	P-element_non-reference_ERS629874_temp_rp_49487	0	+
chrX	16792764	16793238	P-element_non-reference_ERS629874_temp_rp_49488	0	-
chrX	16793318	16793792	P-element_non-reference_ERS629874_temp_rp_49489	0	+
chrX	16911277	16911393	P-element_non-reference_ERS629874_temp_rp_49504	0	+
chrX	16975502	16975976	P-element_non-reference_ERS629874_temp_rp_49518	0	-
chrX	17346157	17346432	P-element_non-reference_ERS629874_temp_rp_49622	0	-
chrX	17562623	17562631	P-element_non-reference_ERS629874_temp_rp_49662	0	-
chrX	17657956	17658061	P-element_non-reference_ERS629874_temp_rp_49680	0	-
chrX	17738231	17738376	P-element_non-reference_ERS629874_temp_rp_49694	0	-
chrX	17799576	17799612	P-element_non-reference_ERS629874_temp_rp_49709	0	+
chrX	17911279	17911345	P-element_non-reference_ERS629874_temp_rp_49728	0	-
chrX	18063279	18063343	P-element_non-reference_ERS629874_temp_rp_49770	0	+
chrX	18312550	18312638	P-element_non-reference_ERS629874_temp_rp_49822	0	-
chrX	18356320	18356386	P-element_non-reference_ERS629874_temp_rp_49836	0	+
chrX	18404561	18404720	P-element_non-reference_ERS629874_temp_rp_49848	0	-
chrX	18534572	18534585	P-element_non-reference_ERS629874_temp_rp_49881	0	-
chrX	18534580	18534584	P-element_non-reference_ERS629874_temp_rp_49882	0	+
chrX	18775115	18775217	P-element_non-reference_ERS629874_temp_rp_49926	0	-
chrX	18812290	18812300	P-element_non-reference_ERS629874_temp_rp_49936	0	-
chrX	18931023	18931150	P-element_non-reference_ERS629874_temp_rp_49960	0	-
chrX	19153664	19153759	P-element_non-reference_ERS629874_temp_rp_50007	0	-
chrX	19201633	19201997	P-element_non-reference_ERS629874_temp_rp_50022	0	+
chrX	19322107	19322249	P-element_non-reference_ERS629874_temp_rp_50049	0	+
chrX	19360883	19361357	P-element_non-reference_ERS629874_temp_rp_50064	0	+
chrX	19361266	19361740	P-element_non-reference_ERS629874_temp_rp_50065	0	-
chrX	19498195	19498218	P-element_non-reference_ERS629874_temp_rp_50098	0	+
chrX	19690270	19690280	P-element_non-reference_ERS629874_temp_rp_50141	0	+
chrX	19690431	19690441	P-element_non-reference_ERS629874_temp_rp_50142	0	-
chrX	19690684	19690933	P-element_non-reference_ERS629874_temp_rp_50143	0	-
chrX	19875489	19875556	P-element_non-reference_ERS629874_temp_rp_50187	0	-
chrX	19887089	19887106	P-element_non-reference_ERS629874_temp_sr_50193	0	-
chrX	19887105	19887118	P-element_non-reference_ERS629874_temp_sr_50194	0	+
chrX	20173932	20173949	P-element_non-reference_ERS629874_temp_rp_50316	0	+
chrX	20330417	20330675	P-element_non-reference_ERS629874_temp_rp_50372	0	-
chrX	20330563	20330573	P-element_non-reference_ERS629874_temp_rp_50373	0	+
chrX	20925103	20925284	P-element_non-reference_ERS629874_temp_rp_50555	0	+
chrX	21281071	21281286	P-element_non-reference_ERS629874_temp_rp_50706	0	-
chrX	21363107	21363119	P-element_non-reference_ERS629874_temp_sr_50736	0	-
chrX	21399321	21399486	P-element_non-reference_ERS629874_temp_rp_50749	0	-
chrX	22657260	22657299	P-element_non-reference_ERS629874_temp_rp_51959	0	-
chrX	22799460	22799934	P-element_non-reference_ERS629874_temp_rp_52064	0	+
chrX	22856143	22856225	P-element_non-reference_ERS629874_temp_rp_52102	0	-
