# Supplementary material for: Genomic analysis of P elements in natural populations of Drosophila melanogaster
Source: PeerJ. 2017 Sep 15;5:e3824. doi: 10.7717/peerj.3824 (PMC5602686; doi:10.7717/peerj.3824)
Supplement: File S2 — Zip archive of browser extensible data (BED) files of predicted P element locations in genome sequences from 50 isofemale strains and 6 pool-seq samples from three global regions. Each sample has four BED files corresponding to raw (*raw.bed) and filtered (*nonredundant.bed) output from TEMP and RetroSeq, respectively. BED files for seven isofemale strains from Bergman & Haddrill (2015) are included here that do not have GD data in Ignatenko et al. (2015) but are included in the pool-seq samples, allowing comparisons to be made between isofemale strains and pool-seq samples for the same set of strains. [file peerj-05-3824-s002.zip › bed_files/ERS629875_retroseq_nonredundant.bed]

track name="ERS629875_RetroSeq" description="ERS629875_RetroSeq"
chr2L	285702	285704	P-element_non-reference_ERS629875_retroseq_rp_15	0	.
chr2L	480679	480681	P-element_non-reference_ERS629875_retroseq_rp_20	0	.
chr2L	2808093	2808095	P-element_non-reference_ERS629875_retroseq_rp_86	0	.
chr2L	3478286	3478288	P-element_non-reference_ERS629875_retroseq_rp_108	0	.
chr2L	3632223	3632225	P-element_non-reference_ERS629875_retroseq_rp_110	0	.
chr2L	5027514	5027516	P-element_non-reference_ERS629875_retroseq_rp_148	0	.
chr2L	5108276	5108278	P-element_non-reference_ERS629875_retroseq_rp_150	0	.
chr2L	6411530	6411532	P-element_non-reference_ERS629875_retroseq_rp_199	0	.
chr2L	7010136	7010138	P-element_non-reference_ERS629875_retroseq_rp_216	0	.
chr2L	7042984	7042986	P-element_non-reference_ERS629875_retroseq_rp_217	0	.
chr2L	7576608	7576610	P-element_non-reference_ERS629875_retroseq_rp_229	0	.
chr2L	7799781	7799783	P-element_non-reference_ERS629875_retroseq_rp_236	0	.
chr2L	7809280	7809282	P-element_non-reference_ERS629875_retroseq_rp_237	0	.
chr2L	8463780	8463782	P-element_non-reference_ERS629875_retroseq_rp_253	0	.
chr2L	9616813	9616815	P-element_non-reference_ERS629875_retroseq_rp_304	0	.
chr2L	9782297	9782299	P-element_non-reference_ERS629875_retroseq_rp_312	0	.
chr2L	12484333	12484335	P-element_non-reference_ERS629875_retroseq_rp_409	0	.
chr2L	15200624	15200626	P-element_non-reference_ERS629875_retroseq_rp_516	0	.
chr2L	15333679	15333681	P-element_non-reference_ERS629875_retroseq_rp_519	0	.
chr2L	16251815	16251817	P-element_non-reference_ERS629875_retroseq_rp_548	0	.
chr2L	18823539	18823541	P-element_non-reference_ERS629875_retroseq_rp_647	0	.
chr2L	19363916	19363918	P-element_non-reference_ERS629875_retroseq_rp_660	0	.
chr2L	20104747	20104749	P-element_non-reference_ERS629875_retroseq_rp_701	0	.
chr2L	20116380	20116382	P-element_non-reference_ERS629875_retroseq_rp_707	0	.
chr2L	20116409	20116411	P-element_non-reference_ERS629875_retroseq_rp_708	0	.
chr2L	20118111	20118113	P-element_non-reference_ERS629875_retroseq_rp_709	0	.
chr2L	20118151	20118153	P-element_non-reference_ERS629875_retroseq_rp_710	0	.
chr2L	20120453	20120455	P-element_non-reference_ERS629875_retroseq_rp_711	0	.
chr2L	20382424	20382426	P-element_non-reference_ERS629875_retroseq_rp_734	0	.
chr2L	20822678	20822680	P-element_non-reference_ERS629875_retroseq_rp_756	0	.
chr2L	21304332	21304334	P-element_non-reference_ERS629875_retroseq_rp_787	0	.
chr2L	21310801	21310803	P-element_non-reference_ERS629875_retroseq_rp_788	0	.
chr2L	21756760	21756762	P-element_non-reference_ERS629875_retroseq_rp_811	0	.
chr2R	6120488	6120490	P-element_non-reference_ERS629875_retroseq_rp_1197	0	.
chr2R	6120742	6120744	P-element_non-reference_ERS629875_retroseq_rp_1198	0	.
chr2R	6501896	6501898	P-element_non-reference_ERS629875_retroseq_rp_1214	0	.
chr2R	7245956	7245958	P-element_non-reference_ERS629875_retroseq_rp_1250	0	.
chr2R	7623008	7623010	P-element_non-reference_ERS629875_retroseq_rp_1262	0	.
chr2R	9139016	9139018	P-element_non-reference_ERS629875_retroseq_rp_1323	0	.
chr2R	9414320	9414322	P-element_non-reference_ERS629875_retroseq_rp_1341	0	.
chr2R	10534597	10534599	P-element_non-reference_ERS629875_retroseq_rp_1382	0	.
chr2R	10541737	10541739	P-element_non-reference_ERS629875_retroseq_rp_1383	0	.
chr2R	11397730	11397732	P-element_non-reference_ERS629875_retroseq_rp_1436	0	.
chr2R	12936625	12936627	P-element_non-reference_ERS629875_retroseq_rp_1485	0	.
chr2R	13191422	13191424	P-element_non-reference_ERS629875_retroseq_rp_1493	0	.
chr2R	14174878	14174880	P-element_non-reference_ERS629875_retroseq_rp_1538	0	.
chr2R	15218384	15218386	P-element_non-reference_ERS629875_retroseq_rp_1592	0	.
chr2R	15610535	15610537	P-element_non-reference_ERS629875_retroseq_rp_1609	0	.
chr2R	15848474	15848476	P-element_non-reference_ERS629875_retroseq_rp_1618	0	.
chr2R	16129999	16130001	P-element_non-reference_ERS629875_retroseq_rp_1626	0	.
chr2R	16386723	16386725	P-element_non-reference_ERS629875_retroseq_rp_1634	0	.
chr2R	17097595	17097597	P-element_non-reference_ERS629875_retroseq_rp_1660	0	.
chr2R	18406824	18406826	P-element_non-reference_ERS629875_retroseq_rp_1704	0	.
chr2R	18440934	18440936	P-element_non-reference_ERS629875_retroseq_rp_1706	0	.
chr2R	18504295	18504297	P-element_non-reference_ERS629875_retroseq_rp_1708	0	.
chr2R	18639376	18639378	P-element_non-reference_ERS629875_retroseq_rp_1716	0	.
chr2R	18690799	18690801	P-element_non-reference_ERS629875_retroseq_rp_1719	0	.
chr2R	22514300	22514302	P-element_non-reference_ERS629875_retroseq_rp_1815	0	.
chr2R	23580699	23580701	P-element_non-reference_ERS629875_retroseq_rp_1865	0	.
chr2R	24744384	24744386	P-element_non-reference_ERS629875_retroseq_rp_1903	0	.
chr3L	707667	707669	P-element_non-reference_ERS629875_retroseq_rp_1938	0	.
chr3L	1586536	1586538	P-element_non-reference_ERS629875_retroseq_rp_1960	0	.
chr3L	4380524	4380526	P-element_non-reference_ERS629875_retroseq_rp_2054	0	.
chr3L	5355333	5355335	P-element_non-reference_ERS629875_retroseq_rp_2081	0	.
chr3L	6218381	6218383	P-element_non-reference_ERS629875_retroseq_rp_2106	0	.
chr3L	7313875	7313877	P-element_non-reference_ERS629875_retroseq_rp_2152	0	.
chr3L	10663282	10663284	P-element_non-reference_ERS629875_retroseq_rp_2265	0	.
chr3L	11215722	11215724	P-element_non-reference_ERS629875_retroseq_rp_2282	0	.
chr3L	11553226	11553228	P-element_non-reference_ERS629875_retroseq_rp_2293	0	.
chr3L	11587753	11587755	P-element_non-reference_ERS629875_retroseq_rp_2296	0	.
chr3L	11820018	11820020	P-element_non-reference_ERS629875_retroseq_rp_2305	0	.
chr3L	12271256	12271258	P-element_non-reference_ERS629875_retroseq_rp_2325	0	.
chr3L	13022065	13022067	P-element_non-reference_ERS629875_retroseq_rp_2351	0	.
chr3L	13032353	13032355	P-element_non-reference_ERS629875_retroseq_rp_2353	0	.
chr3L	14755718	14755720	P-element_non-reference_ERS629875_retroseq_rp_2407	0	.
chr3L	15146949	15146951	P-element_non-reference_ERS629875_retroseq_rp_2420	0	.
chr3L	16050709	16050711	P-element_non-reference_ERS629875_retroseq_rp_2444	0	.
chr3L	16368397	16368399	P-element_non-reference_ERS629875_retroseq_rp_2449	0	.
chr3L	16483624	16483626	P-element_non-reference_ERS629875_retroseq_rp_2458	0	.
chr3L	17547615	17547617	P-element_non-reference_ERS629875_retroseq_rp_2513	0	.
chr3L	17563983	17563985	P-element_non-reference_ERS629875_retroseq_rp_2516	0	.
chr3L	19081377	19081379	P-element_non-reference_ERS629875_retroseq_rp_2580	0	.
chr3L	19087747	19087749	P-element_non-reference_ERS629875_retroseq_rp_2583	0	.
chr3L	19087765	19087767	P-element_non-reference_ERS629875_retroseq_rp_2584	0	.
chr3L	19896579	19896581	P-element_non-reference_ERS629875_retroseq_rp_2613	0	.
chr3L	20401902	20401904	P-element_non-reference_ERS629875_retroseq_rp_2652	0	.
chr3L	21045374	21045376	P-element_non-reference_ERS629875_retroseq_rp_2667	0	.
chr3L	21808841	21808843	P-element_non-reference_ERS629875_retroseq_rp_2688	0	.
chr3R	5607190	5607192	P-element_non-reference_ERS629875_retroseq_rp_3120	0	.
chr3R	5802297	5802299	P-element_non-reference_ERS629875_retroseq_rp_3137	0	.
chr3R	7490247	7490249	P-element_non-reference_ERS629875_retroseq_rp_3196	0	.
chr3R	7491596	7491598	P-element_non-reference_ERS629875_retroseq_rp_3198	0	.
chr3R	7536248	7536250	P-element_non-reference_ERS629875_retroseq_rp_3202	0	.
chr3R	8250440	8250442	P-element_non-reference_ERS629875_retroseq_rp_3236	0	.
chr3R	8664276	8664278	P-element_non-reference_ERS629875_retroseq_rp_3258	0	.
chr3R	10264378	10264380	P-element_non-reference_ERS629875_retroseq_rp_3308	0	.
chr3R	11568915	11568917	P-element_non-reference_ERS629875_retroseq_rp_3362	0	.
chr3R	11764412	11764414	P-element_non-reference_ERS629875_retroseq_rp_3364	0	.
chr3R	13450594	13450596	P-element_non-reference_ERS629875_retroseq_rp_3440	0	.
chr3R	15420629	15420631	P-element_non-reference_ERS629875_retroseq_rp_3512	0	.
chr3R	16640229	16640231	P-element_non-reference_ERS629875_retroseq_rp_3561	0	.
chr3R	17944033	17944035	P-element_non-reference_ERS629875_retroseq_rp_3593	0	.
chr3R	18226105	18226107	P-element_non-reference_ERS629875_retroseq_rp_3605	0	.
chr3R	18399416	18399418	P-element_non-reference_ERS629875_retroseq_rp_3610	0	.
chr3R	19180651	19180653	P-element_non-reference_ERS629875_retroseq_rp_3642	0	.
chr3R	19836772	19836774	P-element_non-reference_ERS629875_retroseq_rp_3665	0	.
chr3R	21204767	21204769	P-element_non-reference_ERS629875_retroseq_rp_3723	0	.
chr3R	21296513	21296515	P-element_non-reference_ERS629875_retroseq_rp_3726	0	.
chr3R	24031462	24031464	P-element_non-reference_ERS629875_retroseq_rp_3801	0	.
chr3R	24572612	24572614	P-element_non-reference_ERS629875_retroseq_rp_3814	0	.
chr3R	26036859	26036861	P-element_non-reference_ERS629875_retroseq_rp_3855	0	.
chr3R	26799044	26799046	P-element_non-reference_ERS629875_retroseq_rp_3880	0	.
chr3R	28326387	28326389	P-element_non-reference_ERS629875_retroseq_rp_3937	0	.
chr3R	30038368	30038370	P-element_non-reference_ERS629875_retroseq_rp_3992	0	.
chr3R	31669172	31669174	P-element_non-reference_ERS629875_retroseq_rp_4041	0	.
chrX	493355	493357	P-element_non-reference_ERS629875_retroseq_rp_4106	0	.
chrX	2194570	2194572	P-element_non-reference_ERS629875_retroseq_rp_4165	0	.
chrX	2296105	2296107	P-element_non-reference_ERS629875_retroseq_rp_4166	0	.
chrX	2297376	2297378	P-element_non-reference_ERS629875_retroseq_rp_4168	0	.
chrX	2585386	2585388	P-element_non-reference_ERS629875_retroseq_rp_4184	0	.
chrX	3744758	3744760	P-element_non-reference_ERS629875_retroseq_rp_4217	0	.
chrX	4108996	4108998	P-element_non-reference_ERS629875_retroseq_rp_4227	0	.
chrX	5679865	5679867	P-element_non-reference_ERS629875_retroseq_rp_4270	0	.
chrX	6077468	6077470	P-element_non-reference_ERS629875_retroseq_rp_4290	0	.
chrX	6279903	6279905	P-element_non-reference_ERS629875_retroseq_rp_4296	0	.
chrX	6353255	6353257	P-element_non-reference_ERS629875_retroseq_rp_4301	0	.
chrX	6706950	6706952	P-element_non-reference_ERS629875_retroseq_rp_4325	0	.
chrX	6908230	6908232	P-element_non-reference_ERS629875_retroseq_rp_4329	0	.
chrX	8057955	8057957	P-element_non-reference_ERS629875_retroseq_rp_4372	0	.
chrX	10546884	10546886	P-element_non-reference_ERS629875_retroseq_rp_4449	0	.
chrX	10547612	10547614	P-element_non-reference_ERS629875_retroseq_rp_4450	0	.
chrX	10585413	10585415	P-element_non-reference_ERS629875_retroseq_rp_4457	0	.
chrX	10784569	10784571	P-element_non-reference_ERS629875_retroseq_rp_4469	0	.
chrX	11715176	11715178	P-element_non-reference_ERS629875_retroseq_rp_4503	0	.
chrX	12004031	12004033	P-element_non-reference_ERS629875_retroseq_rp_4508	0	.
chrX	13277391	13277393	P-element_non-reference_ERS629875_retroseq_rp_4556	0	.
chrX	13277647	13277649	P-element_non-reference_ERS629875_retroseq_rp_4559	0	.
chrX	14826014	14826016	P-element_non-reference_ERS629875_retroseq_rp_4610	0	.
chrX	14951750	14951752	P-element_non-reference_ERS629875_retroseq_rp_4613	0	.
chrX	14953438	14953440	P-element_non-reference_ERS629875_retroseq_rp_4614	0	.
chrX	15089592	15089594	P-element_non-reference_ERS629875_retroseq_rp_4625	0	.
chrX	16373092	16373094	P-element_non-reference_ERS629875_retroseq_rp_4655	0	.
chrX	16514766	16514768	P-element_non-reference_ERS629875_retroseq_rp_4656	0	.
chrX	18312669	18312671	P-element_non-reference_ERS629875_retroseq_rp_4712	0	.
chrX	18404807	18404809	P-element_non-reference_ERS629875_retroseq_rp_4719	0	.
chrX	18507117	18507119	P-element_non-reference_ERS629875_retroseq_rp_4725	0	.
chrX	18534639	18534641	P-element_non-reference_ERS629875_retroseq_rp_4726	0	.
chrX	19124689	19124691	P-element_non-reference_ERS629875_retroseq_rp_4750	0	.
chrX	19201814	19201816	P-element_non-reference_ERS629875_retroseq_rp_4753	0	.
chrX	19322214	19322216	P-element_non-reference_ERS629875_retroseq_rp_4759	0	.
chrX	19361218	19361220	P-element_non-reference_ERS629875_retroseq_rp_4762	0	.
chrX	19498266	19498268	P-element_non-reference_ERS629875_retroseq_rp_4767	0	.
chrX	19690426	19690428	P-element_non-reference_ERS629875_retroseq_rp_4778	0	.
chrX	19848210	19848212	P-element_non-reference_ERS629875_retroseq_rp_4790	0	.
chrX	19887157	19887159	P-element_non-reference_ERS629875_retroseq_rp_4793	0	.
chrX	20330568	20330570	P-element_non-reference_ERS629875_retroseq_rp_4811	0	.
chrX	21281339	21281341	P-element_non-reference_ERS629875_retroseq_rp_4863	0	.
chrX	21363217	21363219	P-element_non-reference_ERS629875_retroseq_rp_4867	0	.
chrX	22487682	22487684	P-element_non-reference_ERS629875_retroseq_rp_4939	0	.
