# Supplementary material for: Genomic analysis of P elements in natural populations of Drosophila melanogaster
Source: PeerJ. 2017 Sep 15;5:e3824. doi: 10.7717/peerj.3824 (PMC5602686; doi:10.7717/peerj.3824)
Supplement: File S2 — Zip archive of browser extensible data (BED) files of predicted P element locations in genome sequences from 50 isofemale strains and 6 pool-seq samples from three global regions. Each sample has four BED files corresponding to raw (*raw.bed) and filtered (*nonredundant.bed) output from TEMP and RetroSeq, respectively. BED files for seven isofemale strains from Bergman & Haddrill (2015) are included here that do not have GD data in Ignatenko et al. (2015) but are included in the pool-seq samples, allowing comparisons to be made between isofemale strains and pool-seq samples for the same set of strains. [file peerj-05-3824-s002.zip › bed_files/ERS629875_retroseq_raw.bed]

track name="ERS629875_RetroSeq" description="ERS629875_RetroSeq"
chr2L	131931	131933	P-element_non-reference_ERS629875_retroseq_rp_10	0	.
chr2L	285702	285704	P-element_non-reference_ERS629875_retroseq_rp_15	0	.
chr2L	480679	480681	P-element_non-reference_ERS629875_retroseq_rp_20	0	.
chr2L	2493915	2493917	P-element_non-reference_ERS629875_retroseq_rp_74	0	.
chr2L	2808093	2808095	P-element_non-reference_ERS629875_retroseq_rp_86	0	.
chr2L	3478286	3478288	P-element_non-reference_ERS629875_retroseq_rp_108	0	.
chr2L	3632223	3632225	P-element_non-reference_ERS629875_retroseq_rp_110	0	.
chr2L	4440805	4440807	P-element_non-reference_ERS629875_retroseq_rp_139	0	.
chr2L	5027514	5027516	P-element_non-reference_ERS629875_retroseq_rp_148	0	.
chr2L	5080366	5080368	P-element_non-reference_ERS629875_retroseq_rp_149	0	.
chr2L	5108276	5108278	P-element_non-reference_ERS629875_retroseq_rp_150	0	.
chr2L	6411530	6411532	P-element_non-reference_ERS629875_retroseq_rp_199	0	.
chr2L	6479237	6479239	P-element_non-reference_ERS629875_retroseq_rp_200	0	.
chr2L	7010136	7010138	P-element_non-reference_ERS629875_retroseq_rp_216	0	.
chr2L	7042984	7042986	P-element_non-reference_ERS629875_retroseq_rp_217	0	.
chr2L	7576608	7576610	P-element_non-reference_ERS629875_retroseq_rp_229	0	.
chr2L	7799781	7799783	P-element_non-reference_ERS629875_retroseq_rp_236	0	.
chr2L	7809280	7809282	P-element_non-reference_ERS629875_retroseq_rp_237	0	.
chr2L	7953508	7953510	P-element_non-reference_ERS629875_retroseq_rp_243	0	.
chr2L	8463780	8463782	P-element_non-reference_ERS629875_retroseq_rp_253	0	.
chr2L	9237510	9237512	P-element_non-reference_ERS629875_retroseq_rp_282	0	.
chr2L	9616813	9616815	P-element_non-reference_ERS629875_retroseq_rp_304	0	.
chr2L	9782297	9782299	P-element_non-reference_ERS629875_retroseq_rp_312	0	.
chr2L	12484333	12484335	P-element_non-reference_ERS629875_retroseq_rp_409	0	.
chr2L	13165503	13165505	P-element_non-reference_ERS629875_retroseq_rp_431	0	.
chr2L	13717486	13717488	P-element_non-reference_ERS629875_retroseq_rp_461	0	.
chr2L	14490682	14490684	P-element_non-reference_ERS629875_retroseq_rp_487	0	.
chr2L	14491004	14491006	P-element_non-reference_ERS629875_retroseq_rp_488	0	.
chr2L	15200624	15200626	P-element_non-reference_ERS629875_retroseq_rp_516	0	.
chr2L	15332662	15332664	P-element_non-reference_ERS629875_retroseq_rp_518	0	.
chr2L	15333679	15333681	P-element_non-reference_ERS629875_retroseq_rp_519	0	.
chr2L	15762837	15762839	P-element_non-reference_ERS629875_retroseq_rp_525	0	.
chr2L	16251815	16251817	P-element_non-reference_ERS629875_retroseq_rp_548	0	.
chr2L	18823539	18823541	P-element_non-reference_ERS629875_retroseq_rp_647	0	.
chr2L	19363916	19363918	P-element_non-reference_ERS629875_retroseq_rp_660	0	.
chr2L	20104747	20104749	P-element_non-reference_ERS629875_retroseq_rp_701	0	.
chr2L	20116380	20116382	P-element_non-reference_ERS629875_retroseq_rp_707	0	.
chr2L	20116409	20116411	P-element_non-reference_ERS629875_retroseq_rp_708	0	.
chr2L	20118111	20118113	P-element_non-reference_ERS629875_retroseq_rp_709	0	.
chr2L	20118151	20118153	P-element_non-reference_ERS629875_retroseq_rp_710	0	.
chr2L	20120453	20120455	P-element_non-reference_ERS629875_retroseq_rp_711	0	.
chr2L	20148604	20148606	P-element_non-reference_ERS629875_retroseq_rp_716	0	.
chr2L	20223229	20223231	P-element_non-reference_ERS629875_retroseq_rp_727	0	.
chr2L	20382424	20382426	P-element_non-reference_ERS629875_retroseq_rp_734	0	.
chr2L	20797632	20797634	P-element_non-reference_ERS629875_retroseq_rp_753	0	.
chr2L	20822678	20822680	P-element_non-reference_ERS629875_retroseq_rp_756	0	.
chr2L	21304332	21304334	P-element_non-reference_ERS629875_retroseq_rp_787	0	.
chr2L	21310801	21310803	P-element_non-reference_ERS629875_retroseq_rp_788	0	.
chr2L	21756760	21756762	P-element_non-reference_ERS629875_retroseq_rp_811	0	.
chr2R	6120488	6120490	P-element_non-reference_ERS629875_retroseq_rp_1197	0	.
chr2R	6120742	6120744	P-element_non-reference_ERS629875_retroseq_rp_1198	0	.
chr2R	6501896	6501898	P-element_non-reference_ERS629875_retroseq_rp_1214	0	.
chr2R	6622396	6622398	P-element_non-reference_ERS629875_retroseq_rp_1218	0	.
chr2R	6629827	6629829	P-element_non-reference_ERS629875_retroseq_rp_1220	0	.
chr2R	7045528	7045530	P-element_non-reference_ERS629875_retroseq_rp_1243	0	.
chr2R	7245956	7245958	P-element_non-reference_ERS629875_retroseq_rp_1250	0	.
chr2R	7623008	7623010	P-element_non-reference_ERS629875_retroseq_rp_1262	0	.
chr2R	8648375	8648377	P-element_non-reference_ERS629875_retroseq_rp_1304	0	.
chr2R	8671796	8671798	P-element_non-reference_ERS629875_retroseq_rp_1307	0	.
chr2R	9139016	9139018	P-element_non-reference_ERS629875_retroseq_rp_1323	0	.
chr2R	9186297	9186299	P-element_non-reference_ERS629875_retroseq_rp_1326	0	.
chr2R	9414320	9414322	P-element_non-reference_ERS629875_retroseq_rp_1341	0	.
chr2R	9875367	9875369	P-element_non-reference_ERS629875_retroseq_rp_1360	0	.
chr2R	10477599	10477601	P-element_non-reference_ERS629875_retroseq_rp_1381	0	.
chr2R	10534597	10534599	P-element_non-reference_ERS629875_retroseq_rp_1382	0	.
chr2R	10541737	10541739	P-element_non-reference_ERS629875_retroseq_rp_1383	0	.
chr2R	10542575	10542577	P-element_non-reference_ERS629875_retroseq_rp_1384	0	.
chr2R	11397730	11397732	P-element_non-reference_ERS629875_retroseq_rp_1436	0	.
chr2R	12185409	12185411	P-element_non-reference_ERS629875_retroseq_rp_1460	0	.
chr2R	12936625	12936627	P-element_non-reference_ERS629875_retroseq_rp_1485	0	.
chr2R	13191422	13191424	P-element_non-reference_ERS629875_retroseq_rp_1493	0	.
chr2R	13337634	13337636	P-element_non-reference_ERS629875_retroseq_rp_1499	0	.
chr2R	13623284	13623286	P-element_non-reference_ERS629875_retroseq_rp_1515	0	.
chr2R	14000654	14000656	P-element_non-reference_ERS629875_retroseq_rp_1531	0	.
chr2R	14174878	14174880	P-element_non-reference_ERS629875_retroseq_rp_1538	0	.
chr2R	14481775	14481777	P-element_non-reference_ERS629875_retroseq_rp_1551	0	.
chr2R	14618838	14618840	P-element_non-reference_ERS629875_retroseq_rp_1555	0	.
chr2R	15218384	15218386	P-element_non-reference_ERS629875_retroseq_rp_1592	0	.
chr2R	15610535	15610537	P-element_non-reference_ERS629875_retroseq_rp_1609	0	.
chr2R	15848474	15848476	P-element_non-reference_ERS629875_retroseq_rp_1618	0	.
chr2R	16129999	16130001	P-element_non-reference_ERS629875_retroseq_rp_1626	0	.
chr2R	16386723	16386725	P-element_non-reference_ERS629875_retroseq_rp_1634	0	.
chr2R	16829033	16829035	P-element_non-reference_ERS629875_retroseq_rp_1651	0	.
chr2R	17097595	17097597	P-element_non-reference_ERS629875_retroseq_rp_1660	0	.
chr2R	17420713	17420715	P-element_non-reference_ERS629875_retroseq_rp_1677	0	.
chr2R	18356890	18356892	P-element_non-reference_ERS629875_retroseq_rp_1697	0	.
chr2R	18398472	18398474	P-element_non-reference_ERS629875_retroseq_rp_1701	0	.
chr2R	18406824	18406826	P-element_non-reference_ERS629875_retroseq_rp_1704	0	.
chr2R	18440934	18440936	P-element_non-reference_ERS629875_retroseq_rp_1706	0	.
chr2R	18504295	18504297	P-element_non-reference_ERS629875_retroseq_rp_1708	0	.
chr2R	18639376	18639378	P-element_non-reference_ERS629875_retroseq_rp_1716	0	.
chr2R	18690799	18690801	P-element_non-reference_ERS629875_retroseq_rp_1719	0	.
chr2R	21379694	21379696	P-element_non-reference_ERS629875_retroseq_rp_1787	0	.
chr2R	22514300	22514302	P-element_non-reference_ERS629875_retroseq_rp_1815	0	.
chr2R	23580699	23580701	P-element_non-reference_ERS629875_retroseq_rp_1865	0	.
chr2R	24294019	24294021	P-element_non-reference_ERS629875_retroseq_rp_1891	0	.
chr2R	24744384	24744386	P-element_non-reference_ERS629875_retroseq_rp_1903	0	.
chr2R	25129442	25129444	P-element_non-reference_ERS629875_retroseq_rp_1912	0	.
chr3L	707667	707669	P-element_non-reference_ERS629875_retroseq_rp_1938	0	.
chr3L	1586536	1586538	P-element_non-reference_ERS629875_retroseq_rp_1960	0	.
chr3L	1967564	1967566	P-element_non-reference_ERS629875_retroseq_rp_1967	0	.
chr3L	3249361	3249363	P-element_non-reference_ERS629875_retroseq_rp_2021	0	.
chr3L	3250504	3250506	P-element_non-reference_ERS629875_retroseq_rp_2022	0	.
chr3L	4226656	4226658	P-element_non-reference_ERS629875_retroseq_rp_2048	0	.
chr3L	4380524	4380526	P-element_non-reference_ERS629875_retroseq_rp_2054	0	.
chr3L	5355333	5355335	P-element_non-reference_ERS629875_retroseq_rp_2081	0	.
chr3L	6218381	6218383	P-element_non-reference_ERS629875_retroseq_rp_2106	0	.
chr3L	6218615	6218617	P-element_non-reference_ERS629875_retroseq_rp_2108	0	.
chr3L	6964883	6964885	P-element_non-reference_ERS629875_retroseq_rp_2133	0	.
chr3L	7313875	7313877	P-element_non-reference_ERS629875_retroseq_rp_2152	0	.
chr3L	10663282	10663284	P-element_non-reference_ERS629875_retroseq_rp_2265	0	.
chr3L	11092369	11092371	P-element_non-reference_ERS629875_retroseq_rp_2276	0	.
chr3L	11215722	11215724	P-element_non-reference_ERS629875_retroseq_rp_2282	0	.
chr3L	11553226	11553228	P-element_non-reference_ERS629875_retroseq_rp_2293	0	.
chr3L	11587753	11587755	P-element_non-reference_ERS629875_retroseq_rp_2296	0	.
chr3L	11820018	11820020	P-element_non-reference_ERS629875_retroseq_rp_2305	0	.
chr3L	12271256	12271258	P-element_non-reference_ERS629875_retroseq_rp_2325	0	.
chr3L	12408825	12408827	P-element_non-reference_ERS629875_retroseq_rp_2332	0	.
chr3L	13022065	13022067	P-element_non-reference_ERS629875_retroseq_rp_2351	0	.
chr3L	13032353	13032355	P-element_non-reference_ERS629875_retroseq_rp_2353	0	.
chr3L	14059439	14059441	P-element_non-reference_ERS629875_retroseq_rp_2389	0	.
chr3L	14755718	14755720	P-element_non-reference_ERS629875_retroseq_rp_2407	0	.
chr3L	15146949	15146951	P-element_non-reference_ERS629875_retroseq_rp_2420	0	.
chr3L	16046896	16046898	P-element_non-reference_ERS629875_retroseq_rp_2443	0	.
chr3L	16050709	16050711	P-element_non-reference_ERS629875_retroseq_rp_2444	0	.
chr3L	16368397	16368399	P-element_non-reference_ERS629875_retroseq_rp_2449	0	.
chr3L	16393636	16393638	P-element_non-reference_ERS629875_retroseq_rp_2450	0	.
chr3L	16483624	16483626	P-element_non-reference_ERS629875_retroseq_rp_2458	0	.
chr3L	17547615	17547617	P-element_non-reference_ERS629875_retroseq_rp_2513	0	.
chr3L	17563983	17563985	P-element_non-reference_ERS629875_retroseq_rp_2516	0	.
chr3L	18840819	18840821	P-element_non-reference_ERS629875_retroseq_rp_2571	0	.
chr3L	19081377	19081379	P-element_non-reference_ERS629875_retroseq_rp_2580	0	.
chr3L	19087218	19087220	P-element_non-reference_ERS629875_retroseq_rp_2581	0	.
chr3L	19087492	19087494	P-element_non-reference_ERS629875_retroseq_rp_2582	0	.
chr3L	19087747	19087749	P-element_non-reference_ERS629875_retroseq_rp_2583	0	.
chr3L	19087765	19087767	P-element_non-reference_ERS629875_retroseq_rp_2584	0	.
chr3L	19896579	19896581	P-element_non-reference_ERS629875_retroseq_rp_2613	0	.
chr3L	20401902	20401904	P-element_non-reference_ERS629875_retroseq_rp_2652	0	.
chr3L	21045374	21045376	P-element_non-reference_ERS629875_retroseq_rp_2667	0	.
chr3L	21381338	21381340	P-element_non-reference_ERS629875_retroseq_rp_2682	0	.
chr3L	21808841	21808843	P-element_non-reference_ERS629875_retroseq_rp_2688	0	.
chr3L	22407800	22407802	P-element_non-reference_ERS629875_retroseq_rp_2722	0	.
chr3L	22461110	22461112	P-element_non-reference_ERS629875_retroseq_rp_2723	0	.
chr3R	4739744	4739746	P-element_non-reference_ERS629875_retroseq_rp_3084	0	.
chr3R	4806267	4806269	P-element_non-reference_ERS629875_retroseq_rp_3088	0	.
chr3R	5508787	5508789	P-element_non-reference_ERS629875_retroseq_rp_3117	0	.
chr3R	5607190	5607192	P-element_non-reference_ERS629875_retroseq_rp_3120	0	.
chr3R	5802297	5802299	P-element_non-reference_ERS629875_retroseq_rp_3137	0	.
chr3R	7490247	7490249	P-element_non-reference_ERS629875_retroseq_rp_3196	0	.
chr3R	7491596	7491598	P-element_non-reference_ERS629875_retroseq_rp_3198	0	.
chr3R	7536248	7536250	P-element_non-reference_ERS629875_retroseq_rp_3202	0	.
chr3R	7753442	7753444	P-element_non-reference_ERS629875_retroseq_rp_3211	0	.
chr3R	7967971	7967973	P-element_non-reference_ERS629875_retroseq_rp_3224	0	.
chr3R	8027189	8027191	P-element_non-reference_ERS629875_retroseq_rp_3227	0	.
chr3R	8250440	8250442	P-element_non-reference_ERS629875_retroseq_rp_3236	0	.
chr3R	8664276	8664278	P-element_non-reference_ERS629875_retroseq_rp_3258	0	.
chr3R	9157863	9157865	P-element_non-reference_ERS629875_retroseq_rp_3273	0	.
chr3R	10264378	10264380	P-element_non-reference_ERS629875_retroseq_rp_3308	0	.
chr3R	11568915	11568917	P-element_non-reference_ERS629875_retroseq_rp_3362	0	.
chr3R	11764412	11764414	P-element_non-reference_ERS629875_retroseq_rp_3364	0	.
chr3R	12720101	12720103	P-element_non-reference_ERS629875_retroseq_rp_3398	0	.
chr3R	13450594	13450596	P-element_non-reference_ERS629875_retroseq_rp_3440	0	.
chr3R	13685176	13685178	P-element_non-reference_ERS629875_retroseq_rp_3453	0	.
chr3R	15420629	15420631	P-element_non-reference_ERS629875_retroseq_rp_3512	0	.
chr3R	15476135	15476137	P-element_non-reference_ERS629875_retroseq_rp_3514	0	.
chr3R	16280905	16280907	P-element_non-reference_ERS629875_retroseq_rp_3550	0	.
chr3R	16640229	16640231	P-element_non-reference_ERS629875_retroseq_rp_3561	0	.
chr3R	17944033	17944035	P-element_non-reference_ERS629875_retroseq_rp_3593	0	.
chr3R	18226105	18226107	P-element_non-reference_ERS629875_retroseq_rp_3605	0	.
chr3R	18399416	18399418	P-element_non-reference_ERS629875_retroseq_rp_3610	0	.
chr3R	18447278	18447280	P-element_non-reference_ERS629875_retroseq_rp_3612	0	.
chr3R	18743572	18743574	P-element_non-reference_ERS629875_retroseq_rp_3619	0	.
chr3R	19180651	19180653	P-element_non-reference_ERS629875_retroseq_rp_3642	0	.
chr3R	19836772	19836774	P-element_non-reference_ERS629875_retroseq_rp_3665	0	.
chr3R	21204767	21204769	P-element_non-reference_ERS629875_retroseq_rp_3723	0	.
chr3R	21296513	21296515	P-element_non-reference_ERS629875_retroseq_rp_3726	0	.
chr3R	23118286	23118288	P-element_non-reference_ERS629875_retroseq_rp_3776	0	.
chr3R	23345526	23345528	P-element_non-reference_ERS629875_retroseq_rp_3782	0	.
chr3R	24031462	24031464	P-element_non-reference_ERS629875_retroseq_rp_3801	0	.
chr3R	24543801	24543803	P-element_non-reference_ERS629875_retroseq_rp_3811	0	.
chr3R	24572612	24572614	P-element_non-reference_ERS629875_retroseq_rp_3814	0	.
chr3R	25232393	25232395	P-element_non-reference_ERS629875_retroseq_rp_3827	0	.
chr3R	26036859	26036861	P-element_non-reference_ERS629875_retroseq_rp_3855	0	.
chr3R	26799044	26799046	P-element_non-reference_ERS629875_retroseq_rp_3880	0	.
chr3R	26966381	26966383	P-element_non-reference_ERS629875_retroseq_rp_3886	0	.
chr3R	27194281	27194283	P-element_non-reference_ERS629875_retroseq_rp_3891	0	.
chr3R	27281956	27281958	P-element_non-reference_ERS629875_retroseq_rp_3893	0	.
chr3R	27574462	27574464	P-element_non-reference_ERS629875_retroseq_rp_3908	0	.
chr3R	28326387	28326389	P-element_non-reference_ERS629875_retroseq_rp_3937	0	.
chr3R	30038368	30038370	P-element_non-reference_ERS629875_retroseq_rp_3992	0	.
chr3R	30883620	30883622	P-element_non-reference_ERS629875_retroseq_rp_4014	0	.
chr3R	31669172	31669174	P-element_non-reference_ERS629875_retroseq_rp_4041	0	.
chrX	493355	493357	P-element_non-reference_ERS629875_retroseq_rp_4106	0	.
chrX	769989	769991	P-element_non-reference_ERS629875_retroseq_rp_4119	0	.
chrX	836180	836182	P-element_non-reference_ERS629875_retroseq_rp_4122	0	.
chrX	1209852	1209854	P-element_non-reference_ERS629875_retroseq_rp_4136	0	.
chrX	1322277	1322279	P-element_non-reference_ERS629875_retroseq_rp_4145	0	.
chrX	1823689	1823691	P-element_non-reference_ERS629875_retroseq_rp_4160	0	.
chrX	2194570	2194572	P-element_non-reference_ERS629875_retroseq_rp_4165	0	.
chrX	2296105	2296107	P-element_non-reference_ERS629875_retroseq_rp_4166	0	.
chrX	2297376	2297378	P-element_non-reference_ERS629875_retroseq_rp_4168	0	.
chrX	2518165	2518167	P-element_non-reference_ERS629875_retroseq_rp_4177	0	.
chrX	2585386	2585388	P-element_non-reference_ERS629875_retroseq_rp_4184	0	.
chrX	3744758	3744760	P-element_non-reference_ERS629875_retroseq_rp_4217	0	.
chrX	4108996	4108998	P-element_non-reference_ERS629875_retroseq_rp_4227	0	.
chrX	4937182	4937184	P-element_non-reference_ERS629875_retroseq_rp_4252	0	.
chrX	5679865	5679867	P-element_non-reference_ERS629875_retroseq_rp_4270	0	.
chrX	5965757	5965759	P-element_non-reference_ERS629875_retroseq_rp_4285	0	.
chrX	6077468	6077470	P-element_non-reference_ERS629875_retroseq_rp_4290	0	.
chrX	6276684	6276686	P-element_non-reference_ERS629875_retroseq_rp_4295	0	.
chrX	6279903	6279905	P-element_non-reference_ERS629875_retroseq_rp_4296	0	.
chrX	6353255	6353257	P-element_non-reference_ERS629875_retroseq_rp_4301	0	.
chrX	6706950	6706952	P-element_non-reference_ERS629875_retroseq_rp_4325	0	.
chrX	6908230	6908232	P-element_non-reference_ERS629875_retroseq_rp_4329	0	.
chrX	6998406	6998408	P-element_non-reference_ERS629875_retroseq_rp_4334	0	.
chrX	7692829	7692831	P-element_non-reference_ERS629875_retroseq_rp_4356	0	.
chrX	8057955	8057957	P-element_non-reference_ERS629875_retroseq_rp_4372	0	.
chrX	10546884	10546886	P-element_non-reference_ERS629875_retroseq_rp_4449	0	.
chrX	10547612	10547614	P-element_non-reference_ERS629875_retroseq_rp_4450	0	.
chrX	10585413	10585415	P-element_non-reference_ERS629875_retroseq_rp_4457	0	.
chrX	10784569	10784571	P-element_non-reference_ERS629875_retroseq_rp_4469	0	.
chrX	11715176	11715178	P-element_non-reference_ERS629875_retroseq_rp_4503	0	.
chrX	12004031	12004033	P-element_non-reference_ERS629875_retroseq_rp_4508	0	.
chrX	13131465	13131467	P-element_non-reference_ERS629875_retroseq_rp_4555	0	.
chrX	13277391	13277393	P-element_non-reference_ERS629875_retroseq_rp_4556	0	.
chrX	13277647	13277649	P-element_non-reference_ERS629875_retroseq_rp_4559	0	.
chrX	14826014	14826016	P-element_non-reference_ERS629875_retroseq_rp_4610	0	.
chrX	14951750	14951752	P-element_non-reference_ERS629875_retroseq_rp_4613	0	.
chrX	14953438	14953440	P-element_non-reference_ERS629875_retroseq_rp_4614	0	.
chrX	15089592	15089594	P-element_non-reference_ERS629875_retroseq_rp_4625	0	.
chrX	15499064	15499066	P-element_non-reference_ERS629875_retroseq_rp_4641	0	.
chrX	16373092	16373094	P-element_non-reference_ERS629875_retroseq_rp_4655	0	.
chrX	16514766	16514768	P-element_non-reference_ERS629875_retroseq_rp_4656	0	.
chrX	16792633	16792635	P-element_non-reference_ERS629875_retroseq_rp_4663	0	.
chrX	16830152	16830154	P-element_non-reference_ERS629875_retroseq_rp_4664	0	.
chrX	16830363	16830365	P-element_non-reference_ERS629875_retroseq_rp_4665	0	.
chrX	17562587	17562589	P-element_non-reference_ERS629875_retroseq_rp_4685	0	.
chrX	17682883	17682885	P-element_non-reference_ERS629875_retroseq_rp_4688	0	.
chrX	18312669	18312671	P-element_non-reference_ERS629875_retroseq_rp_4712	0	.
chrX	18356544	18356546	P-element_non-reference_ERS629875_retroseq_rp_4717	0	.
chrX	18404807	18404809	P-element_non-reference_ERS629875_retroseq_rp_4719	0	.
chrX	18507117	18507119	P-element_non-reference_ERS629875_retroseq_rp_4725	0	.
chrX	18534639	18534641	P-element_non-reference_ERS629875_retroseq_rp_4726	0	.
chrX	19124689	19124691	P-element_non-reference_ERS629875_retroseq_rp_4750	0	.
chrX	19201814	19201816	P-element_non-reference_ERS629875_retroseq_rp_4753	0	.
chrX	19264586	19264588	P-element_non-reference_ERS629875_retroseq_rp_4755	0	.
chrX	19322214	19322216	P-element_non-reference_ERS629875_retroseq_rp_4759	0	.
chrX	19361218	19361220	P-element_non-reference_ERS629875_retroseq_rp_4762	0	.
chrX	19498266	19498268	P-element_non-reference_ERS629875_retroseq_rp_4767	0	.
chrX	19604490	19604492	P-element_non-reference_ERS629875_retroseq_rp_4772	0	.
chrX	19689438	19689440	P-element_non-reference_ERS629875_retroseq_rp_4777	0	.
chrX	19690426	19690428	P-element_non-reference_ERS629875_retroseq_rp_4778	0	.
chrX	19694324	19694326	P-element_non-reference_ERS629875_retroseq_rp_4779	0	.
chrX	19848210	19848212	P-element_non-reference_ERS629875_retroseq_rp_4790	0	.
chrX	19887157	19887159	P-element_non-reference_ERS629875_retroseq_rp_4793	0	.
chrX	20330568	20330570	P-element_non-reference_ERS629875_retroseq_rp_4811	0	.
chrX	21281339	21281341	P-element_non-reference_ERS629875_retroseq_rp_4863	0	.
chrX	21363217	21363219	P-element_non-reference_ERS629875_retroseq_rp_4867	0	.
chrX	22487682	22487684	P-element_non-reference_ERS629875_retroseq_rp_4939	0	.
