# Supplementary material for: Genomic analysis of P elements in natural populations of Drosophila melanogaster
Source: PeerJ. 2017 Sep 15;5:e3824. doi: 10.7717/peerj.3824 (PMC5602686; doi:10.7717/peerj.3824)
Supplement: File S2 — Zip archive of browser extensible data (BED) files of predicted P element locations in genome sequences from 50 isofemale strains and 6 pool-seq samples from three global regions. Each sample has four BED files corresponding to raw (*raw.bed) and filtered (*nonredundant.bed) output from TEMP and RetroSeq, respectively. BED files for seven isofemale strains from Bergman & Haddrill (2015) are included here that do not have GD data in Ignatenko et al. (2015) but are included in the pool-seq samples, allowing comparisons to be made between isofemale strains and pool-seq samples for the same set of strains. [file peerj-05-3824-s002.zip › bed_files/ERS629875_temp_nonredundant.bed]

track name="ERS629875_TEMP" description="ERS629875_TEMP"
chr2L	285654	285773	P-element_non-reference_ERS629875_temp_rp_310	0	-
chr2L	2808087	2808092	P-element_non-reference_ERS629875_temp_rp_993	0	-
chr2L	7576598	7576628	P-element_non-reference_ERS629875_temp_rp_2272	0	+
chr2L	15332827	15332833	P-element_non-reference_ERS629875_temp_rp_4719	0	-
chr2L	15333719	15333764	P-element_non-reference_ERS629875_temp_rp_4721	0	+
chr2L	18823527	18823551	P-element_non-reference_ERS629875_temp_rp_5736	0	-
chr2L	20104737	20104778	P-element_non-reference_ERS629875_temp_rp_6147	0	-
chr2L	20120450	20120493	P-element_non-reference_ERS629875_temp_rp_6182	0	-
chr2L	20223076	20223100	P-element_non-reference_ERS629875_temp_rp_6289	0	+
chr2L	21304241	21304256	P-element_non-reference_ERS629875_temp_sr_6742	0	-
chr2R	7245904	7245914	P-element_non-reference_ERS629875_temp_rp_18140	0	+
chr2R	10534353	10534379	P-element_non-reference_ERS629875_temp_rp_19223	0	+
chr2R	12185373	12185379	P-element_non-reference_ERS629875_temp_rp_19794	0	-
chr2R	18690789	18690814	P-element_non-reference_ERS629875_temp_rp_21908	0	+
chr3L	5355324	5355352	P-element_non-reference_ERS629875_temp_rp_25404	0	+
chr3L	5355345	5355497	P-element_non-reference_ERS629875_temp_rp_25405	0	-
chr3L	16393596	16393604	P-element_non-reference_ERS629875_temp_sr_28749	0	-
chr3L	16493959	16494674	P-element_non-reference_ERS629875_temp_rp_28778	0	+
chr3R	16640119	16640180	P-element_non-reference_ERS629875_temp_rp_48035	0	-
chr3R	17944026	17944069	P-element_non-reference_ERS629875_temp_rp_48382	0	-
chr3R	31669163	31669173	P-element_non-reference_ERS629875_temp_sr_52579	0	-
chrX	10546836	10546856	P-element_non-reference_ERS629875_temp_rp_57603	0	+
chrX	19690188	19690323	P-element_non-reference_ERS629875_temp_rp_60479	0	+
chrX	19690437	19690441	P-element_non-reference_ERS629875_temp_rp_60480	0	-
chrX	19848196	19848268	P-element_non-reference_ERS629875_temp_rp_60550	0	+
chrX	19887032	19887128	P-element_non-reference_ERS629875_temp_rp_60562	0	-
chrX	19887116	19887128	P-element_non-reference_ERS629875_temp_rp_60563	0	+
