# Supplementary material for: Genomic analysis of P elements in natural populations of Drosophila melanogaster
Source: PeerJ. 2017 Sep 15;5:e3824. doi: 10.7717/peerj.3824 (PMC5602686; doi:10.7717/peerj.3824)
Supplement: File S2 — Zip archive of browser extensible data (BED) files of predicted P element locations in genome sequences from 50 isofemale strains and 6 pool-seq samples from three global regions. Each sample has four BED files corresponding to raw (*raw.bed) and filtered (*nonredundant.bed) output from TEMP and RetroSeq, respectively. BED files for seven isofemale strains from Bergman & Haddrill (2015) are included here that do not have GD data in Ignatenko et al. (2015) but are included in the pool-seq samples, allowing comparisons to be made between isofemale strains and pool-seq samples for the same set of strains. [file peerj-05-3824-s002.zip › bed_files/ERS629875_temp_raw.bed]

track name="ERS629875_TEMP" description="ERS629875_TEMP"
chr2L	131881	132026	P-element_non-reference_ERS629875_temp_rp_257	0	+
chr2L	230081	230557	P-element_non-reference_ERS629875_temp_rp_295	0	-
chr2L	246360	246836	P-element_non-reference_ERS629875_temp_rp_298	0	+
chr2L	246415	246891	P-element_non-reference_ERS629875_temp_rp_299	0	-
chr2L	267050	267526	P-element_non-reference_ERS629875_temp_rp_304	0	+
chr2L	267303	267549	P-element_non-reference_ERS629875_temp_rp_305	0	-
chr2L	285654	285773	P-element_non-reference_ERS629875_temp_rp_310	0	-
chr2L	480731	480736	P-element_non-reference_ERS629875_temp_rp_363	0	+
chr2L	588560	589036	P-element_non-reference_ERS629875_temp_rp_386	0	+
chr2L	748388	748572	P-element_non-reference_ERS629875_temp_rp_420	0	-
chr2L	1118745	1119221	P-element_non-reference_ERS629875_temp_rp_530	0	+
chr2L	1648822	1648831	P-element_non-reference_ERS629875_temp_rp_682	0	-
chr2L	1737242	1737475	P-element_non-reference_ERS629875_temp_rp_706	0	-
chr2L	1884670	1885146	P-element_non-reference_ERS629875_temp_rp_735	0	+
chr2L	2079689	2080165	P-element_non-reference_ERS629875_temp_rp_778	0	-
chr2L	2221645	2221898	P-element_non-reference_ERS629875_temp_rp_813	0	+
chr2L	2221677	2222153	P-element_non-reference_ERS629875_temp_rp_814	0	-
chr2L	2493933	2493993	P-element_non-reference_ERS629875_temp_rp_906	0	-
chr2L	2677627	2677828	P-element_non-reference_ERS629875_temp_rp_961	0	+
chr2L	2754321	2754564	P-element_non-reference_ERS629875_temp_rp_979	0	+
chr2L	2808072	2808122	P-element_non-reference_ERS629875_temp_rp_992	0	+
chr2L	2808087	2808092	P-element_non-reference_ERS629875_temp_rp_993	0	-
chr2L	2979193	2979250	P-element_non-reference_ERS629875_temp_rp_1052	0	-
chr2L	3018261	3018737	P-element_non-reference_ERS629875_temp_rp_1070	0	+
chr2L	3086194	3086628	P-element_non-reference_ERS629875_temp_rp_1085	0	-
chr2L	3187388	3187864	P-element_non-reference_ERS629875_temp_rp_1121	0	+
chr2L	3354756	3355221	P-element_non-reference_ERS629875_temp_rp_1177	0	+
chr2L	3428976	3429452	P-element_non-reference_ERS629875_temp_rp_1195	0	+
chr2L	3477895	3478371	P-element_non-reference_ERS629875_temp_rp_1206	0	-
chr2L	3478328	3478804	P-element_non-reference_ERS629875_temp_rp_1207	0	+
chr2L	3631924	3632237	P-element_non-reference_ERS629875_temp_rp_1235	0	-
chr2L	3632147	3632371	P-element_non-reference_ERS629875_temp_rp_1236	0	+
chr2L	3658371	3658847	P-element_non-reference_ERS629875_temp_rp_1243	0	+
chr2L	3765837	3765870	P-element_non-reference_ERS629875_temp_rp_1271	0	+
chr2L	4281891	4282060	P-element_non-reference_ERS629875_temp_rp_1421	0	-
chr2L	4440762	4440851	P-element_non-reference_ERS629875_temp_rp_1462	0	+
chr2L	4822137	4822613	P-element_non-reference_ERS629875_temp_rp_1536	0	+
chr2L	4838080	4838485	P-element_non-reference_ERS629875_temp_rp_1538	0	+
chr2L	4891932	4892111	P-element_non-reference_ERS629875_temp_rp_1554	0	+
chr2L	5000133	5000556	P-element_non-reference_ERS629875_temp_rp_1580	0	-
chr2L	5000808	5001220	P-element_non-reference_ERS629875_temp_rp_1581	0	-
chr2L	5027378	5027912	P-element_non-reference_ERS629875_temp_rp_1589	0	-
chr2L	5029372	5029603	P-element_non-reference_ERS629875_temp_rp_1590	0	-
chr2L	5030243	5030719	P-element_non-reference_ERS629875_temp_rp_1591	0	-
chr2L	5080157	5080368	P-element_non-reference_ERS629875_temp_rp_1600	0	+
chr2L	5108271	5108358	P-element_non-reference_ERS629875_temp_rp_1603	0	+
chr2L	5305435	5305844	P-element_non-reference_ERS629875_temp_rp_1644	0	-
chr2L	5546859	5547284	P-element_non-reference_ERS629875_temp_rp_1699	0	-
chr2L	5800052	5800427	P-element_non-reference_ERS629875_temp_rp_1801	0	-
chr2L	5943438	5943914	P-element_non-reference_ERS629875_temp_rp_1856	0	-
chr2L	6037820	6037898	P-element_non-reference_ERS629875_temp_rp_1872	0	-
chr2L	6083080	6083556	P-element_non-reference_ERS629875_temp_rp_1882	0	+
chr2L	6178553	6179029	P-element_non-reference_ERS629875_temp_rp_1915	0	-
chr2L	6179012	6179488	P-element_non-reference_ERS629875_temp_rp_1916	0	+
chr2L	6347479	6347955	P-element_non-reference_ERS629875_temp_rp_1965	0	-
chr2L	6411293	6411490	P-element_non-reference_ERS629875_temp_rp_1992	0	-
chr2L	6479184	6479778	P-element_non-reference_ERS629875_temp_rp_2010	0	+
chr2L	6611341	6611817	P-element_non-reference_ERS629875_temp_rp_2048	0	-
chr2L	6673380	6673641	P-element_non-reference_ERS629875_temp_rp_2068	0	-
chr2L	6684377	6684853	P-element_non-reference_ERS629875_temp_rp_2070	0	+
chr2L	6800866	6801342	P-element_non-reference_ERS629875_temp_rp_2088	0	-
chr2L	6918612	6919029	P-element_non-reference_ERS629875_temp_rp_2126	0	+
chr2L	7010039	7010092	P-element_non-reference_ERS629875_temp_rp_2144	0	+
chr2L	7010146	7010359	P-element_non-reference_ERS629875_temp_rp_2145	0	-
chr2L	7042927	7042991	P-element_non-reference_ERS629875_temp_rp_2149	0	+
chr2L	7249401	7249877	P-element_non-reference_ERS629875_temp_rp_2191	0	+
chr2L	7423849	7424325	P-element_non-reference_ERS629875_temp_rp_2225	0	-
chr2L	7576598	7576628	P-element_non-reference_ERS629875_temp_rp_2272	0	+
chr2L	7799802	7799822	P-element_non-reference_ERS629875_temp_rp_2337	0	-
chr2L	7809277	7809366	P-element_non-reference_ERS629875_temp_rp_2340	0	+
chr2L	7820629	7820877	P-element_non-reference_ERS629875_temp_rp_2343	0	+
chr2L	7953408	7953738	P-element_non-reference_ERS629875_temp_rp_2390	0	-
chr2L	7974796	7975272	P-element_non-reference_ERS629875_temp_rp_2398	0	-
chr2L	8088039	8088515	P-element_non-reference_ERS629875_temp_rp_2427	0	-
chr2L	8277897	8278373	P-element_non-reference_ERS629875_temp_rp_2478	0	-
chr2L	8300608	8301084	P-element_non-reference_ERS629875_temp_rp_2483	0	+
chr2L	8362802	8362900	P-element_non-reference_ERS629875_temp_rp_2500	0	+
chr2L	8463983	8464243	P-element_non-reference_ERS629875_temp_rp_2515	0	-
chr2L	8521656	8522132	P-element_non-reference_ERS629875_temp_rp_2532	0	-
chr2L	8521750	8522226	P-element_non-reference_ERS629875_temp_rp_2533	0	+
chr2L	8825002	8825396	P-element_non-reference_ERS629875_temp_rp_2609	0	+
chr2L	8846940	8847416	P-element_non-reference_ERS629875_temp_rp_2616	0	+
chr2L	8984885	8984993	P-element_non-reference_ERS629875_temp_rp_2652	0	+
chr2L	9237619	9237627	P-element_non-reference_ERS629875_temp_rp_2750	0	+
chr2L	9237792	9238087	P-element_non-reference_ERS629875_temp_rp_2751	0	+
chr2L	9387138	9387614	P-element_non-reference_ERS629875_temp_rp_2805	0	-
chr2L	9485517	9485993	P-element_non-reference_ERS629875_temp_rp_2833	0	+
chr2L	9495435	9495527	P-element_non-reference_ERS629875_temp_rp_2842	0	+
chr2L	9616801	9616833	P-element_non-reference_ERS629875_temp_rp_2886	0	+
chr2L	9713557	9713709	P-element_non-reference_ERS629875_temp_rp_2917	0	+
chr2L	9763291	9763761	P-element_non-reference_ERS629875_temp_rp_2938	0	-
chr2L	9782231	9782465	P-element_non-reference_ERS629875_temp_rp_2944	0	-
chr2L	9782254	9782381	P-element_non-reference_ERS629875_temp_rp_2945	0	+
chr2L	9790443	9790874	P-element_non-reference_ERS629875_temp_rp_2949	0	+
chr2L	9790648	9791124	P-element_non-reference_ERS629875_temp_rp_2950	0	-
chr2L	9881742	9882218	P-element_non-reference_ERS629875_temp_rp_3001	0	-
chr2L	10975201	10975345	P-element_non-reference_ERS629875_temp_rp_3295	0	-
chr2L	11067112	11067162	P-element_non-reference_ERS629875_temp_rp_3322	0	-
chr2L	11331798	11332274	P-element_non-reference_ERS629875_temp_rp_3393	0	+
chr2L	11649265	11649271	P-element_non-reference_ERS629875_temp_rp_3476	0	+
chr2L	11734178	11734654	P-element_non-reference_ERS629875_temp_rp_3516	0	+
chr2L	11808889	11808999	P-element_non-reference_ERS629875_temp_rp_3545	0	+
chr2L	12046074	12046550	P-element_non-reference_ERS629875_temp_rp_3626	0	+
chr2L	12388538	12389014	P-element_non-reference_ERS629875_temp_rp_3740	0	+
chr2L	12473187	12473360	P-element_non-reference_ERS629875_temp_rp_3767	0	-
chr2L	12484326	12484427	P-element_non-reference_ERS629875_temp_rp_3770	0	-
chr2L	12507895	12507911	P-element_non-reference_ERS629875_temp_rp_3782	0	+
chr2L	13165469	13165665	P-element_non-reference_ERS629875_temp_rp_4008	0	+
chr2L	13242008	13242484	P-element_non-reference_ERS629875_temp_rp_4027	0	+
chr2L	13244163	13244639	P-element_non-reference_ERS629875_temp_rp_4029	0	+
chr2L	13311645	13312121	P-element_non-reference_ERS629875_temp_rp_4058	0	-
chr2L	13717331	13717807	P-element_non-reference_ERS629875_temp_rp_4219	0	-
chr2L	13878614	13878861	P-element_non-reference_ERS629875_temp_rp_4266	0	-
chr2L	14013511	14013987	P-element_non-reference_ERS629875_temp_rp_4299	0	-
chr2L	14262952	14263428	P-element_non-reference_ERS629875_temp_rp_4376	0	+
chr2L	14490543	14490574	P-element_non-reference_ERS629875_temp_rp_4430	0	-
chr2L	14490767	14491013	P-element_non-reference_ERS629875_temp_rp_4431	0	-
chr2L	14597383	14597859	P-element_non-reference_ERS629875_temp_rp_4473	0	-
chr2L	14689120	14689240	P-element_non-reference_ERS629875_temp_rp_4503	0	-
chr2L	15013732	15013891	P-element_non-reference_ERS629875_temp_rp_4617	0	-
chr2L	15200607	15200650	P-element_non-reference_ERS629875_temp_rp_4694	0	-
chr2L	15229566	15230042	P-element_non-reference_ERS629875_temp_rp_4701	0	-
chr2L	15332096	15332572	P-element_non-reference_ERS629875_temp_rp_4718	0	+
chr2L	15332827	15332833	P-element_non-reference_ERS629875_temp_rp_4719	0	-
chr2L	15333298	15333701	P-element_non-reference_ERS629875_temp_rp_4720	0	-
chr2L	15333719	15333764	P-element_non-reference_ERS629875_temp_rp_4721	0	+
chr2L	15415529	15415727	P-element_non-reference_ERS629875_temp_rp_4740	0	-
chr2L	15606209	15606685	P-element_non-reference_ERS629875_temp_rp_4788	0	+
chr2L	15762639	15762886	P-element_non-reference_ERS629875_temp_rp_4824	0	-
chr2L	15762767	15763243	P-element_non-reference_ERS629875_temp_rp_4825	0	+
chr2L	16004893	16005152	P-element_non-reference_ERS629875_temp_rp_4926	0	-
chr2L	16251646	16252073	P-element_non-reference_ERS629875_temp_rp_5002	0	-
chr2L	16251804	16251825	P-element_non-reference_ERS629875_temp_rp_5003	0	+
chr2L	16268200	16268676	P-element_non-reference_ERS629875_temp_rp_5007	0	-
chr2L	16286603	16286891	P-element_non-reference_ERS629875_temp_rp_5013	0	-
chr2L	16685101	16685258	P-element_non-reference_ERS629875_temp_rp_5146	0	-
chr2L	16690513	16690989	P-element_non-reference_ERS629875_temp_rp_5148	0	+
chr2L	16816904	16817380	P-element_non-reference_ERS629875_temp_rp_5170	0	-
chr2L	16888396	16888872	P-element_non-reference_ERS629875_temp_rp_5195	0	-
chr2L	18008960	18009151	P-element_non-reference_ERS629875_temp_rp_5511	0	+
chr2L	18324015	18324054	P-element_non-reference_ERS629875_temp_rp_5605	0	-
chr2L	18616846	18617322	P-element_non-reference_ERS629875_temp_rp_5667	0	+
chr2L	18732701	18733177	P-element_non-reference_ERS629875_temp_rp_5702	0	-
chr2L	18823527	18823551	P-element_non-reference_ERS629875_temp_rp_5736	0	-
chr2L	18831197	18831358	P-element_non-reference_ERS629875_temp_rp_5739	0	+
chr2L	19133703	19134179	P-element_non-reference_ERS629875_temp_rp_5818	0	-
chr2L	19158403	19158439	P-element_non-reference_ERS629875_temp_rp_5824	0	-
chr2L	19170298	19170774	P-element_non-reference_ERS629875_temp_rp_5827	0	+
chr2L	19183377	19183662	P-element_non-reference_ERS629875_temp_rp_5828	0	-
chr2L	19363654	19363751	P-element_non-reference_ERS629875_temp_rp_5882	0	-
chr2L	19548492	19548968	P-element_non-reference_ERS629875_temp_rp_5946	0	-
chr2L	19605922	19606398	P-element_non-reference_ERS629875_temp_rp_5961	0	-
chr2L	19678274	19678750	P-element_non-reference_ERS629875_temp_rp_6001	0	-
chr2L	19812820	19813296	P-element_non-reference_ERS629875_temp_rp_6041	0	+
chr2L	19816367	19816852	P-element_non-reference_ERS629875_temp_rp_6043	0	-
chr2L	19935198	19935674	P-element_non-reference_ERS629875_temp_rp_6085	0	+
chr2L	19937976	19938452	P-element_non-reference_ERS629875_temp_rp_6087	0	-
chr2L	20084879	20085182	P-element_non-reference_ERS629875_temp_rp_6137	0	+
chr2L	20084986	20085462	P-element_non-reference_ERS629875_temp_rp_6138	0	-
chr2L	20104737	20104778	P-element_non-reference_ERS629875_temp_rp_6147	0	-
chr2L	20115790	20116266	P-element_non-reference_ERS629875_temp_rp_6170	0	+
chr2L	20116333	20116449	P-element_non-reference_ERS629875_temp_rp_6171	0	-
chr2L	20118053	20118293	P-element_non-reference_ERS629875_temp_rp_6174	0	-
chr2L	20120450	20120493	P-element_non-reference_ERS629875_temp_rp_6182	0	-
chr2L	20148484	20148612	P-element_non-reference_ERS629875_temp_rp_6196	0	-
chr2L	20165692	20166168	P-element_non-reference_ERS629875_temp_rp_6212	0	-
chr2L	20223076	20223100	P-element_non-reference_ERS629875_temp_rp_6289	0	+
chr2L	20223175	20223651	P-element_non-reference_ERS629875_temp_rp_6290	0	+
chr2L	20310790	20311077	P-element_non-reference_ERS629875_temp_rp_6345	0	+
chr2L	20382378	20382533	P-element_non-reference_ERS629875_temp_rp_6363	0	-
chr2L	20429001	20429132	P-element_non-reference_ERS629875_temp_rp_6383	0	-
chr2L	20638298	20638653	P-element_non-reference_ERS629875_temp_rp_6463	0	-
chr2L	20797451	20797891	P-element_non-reference_ERS629875_temp_rp_6493	0	+
chr2L	20797485	20797809	P-element_non-reference_ERS629875_temp_rp_6494	0	-
chr2L	20822569	20822746	P-element_non-reference_ERS629875_temp_rp_6510	0	-
chr2L	21214911	21215387	P-element_non-reference_ERS629875_temp_rp_6674	0	+
chr2L	21304241	21304256	P-element_non-reference_ERS629875_temp_sr_6742	0	-
chr2L	21310800	21310819	P-element_non-reference_ERS629875_temp_rp_6751	0	-
chr2L	21753671	21754147	P-element_non-reference_ERS629875_temp_rp_7092	0	-
chr2L	21756731	21756769	P-element_non-reference_ERS629875_temp_rp_7094	0	+
chr2L	21828249	21828259	P-element_non-reference_ERS629875_temp_rp_7146	0	+
chr2L	22219250	22219601	P-element_non-reference_ERS629875_temp_rp_7489	0	+
chr2L	22228469	22228945	P-element_non-reference_ERS629875_temp_rp_7505	0	+
chr2L	23394943	23395419	P-element_non-reference_ERS629875_temp_rp_9225	0	+
chr2R	1512355	1512831	P-element_non-reference_ERS629875_temp_rp_11370	0	-
chr2R	1825806	1826282	P-element_non-reference_ERS629875_temp_rp_11785	0	-
chr2R	2754906	2755382	P-element_non-reference_ERS629875_temp_rp_13114	0	+
chr2R	3549551	3549904	P-element_non-reference_ERS629875_temp_rp_14200	0	+
chr2R	3550338	3550814	P-element_non-reference_ERS629875_temp_rp_14202	0	-
chr2R	4261369	4261845	P-element_non-reference_ERS629875_temp_rp_15172	0	-
chr2R	4827770	4828246	P-element_non-reference_ERS629875_temp_rp_16064	0	+
chr2R	5617551	5618027	P-element_non-reference_ERS629875_temp_rp_17234	0	-
chr2R	5653485	5653961	P-element_non-reference_ERS629875_temp_rp_17289	0	-
chr2R	5663770	5663859	P-element_non-reference_ERS629875_temp_rp_17295	0	+
chr2R	5701937	5702413	P-element_non-reference_ERS629875_temp_rp_17321	0	-
chr2R	6119347	6119678	P-element_non-reference_ERS629875_temp_rp_17572	0	+
chr2R	6120677	6120687	P-element_non-reference_ERS629875_temp_sr_17573	0	-
chr2R	6220543	6220753	P-element_non-reference_ERS629875_temp_rp_17612	0	+
chr2R	6235975	6236451	P-element_non-reference_ERS629875_temp_rp_17618	0	+
chr2R	6241758	6242234	P-element_non-reference_ERS629875_temp_rp_17626	0	-
chr2R	6501852	6501920	P-element_non-reference_ERS629875_temp_rp_17883	0	+
chr2R	6622162	6622638	P-element_non-reference_ERS629875_temp_rp_17915	0	+
chr2R	6622210	6622766	P-element_non-reference_ERS629875_temp_rp_17916	0	-
chr2R	6628379	6628429	P-element_non-reference_ERS629875_temp_rp_17919	0	+
chr2R	6629874	6629961	P-element_non-reference_ERS629875_temp_rp_17921	0	+
chr2R	6633071	6633378	P-element_non-reference_ERS629875_temp_rp_17924	0	-
chr2R	6740463	6740851	P-element_non-reference_ERS629875_temp_rp_17946	0	-
chr2R	6757318	6757794	P-element_non-reference_ERS629875_temp_rp_17950	0	+
chr2R	6974177	6974553	P-element_non-reference_ERS629875_temp_rp_18046	0	+
chr2R	6985592	6986031	P-element_non-reference_ERS629875_temp_rp_18052	0	-
chr2R	7015488	7015964	P-element_non-reference_ERS629875_temp_rp_18057	0	-
chr2R	7039889	7040365	P-element_non-reference_ERS629875_temp_rp_18067	0	+
chr2R	7045625	7045710	P-element_non-reference_ERS629875_temp_rp_18068	0	-
chr2R	7245904	7245914	P-element_non-reference_ERS629875_temp_rp_18140	0	+
chr2R	7622986	7623149	P-element_non-reference_ERS629875_temp_rp_18270	0	-
chr2R	7812542	7813018	P-element_non-reference_ERS629875_temp_rp_18335	0	+
chr2R	8024593	8024719	P-element_non-reference_ERS629875_temp_rp_18390	0	-
chr2R	8061125	8061575	P-element_non-reference_ERS629875_temp_rp_18403	0	-
chr2R	8131675	8131914	P-element_non-reference_ERS629875_temp_rp_18419	0	-
chr2R	8146277	8146515	P-element_non-reference_ERS629875_temp_rp_18429	0	+
chr2R	8174457	8174779	P-element_non-reference_ERS629875_temp_rp_18439	0	-
chr2R	8444071	8444518	P-element_non-reference_ERS629875_temp_rp_18555	0	+
chr2R	8647970	8648080	P-element_non-reference_ERS629875_temp_rp_18624	0	+
chr2R	8668748	8668997	P-element_non-reference_ERS629875_temp_rp_18632	0	+
chr2R	8671947	8672112	P-element_non-reference_ERS629875_temp_rp_18635	0	+
chr2R	8683956	8684432	P-element_non-reference_ERS629875_temp_rp_18638	0	-
chr2R	8723113	8723589	P-element_non-reference_ERS629875_temp_rp_18653	0	-
chr2R	8735783	8735794	P-element_non-reference_ERS629875_temp_rp_18657	0	-
chr2R	9139007	9139197	P-element_non-reference_ERS629875_temp_rp_18765	0	+
chr2R	9186162	9186638	P-element_non-reference_ERS629875_temp_rp_18786	0	-
chr2R	9186291	9186364	P-element_non-reference_ERS629875_temp_rp_18787	0	+
chr2R	9247119	9247381	P-element_non-reference_ERS629875_temp_rp_18806	0	+
chr2R	9409599	9410075	P-element_non-reference_ERS629875_temp_rp_18851	0	+
chr2R	9413859	9414335	P-element_non-reference_ERS629875_temp_rp_18854	0	+
chr2R	9414248	9414724	P-element_non-reference_ERS629875_temp_rp_18856	0	-
chr2R	9546921	9547301	P-element_non-reference_ERS629875_temp_rp_18913	0	-
chr2R	9552379	9552855	P-element_non-reference_ERS629875_temp_rp_18915	0	+
chr2R	9711955	9712431	P-element_non-reference_ERS629875_temp_rp_18945	0	+
chr2R	9836497	9836973	P-element_non-reference_ERS629875_temp_rp_18983	0	+
chr2R	9861000	9861476	P-element_non-reference_ERS629875_temp_rp_18992	0	+
chr2R	9861738	9862024	P-element_non-reference_ERS629875_temp_rp_18993	0	+
chr2R	9875326	9875471	P-element_non-reference_ERS629875_temp_rp_19018	0	+
chr2R	9965035	9965511	P-element_non-reference_ERS629875_temp_rp_19046	0	+
chr2R	10025250	10025726	P-element_non-reference_ERS629875_temp_rp_19071	0	+
chr2R	10423778	10424121	P-element_non-reference_ERS629875_temp_rp_19194	0	-
chr2R	10428801	10429277	P-element_non-reference_ERS629875_temp_rp_19200	0	+
chr2R	10429000	10429073	P-element_non-reference_ERS629875_temp_rp_19201	0	-
chr2R	10477862	10477975	P-element_non-reference_ERS629875_temp_rp_19212	0	+
chr2R	10530787	10530981	P-element_non-reference_ERS629875_temp_rp_19221	0	-
chr2R	10534216	10534692	P-element_non-reference_ERS629875_temp_rp_19222	0	-
chr2R	10534353	10534379	P-element_non-reference_ERS629875_temp_rp_19223	0	+
chr2R	10534838	10535080	P-element_non-reference_ERS629875_temp_rp_19224	0	-
chr2R	10541708	10541789	P-element_non-reference_ERS629875_temp_rp_19226	0	+
chr2R	10542393	10542869	P-element_non-reference_ERS629875_temp_rp_19227	0	+
chr2R	10673177	10673653	P-element_non-reference_ERS629875_temp_rp_19277	0	+
chr2R	10758597	10758923	P-element_non-reference_ERS629875_temp_rp_19304	0	-
chr2R	10965493	10965969	P-element_non-reference_ERS629875_temp_rp_19399	0	+
chr2R	10966857	10967333	P-element_non-reference_ERS629875_temp_rp_19401	0	+
chr2R	11106731	11106942	P-element_non-reference_ERS629875_temp_rp_19460	0	-
chr2R	11197176	11197527	P-element_non-reference_ERS629875_temp_rp_19506	0	+
chr2R	11204472	11204744	P-element_non-reference_ERS629875_temp_rp_19512	0	-
chr2R	11231835	11232311	P-element_non-reference_ERS629875_temp_rp_19525	0	+
chr2R	11232086	11232562	P-element_non-reference_ERS629875_temp_rp_19526	0	-
chr2R	11397833	11397860	P-element_non-reference_ERS629875_temp_rp_19586	0	+
chr2R	11626158	11626634	P-element_non-reference_ERS629875_temp_rp_19638	0	+
chr2R	11659095	11659571	P-element_non-reference_ERS629875_temp_rp_19651	0	+
chr2R	11890764	11890956	P-element_non-reference_ERS629875_temp_rp_19720	0	-
chr2R	12019724	12020200	P-element_non-reference_ERS629875_temp_rp_19753	0	-
chr2R	12025199	12025353	P-element_non-reference_ERS629875_temp_rp_19755	0	-
chr2R	12185358	12185834	P-element_non-reference_ERS629875_temp_rp_19792	0	+
chr2R	12185373	12185379	P-element_non-reference_ERS629875_temp_rp_19794	0	-
chr2R	12188194	12188670	P-element_non-reference_ERS629875_temp_rp_19798	0	+
chr2R	12189728	12190204	P-element_non-reference_ERS629875_temp_rp_19802	0	+
chr2R	12494923	12495080	P-element_non-reference_ERS629875_temp_rp_19868	0	+
chr2R	12635714	12635894	P-element_non-reference_ERS629875_temp_rp_19912	0	+
chr2R	12646556	12646895	P-element_non-reference_ERS629875_temp_rp_19915	0	+
chr2R	12670214	12670271	P-element_non-reference_ERS629875_temp_rp_19925	0	+
chr2R	12704941	12705055	P-element_non-reference_ERS629875_temp_rp_19934	0	+
chr2R	12743245	12743721	P-element_non-reference_ERS629875_temp_rp_19947	0	-
chr2R	12780293	12780427	P-element_non-reference_ERS629875_temp_rp_19962	0	-
chr2R	12936157	12936633	P-element_non-reference_ERS629875_temp_rp_20012	0	+
chr2R	12936808	12936930	P-element_non-reference_ERS629875_temp_rp_20013	0	-
chr2R	13022430	13022906	P-element_non-reference_ERS629875_temp_rp_20044	0	+
chr2R	13035129	13035605	P-element_non-reference_ERS629875_temp_rp_20045	0	+
chr2R	13191348	13191707	P-element_non-reference_ERS629875_temp_rp_20081	0	-
chr2R	13223210	13223686	P-element_non-reference_ERS629875_temp_rp_20089	0	-
chr2R	13337597	13337610	P-element_non-reference_ERS629875_temp_rp_20138	0	+
chr2R	13437357	13437833	P-element_non-reference_ERS629875_temp_rp_20177	0	-
chr2R	13540211	13540687	P-element_non-reference_ERS629875_temp_rp_20202	0	+
chr2R	13557932	13558190	P-element_non-reference_ERS629875_temp_rp_20208	0	-
chr2R	13623008	13623135	P-element_non-reference_ERS629875_temp_rp_20243	0	-
chr2R	13686687	13687163	P-element_non-reference_ERS629875_temp_rp_20288	0	-
chr2R	13719241	13719717	P-element_non-reference_ERS629875_temp_rp_20303	0	-
chr2R	13941895	13942371	P-element_non-reference_ERS629875_temp_rp_20378	0	+
chr2R	13954125	13954154	P-element_non-reference_ERS629875_temp_rp_20382	0	+
chr2R	13977402	13977821	P-element_non-reference_ERS629875_temp_rp_20387	0	+
chr2R	14000648	14000964	P-element_non-reference_ERS629875_temp_rp_20394	0	-
chr2R	14001032	14001268	P-element_non-reference_ERS629875_temp_rp_20397	0	+
chr2R	14042485	14042712	P-element_non-reference_ERS629875_temp_rp_20417	0	+
chr2R	14174525	14175001	P-element_non-reference_ERS629875_temp_rp_20458	0	+
chr2R	14174693	14174729	P-element_non-reference_ERS629875_temp_rp_20459	0	-
chr2R	14174875	14174881	P-element_non-reference_ERS629875_temp_rp_20460	0	-
chr2R	14175426	14175902	P-element_non-reference_ERS629875_temp_rp_20461	0	-
chr2R	14289158	14289384	P-element_non-reference_ERS629875_temp_rp_20494	0	+
chr2R	14298997	14299363	P-element_non-reference_ERS629875_temp_rp_20498	0	+
chr2R	14481763	14481952	P-element_non-reference_ERS629875_temp_rp_20557	0	+
chr2R	14603903	14604379	P-element_non-reference_ERS629875_temp_rp_20608	0	-
chr2R	14618639	14618863	P-element_non-reference_ERS629875_temp_rp_20611	0	-
chr2R	14881906	14882382	P-element_non-reference_ERS629875_temp_rp_20695	0	+
chr2R	14959059	14959154	P-element_non-reference_ERS629875_temp_rp_20723	0	-
chr2R	15127946	15128422	P-element_non-reference_ERS629875_temp_rp_20786	0	-
chr2R	15218362	15218390	P-element_non-reference_ERS629875_temp_rp_20807	0	-
chr2R	15349993	15350219	P-element_non-reference_ERS629875_temp_rp_20845	0	+
chr2R	15372800	15373276	P-element_non-reference_ERS629875_temp_rp_20854	0	-
chr2R	15374536	15375012	P-element_non-reference_ERS629875_temp_rp_20860	0	+
chr2R	15610841	15610973	P-element_non-reference_ERS629875_temp_rp_20929	0	+
chr2R	15613788	15614264	P-element_non-reference_ERS629875_temp_rp_20930	0	-
chr2R	15848554	15848652	P-element_non-reference_ERS629875_temp_rp_21016	0	-
chr2R	15931269	15931370	P-element_non-reference_ERS629875_temp_rp_21040	0	+
chr2R	16046127	16046660	P-element_non-reference_ERS629875_temp_rp_21065	0	-
chr2R	16129992	16130255	P-element_non-reference_ERS629875_temp_rp_21093	0	-
chr2R	16130144	16130156	P-element_non-reference_ERS629875_temp_sr_21094	0	+
chr2R	16333980	16333986	P-element_non-reference_ERS629875_temp_rp_21134	0	-
chr2R	16386707	16386816	P-element_non-reference_ERS629875_temp_rp_21159	0	-
chr2R	16828933	16829097	P-element_non-reference_ERS629875_temp_rp_21303	0	+
chr2R	16829211	16829635	P-element_non-reference_ERS629875_temp_rp_21304	0	-
chr2R	16830017	16830535	P-element_non-reference_ERS629875_temp_rp_21305	0	-
chr2R	16857235	16857404	P-element_non-reference_ERS629875_temp_rp_21315	0	+
chr2R	17014628	17015104	P-element_non-reference_ERS629875_temp_rp_21384	0	-
chr2R	17097370	17097714	P-element_non-reference_ERS629875_temp_rp_21412	0	+
chr2R	17097531	17097659	P-element_non-reference_ERS629875_temp_rp_21413	0	-
chr2R	17420594	17420743	P-element_non-reference_ERS629875_temp_rp_21510	0	-
chr2R	17452165	17452641	P-element_non-reference_ERS629875_temp_rp_21534	0	-
chr2R	17453459	17453762	P-element_non-reference_ERS629875_temp_rp_21535	0	+
chr2R	17784741	17785217	P-element_non-reference_ERS629875_temp_rp_21605	0	-
chr2R	17804816	17805087	P-element_non-reference_ERS629875_temp_rp_21608	0	-
chr2R	18140487	18140963	P-element_non-reference_ERS629875_temp_rp_21722	0	-
chr2R	18156771	18157247	P-element_non-reference_ERS629875_temp_rp_21725	0	-
chr2R	18180150	18180612	P-element_non-reference_ERS629875_temp_rp_21732	0	+
chr2R	18288677	18288949	P-element_non-reference_ERS629875_temp_rp_21768	0	-
chr2R	18356795	18356957	P-element_non-reference_ERS629875_temp_rp_21793	0	+
chr2R	18398060	18398536	P-element_non-reference_ERS629875_temp_rp_21806	0	+
chr2R	18398300	18398776	P-element_non-reference_ERS629875_temp_rp_21807	0	-
chr2R	18406807	18406943	P-element_non-reference_ERS629875_temp_rp_21813	0	-
chr2R	18413329	18413570	P-element_non-reference_ERS629875_temp_rp_21815	0	-
chr2R	18434904	18435173	P-element_non-reference_ERS629875_temp_rp_21817	0	-
chr2R	18440946	18440953	P-element_non-reference_ERS629875_temp_rp_21820	0	+
chr2R	18504238	18504310	P-element_non-reference_ERS629875_temp_rp_21838	0	-
chr2R	18639166	18639379	P-element_non-reference_ERS629875_temp_rp_21884	0	-
chr2R	18639293	18639342	P-element_non-reference_ERS629875_temp_rp_21885	0	+
chr2R	18652734	18653210	P-element_non-reference_ERS629875_temp_rp_21891	0	-
chr2R	18690789	18690814	P-element_non-reference_ERS629875_temp_rp_21908	0	+
chr2R	18857832	18858233	P-element_non-reference_ERS629875_temp_rp_21966	0	-
chr2R	19395918	19396123	P-element_non-reference_ERS629875_temp_rp_22126	0	-
chr2R	19424690	19424881	P-element_non-reference_ERS629875_temp_rp_22135	0	-
chr2R	19425586	19425666	P-element_non-reference_ERS629875_temp_rp_22137	0	+
chr2R	19452138	19452614	P-element_non-reference_ERS629875_temp_rp_22143	0	+
chr2R	19461615	19462091	P-element_non-reference_ERS629875_temp_rp_22147	0	-
chr2R	20257226	20257702	P-element_non-reference_ERS629875_temp_rp_22371	0	-
chr2R	20274000	20274476	P-element_non-reference_ERS629875_temp_rp_22377	0	+
chr2R	20289345	20289821	P-element_non-reference_ERS629875_temp_rp_22379	0	+
chr2R	20318790	20319266	P-element_non-reference_ERS629875_temp_rp_22390	0	+
chr2R	20582755	20583231	P-element_non-reference_ERS629875_temp_rp_22473	0	+
chr2R	20836103	20836191	P-element_non-reference_ERS629875_temp_rp_22541	0	-
chr2R	21379307	21379606	P-element_non-reference_ERS629875_temp_rp_22708	0	-
chr2R	21634902	21635390	P-element_non-reference_ERS629875_temp_rp_22782	0	-
chr2R	21646053	21646294	P-element_non-reference_ERS629875_temp_rp_22786	0	+
chr2R	21712875	21713351	P-element_non-reference_ERS629875_temp_rp_22809	0	-
chr2R	21871401	21871877	P-element_non-reference_ERS629875_temp_rp_22842	0	+
chr2R	22103174	22103227	P-element_non-reference_ERS629875_temp_rp_22920	0	-
chr2R	22211951	22212427	P-element_non-reference_ERS629875_temp_rp_22942	0	-
chr2R	22513758	22514234	P-element_non-reference_ERS629875_temp_rp_23020	0	+
chr2R	22514074	22514149	P-element_non-reference_ERS629875_temp_rp_23021	0	-
chr2R	22592707	22593183	P-element_non-reference_ERS629875_temp_rp_23045	0	+
chr2R	22646123	22646499	P-element_non-reference_ERS629875_temp_rp_23060	0	-
chr2R	22797077	22797295	P-element_non-reference_ERS629875_temp_rp_23113	0	+
chr2R	23551348	23551486	P-element_non-reference_ERS629875_temp_rp_23350	0	+
chr2R	23580656	23580795	P-element_non-reference_ERS629875_temp_rp_23355	0	-
chr2R	23580683	23580979	P-element_non-reference_ERS629875_temp_rp_23356	0	+
chr2R	23877792	23878182	P-element_non-reference_ERS629875_temp_rp_23430	0	+
chr2R	24293931	24294249	P-element_non-reference_ERS629875_temp_rp_23519	0	+
chr2R	24294011	24294487	P-element_non-reference_ERS629875_temp_rp_23520	0	-
chr2R	24736703	24736760	P-element_non-reference_ERS629875_temp_rp_23629	0	-
chr2R	24744276	24744468	P-element_non-reference_ERS629875_temp_rp_23634	0	+
chr2R	24965095	24965214	P-element_non-reference_ERS629875_temp_rp_23674	0	-
chr2R	25129384	25129485	P-element_non-reference_ERS629875_temp_rp_23709	0	+
chr2R	25257432	25257908	P-element_non-reference_ERS629875_temp_rp_23767	0	-
chr3L	74643	74649	P-element_non-reference_ERS629875_temp_rp_23866	0	+
chr3L	128225	128701	P-element_non-reference_ERS629875_temp_rp_23893	0	-
chr3L	128391	128825	P-element_non-reference_ERS629875_temp_rp_23894	0	+
chr3L	131390	131915	P-element_non-reference_ERS629875_temp_rp_23896	0	-
chr3L	184574	184585	P-element_non-reference_ERS629875_temp_rp_23920	0	+
chr3L	225571	225864	P-element_non-reference_ERS629875_temp_rp_23930	0	+
chr3L	292157	292660	P-element_non-reference_ERS629875_temp_rp_23939	0	-
chr3L	543878	544354	P-element_non-reference_ERS629875_temp_rp_23997	0	-
chr3L	545980	546222	P-element_non-reference_ERS629875_temp_rp_23999	0	-
chr3L	699461	699937	P-element_non-reference_ERS629875_temp_rp_24042	0	+
chr3L	707787	708061	P-element_non-reference_ERS629875_temp_rp_24047	0	+
chr3L	708006	708482	P-element_non-reference_ERS629875_temp_rp_24048	0	-
chr3L	749258	749501	P-element_non-reference_ERS629875_temp_rp_24059	0	+
chr3L	881268	881744	P-element_non-reference_ERS629875_temp_rp_24094	0	+
chr3L	1034821	1035297	P-element_non-reference_ERS629875_temp_rp_24151	0	+
chr3L	1070063	1070539	P-element_non-reference_ERS629875_temp_rp_24159	0	+
chr3L	1098891	1098936	P-element_non-reference_ERS629875_temp_rp_24166	0	+
chr3L	1178545	1179021	P-element_non-reference_ERS629875_temp_rp_24178	0	-
chr3L	1208376	1208667	P-element_non-reference_ERS629875_temp_rp_24187	0	+
chr3L	1335623	1335989	P-element_non-reference_ERS629875_temp_rp_24221	0	+
chr3L	1477409	1477885	P-element_non-reference_ERS629875_temp_rp_24249	0	-
chr3L	1586289	1586580	P-element_non-reference_ERS629875_temp_rp_24274	0	+
chr3L	1586410	1586886	P-element_non-reference_ERS629875_temp_rp_24275	0	-
chr3L	1652746	1652974	P-element_non-reference_ERS629875_temp_rp_24288	0	+
chr3L	1730950	1731115	P-element_non-reference_ERS629875_temp_rp_24316	0	+
chr3L	1967756	1967957	P-element_non-reference_ERS629875_temp_rp_24378	0	+
chr3L	2119565	2120041	P-element_non-reference_ERS629875_temp_rp_24408	0	+
chr3L	2151739	2151799	P-element_non-reference_ERS629875_temp_rp_24421	0	-
chr3L	2766999	2767270	P-element_non-reference_ERS629875_temp_rp_24625	0	-
chr3L	3028082	3028558	P-element_non-reference_ERS629875_temp_rp_24702	0	+
chr3L	3143388	3143506	P-element_non-reference_ERS629875_temp_rp_24722	0	-
chr3L	3164844	3165320	P-element_non-reference_ERS629875_temp_rp_24731	0	+
chr3L	3249086	3249562	P-element_non-reference_ERS629875_temp_rp_24748	0	-
chr3L	3250299	3250493	P-element_non-reference_ERS629875_temp_rp_24749	0	-
chr3L	3303939	3304219	P-element_non-reference_ERS629875_temp_rp_24766	0	-
chr3L	3530934	3530992	P-element_non-reference_ERS629875_temp_rp_24824	0	-
chr3L	3624378	3624854	P-element_non-reference_ERS629875_temp_rp_24858	0	+
chr3L	3902594	3902739	P-element_non-reference_ERS629875_temp_rp_24952	0	+
chr3L	3983866	3984127	P-element_non-reference_ERS629875_temp_rp_24980	0	+
chr3L	4226126	4226602	P-element_non-reference_ERS629875_temp_rp_25025	0	+
chr3L	4226445	4226466	P-element_non-reference_ERS629875_temp_rp_25026	0	-
chr3L	4379989	4380465	P-element_non-reference_ERS629875_temp_rp_25066	0	+
chr3L	4380189	4380665	P-element_non-reference_ERS629875_temp_rp_25067	0	-
chr3L	4406867	4407122	P-element_non-reference_ERS629875_temp_rp_25077	0	-
chr3L	5277248	5277724	P-element_non-reference_ERS629875_temp_rp_25380	0	+
chr3L	5355324	5355352	P-element_non-reference_ERS629875_temp_rp_25404	0	+
chr3L	5355345	5355497	P-element_non-reference_ERS629875_temp_rp_25405	0	-
chr3L	5765923	5766002	P-element_non-reference_ERS629875_temp_rp_25512	0	-
chr3L	6217934	6218410	P-element_non-reference_ERS629875_temp_rp_25655	0	-
chr3L	6218556	6218831	P-element_non-reference_ERS629875_temp_rp_25657	0	+
chr3L	6256269	6256745	P-element_non-reference_ERS629875_temp_rp_25669	0	-
chr3L	6964729	6964887	P-element_non-reference_ERS629875_temp_rp_25890	0	-
chr3L	6995361	6995837	P-element_non-reference_ERS629875_temp_rp_25896	0	-
chr3L	7094660	7094800	P-element_non-reference_ERS629875_temp_rp_25939	0	-
chr3L	7134290	7134591	P-element_non-reference_ERS629875_temp_rp_25952	0	-
chr3L	7313827	7313906	P-element_non-reference_ERS629875_temp_rp_26020	0	-
chr3L	7359955	7360431	P-element_non-reference_ERS629875_temp_rp_26034	0	+
chr3L	7434930	7435406	P-element_non-reference_ERS629875_temp_rp_26053	0	+
chr3L	7865303	7865779	P-element_non-reference_ERS629875_temp_rp_26174	0	-
chr3L	7948112	7948124	P-element_non-reference_ERS629875_temp_rp_26198	0	-
chr3L	7979995	7980066	P-element_non-reference_ERS629875_temp_rp_26208	0	+
chr3L	7993551	7994027	P-element_non-reference_ERS629875_temp_rp_26220	0	+
chr3L	8308517	8308840	P-element_non-reference_ERS629875_temp_rp_26326	0	+
chr3L	8525247	8525723	P-element_non-reference_ERS629875_temp_rp_26376	0	+
chr3L	8529792	8530268	P-element_non-reference_ERS629875_temp_rp_26377	0	-
chr3L	8544512	8544988	P-element_non-reference_ERS629875_temp_rp_26381	0	+
chr3L	8715094	8715570	P-element_non-reference_ERS629875_temp_rp_26421	0	-
chr3L	8745160	8745636	P-element_non-reference_ERS629875_temp_rp_26435	0	-
chr3L	8827256	8827635	P-element_non-reference_ERS629875_temp_rp_26455	0	-
chr3L	8953147	8953352	P-element_non-reference_ERS629875_temp_rp_26490	0	+
chr3L	8966315	8966390	P-element_non-reference_ERS629875_temp_rp_26498	0	-
chr3L	9127528	9127996	P-element_non-reference_ERS629875_temp_rp_26534	0	+
chr3L	9373649	9374125	P-element_non-reference_ERS629875_temp_rp_26603	0	+
chr3L	9373929	9374013	P-element_non-reference_ERS629875_temp_rp_26604	0	-
chr3L	9383804	9384280	P-element_non-reference_ERS629875_temp_rp_26606	0	-
chr3L	9426587	9426775	P-element_non-reference_ERS629875_temp_rp_26620	0	-
chr3L	9430168	9430357	P-element_non-reference_ERS629875_temp_rp_26621	0	+
chr3L	9455633	9456109	P-element_non-reference_ERS629875_temp_rp_26635	0	+
chr3L	9501117	9501593	P-element_non-reference_ERS629875_temp_rp_26650	0	+
chr3L	9501710	9502186	P-element_non-reference_ERS629875_temp_rp_26652	0	+
chr3L	9504916	9505392	P-element_non-reference_ERS629875_temp_rp_26655	0	-
chr3L	9505490	9505966	P-element_non-reference_ERS629875_temp_rp_26656	0	+
chr3L	9505775	9506251	P-element_non-reference_ERS629875_temp_rp_26657	0	-
chr3L	9509401	9509877	P-element_non-reference_ERS629875_temp_rp_26658	0	+
chr3L	9675321	9675797	P-element_non-reference_ERS629875_temp_rp_26697	0	-
chr3L	9694390	9694895	P-element_non-reference_ERS629875_temp_rp_26702	0	-
chr3L	9723140	9723616	P-element_non-reference_ERS629875_temp_rp_26716	0	-
chr3L	9898564	9899040	P-element_non-reference_ERS629875_temp_rp_26764	0	+
chr3L	10612291	10612767	P-element_non-reference_ERS629875_temp_rp_26979	0	+
chr3L	10658230	10658461	P-element_non-reference_ERS629875_temp_rp_26996	0	+
chr3L	10663270	10663353	P-element_non-reference_ERS629875_temp_rp_26998	0	-
chr3L	10736702	10737178	P-element_non-reference_ERS629875_temp_rp_27024	0	+
chr3L	11008905	11009010	P-element_non-reference_ERS629875_temp_rp_27090	0	+
chr3L	11070541	11070548	P-element_non-reference_ERS629875_temp_rp_27100	0	-
chr3L	11092368	11092415	P-element_non-reference_ERS629875_temp_rp_27104	0	+
chr3L	11135826	11136302	P-element_non-reference_ERS629875_temp_rp_27114	0	-
chr3L	11215665	11215979	P-element_non-reference_ERS629875_temp_rp_27139	0	-
chr3L	11215708	11215787	P-element_non-reference_ERS629875_temp_rp_27140	0	+
chr3L	11251884	11252360	P-element_non-reference_ERS629875_temp_rp_27147	0	-
chr3L	11553164	11553329	P-element_non-reference_ERS629875_temp_rp_27246	0	+
chr3L	11553393	11553402	P-element_non-reference_ERS629875_temp_rp_27247	0	-
chr3L	11587704	11587803	P-element_non-reference_ERS629875_temp_rp_27260	0	+
chr3L	11684503	11684979	P-element_non-reference_ERS629875_temp_rp_27290	0	-
chr3L	11693397	11693425	P-element_non-reference_ERS629875_temp_rp_27295	0	+
chr3L	11707626	11708102	P-element_non-reference_ERS629875_temp_rp_27300	0	+
chr3L	11819954	11820430	P-element_non-reference_ERS629875_temp_rp_27329	0	-
chr3L	11819990	11820267	P-element_non-reference_ERS629875_temp_rp_27330	0	+
chr3L	12081863	12082339	P-element_non-reference_ERS629875_temp_rp_27406	0	+
chr3L	12271235	12271323	P-element_non-reference_ERS629875_temp_rp_27475	0	-
chr3L	12300140	12300616	P-element_non-reference_ERS629875_temp_rp_27486	0	-
chr3L	12391438	12391544	P-element_non-reference_ERS629875_temp_rp_27513	0	+
chr3L	12408612	12408906	P-element_non-reference_ERS629875_temp_rp_27516	0	+
chr3L	13022057	13022331	P-element_non-reference_ERS629875_temp_rp_27693	0	-
chr3L	13032336	13032646	P-element_non-reference_ERS629875_temp_rp_27699	0	-
chr3L	13227808	13228127	P-element_non-reference_ERS629875_temp_rp_27755	0	-
chr3L	13228466	13228577	P-element_non-reference_ERS629875_temp_rp_27756	0	-
chr3L	13450195	13451048	P-element_non-reference_ERS629875_temp_rp_27822	0	+
chr3L	13539032	13539508	P-element_non-reference_ERS629875_temp_rp_27844	0	+
chr3L	13742540	13743016	P-element_non-reference_ERS629875_temp_rp_27960	0	+
chr3L	14038417	14038509	P-element_non-reference_ERS629875_temp_rp_28064	0	-
chr3L	14059463	14059612	P-element_non-reference_ERS629875_temp_rp_28068	0	-
chr3L	14427218	14427694	P-element_non-reference_ERS629875_temp_rp_28171	0	-
chr3L	14465276	14465752	P-element_non-reference_ERS629875_temp_rp_28179	0	-
chr3L	14551006	14551265	P-element_non-reference_ERS629875_temp_rp_28200	0	-
chr3L	14682106	14682582	P-element_non-reference_ERS629875_temp_rp_28231	0	+
chr3L	14755612	14755896	P-element_non-reference_ERS629875_temp_rp_28263	0	-
chr3L	14756014	14756490	P-element_non-reference_ERS629875_temp_rp_28265	0	+
chr3L	14758942	14758952	P-element_non-reference_ERS629875_temp_rp_28266	0	+
chr3L	14804989	14805465	P-element_non-reference_ERS629875_temp_rp_28273	0	-
chr3L	14820642	14821118	P-element_non-reference_ERS629875_temp_rp_28276	0	-
chr3L	14876761	14877237	P-element_non-reference_ERS629875_temp_rp_28296	0	-
chr3L	14969126	14969258	P-element_non-reference_ERS629875_temp_rp_28319	0	-
chr3L	14972396	14972872	P-element_non-reference_ERS629875_temp_rp_28320	0	+
chr3L	15141655	15142131	P-element_non-reference_ERS629875_temp_rp_28357	0	+
chr3L	15146788	15146956	P-element_non-reference_ERS629875_temp_rp_28360	0	-
chr3L	15642916	15643392	P-element_non-reference_ERS629875_temp_rp_28530	0	-
chr3L	16046726	16047072	P-element_non-reference_ERS629875_temp_rp_28635	0	+
chr3L	16046869	16046899	P-element_non-reference_ERS629875_temp_rp_28636	0	-
chr3L	16050672	16050757	P-element_non-reference_ERS629875_temp_rp_28637	0	+
chr3L	16368273	16368469	P-element_non-reference_ERS629875_temp_rp_28742	0	+
chr3L	16380647	16380857	P-element_non-reference_ERS629875_temp_rp_28745	0	+
chr3L	16393596	16393604	P-element_non-reference_ERS629875_temp_sr_28749	0	-
chr3L	16483514	16483669	P-element_non-reference_ERS629875_temp_rp_28773	0	-
chr3L	16483557	16483909	P-element_non-reference_ERS629875_temp_rp_28774	0	+
chr3L	16493959	16494674	P-element_non-reference_ERS629875_temp_rp_28778	0	+
chr3L	16660886	16661201	P-element_non-reference_ERS629875_temp_rp_28838	0	+
chr3L	16744470	16744946	P-element_non-reference_ERS629875_temp_rp_28865	0	-
chr3L	16807680	16807961	P-element_non-reference_ERS629875_temp_rp_28882	0	-
chr3L	16891016	16891054	P-element_non-reference_ERS629875_temp_rp_28920	0	+
chr3L	16936870	16937346	P-element_non-reference_ERS629875_temp_rp_28932	0	+
chr3L	16955022	16955498	P-element_non-reference_ERS629875_temp_rp_28937	0	-
chr3L	16976086	16976562	P-element_non-reference_ERS629875_temp_rp_28944	0	-
chr3L	17242124	17242576	P-element_non-reference_ERS629875_temp_rp_29050	0	-
chr3L	17533086	17533125	P-element_non-reference_ERS629875_temp_rp_29161	0	+
chr3L	17547745	17547954	P-element_non-reference_ERS629875_temp_rp_29165	0	+
chr3L	17563896	17563991	P-element_non-reference_ERS629875_temp_rp_29176	0	+
chr3L	17653889	17654365	P-element_non-reference_ERS629875_temp_rp_29203	0	+
chr3L	17860837	17861313	P-element_non-reference_ERS629875_temp_rp_29295	0	-
chr3L	17970992	17971468	P-element_non-reference_ERS629875_temp_rp_29338	0	+
chr3L	17971020	17971496	P-element_non-reference_ERS629875_temp_rp_29339	0	-
chr3L	17991896	17992367	P-element_non-reference_ERS629875_temp_rp_29350	0	-
chr3L	18014186	18014611	P-element_non-reference_ERS629875_temp_rp_29353	0	-
chr3L	18069774	18070250	P-element_non-reference_ERS629875_temp_rp_29371	0	-
chr3L	18144205	18144681	P-element_non-reference_ERS629875_temp_rp_29403	0	-
chr3L	18439917	18440084	P-element_non-reference_ERS629875_temp_rp_29498	0	+
chr3L	18500178	18500654	P-element_non-reference_ERS629875_temp_rp_29527	0	+
chr3L	18502474	18502950	P-element_non-reference_ERS629875_temp_rp_29529	0	-
chr3L	18627531	18628007	P-element_non-reference_ERS629875_temp_rp_29576	0	-
chr3L	18641321	18641453	P-element_non-reference_ERS629875_temp_rp_29588	0	+
chr3L	18765643	18766085	P-element_non-reference_ERS629875_temp_rp_29638	0	-
chr3L	18789583	18789927	P-element_non-reference_ERS629875_temp_rp_29646	0	-
chr3L	18840509	18840831	P-element_non-reference_ERS629875_temp_rp_29665	0	-
chr3L	18996623	18996842	P-element_non-reference_ERS629875_temp_rp_29719	0	-
chr3L	19081233	19081664	P-element_non-reference_ERS629875_temp_rp_29740	0	+
chr3L	19086617	19086858	P-element_non-reference_ERS629875_temp_rp_29746	0	-
chr3L	19086888	19087364	P-element_non-reference_ERS629875_temp_rp_29747	0	+
chr3L	19087742	19087795	P-element_non-reference_ERS629875_temp_rp_29748	0	-
chr3L	19097439	19097915	P-element_non-reference_ERS629875_temp_rp_29749	0	+
chr3L	19170427	19170929	P-element_non-reference_ERS629875_temp_rp_29769	0	-
chr3L	19585901	19586192	P-element_non-reference_ERS629875_temp_rp_29949	0	+
chr3L	19790907	19791383	P-element_non-reference_ERS629875_temp_rp_29997	0	+
chr3L	19791045	19791082	P-element_non-reference_ERS629875_temp_rp_29998	0	-
chr3L	19896578	19896758	P-element_non-reference_ERS629875_temp_rp_30027	0	+
chr3L	19902721	19902839	P-element_non-reference_ERS629875_temp_rp_30030	0	+
chr3L	19908288	19908544	P-element_non-reference_ERS629875_temp_rp_30032	0	+
chr3L	20198356	20198548	P-element_non-reference_ERS629875_temp_rp_30140	0	+
chr3L	20223322	20223798	P-element_non-reference_ERS629875_temp_rp_30148	0	-
chr3L	20230472	20230864	P-element_non-reference_ERS629875_temp_rp_30153	0	+
chr3L	20230621	20231097	P-element_non-reference_ERS629875_temp_rp_30154	0	-
chr3L	20384274	20384750	P-element_non-reference_ERS629875_temp_rp_30218	0	-
chr3L	20401575	20402051	P-element_non-reference_ERS629875_temp_rp_30222	0	+
chr3L	20401866	20401907	P-element_non-reference_ERS629875_temp_rp_30223	0	-
chr3L	20466842	20467318	P-element_non-reference_ERS629875_temp_rp_30234	0	+
chr3L	20494786	20494874	P-element_non-reference_ERS629875_temp_rp_30245	0	+
chr3L	20497393	20497869	P-element_non-reference_ERS629875_temp_rp_30246	0	-
chr3L	20509767	20510077	P-element_non-reference_ERS629875_temp_rp_30256	0	+
chr3L	20771872	20772348	P-element_non-reference_ERS629875_temp_rp_30320	0	-
chr3L	20792530	20793006	P-element_non-reference_ERS629875_temp_rp_30326	0	-
chr3L	21044813	21045242	P-element_non-reference_ERS629875_temp_rp_30416	0	-
chr3L	21175985	21176322	P-element_non-reference_ERS629875_temp_rp_30468	0	-
chr3L	21240112	21240393	P-element_non-reference_ERS629875_temp_rp_30499	0	-
chr3L	21279914	21279993	P-element_non-reference_ERS629875_temp_rp_30509	0	-
chr3L	21381318	21381728	P-element_non-reference_ERS629875_temp_rp_30536	0	-
chr3L	21382426	21382687	P-element_non-reference_ERS629875_temp_rp_30537	0	-
chr3L	21738224	21738700	P-element_non-reference_ERS629875_temp_rp_30639	0	+
chr3L	21808831	21809123	P-element_non-reference_ERS629875_temp_rp_30665	0	+
chr3L	21880673	21881149	P-element_non-reference_ERS629875_temp_rp_30709	0	-
chr3L	22153117	22153593	P-element_non-reference_ERS629875_temp_rp_30826	0	+
chr3L	22407729	22408112	P-element_non-reference_ERS629875_temp_rp_30925	0	-
chr3L	22407732	22408142	P-element_non-reference_ERS629875_temp_rp_30926	0	+
chr3L	22460989	22461224	P-element_non-reference_ERS629875_temp_rp_30942	0	+
chr3L	22717140	22717373	P-element_non-reference_ERS629875_temp_rp_31057	0	-
chr3L	22727899	22728375	P-element_non-reference_ERS629875_temp_rp_31068	0	+
chr3L	22728128	22728287	P-element_non-reference_ERS629875_temp_rp_31069	0	-
chr3L	22773462	22773747	P-element_non-reference_ERS629875_temp_rp_31091	0	+
chr3L	22871817	22872293	P-element_non-reference_ERS629875_temp_rp_31147	0	+
chr3L	22998246	22998493	P-element_non-reference_ERS629875_temp_rp_31264	0	+
chr3L	23065978	23066454	P-element_non-reference_ERS629875_temp_rp_31357	0	+
chr3L	23142892	23143342	P-element_non-reference_ERS629875_temp_rp_31464	0	+
chr3L	23142927	23143403	P-element_non-reference_ERS629875_temp_rp_31465	0	-
chr3L	23198435	23198911	P-element_non-reference_ERS629875_temp_rp_31542	0	-
chr3L	23316059	23316535	P-element_non-reference_ERS629875_temp_rp_31713	0	-
chr3L	23526452	23526928	P-element_non-reference_ERS629875_temp_rp_32060	0	-
chr3L	24327842	24328318	P-element_non-reference_ERS629875_temp_rp_33288	0	+
chr3L	24378212	24378688	P-element_non-reference_ERS629875_temp_rp_33363	0	-
chr3L	24821297	24821468	P-element_non-reference_ERS629875_temp_rp_33993	0	+
chr3L	25805431	25805907	P-element_non-reference_ERS629875_temp_rp_35391	0	-
chr3L	25894659	25894865	P-element_non-reference_ERS629875_temp_rp_35526	0	-
chr3L	26057916	26058010	P-element_non-reference_ERS629875_temp_rp_35780	0	-
chr3R	3168048	3168524	P-element_non-reference_ERS629875_temp_rp_42309	0	+
chr3R	4251358	4251559	P-element_non-reference_ERS629875_temp_rp_43836	0	-
chr3R	4281817	4281914	P-element_non-reference_ERS629875_temp_rp_43855	0	+
chr3R	4400034	4400094	P-element_non-reference_ERS629875_temp_rp_43909	0	+
chr3R	4453010	4453505	P-element_non-reference_ERS629875_temp_rp_43928	0	-
chr3R	4565277	4565753	P-element_non-reference_ERS629875_temp_rp_44031	0	+
chr3R	4572672	4573148	P-element_non-reference_ERS629875_temp_rp_44057	0	-
chr3R	4609535	4610011	P-element_non-reference_ERS629875_temp_rp_44106	0	-
chr3R	4654916	4655181	P-element_non-reference_ERS629875_temp_rp_44135	0	-
chr3R	4739540	4739929	P-element_non-reference_ERS629875_temp_rp_44192	0	+
chr3R	4780917	4781415	P-element_non-reference_ERS629875_temp_rp_44205	0	+
chr3R	4806472	4806526	P-element_non-reference_ERS629875_temp_rp_44219	0	+
chr3R	5086616	5086695	P-element_non-reference_ERS629875_temp_rp_44318	0	-
chr3R	5086892	5087368	P-element_non-reference_ERS629875_temp_rp_44319	0	+
chr3R	5087030	5087506	P-element_non-reference_ERS629875_temp_rp_44320	0	-
chr3R	5232249	5232640	P-element_non-reference_ERS629875_temp_rp_44373	0	+
chr3R	5264704	5265082	P-element_non-reference_ERS629875_temp_rp_44389	0	-
chr3R	5392852	5393328	P-element_non-reference_ERS629875_temp_rp_44430	0	-
chr3R	5508528	5509004	P-element_non-reference_ERS629875_temp_rp_44466	0	+
chr3R	5508530	5508615	P-element_non-reference_ERS629875_temp_rp_44467	0	-
chr3R	5606810	5606864	P-element_non-reference_ERS629875_temp_rp_44492	0	+
chr3R	5636796	5637272	P-element_non-reference_ERS629875_temp_rp_44498	0	+
chr3R	5669086	5669375	P-element_non-reference_ERS629875_temp_rp_44502	0	-
chr3R	5702168	5702644	P-element_non-reference_ERS629875_temp_rp_44526	0	-
chr3R	5802198	5802209	P-element_non-reference_ERS629875_temp_sr_44559	0	-
chr3R	5802198	5802209	P-element_non-reference_ERS629875_temp_sr_44560	0	+
chr3R	5824467	5824943	P-element_non-reference_ERS629875_temp_rp_44568	0	-
chr3R	5856146	5856551	P-element_non-reference_ERS629875_temp_rp_44577	0	-
chr3R	5861130	5861356	P-element_non-reference_ERS629875_temp_rp_44579	0	+
chr3R	6142275	6142751	P-element_non-reference_ERS629875_temp_rp_44692	0	+
chr3R	6678540	6679016	P-element_non-reference_ERS629875_temp_rp_44884	0	+
chr3R	7103192	7103498	P-element_non-reference_ERS629875_temp_rp_45007	0	-
chr3R	7123990	7124466	P-element_non-reference_ERS629875_temp_rp_45015	0	-
chr3R	7128250	7128281	P-element_non-reference_ERS629875_temp_rp_45018	0	-
chr3R	7490037	7490273	P-element_non-reference_ERS629875_temp_rp_45136	0	-
chr3R	7491482	7491626	P-element_non-reference_ERS629875_temp_rp_45139	0	+
chr3R	7492216	7492692	P-element_non-reference_ERS629875_temp_rp_45140	0	+
chr3R	7504995	7505213	P-element_non-reference_ERS629875_temp_rp_45151	0	-
chr3R	7536222	7536411	P-element_non-reference_ERS629875_temp_rp_45165	0	+
chr3R	7753437	7753729	P-element_non-reference_ERS629875_temp_rp_45235	0	+
chr3R	7886975	7887220	P-element_non-reference_ERS629875_temp_rp_45301	0	-
chr3R	7968026	7968186	P-element_non-reference_ERS629875_temp_rp_45315	0	+
chr3R	8027163	8027402	P-element_non-reference_ERS629875_temp_rp_45332	0	+
chr3R	8090275	8090751	P-element_non-reference_ERS629875_temp_rp_45357	0	-
chr3R	8093641	8094117	P-element_non-reference_ERS629875_temp_rp_45361	0	-
chr3R	8093697	8094173	P-element_non-reference_ERS629875_temp_rp_45362	0	+
chr3R	8119740	8120216	P-element_non-reference_ERS629875_temp_rp_45366	0	-
chr3R	8119902	8120060	P-element_non-reference_ERS629875_temp_rp_45367	0	+
chr3R	8250408	8250446	P-element_non-reference_ERS629875_temp_rp_45416	0	+
chr3R	8329239	8329715	P-element_non-reference_ERS629875_temp_rp_45442	0	+
chr3R	8477364	8477840	P-element_non-reference_ERS629875_temp_rp_45489	0	-
chr3R	8664128	8664484	P-element_non-reference_ERS629875_temp_rp_45555	0	-
chr3R	8810844	8811320	P-element_non-reference_ERS629875_temp_rp_45580	0	-
chr3R	8927883	8928206	P-element_non-reference_ERS629875_temp_rp_45624	0	-
chr3R	9158025	9158091	P-element_non-reference_ERS629875_temp_rp_45682	0	-
chr3R	9227028	9227258	P-element_non-reference_ERS629875_temp_rp_45713	0	-
chr3R	9339301	9339777	P-element_non-reference_ERS629875_temp_rp_45761	0	+
chr3R	9418359	9418835	P-element_non-reference_ERS629875_temp_rp_45786	0	+
chr3R	9502583	9503059	P-element_non-reference_ERS629875_temp_rp_45814	0	-
chr3R	9530230	9530350	P-element_non-reference_ERS629875_temp_rp_45818	0	-
chr3R	9550414	9550890	P-element_non-reference_ERS629875_temp_rp_45827	0	+
chr3R	9551261	9551737	P-element_non-reference_ERS629875_temp_rp_45829	0	-
chr3R	10109345	10109604	P-element_non-reference_ERS629875_temp_rp_45975	0	+
chr3R	10132973	10133265	P-element_non-reference_ERS629875_temp_rp_45982	0	+
chr3R	10264217	10264283	P-element_non-reference_ERS629875_temp_rp_46016	0	-
chr3R	10287346	10287822	P-element_non-reference_ERS629875_temp_rp_46029	0	-
chr3R	10412879	10412957	P-element_non-reference_ERS629875_temp_rp_46050	0	-
chr3R	10760270	10760746	P-element_non-reference_ERS629875_temp_rp_46146	0	-
chr3R	10792776	10793252	P-element_non-reference_ERS629875_temp_rp_46159	0	+
chr3R	10886517	10886993	P-element_non-reference_ERS629875_temp_rp_46179	0	+
chr3R	10887153	10887629	P-element_non-reference_ERS629875_temp_rp_46181	0	+
chr3R	10889359	10889750	P-element_non-reference_ERS629875_temp_rp_46184	0	-
chr3R	10971991	10972199	P-element_non-reference_ERS629875_temp_rp_46225	0	+
chr3R	11172619	11173095	P-element_non-reference_ERS629875_temp_rp_46299	0	+
chr3R	11398059	11398535	P-element_non-reference_ERS629875_temp_rp_46384	0	-
chr3R	11569125	11569278	P-element_non-reference_ERS629875_temp_rp_46454	0	+
chr3R	11656466	11656762	P-element_non-reference_ERS629875_temp_rp_46476	0	-
chr3R	11759663	11759951	P-element_non-reference_ERS629875_temp_rp_46499	0	+
chr3R	11761327	11761803	P-element_non-reference_ERS629875_temp_rp_46500	0	+
chr3R	11764385	11764456	P-element_non-reference_ERS629875_temp_rp_46502	0	-
chr3R	11777004	11777480	P-element_non-reference_ERS629875_temp_rp_46510	0	+
chr3R	11869532	11869536	P-element_non-reference_ERS629875_temp_rp_46544	0	-
chr3R	12010637	12010779	P-element_non-reference_ERS629875_temp_rp_46591	0	-
chr3R	12370437	12370612	P-element_non-reference_ERS629875_temp_rp_46691	0	+
chr3R	12444020	12444166	P-element_non-reference_ERS629875_temp_rp_46709	0	+
chr3R	12467671	12468147	P-element_non-reference_ERS629875_temp_rp_46716	0	+
chr3R	12476900	12477376	P-element_non-reference_ERS629875_temp_rp_46734	0	+
chr3R	12477578	12478054	P-element_non-reference_ERS629875_temp_rp_46737	0	+
chr3R	12719916	12720106	P-element_non-reference_ERS629875_temp_rp_46837	0	-
chr3R	12719952	12720267	P-element_non-reference_ERS629875_temp_rp_46838	0	+
chr3R	13258881	13259101	P-element_non-reference_ERS629875_temp_rp_47012	0	-
chr3R	13450203	13450559	P-element_non-reference_ERS629875_temp_rp_47065	0	-
chr3R	13684988	13685127	P-element_non-reference_ERS629875_temp_rp_47147	0	+
chr3R	13829790	13830266	P-element_non-reference_ERS629875_temp_rp_47193	0	+
chr3R	13877345	13877821	P-element_non-reference_ERS629875_temp_rp_47206	0	+
chr3R	14056661	14057014	P-element_non-reference_ERS629875_temp_rp_47262	0	+
chr3R	14278234	14278710	P-element_non-reference_ERS629875_temp_rp_47315	0	-
chr3R	14282482	14282958	P-element_non-reference_ERS629875_temp_rp_47318	0	-
chr3R	14282514	14282990	P-element_non-reference_ERS629875_temp_rp_47319	0	+
chr3R	14481739	14481815	P-element_non-reference_ERS629875_temp_rp_47386	0	+
chr3R	14696891	14697367	P-element_non-reference_ERS629875_temp_rp_47453	0	+
chr3R	14697100	14697403	P-element_non-reference_ERS629875_temp_rp_47454	0	-
chr3R	14724010	14724486	P-element_non-reference_ERS629875_temp_rp_47466	0	+
chr3R	14731108	14731498	P-element_non-reference_ERS629875_temp_rp_47467	0	+
chr3R	15074938	15075414	P-element_non-reference_ERS629875_temp_rp_47576	0	-
chr3R	15310719	15311000	P-element_non-reference_ERS629875_temp_rp_47622	0	-
chr3R	15328689	15328864	P-element_non-reference_ERS629875_temp_rp_47627	0	-
chr3R	15374457	15374848	P-element_non-reference_ERS629875_temp_rp_47637	0	+
chr3R	15419385	15419463	P-element_non-reference_ERS629875_temp_rp_47657	0	-
chr3R	15420471	15420651	P-element_non-reference_ERS629875_temp_rp_47658	0	+
chr3R	15475917	15476393	P-element_non-reference_ERS629875_temp_rp_47675	0	-
chr3R	15502306	15502782	P-element_non-reference_ERS629875_temp_rp_47682	0	-
chr3R	15973207	15973251	P-element_non-reference_ERS629875_temp_rp_47835	0	+
chr3R	16230202	16230678	P-element_non-reference_ERS629875_temp_rp_47928	0	+
chr3R	16235608	16236084	P-element_non-reference_ERS629875_temp_rp_47930	0	-
chr3R	16280851	16280855	P-element_non-reference_ERS629875_temp_rp_47946	0	-
chr3R	16284730	16285206	P-element_non-reference_ERS629875_temp_rp_47950	0	+
chr3R	16349065	16349315	P-element_non-reference_ERS629875_temp_rp_47964	0	-
chr3R	16573507	16573754	P-element_non-reference_ERS629875_temp_rp_48019	0	-
chr3R	16590298	16590774	P-element_non-reference_ERS629875_temp_rp_48023	0	+
chr3R	16640119	16640180	P-element_non-reference_ERS629875_temp_rp_48035	0	-
chr3R	17943795	17944271	P-element_non-reference_ERS629875_temp_rp_48381	0	+
chr3R	17944026	17944069	P-element_non-reference_ERS629875_temp_rp_48382	0	-
chr3R	18121672	18122148	P-element_non-reference_ERS629875_temp_rp_48434	0	+
chr3R	18183417	18183567	P-element_non-reference_ERS629875_temp_rp_48464	0	+
chr3R	18215846	18216300	P-element_non-reference_ERS629875_temp_rp_48474	0	-
chr3R	18225772	18226248	P-element_non-reference_ERS629875_temp_rp_48476	0	+
chr3R	18235850	18236326	P-element_non-reference_ERS629875_temp_rp_48479	0	-
chr3R	18244727	18245203	P-element_non-reference_ERS629875_temp_rp_48482	0	-
chr3R	18250845	18251223	P-element_non-reference_ERS629875_temp_rp_48485	0	+
chr3R	18255465	18255535	P-element_non-reference_ERS629875_temp_rp_48486	0	-
chr3R	18298040	18298516	P-element_non-reference_ERS629875_temp_rp_48504	0	+
chr3R	18399148	18399377	P-element_non-reference_ERS629875_temp_rp_48537	0	-
chr3R	18403184	18403614	P-element_non-reference_ERS629875_temp_rp_48539	0	-
chr3R	18447273	18447603	P-element_non-reference_ERS629875_temp_rp_48562	0	+
chr3R	18481887	18481892	P-element_non-reference_ERS629875_temp_rp_48576	0	+
chr3R	18663380	18663939	P-element_non-reference_ERS629875_temp_rp_48633	0	-
chr3R	18743374	18743674	P-element_non-reference_ERS629875_temp_rp_48649	0	-
chr3R	18851585	18852061	P-element_non-reference_ERS629875_temp_rp_48700	0	+
chr3R	19094241	19094287	P-element_non-reference_ERS629875_temp_rp_48784	0	+
chr3R	19180371	19180847	P-element_non-reference_ERS629875_temp_rp_48827	0	+
chr3R	19180647	19180691	P-element_non-reference_ERS629875_temp_rp_48828	0	-
chr3R	19434819	19435295	P-element_non-reference_ERS629875_temp_rp_48898	0	-
chr3R	19463467	19463657	P-element_non-reference_ERS629875_temp_rp_48906	0	+
chr3R	19836865	19836959	P-element_non-reference_ERS629875_temp_rp_49025	0	-
chr3R	20214957	20215433	P-element_non-reference_ERS629875_temp_rp_49159	0	-
chr3R	20782760	20783236	P-element_non-reference_ERS629875_temp_rp_49352	0	+
chr3R	20790087	20790563	P-element_non-reference_ERS629875_temp_rp_49353	0	-
chr3R	20957622	20957859	P-element_non-reference_ERS629875_temp_rp_49413	0	-
chr3R	21060661	21061137	P-element_non-reference_ERS629875_temp_rp_49439	0	+
chr3R	21101568	21101794	P-element_non-reference_ERS629875_temp_rp_49449	0	+
chr3R	21138723	21138881	P-element_non-reference_ERS629875_temp_rp_49457	0	+
chr3R	21188426	21188902	P-element_non-reference_ERS629875_temp_rp_49476	0	-
chr3R	21204791	21204793	P-element_non-reference_ERS629875_temp_rp_49484	0	-
chr3R	21204849	21204887	P-element_non-reference_ERS629875_temp_rp_49485	0	+
chr3R	21206481	21206818	P-element_non-reference_ERS629875_temp_rp_49488	0	+
chr3R	21277661	21278007	P-element_non-reference_ERS629875_temp_rp_49507	0	-
chr3R	21296151	21296225	P-element_non-reference_ERS629875_temp_rp_49513	0	+
chr3R	21296251	21296336	P-element_non-reference_ERS629875_temp_rp_49514	0	-
chr3R	21296270	21296338	P-element_non-reference_ERS629875_temp_rp_49515	0	+
chr3R	21296484	21296597	P-element_non-reference_ERS629875_temp_rp_49516	0	-
chr3R	21297185	21297478	P-element_non-reference_ERS629875_temp_rp_49517	0	-
chr3R	21633043	21633492	P-element_non-reference_ERS629875_temp_rp_49604	0	+
chr3R	21719590	21719827	P-element_non-reference_ERS629875_temp_rp_49632	0	-
chr3R	21816896	21817372	P-element_non-reference_ERS629875_temp_rp_49656	0	+
chr3R	22035211	22035687	P-element_non-reference_ERS629875_temp_rp_49708	0	+
chr3R	22263174	22263650	P-element_non-reference_ERS629875_temp_rp_49777	0	-
chr3R	22626665	22627141	P-element_non-reference_ERS629875_temp_rp_49879	0	-
chr3R	22727520	22727996	P-element_non-reference_ERS629875_temp_rp_49917	0	+
chr3R	22898994	22899470	P-element_non-reference_ERS629875_temp_rp_49988	0	-
chr3R	22899051	22899527	P-element_non-reference_ERS629875_temp_rp_49989	0	+
chr3R	23118249	23118465	P-element_non-reference_ERS629875_temp_rp_50069	0	-
chr3R	23127699	23128092	P-element_non-reference_ERS629875_temp_rp_50070	0	+
chr3R	23249073	23249549	P-element_non-reference_ERS629875_temp_rp_50113	0	-
chr3R	23295536	23295809	P-element_non-reference_ERS629875_temp_rp_50128	0	-
chr3R	23345649	23345824	P-element_non-reference_ERS629875_temp_rp_50145	0	+
chr3R	23345671	23345993	P-element_non-reference_ERS629875_temp_rp_50146	0	-
chr3R	23558045	23558189	P-element_non-reference_ERS629875_temp_rp_50201	0	+
chr3R	23559701	23560177	P-element_non-reference_ERS629875_temp_rp_50202	0	+
chr3R	23890422	23890434	P-element_non-reference_ERS629875_temp_rp_50307	0	+
chr3R	24031146	24031526	P-element_non-reference_ERS629875_temp_rp_50346	0	-
chr3R	24141086	24141562	P-element_non-reference_ERS629875_temp_rp_50376	0	+
chr3R	24152278	24152807	P-element_non-reference_ERS629875_temp_rp_50378	0	-
chr3R	24193257	24193430	P-element_non-reference_ERS629875_temp_rp_50391	0	-
chr3R	24260684	24261160	P-element_non-reference_ERS629875_temp_rp_50402	0	+
chr3R	24270679	24271155	P-element_non-reference_ERS629875_temp_rp_50404	0	+
chr3R	24271078	24271554	P-element_non-reference_ERS629875_temp_rp_50405	0	-
chr3R	24543017	24543493	P-element_non-reference_ERS629875_temp_rp_50481	0	+
chr3R	24543725	24543942	P-element_non-reference_ERS629875_temp_rp_50482	0	+
chr3R	24543910	24544090	P-element_non-reference_ERS629875_temp_rp_50483	0	-
chr3R	24572755	24572781	P-element_non-reference_ERS629875_temp_rp_50498	0	+
chr3R	24572815	24572984	P-element_non-reference_ERS629875_temp_rp_50499	0	-
chr3R	24626505	24626724	P-element_non-reference_ERS629875_temp_rp_50519	0	+
chr3R	24743955	24744431	P-element_non-reference_ERS629875_temp_rp_50552	0	+
chr3R	24767903	24768141	P-element_non-reference_ERS629875_temp_rp_50566	0	-
chr3R	24813720	24814196	P-element_non-reference_ERS629875_temp_rp_50584	0	-
chr3R	25232230	25232479	P-element_non-reference_ERS629875_temp_rp_50674	0	+
chr3R	25740617	25740837	P-element_non-reference_ERS629875_temp_rp_50841	0	+
chr3R	26005979	26006248	P-element_non-reference_ERS629875_temp_rp_50916	0	+
chr3R	26036899	26036996	P-element_non-reference_ERS629875_temp_rp_50922	0	-
chr3R	26262570	26262711	P-element_non-reference_ERS629875_temp_rp_50968	0	-
chr3R	26798602	26799078	P-element_non-reference_ERS629875_temp_rp_51105	0	-
chr3R	26799006	26799112	P-element_non-reference_ERS629875_temp_rp_51106	0	+
chr3R	26915427	26915903	P-element_non-reference_ERS629875_temp_rp_51145	0	-
chr3R	26952938	26953414	P-element_non-reference_ERS629875_temp_rp_51153	0	-
chr3R	26966288	26966568	P-element_non-reference_ERS629875_temp_rp_51164	0	+
chr3R	27140245	27140384	P-element_non-reference_ERS629875_temp_rp_51211	0	-
chr3R	27140545	27141021	P-element_non-reference_ERS629875_temp_rp_51212	0	+
chr3R	27147886	27148362	P-element_non-reference_ERS629875_temp_rp_51213	0	+
chr3R	27150583	27151059	P-element_non-reference_ERS629875_temp_rp_51215	0	-
chr3R	27194185	27194240	P-element_non-reference_ERS629875_temp_rp_51224	0	-
chr3R	27281629	27282105	P-element_non-reference_ERS629875_temp_rp_51241	0	+
chr3R	27281932	27282408	P-element_non-reference_ERS629875_temp_rp_51242	0	-
chr3R	27574504	27574631	P-element_non-reference_ERS629875_temp_rp_51332	0	+
chr3R	27892791	27892841	P-element_non-reference_ERS629875_temp_rp_51429	0	+
chr3R	27905741	27906217	P-element_non-reference_ERS629875_temp_rp_51432	0	+
chr3R	27906980	27907456	P-element_non-reference_ERS629875_temp_rp_51433	0	+
chr3R	27927778	27928254	P-element_non-reference_ERS629875_temp_rp_51440	0	-
chr3R	28086039	28086260	P-element_non-reference_ERS629875_temp_rp_51493	0	-
chr3R	28325930	28326406	P-element_non-reference_ERS629875_temp_rp_51597	0	-
chr3R	28326319	28326587	P-element_non-reference_ERS629875_temp_rp_51598	0	+
chr3R	28621963	28622439	P-element_non-reference_ERS629875_temp_rp_51682	0	-
chr3R	28710861	28711337	P-element_non-reference_ERS629875_temp_rp_51704	0	+
chr3R	28922647	28923123	P-element_non-reference_ERS629875_temp_rp_51761	0	+
chr3R	28971387	28971529	P-element_non-reference_ERS629875_temp_rp_51782	0	+
chr3R	28990634	28990997	P-element_non-reference_ERS629875_temp_rp_51788	0	+
chr3R	29157641	29158117	P-element_non-reference_ERS629875_temp_rp_51834	0	+
chr3R	29157929	29158173	P-element_non-reference_ERS629875_temp_rp_51835	0	-
chr3R	29210404	29210485	P-element_non-reference_ERS629875_temp_rp_51856	0	-
chr3R	29214162	29214525	P-element_non-reference_ERS629875_temp_rp_51859	0	-
chr3R	29223181	29223453	P-element_non-reference_ERS629875_temp_rp_51862	0	-
chr3R	29250186	29250662	P-element_non-reference_ERS629875_temp_rp_51867	0	+
chr3R	29345385	29345648	P-element_non-reference_ERS629875_temp_rp_51895	0	+
chr3R	29749236	29749397	P-element_non-reference_ERS629875_temp_rp_52049	0	+
chr3R	29758990	29759466	P-element_non-reference_ERS629875_temp_rp_52050	0	-
chr3R	29759013	29759489	P-element_non-reference_ERS629875_temp_rp_52051	0	+
chr3R	29765872	29766172	P-element_non-reference_ERS629875_temp_rp_52053	0	+
chr3R	29772718	29772920	P-element_non-reference_ERS629875_temp_rp_52056	0	+
chr3R	30038435	30038501	P-element_non-reference_ERS629875_temp_rp_52109	0	+
chr3R	30179981	30180457	P-element_non-reference_ERS629875_temp_rp_52152	0	-
chr3R	30387478	30387638	P-element_non-reference_ERS629875_temp_rp_52207	0	-
chr3R	30389049	30389525	P-element_non-reference_ERS629875_temp_rp_52208	0	+
chr3R	30460465	30460680	P-element_non-reference_ERS629875_temp_rp_52224	0	-
chr3R	30560228	30560266	P-element_non-reference_ERS629875_temp_rp_52260	0	+
chr3R	30883537	30883629	P-element_non-reference_ERS629875_temp_rp_52346	0	+
chr3R	31406068	31406416	P-element_non-reference_ERS629875_temp_rp_52495	0	+
chr3R	31669163	31669173	P-element_non-reference_ERS629875_temp_sr_52579	0	-
chr3R	31679420	31679896	P-element_non-reference_ERS629875_temp_rp_52581	0	+
chr3R	31715490	31715966	P-element_non-reference_ERS629875_temp_rp_52588	0	-
chr3R	31937510	31937757	P-element_non-reference_ERS629875_temp_rp_52641	0	+
chr3R	31979964	31980440	P-element_non-reference_ERS629875_temp_rp_52654	0	+
chr4	454080	454556	P-element_non-reference_ERS629875_temp_rp_53109	0	-
chr4	501713	501722	P-element_non-reference_ERS629875_temp_sr_53150	0	-
chr4	507893	508232	P-element_non-reference_ERS629875_temp_rp_53154	0	-
chr4	912956	913432	P-element_non-reference_ERS629875_temp_rp_53500	0	-
chr4	1010956	1011432	P-element_non-reference_ERS629875_temp_rp_53619	0	+
chr4	1031286	1031762	P-element_non-reference_ERS629875_temp_rp_53637	0	-
chr4	1109569	1110045	P-element_non-reference_ERS629875_temp_rp_53712	0	+
chr4	1179165	1179641	P-element_non-reference_ERS629875_temp_rp_53789	0	-
chr4	1257133	1257609	P-element_non-reference_ERS629875_temp_rp_53878	0	+
chr4	1274599	1275075	P-element_non-reference_ERS629875_temp_rp_53922	0	+
chrM	1213	1689	P-element_non-reference_ERS629875_temp_rp_53994	0	-
chrX	122991	123467	P-element_non-reference_ERS629875_temp_rp_54181	0	-
chrX	493149	493625	P-element_non-reference_ERS629875_temp_rp_54420	0	+
chrX	493217	493693	P-element_non-reference_ERS629875_temp_rp_54421	0	-
chrX	499935	499943	P-element_non-reference_ERS629875_temp_sr_54423	0	+
chrX	523274	523750	P-element_non-reference_ERS629875_temp_rp_54430	0	+
chrX	709824	710103	P-element_non-reference_ERS629875_temp_rp_54480	0	-
chrX	769908	770083	P-element_non-reference_ERS629875_temp_rp_54502	0	-
chrX	769985	770140	P-element_non-reference_ERS629875_temp_rp_54503	0	+
chrX	836103	836224	P-element_non-reference_ERS629875_temp_rp_54518	0	+
chrX	1135191	1135373	P-element_non-reference_ERS629875_temp_rp_54610	0	-
chrX	1141300	1141776	P-element_non-reference_ERS629875_temp_rp_54612	0	+
chrX	1196543	1196976	P-element_non-reference_ERS629875_temp_rp_54630	0	-
chrX	1209805	1209887	P-element_non-reference_ERS629875_temp_rp_54635	0	+
chrX	1234668	1235144	P-element_non-reference_ERS629875_temp_rp_54647	0	+
chrX	1321949	1322425	P-element_non-reference_ERS629875_temp_rp_54676	0	+
chrX	1322374	1322580	P-element_non-reference_ERS629875_temp_rp_54677	0	-
chrX	1368353	1368829	P-element_non-reference_ERS629875_temp_rp_54685	0	+
chrX	1370589	1371065	P-element_non-reference_ERS629875_temp_rp_54686	0	-
chrX	1375340	1375816	P-element_non-reference_ERS629875_temp_rp_54687	0	-
chrX	1387107	1387583	P-element_non-reference_ERS629875_temp_rp_54688	0	-
chrX	1559978	1560454	P-element_non-reference_ERS629875_temp_rp_54733	0	-
chrX	1823415	1823477	P-element_non-reference_ERS629875_temp_rp_54805	0	-
chrX	1899506	1899685	P-element_non-reference_ERS629875_temp_rp_54824	0	-
chrX	2123252	2123728	P-element_non-reference_ERS629875_temp_rp_54867	0	-
chrX	2138371	2138576	P-element_non-reference_ERS629875_temp_rp_54868	0	-
chrX	2170563	2171039	P-element_non-reference_ERS629875_temp_rp_54873	0	-
chrX	2194421	2194656	P-element_non-reference_ERS629875_temp_rp_54880	0	+
chrX	2296082	2296136	P-element_non-reference_ERS629875_temp_rp_54896	0	+
chrX	2297562	2297589	P-element_non-reference_ERS629875_temp_rp_54897	0	+
chrX	2501056	2501463	P-element_non-reference_ERS629875_temp_rp_54948	0	+
chrX	2518049	2518085	P-element_non-reference_ERS629875_temp_rp_54953	0	+
chrX	2585355	2585463	P-element_non-reference_ERS629875_temp_rp_54978	0	+
chrX	2642399	2642875	P-element_non-reference_ERS629875_temp_rp_54985	0	+
chrX	2642693	2643169	P-element_non-reference_ERS629875_temp_rp_54986	0	-
chrX	2685177	2685643	P-element_non-reference_ERS629875_temp_rp_55001	0	+
chrX	2739708	2739873	P-element_non-reference_ERS629875_temp_rp_55014	0	+
chrX	2888304	2888445	P-element_non-reference_ERS629875_temp_rp_55068	0	-
chrX	3190770	3190980	P-element_non-reference_ERS629875_temp_rp_55152	0	-
chrX	3296219	3296695	P-element_non-reference_ERS629875_temp_rp_55221	0	+
chrX	3687326	3687802	P-element_non-reference_ERS629875_temp_rp_55323	0	-
chrX	3687384	3687860	P-element_non-reference_ERS629875_temp_rp_55324	0	+
chrX	3744315	3744791	P-element_non-reference_ERS629875_temp_rp_55353	0	+
chrX	3744579	3744828	P-element_non-reference_ERS629875_temp_rp_55354	0	-
chrX	4075244	4075720	P-element_non-reference_ERS629875_temp_rp_55463	0	-
chrX	4108976	4109266	P-element_non-reference_ERS629875_temp_rp_55482	0	+
chrX	4325119	4325123	P-element_non-reference_ERS629875_temp_rp_55548	0	-
chrX	4617101	4617577	P-element_non-reference_ERS629875_temp_rp_55615	0	+
chrX	4617233	4617709	P-element_non-reference_ERS629875_temp_rp_55616	0	-
chrX	4707626	4707930	P-element_non-reference_ERS629875_temp_rp_55643	0	+
chrX	4930806	4931282	P-element_non-reference_ERS629875_temp_rp_55734	0	+
chrX	4937013	4937202	P-element_non-reference_ERS629875_temp_rp_55735	0	+
chrX	5607976	5608421	P-element_non-reference_ERS629875_temp_rp_55958	0	-
chrX	5616437	5616744	P-element_non-reference_ERS629875_temp_rp_55962	0	+
chrX	5679717	5679825	P-element_non-reference_ERS629875_temp_rp_55975	0	+
chrX	5679840	5680011	P-element_non-reference_ERS629875_temp_rp_55976	0	-
chrX	5755642	5755810	P-element_non-reference_ERS629875_temp_rp_56001	0	+
chrX	5964058	5964534	P-element_non-reference_ERS629875_temp_rp_56063	0	+
chrX	5964203	5964519	P-element_non-reference_ERS629875_temp_rp_56064	0	-
chrX	5965735	5965899	P-element_non-reference_ERS629875_temp_rp_56065	0	-
chrX	5988670	5988918	P-element_non-reference_ERS629875_temp_rp_56073	0	-
chrX	6050554	6050759	P-element_non-reference_ERS629875_temp_rp_56088	0	-
chrX	6077510	6077512	P-element_non-reference_ERS629875_temp_rp_56096	0	-
chrX	6127215	6127448	P-element_non-reference_ERS629875_temp_rp_56105	0	-
chrX	6276700	6276732	P-element_non-reference_ERS629875_temp_rp_56147	0	-
chrX	6279880	6279997	P-element_non-reference_ERS629875_temp_rp_56150	0	-
chrX	6287927	6288144	P-element_non-reference_ERS629875_temp_rp_56153	0	+
chrX	6353071	6353204	P-element_non-reference_ERS629875_temp_rp_56182	0	-
chrX	6706817	6706966	P-element_non-reference_ERS629875_temp_rp_56323	0	-
chrX	6743765	6744241	P-element_non-reference_ERS629875_temp_rp_56332	0	-
chrX	6779233	6779709	P-element_non-reference_ERS629875_temp_rp_56347	0	+
chrX	6779501	6779977	P-element_non-reference_ERS629875_temp_rp_56348	0	-
chrX	6908061	6908256	P-element_non-reference_ERS629875_temp_rp_56387	0	+
chrX	6908229	6908343	P-element_non-reference_ERS629875_temp_rp_56388	0	-
chrX	6998479	6998570	P-element_non-reference_ERS629875_temp_rp_56405	0	+
chrX	7021078	7021554	P-element_non-reference_ERS629875_temp_rp_56415	0	+
chrX	7036868	7037344	P-element_non-reference_ERS629875_temp_rp_56421	0	-
chrX	7269994	7270470	P-element_non-reference_ERS629875_temp_rp_56503	0	+
chrX	7680088	7680564	P-element_non-reference_ERS629875_temp_rp_56603	0	-
chrX	7692649	7692960	P-element_non-reference_ERS629875_temp_rp_56609	0	-
chrX	7885621	7886097	P-element_non-reference_ERS629875_temp_rp_56693	0	-
chrX	7945342	7945346	P-element_non-reference_ERS629875_temp_rp_56703	0	+
chrX	7946926	7947402	P-element_non-reference_ERS629875_temp_rp_56704	0	-
chrX	8057869	8058040	P-element_non-reference_ERS629875_temp_rp_56757	0	+
chrX	8131942	8132089	P-element_non-reference_ERS629875_temp_rp_56769	0	+
chrX	8193165	8193403	P-element_non-reference_ERS629875_temp_rp_56787	0	+
chrX	8367113	8367327	P-element_non-reference_ERS629875_temp_rp_56858	0	+
chrX	8549228	8549704	P-element_non-reference_ERS629875_temp_rp_56917	0	-
chrX	8893724	8894200	P-element_non-reference_ERS629875_temp_rp_57019	0	+
chrX	9041549	9041671	P-element_non-reference_ERS629875_temp_rp_57079	0	+
chrX	9134943	9135027	P-element_non-reference_ERS629875_temp_rp_57106	0	-
chrX	9222931	9223407	P-element_non-reference_ERS629875_temp_rp_57135	0	+
chrX	9223176	9223652	P-element_non-reference_ERS629875_temp_rp_57136	0	-
chrX	9284482	9284699	P-element_non-reference_ERS629875_temp_rp_57155	0	-
chrX	9305609	9306065	P-element_non-reference_ERS629875_temp_rp_57162	0	+
chrX	9497027	9497503	P-element_non-reference_ERS629875_temp_rp_57238	0	+
chrX	9550651	9550962	P-element_non-reference_ERS629875_temp_rp_57267	0	+
chrX	9775181	9775657	P-element_non-reference_ERS629875_temp_rp_57343	0	-
chrX	10204156	10204632	P-element_non-reference_ERS629875_temp_rp_57488	0	+
chrX	10290174	10290650	P-element_non-reference_ERS629875_temp_rp_57513	0	-
chrX	10347780	10348256	P-element_non-reference_ERS629875_temp_rp_57536	0	-
chrX	10546465	10546941	P-element_non-reference_ERS629875_temp_rp_57602	0	-
chrX	10546836	10546856	P-element_non-reference_ERS629875_temp_rp_57603	0	+
chrX	10547598	10547872	P-element_non-reference_ERS629875_temp_rp_57605	0	-
chrX	10585527	10585537	P-element_non-reference_ERS629875_temp_rp_57629	0	+
chrX	10784594	10784782	P-element_non-reference_ERS629875_temp_rp_57712	0	+
chrX	10905323	10905799	P-element_non-reference_ERS629875_temp_rp_57734	0	-
chrX	11372921	11372992	P-element_non-reference_ERS629875_temp_rp_57918	0	-
chrX	11715075	11715245	P-element_non-reference_ERS629875_temp_rp_58011	0	+
chrX	11720247	11720723	P-element_non-reference_ERS629875_temp_rp_58012	0	+
chrX	11729052	11729240	P-element_non-reference_ERS629875_temp_rp_58015	0	-
chrX	11805207	11805288	P-element_non-reference_ERS629875_temp_rp_58044	0	+
chrX	11807456	11807587	P-element_non-reference_ERS629875_temp_rp_58045	0	+
chrX	11822841	11823317	P-element_non-reference_ERS629875_temp_rp_58050	0	+
chrX	11822930	11823201	P-element_non-reference_ERS629875_temp_rp_58051	0	-
chrX	11852527	11852580	P-element_non-reference_ERS629875_temp_rp_58066	0	+
chrX	12003909	12004182	P-element_non-reference_ERS629875_temp_rp_58109	0	+
chrX	12007164	12007318	P-element_non-reference_ERS629875_temp_rp_58110	0	+
chrX	12087132	12087481	P-element_non-reference_ERS629875_temp_rp_58139	0	-
chrX	12203577	12203870	P-element_non-reference_ERS629875_temp_rp_58182	0	-
chrX	12463062	12463538	P-element_non-reference_ERS629875_temp_rp_58262	0	+
chrX	12547816	12548292	P-element_non-reference_ERS629875_temp_rp_58290	0	-
chrX	12568283	12568759	P-element_non-reference_ERS629875_temp_rp_58297	0	-
chrX	12568304	12568630	P-element_non-reference_ERS629875_temp_rp_58298	0	+
chrX	12604470	12604946	P-element_non-reference_ERS629875_temp_rp_58307	0	-
chrX	12629521	12629828	P-element_non-reference_ERS629875_temp_rp_58314	0	-
chrX	12668102	12668113	P-element_non-reference_ERS629875_temp_rp_58327	0	+
chrX	12673750	12673799	P-element_non-reference_ERS629875_temp_rp_58329	0	-
chrX	13131072	13131187	P-element_non-reference_ERS629875_temp_rp_58511	0	-
chrX	13131328	13131452	P-element_non-reference_ERS629875_temp_rp_58512	0	-
chrX	13159567	13160043	P-element_non-reference_ERS629875_temp_rp_58520	0	-
chrX	13277213	13277287	P-element_non-reference_ERS629875_temp_rp_58545	0	-
chrX	13278975	13279144	P-element_non-reference_ERS629875_temp_rp_58548	0	-
chrX	13284676	13284861	P-element_non-reference_ERS629875_temp_rp_58549	0	+
chrX	13396392	13396868	P-element_non-reference_ERS629875_temp_rp_58570	0	+
chrX	13628042	13628307	P-element_non-reference_ERS629875_temp_rp_58656	0	-
chrX	13696583	13696818	P-element_non-reference_ERS629875_temp_rp_58679	0	+
chrX	13739787	13739894	P-element_non-reference_ERS629875_temp_rp_58690	0	+
chrX	13762156	13762454	P-element_non-reference_ERS629875_temp_rp_58697	0	-
chrX	14322090	14322115	P-element_non-reference_ERS629875_temp_rp_58859	0	+
chrX	14653871	14654085	P-element_non-reference_ERS629875_temp_rp_58994	0	-
chrX	14825971	14826299	P-element_non-reference_ERS629875_temp_rp_59050	0	-
chrX	14951676	14951841	P-element_non-reference_ERS629875_temp_rp_59087	0	+
chrX	14952950	14953426	P-element_non-reference_ERS629875_temp_rp_59088	0	+
chrX	15023578	15024054	P-element_non-reference_ERS629875_temp_rp_59122	0	-
chrX	15023835	15024009	P-element_non-reference_ERS629875_temp_rp_59123	0	+
chrX	15089554	15089612	P-element_non-reference_ERS629875_temp_rp_59147	0	-
chrX	15344930	15345230	P-element_non-reference_ERS629875_temp_rp_59231	0	-
chrX	15443431	15443907	P-element_non-reference_ERS629875_temp_rp_59266	0	+
chrX	15498937	15499024	P-element_non-reference_ERS629875_temp_rp_59277	0	+
chrX	15552191	15552372	P-element_non-reference_ERS629875_temp_rp_59290	0	-
chrX	15788669	15789145	P-element_non-reference_ERS629875_temp_rp_59346	0	+
chrX	15811584	15812060	P-element_non-reference_ERS629875_temp_rp_59348	0	+
chrX	15811823	15812299	P-element_non-reference_ERS629875_temp_rp_59349	0	-
chrX	16091538	16091767	P-element_non-reference_ERS629875_temp_rp_59402	0	-
chrX	16373050	16373080	P-element_non-reference_ERS629875_temp_rp_59464	0	-
chrX	16456555	16457031	P-element_non-reference_ERS629875_temp_rp_59477	0	-
chrX	16514733	16514824	P-element_non-reference_ERS629875_temp_rp_59487	0	-
chrX	16586726	16587202	P-element_non-reference_ERS629875_temp_rp_59518	0	+
chrX	16792280	16792756	P-element_non-reference_ERS629875_temp_rp_59552	0	+
chrX	16792629	16793105	P-element_non-reference_ERS629875_temp_rp_59553	0	-
chrX	16793287	16793790	P-element_non-reference_ERS629875_temp_rp_59554	0	+
chrX	16803399	16803875	P-element_non-reference_ERS629875_temp_rp_59556	0	-
chrX	16828448	16828539	P-element_non-reference_ERS629875_temp_rp_59561	0	+
chrX	16830201	16830677	P-element_non-reference_ERS629875_temp_rp_59564	0	+
chrX	17001083	17001559	P-element_non-reference_ERS629875_temp_rp_59623	0	-
chrX	17015111	17015587	P-element_non-reference_ERS629875_temp_rp_59629	0	-
chrX	17302451	17302562	P-element_non-reference_ERS629875_temp_rp_59726	0	+
chrX	17346146	17346622	P-element_non-reference_ERS629875_temp_rp_59741	0	-
chrX	17561701	17562177	P-element_non-reference_ERS629875_temp_rp_59800	0	+
chrX	17562550	17562624	P-element_non-reference_ERS629875_temp_rp_59801	0	-
chrX	17658055	17658064	P-element_non-reference_ERS629875_temp_sr_59831	0	-
chrX	17682659	17683135	P-element_non-reference_ERS629875_temp_rp_59836	0	+
chrX	17682818	17682921	P-element_non-reference_ERS629875_temp_rp_59837	0	-
chrX	17710115	17710303	P-element_non-reference_ERS629875_temp_rp_59841	0	-
chrX	17911097	17911361	P-element_non-reference_ERS629875_temp_rp_59885	0	-
chrX	17911155	17911631	P-element_non-reference_ERS629875_temp_rp_59886	0	+
chrX	18312629	18312671	P-element_non-reference_ERS629875_temp_rp_60042	0	-
chrX	18356350	18356374	P-element_non-reference_ERS629875_temp_rp_60059	0	+
chrX	18374304	18374780	P-element_non-reference_ERS629875_temp_rp_60066	0	+
chrX	18404752	18404762	P-element_non-reference_ERS629875_temp_rp_60077	0	-
chrX	18404757	18405003	P-element_non-reference_ERS629875_temp_rp_60078	0	+
chrX	18507155	18507226	P-element_non-reference_ERS629875_temp_rp_60111	0	+
chrX	18534573	18534585	P-element_non-reference_ERS629875_temp_sr_60114	0	+
chrX	18534572	18534580	P-element_non-reference_ERS629875_temp_rp_60115	0	-
chrX	18812195	18812341	P-element_non-reference_ERS629875_temp_rp_60194	0	-
chrX	18814763	18815239	P-element_non-reference_ERS629875_temp_rp_60200	0	+
chrX	18931087	18931211	P-element_non-reference_ERS629875_temp_rp_60232	0	-
chrX	19124669	19125029	P-element_non-reference_ERS629875_temp_rp_60311	0	-
chrX	19201796	19201963	P-element_non-reference_ERS629875_temp_rp_60332	0	+
chrX	19245631	19246107	P-element_non-reference_ERS629875_temp_rp_60346	0	-
chrX	19264506	19264711	P-element_non-reference_ERS629875_temp_rp_60352	0	-
chrX	19322109	19322299	P-element_non-reference_ERS629875_temp_rp_60366	0	+
chrX	19348439	19348633	P-element_non-reference_ERS629875_temp_rp_60375	0	-
chrX	19361265	19361274	P-element_non-reference_ERS629875_temp_rp_60383	0	-
chrX	19498133	19498354	P-element_non-reference_ERS629875_temp_rp_60424	0	-
chrX	19498185	19498196	P-element_non-reference_ERS629875_temp_rp_60425	0	+
chrX	19517808	19517877	P-element_non-reference_ERS629875_temp_rp_60437	0	-
chrX	19604453	19604564	P-element_non-reference_ERS629875_temp_rp_60460	0	+
chrX	19689299	19689488	P-element_non-reference_ERS629875_temp_rp_60478	0	+
chrX	19690188	19690323	P-element_non-reference_ERS629875_temp_rp_60479	0	+
chrX	19690437	19690441	P-element_non-reference_ERS629875_temp_rp_60480	0	-
chrX	19690653	19690900	P-element_non-reference_ERS629875_temp_rp_60481	0	-
chrX	19694269	19694521	P-element_non-reference_ERS629875_temp_rp_60482	0	+
chrX	19848196	19848268	P-element_non-reference_ERS629875_temp_rp_60550	0	+
chrX	19875406	19875882	P-element_non-reference_ERS629875_temp_rp_60555	0	-
chrX	19887032	19887128	P-element_non-reference_ERS629875_temp_rp_60562	0	-
chrX	19887116	19887128	P-element_non-reference_ERS629875_temp_rp_60563	0	+
chrX	20330561	20330657	P-element_non-reference_ERS629875_temp_rp_60763	0	+
chrX	20330563	20330573	P-element_non-reference_ERS629875_temp_rp_60764	0	-
chrX	20448304	20448780	P-element_non-reference_ERS629875_temp_rp_60824	0	+
chrX	20789078	20789554	P-element_non-reference_ERS629875_temp_rp_60948	0	-
chrX	20925099	20925371	P-element_non-reference_ERS629875_temp_rp_60992	0	-
chrX	21071828	21072133	P-element_non-reference_ERS629875_temp_rp_61052	0	-
chrX	21281254	21281359	P-element_non-reference_ERS629875_temp_rp_61167	0	+
chrX	21362888	21363364	P-element_non-reference_ERS629875_temp_rp_61202	0	-
chrX	21363082	21363334	P-element_non-reference_ERS629875_temp_rp_61203	0	+
chrX	21402564	21403040	P-element_non-reference_ERS629875_temp_rp_61225	0	-
chrX	21631520	21631755	P-element_non-reference_ERS629875_temp_rp_61361	0	+
chrX	22383278	22383754	P-element_non-reference_ERS629875_temp_rp_62240	0	-
chrX	22386290	22386766	P-element_non-reference_ERS629875_temp_rp_62252	0	-
chrX	22481774	22482065	P-element_non-reference_ERS629875_temp_rp_62371	0	-
chrX	22487540	22487774	P-element_non-reference_ERS629875_temp_rp_62378	0	-
chrX	22859298	22859562	P-element_non-reference_ERS629875_temp_rp_62645	0	-
