# Supplementary material for: Genomic analysis of P elements in natural populations of Drosophila melanogaster
Source: PeerJ. 2017 Sep 15;5:e3824. doi: 10.7717/peerj.3824 (PMC5602686; doi:10.7717/peerj.3824)
Supplement: File S2 — Zip archive of browser extensible data (BED) files of predicted P element locations in genome sequences from 50 isofemale strains and 6 pool-seq samples from three global regions. Each sample has four BED files corresponding to raw (*raw.bed) and filtered (*nonredundant.bed) output from TEMP and RetroSeq, respectively. BED files for seven isofemale strains from Bergman & Haddrill (2015) are included here that do not have GD data in Ignatenko et al. (2015) but are included in the pool-seq samples, allowing comparisons to be made between isofemale strains and pool-seq samples for the same set of strains. [file peerj-05-3824-s002.zip › bed_files/ERS629876_retroseq_nonredundant.bed]

track name="ERS629876_RetroSeq" description="ERS629876_RetroSeq"
chr2L	852869	852871	P-element_non-reference_ERS629876_retroseq_rp_22	0	.
chr2L	853087	853089	P-element_non-reference_ERS629876_retroseq_rp_23	0	.
chr2L	2221932	2221934	P-element_non-reference_ERS629876_retroseq_rp_39	0	.
chr2L	2494078	2494080	P-element_non-reference_ERS629876_retroseq_rp_42	0	.
chr2L	3632264	3632266	P-element_non-reference_ERS629876_retroseq_rp_56	0	.
chr2L	4441362	4441364	P-element_non-reference_ERS629876_retroseq_rp_62	0	.
chr2L	5567570	5567572	P-element_non-reference_ERS629876_retroseq_rp_72	0	.
chr2L	6668006	6668008	P-element_non-reference_ERS629876_retroseq_rp_92	0	.
chr2L	7576586	7576588	P-element_non-reference_ERS629876_retroseq_rp_96	0	.
chr2L	7887519	7887521	P-element_non-reference_ERS629876_retroseq_rp_99	0	.
chr2L	10247048	10247050	P-element_non-reference_ERS629876_retroseq_rp_120	0	.
chr2L	12483612	12483614	P-element_non-reference_ERS629876_retroseq_rp_144	0	.
chr2L	13717308	13717310	P-element_non-reference_ERS629876_retroseq_rp_162	0	.
chr2L	14616151	14616153	P-element_non-reference_ERS629876_retroseq_rp_179	0	.
chr2L	16251984	16251986	P-element_non-reference_ERS629876_retroseq_rp_214	0	.
chr2L	17384175	17384177	P-element_non-reference_ERS629876_retroseq_rp_238	0	.
chr2L	19572782	19572784	P-element_non-reference_ERS629876_retroseq_rp_269	0	.
chr2L	20104781	20104783	P-element_non-reference_ERS629876_retroseq_rp_287	0	.
chr2L	21104512	21104514	P-element_non-reference_ERS629876_retroseq_rp_314	0	.
chr2R	441951	441953	P-element_non-reference_ERS629876_retroseq_rp_423	0	.
chr2R	1338216	1338218	P-element_non-reference_ERS629876_retroseq_rp_454	0	.
chr2R	6610423	6610425	P-element_non-reference_ERS629876_retroseq_rp_649	0	.
chr2R	6622385	6622387	P-element_non-reference_ERS629876_retroseq_rp_650	0	.
chr2R	6872746	6872748	P-element_non-reference_ERS629876_retroseq_rp_653	0	.
chr2R	7045736	7045738	P-element_non-reference_ERS629876_retroseq_rp_655	0	.
chr2R	7447602	7447604	P-element_non-reference_ERS629876_retroseq_rp_659	0	.
chr2R	7500087	7500089	P-element_non-reference_ERS629876_retroseq_rp_661	0	.
chr2R	9553493	9553495	P-element_non-reference_ERS629876_retroseq_rp_692	0	.
chr2R	9929792	9929794	P-element_non-reference_ERS629876_retroseq_rp_705	0	.
chr2R	10541700	10541702	P-element_non-reference_ERS629876_retroseq_rp_712	0	.
chr2R	11436181	11436183	P-element_non-reference_ERS629876_retroseq_rp_725	0	.
chr2R	14923980	14923982	P-element_non-reference_ERS629876_retroseq_rp_769	0	.
chr2R	16830800	16830802	P-element_non-reference_ERS629876_retroseq_rp_799	0	.
chr2R	16869398	16869400	P-element_non-reference_ERS629876_retroseq_rp_800	0	.
chr2R	17097512	17097514	P-element_non-reference_ERS629876_retroseq_rp_805	0	.
chr2R	17719567	17719569	P-element_non-reference_ERS629876_retroseq_rp_812	0	.
chr2R	19229094	19229096	P-element_non-reference_ERS629876_retroseq_rp_840	0	.
chr2R	19452254	19452256	P-element_non-reference_ERS629876_retroseq_rp_843	0	.
chr2R	21713269	21713271	P-element_non-reference_ERS629876_retroseq_rp_881	0	.
chr2R	22514418	22514420	P-element_non-reference_ERS629876_retroseq_rp_890	0	.
chr2R	22640175	22640177	P-element_non-reference_ERS629876_retroseq_rp_895	0	.
chr2R	23580903	23580905	P-element_non-reference_ERS629876_retroseq_rp_911	0	.
chr2R	23817985	23817987	P-element_non-reference_ERS629876_retroseq_rp_913	0	.
chr2R	24526199	24526201	P-element_non-reference_ERS629876_retroseq_rp_922	0	.
chr3L	122930	122932	P-element_non-reference_ERS629876_retroseq_rp_941	0	.
chr3L	959527	959529	P-element_non-reference_ERS629876_retroseq_rp_954	0	.
chr3L	1204947	1204949	P-element_non-reference_ERS629876_retroseq_rp_959	0	.
chr3L	1208399	1208401	P-element_non-reference_ERS629876_retroseq_rp_960	0	.
chr3L	1883036	1883038	P-element_non-reference_ERS629876_retroseq_rp_967	0	.
chr3L	4159374	4159376	P-element_non-reference_ERS629876_retroseq_rp_995	0	.
chr3L	7399906	7399908	P-element_non-reference_ERS629876_retroseq_rp_1063	0	.
chr3L	8056426	8056428	P-element_non-reference_ERS629876_retroseq_rp_1074	0	.
chr3L	11070490	11070492	P-element_non-reference_ERS629876_retroseq_rp_1115	0	.
chr3L	11084952	11084954	P-element_non-reference_ERS629876_retroseq_rp_1116	0	.
chr3L	11553606	11553608	P-element_non-reference_ERS629876_retroseq_rp_1124	0	.
chr3L	13034578	13034580	P-element_non-reference_ERS629876_retroseq_rp_1147	0	.
chr3L	13228520	13228522	P-element_non-reference_ERS629876_retroseq_rp_1150	0	.
chr3L	14273790	14273792	P-element_non-reference_ERS629876_retroseq_rp_1166	0	.
chr3L	14409949	14409951	P-element_non-reference_ERS629876_retroseq_rp_1168	0	.
chr3L	14427556	14427558	P-element_non-reference_ERS629876_retroseq_rp_1169	0	.
chr3L	15500912	15500914	P-element_non-reference_ERS629876_retroseq_rp_1191	0	.
chr3L	16046883	16046885	P-element_non-reference_ERS629876_retroseq_rp_1195	0	.
chr3L	16477060	16477062	P-element_non-reference_ERS629876_retroseq_rp_1203	0	.
chr3L	16806624	16806626	P-element_non-reference_ERS629876_retroseq_rp_1212	0	.
chr3L	17010249	17010251	P-element_non-reference_ERS629876_retroseq_rp_1217	0	.
chr3L	17427478	17427480	P-element_non-reference_ERS629876_retroseq_rp_1222	0	.
chr3L	17645095	17645097	P-element_non-reference_ERS629876_retroseq_rp_1225	0	.
chr3L	18016547	18016549	P-element_non-reference_ERS629876_retroseq_rp_1235	0	.
chr3L	19170697	19170699	P-element_non-reference_ERS629876_retroseq_rp_1266	0	.
chr3L	19907906	19907908	P-element_non-reference_ERS629876_retroseq_rp_1280	0	.
chr3L	20384142	20384144	P-element_non-reference_ERS629876_retroseq_rp_1291	0	.
chr3L	20401600	20401602	P-element_non-reference_ERS629876_retroseq_rp_1293	0	.
chr3L	22728112	22728114	P-element_non-reference_ERS629876_retroseq_rp_1344	0	.
chr3L	25910378	25910380	P-element_non-reference_ERS629876_retroseq_rp_1472	0	.
chr3L	27106025	27106027	P-element_non-reference_ERS629876_retroseq_rp_1494	0	.
chr3R	3280658	3280660	P-element_non-reference_ERS629876_retroseq_rp_1618	0	.
chr3R	4739714	4739716	P-element_non-reference_ERS629876_retroseq_rp_1685	0	.
chr3R	5087240	5087242	P-element_non-reference_ERS629876_retroseq_rp_1691	0	.
chr3R	5216380	5216382	P-element_non-reference_ERS629876_retroseq_rp_1696	0	.
chr3R	5264604	5264606	P-element_non-reference_ERS629876_retroseq_rp_1697	0	.
chr3R	5717025	5717027	P-element_non-reference_ERS629876_retroseq_rp_1703	0	.
chr3R	6350958	6350960	P-element_non-reference_ERS629876_retroseq_rp_1722	0	.
chr3R	9052480	9052482	P-element_non-reference_ERS629876_retroseq_rp_1772	0	.
chr3R	9057674	9057676	P-element_non-reference_ERS629876_retroseq_rp_1773	0	.
chr3R	9227175	9227177	P-element_non-reference_ERS629876_retroseq_rp_1776	0	.
chr3R	10144619	10144621	P-element_non-reference_ERS629876_retroseq_rp_1790	0	.
chr3R	11568558	11568560	P-element_non-reference_ERS629876_retroseq_rp_1832	0	.
chr3R	14122471	14122473	P-element_non-reference_ERS629876_retroseq_rp_1877	0	.
chr3R	14286550	14286552	P-element_non-reference_ERS629876_retroseq_rp_1882	0	.
chr3R	15973662	15973664	P-element_non-reference_ERS629876_retroseq_rp_1918	0	.
chr3R	16280148	16280150	P-element_non-reference_ERS629876_retroseq_rp_1924	0	.
chr3R	16359961	16359963	P-element_non-reference_ERS629876_retroseq_rp_1925	0	.
chr3R	17078036	17078038	P-element_non-reference_ERS629876_retroseq_rp_1934	0	.
chr3R	18698945	18698947	P-element_non-reference_ERS629876_retroseq_rp_1968	0	.
chr3R	18923899	18923901	P-element_non-reference_ERS629876_retroseq_rp_1978	0	.
chr3R	20253125	20253127	P-element_non-reference_ERS629876_retroseq_rp_2017	0	.
chr3R	20790636	20790638	P-element_non-reference_ERS629876_retroseq_rp_2037	0	.
chr3R	21296536	21296538	P-element_non-reference_ERS629876_retroseq_rp_2050	0	.
chr3R	22819297	22819299	P-element_non-reference_ERS629876_retroseq_rp_2081	0	.
chr3R	22899177	22899179	P-element_non-reference_ERS629876_retroseq_rp_2083	0	.
chr3R	23891099	23891101	P-element_non-reference_ERS629876_retroseq_rp_2103	0	.
chr3R	23922195	23922197	P-element_non-reference_ERS629876_retroseq_rp_2106	0	.
chr3R	24272908	24272910	P-element_non-reference_ERS629876_retroseq_rp_2113	0	.
chr3R	24543986	24543988	P-element_non-reference_ERS629876_retroseq_rp_2120	0	.
chr3R	24719970	24719972	P-element_non-reference_ERS629876_retroseq_rp_2123	0	.
chr3R	26346509	26346511	P-element_non-reference_ERS629876_retroseq_rp_2145	0	.
chr3R	26535374	26535376	P-element_non-reference_ERS629876_retroseq_rp_2150	0	.
chr3R	29088070	29088072	P-element_non-reference_ERS629876_retroseq_rp_2199	0	.
chr3R	29841482	29841484	P-element_non-reference_ERS629876_retroseq_rp_2217	0	.
chr4	1268665	1268667	P-element_non-reference_ERS629876_retroseq_rp_2264	0	.
chrX	176082	176084	P-element_non-reference_ERS629876_retroseq_rp_2276	0	.
chrX	841196	841198	P-element_non-reference_ERS629876_retroseq_rp_2281	0	.
chrX	1619702	1619704	P-element_non-reference_ERS629876_retroseq_rp_2289	0	.
chrX	1963754	1963756	P-element_non-reference_ERS629876_retroseq_rp_2296	0	.
chrX	2123371	2123373	P-element_non-reference_ERS629876_retroseq_rp_2297	0	.
chrX	2642770	2642772	P-element_non-reference_ERS629876_retroseq_rp_2303	0	.
chrX	3099290	3099292	P-element_non-reference_ERS629876_retroseq_rp_2309	0	.
chrX	4936385	4936387	P-element_non-reference_ERS629876_retroseq_rp_2332	0	.
chrX	4938150	4938152	P-element_non-reference_ERS629876_retroseq_rp_2333	0	.
chrX	5894894	5894896	P-element_non-reference_ERS629876_retroseq_rp_2356	0	.
chrX	6699389	6699391	P-element_non-reference_ERS629876_retroseq_rp_2366	0	.
chrX	10784577	10784579	P-element_non-reference_ERS629876_retroseq_rp_2427	0	.
chrX	10801651	10801653	P-element_non-reference_ERS629876_retroseq_rp_2428	0	.
chrX	12736095	12736097	P-element_non-reference_ERS629876_retroseq_rp_2452	0	.
chrX	13642074	13642076	P-element_non-reference_ERS629876_retroseq_rp_2459	0	.
chrX	13739778	13739780	P-element_non-reference_ERS629876_retroseq_rp_2460	0	.
chrX	14222229	14222231	P-element_non-reference_ERS629876_retroseq_rp_2467	0	.
chrX	15024355	15024357	P-element_non-reference_ERS629876_retroseq_rp_2496	0	.
chrX	15089589	15089591	P-element_non-reference_ERS629876_retroseq_rp_2498	0	.
chrX	16673050	16673052	P-element_non-reference_ERS629876_retroseq_rp_2518	0	.
chrX	17489770	17489772	P-element_non-reference_ERS629876_retroseq_rp_2524	0	.
chrX	18356314	18356316	P-element_non-reference_ERS629876_retroseq_rp_2531	0	.
chrX	18789758	18789760	P-element_non-reference_ERS629876_retroseq_rp_2539	0	.
chrX	18790071	18790073	P-element_non-reference_ERS629876_retroseq_rp_2540	0	.
chrX	18832543	18832545	P-element_non-reference_ERS629876_retroseq_rp_2542	0	.
chrX	19887262	19887264	P-element_non-reference_ERS629876_retroseq_rp_2555	0	.
chrX	20330594	20330596	P-element_non-reference_ERS629876_retroseq_rp_2572	0	.
chrX	21366752	21366754	P-element_non-reference_ERS629876_retroseq_rp_2600	0	.
