# Supplementary material for: Genomic analysis of P elements in natural populations of Drosophila melanogaster
Source: PeerJ. 2017 Sep 15;5:e3824. doi: 10.7717/peerj.3824 (PMC5602686; doi:10.7717/peerj.3824)
Supplement: File S2 — Zip archive of browser extensible data (BED) files of predicted P element locations in genome sequences from 50 isofemale strains and 6 pool-seq samples from three global regions. Each sample has four BED files corresponding to raw (*raw.bed) and filtered (*nonredundant.bed) output from TEMP and RetroSeq, respectively. BED files for seven isofemale strains from Bergman & Haddrill (2015) are included here that do not have GD data in Ignatenko et al. (2015) but are included in the pool-seq samples, allowing comparisons to be made between isofemale strains and pool-seq samples for the same set of strains. [file peerj-05-3824-s002.zip › bed_files/ERS629876_temp_nonredundant.bed]

track name="ERS629876_TEMP" description="ERS629876_TEMP"
chr2L	2221816	2221960	P-element_non-reference_ERS629876_temp_rp_504	0	-
chr2L	2494031	2494296	P-element_non-reference_ERS629876_temp_rp_547	0	+
chr2L	3632125	3632183	P-element_non-reference_ERS629876_temp_rp_725	0	-
chr2L	4441262	4441270	P-element_non-reference_ERS629876_temp_sr_824	0	-
chr2L	5567554	5567562	P-element_non-reference_ERS629876_temp_sr_1006	0	-
chr2L	6667977	6667985	P-element_non-reference_ERS629876_temp_sr_1175	0	+
chr2L	7887521	7887531	P-element_non-reference_ERS629876_temp_sr_1331	0	+
chr2L	10246903	10247077	P-element_non-reference_ERS629876_temp_rp_1678	0	-
chr2L	12483574	12483576	P-element_non-reference_ERS629876_temp_rp_2014	0	-
chr2L	13717358	13717410	P-element_non-reference_ERS629876_temp_rp_2213	0	+
chr2L	14616117	14616125	P-element_non-reference_ERS629876_temp_sr_2370	0	-
chr2L	16251923	16251925	P-element_non-reference_ERS629876_temp_rp_2604	0	+
chr2L	17384133	17384176	P-element_non-reference_ERS629876_temp_rp_2808	0	+
chr2L	19572764	19572772	P-element_non-reference_ERS629876_temp_sr_3167	0	-
chr2L	20104660	20104718	P-element_non-reference_ERS629876_temp_rp_3264	0	+
chr2L	21104507	21104553	P-element_non-reference_ERS629876_temp_rp_3573	0	-
chr2L	21544724	21544732	P-element_non-reference_ERS629876_temp_sr_3780	0	-
chr2L	22639851	22640371	P-element_non-reference_ERS629876_temp_rp_5002	0	-
chr2R	441839	441957	P-element_non-reference_ERS629876_temp_rp_6568	0	-
chr2R	1338219	1338228	P-element_non-reference_ERS629876_temp_rp_7821	0	+
chr2R	6610328	6610340	P-element_non-reference_ERS629876_temp_sr_14362	0	+
chr2R	6622256	6622567	P-element_non-reference_ERS629876_temp_rp_14365	0	+
chr2R	6872717	6872770	P-element_non-reference_ERS629876_temp_rp_14417	0	+
chr2R	7045715	7045775	P-element_non-reference_ERS629876_temp_rp_14449	0	-
chr2R	7447561	7447569	P-element_non-reference_ERS629876_temp_sr_14517	0	+
chr2R	7500063	7500077	P-element_non-reference_ERS629876_temp_sr_14529	0	+
chr2R	9553440	9553526	P-element_non-reference_ERS629876_temp_rp_14873	0	-
chr2R	9929757	9929767	P-element_non-reference_ERS629876_temp_rp_14939	0	+
chr2R	10541709	10541770	P-element_non-reference_ERS629876_temp_rp_15045	0	+
chr2R	11436213	11436221	P-element_non-reference_ERS629876_temp_sr_15210	0	-
chr2R	14923995	14924097	P-element_non-reference_ERS629876_temp_rp_15752	0	-
chr2R	16869393	16869467	P-element_non-reference_ERS629876_temp_rp_16056	0	+
chr2R	17719521	17719522	P-element_non-reference_ERS629876_temp_rp_16198	0	+
chr2R	19228997	19229060	P-element_non-reference_ERS629876_temp_rp_16436	0	+
chr2R	19452406	19452477	P-element_non-reference_ERS629876_temp_rp_16462	0	-
chr2R	21713257	21713297	P-element_non-reference_ERS629876_temp_rp_16788	0	-
chr2R	22514524	22514585	P-element_non-reference_ERS629876_temp_rp_16904	0	+
chr2R	22640132	22640140	P-element_non-reference_ERS629876_temp_sr_16923	0	-
chr2R	23580895	23580947	P-element_non-reference_ERS629876_temp_rp_17053	0	-
chr2R	23817914	23817986	P-element_non-reference_ERS629876_temp_rp_17102	0	+
chr3L	959442	959655	P-element_non-reference_ERS629876_temp_rp_17574	0	+
chr3L	1204854	1204862	P-element_non-reference_ERS629876_temp_sr_17603	0	-
chr3L	1208343	1208351	P-element_non-reference_ERS629876_temp_sr_17606	0	+
chr3L	1882967	1882975	P-element_non-reference_ERS629876_temp_sr_17709	0	+
chr3L	6218134	6218142	P-element_non-reference_ERS629876_temp_sr_18418	0	-
chr3L	7399899	7400034	P-element_non-reference_ERS629876_temp_rp_18624	0	-
chr3L	8056435	8056443	P-element_non-reference_ERS629876_temp_rp_18761	0	-
chr3L	11070537	11070545	P-element_non-reference_ERS629876_temp_sr_19242	0	+
chr3L	11084863	11084936	P-element_non-reference_ERS629876_temp_rp_19247	0	-
chr3L	11553555	11553563	P-element_non-reference_ERS629876_temp_sr_19309	0	+
chr3L	13034484	13034492	P-element_non-reference_ERS629876_temp_sr_19526	0	+
chr3L	13228343	13228750	P-element_non-reference_ERS629876_temp_rp_19544	0	-
chr3L	14409858	14409896	P-element_non-reference_ERS629876_temp_rp_19725	0	-
chr3L	14427508	14427516	P-element_non-reference_ERS629876_temp_sr_19729	0	+
chr3L	15500919	15500938	P-element_non-reference_ERS629876_temp_rp_19903	0	+
chr3L	16046899	16046907	P-element_non-reference_ERS629876_temp_sr_19983	0	-
chr3L	16477012	16477022	P-element_non-reference_ERS629876_temp_sr_20045	0	+
chr3L	16806650	16806720	P-element_non-reference_ERS629876_temp_rp_20109	0	+
chr3L	17010295	17010304	P-element_non-reference_ERS629876_temp_sr_20148	0	-
chr3L	17427433	17427441	P-element_non-reference_ERS629876_temp_sr_20204	0	+
chr3L	17645002	17645032	P-element_non-reference_ERS629876_temp_rp_20236	0	-
chr3L	18016731	18016740	P-element_non-reference_ERS629876_temp_rp_20312	0	+
chr3L	19907858	19907894	P-element_non-reference_ERS629876_temp_rp_20652	0	+
chr3L	20384086	20384094	P-element_non-reference_ERS629876_temp_sr_20766	0	+
chr3L	20401516	20401694	P-element_non-reference_ERS629876_temp_rp_20772	0	-
chr3L	22728115	22728124	P-element_non-reference_ERS629876_temp_sr_21304	0	+
chr3L	27105942	27106001	P-element_non-reference_ERS629876_temp_rp_27028	0	+
chr3R	3280591	3280712	P-element_non-reference_ERS629876_temp_rp_32288	0	+
chr3R	4739650	4739658	P-element_non-reference_ERS629876_temp_sr_33839	0	-
chr3R	5087282	5087294	P-element_non-reference_ERS629876_temp_sr_33924	0	-
chr3R	5264454	5264508	P-element_non-reference_ERS629876_temp_rp_33969	0	-
chr3R	5716983	5716992	P-element_non-reference_ERS629876_temp_sr_34033	0	+
chr3R	6350903	6350981	P-element_non-reference_ERS629876_temp_rp_34187	0	+
chr3R	9052404	9052498	P-element_non-reference_ERS629876_temp_rp_34675	0	+
chr3R	9057679	9057683	P-element_non-reference_ERS629876_temp_rp_34677	0	-
chr3R	9227149	9227246	P-element_non-reference_ERS629876_temp_rp_34707	0	-
chr3R	14122339	14122394	P-element_non-reference_ERS629876_temp_rp_35532	0	-
chr3R	15131950	15132032	P-element_non-reference_ERS629876_temp_rp_35711	0	+
chr3R	16280082	16280158	P-element_non-reference_ERS629876_temp_rp_35906	0	-
chr3R	16359957	16359993	P-element_non-reference_ERS629876_temp_rp_35914	0	-
chr3R	17077982	17077986	P-element_non-reference_ERS629876_temp_rp_36021	0	-
chr3R	18699104	18699113	P-element_non-reference_ERS629876_temp_rp_36300	0	+
chr3R	18923902	18923910	P-element_non-reference_ERS629876_temp_sr_36335	0	-
chr3R	20790492	20790538	P-element_non-reference_ERS629876_temp_rp_36671	0	-
chr3R	21296539	21296551	P-element_non-reference_ERS629876_temp_sr_36756	0	+
chr3R	22819205	22819307	P-element_non-reference_ERS629876_temp_rp_37062	0	-
chr3R	22899162	22899190	P-element_non-reference_ERS629876_temp_rp_37075	0	+
chr3R	23891036	23891046	P-element_non-reference_ERS629876_temp_sr_37253	0	+
chr3R	23922132	23922142	P-element_non-reference_ERS629876_temp_sr_37267	0	+
chr3R	24543928	24543937	P-element_non-reference_ERS629876_temp_sr_37396	0	-
chr3R	24720011	24720019	P-element_non-reference_ERS629876_temp_sr_37421	0	-
chr3R	26535310	26535318	P-element_non-reference_ERS629876_temp_sr_37707	0	+
chr4	1268667	1268676	P-element_non-reference_ERS629876_temp_sr_39679	0	+
chrX	175991	176002	P-element_non-reference_ERS629876_temp_sr_39999	0	+
chrX	841123	841131	P-element_non-reference_ERS629876_temp_sr_40254	0	+
chrX	1619656	1619703	P-element_non-reference_ERS629876_temp_rp_40390	0	-
chrX	1963727	1963728	P-element_non-reference_ERS629876_temp_rp_40454	0	+
chrX	2123325	2123373	P-element_non-reference_ERS629876_temp_rp_40489	0	-
chrX	2642654	2642663	P-element_non-reference_ERS629876_temp_sr_40579	0	+
chrX	3099227	3099250	P-element_non-reference_ERS629876_temp_rp_40669	0	+
chrX	4936313	4936322	P-element_non-reference_ERS629876_temp_rp_41005	0	+
chrX	4938096	4938105	P-element_non-reference_ERS629876_temp_rp_41006	0	+
chrX	5894933	5894943	P-element_non-reference_ERS629876_temp_sr_41214	0	-
chrX	6699422	6699430	P-element_non-reference_ERS629876_temp_sr_41361	0	-
chrX	10784523	10784533	P-element_non-reference_ERS629876_temp_sr_42309	0	+
chrX	10801653	10801661	P-element_non-reference_ERS629876_temp_sr_42314	0	+
chrX	12736044	12736054	P-element_non-reference_ERS629876_temp_rp_42760	0	+
chrX	13739744	13739791	P-element_non-reference_ERS629876_temp_rp_42933	0	+
chrX	14222182	14222190	P-element_non-reference_ERS629876_temp_sr_43021	0	-
chrX	15024338	15024395	P-element_non-reference_ERS629876_temp_rp_43179	0	-
chrX	15024383	15024407	P-element_non-reference_ERS629876_temp_rp_43180	0	+
chrX	15089547	15089555	P-element_non-reference_ERS629876_temp_sr_43193	0	+
chrX	16673059	16673067	P-element_non-reference_ERS629876_temp_sr_43451	0	-
chrX	17489682	17489693	P-element_non-reference_ERS629876_temp_sr_43589	0	-
chrX	18356209	18356220	P-element_non-reference_ERS629876_temp_sr_43747	0	+
chrX	18790141	18790219	P-element_non-reference_ERS629876_temp_rp_43811	0	+
chrX	18832561	18832572	P-element_non-reference_ERS629876_temp_rp_43823	0	+
chrX	20330418	20330426	P-element_non-reference_ERS629876_temp_sr_44180	0	-
chrX	20330582	20330590	P-element_non-reference_ERS629876_temp_sr_44181	0	+
chrX	21366696	21366836	P-element_non-reference_ERS629876_temp_rp_44512	0	+
