# Supplementary material for: Genomic analysis of P elements in natural populations of Drosophila melanogaster
Source: PeerJ. 2017 Sep 15;5:e3824. doi: 10.7717/peerj.3824 (PMC5602686; doi:10.7717/peerj.3824)
Supplement: File S2 — Zip archive of browser extensible data (BED) files of predicted P element locations in genome sequences from 50 isofemale strains and 6 pool-seq samples from three global regions. Each sample has four BED files corresponding to raw (*raw.bed) and filtered (*nonredundant.bed) output from TEMP and RetroSeq, respectively. BED files for seven isofemale strains from Bergman & Haddrill (2015) are included here that do not have GD data in Ignatenko et al. (2015) but are included in the pool-seq samples, allowing comparisons to be made between isofemale strains and pool-seq samples for the same set of strains. [file peerj-05-3824-s002.zip › bed_files/ERS629876_temp_raw.bed]

track name="ERS629876_TEMP" description="ERS629876_TEMP"
chr2L	852838	852886	P-element_non-reference_ERS629876_temp_rp_316	0	-
chr2L	2221816	2221960	P-element_non-reference_ERS629876_temp_rp_504	0	-
chr2L	2494031	2494296	P-element_non-reference_ERS629876_temp_rp_547	0	+
chr2L	3476455	3476853	P-element_non-reference_ERS629876_temp_rp_699	0	-
chr2L	3632125	3632183	P-element_non-reference_ERS629876_temp_rp_725	0	-
chr2L	3920654	3921138	P-element_non-reference_ERS629876_temp_rp_752	0	+
chr2L	4441262	4441270	P-element_non-reference_ERS629876_temp_sr_824	0	-
chr2L	5221563	5222047	P-element_non-reference_ERS629876_temp_rp_940	0	+
chr2L	5567554	5567562	P-element_non-reference_ERS629876_temp_sr_1006	0	-
chr2L	6667977	6667985	P-element_non-reference_ERS629876_temp_sr_1175	0	+
chr2L	7423840	7424030	P-element_non-reference_ERS629876_temp_rp_1270	0	+
chr2L	7576288	7576486	P-element_non-reference_ERS629876_temp_rp_1292	0	-
chr2L	7576392	7576713	P-element_non-reference_ERS629876_temp_rp_1293	0	+
chr2L	7621727	7622211	P-element_non-reference_ERS629876_temp_rp_1298	0	-
chr2L	7887521	7887531	P-element_non-reference_ERS629876_temp_sr_1331	0	+
chr2L	8154986	8155470	P-element_non-reference_ERS629876_temp_rp_1368	0	-
chr2L	9226782	9227266	P-element_non-reference_ERS629876_temp_rp_1496	0	+
chr2L	9385537	9386021	P-element_non-reference_ERS629876_temp_rp_1529	0	+
chr2L	10246903	10247077	P-element_non-reference_ERS629876_temp_rp_1678	0	-
chr2L	10474169	10474628	P-element_non-reference_ERS629876_temp_rp_1703	0	-
chr2L	11137312	11137796	P-element_non-reference_ERS629876_temp_rp_1812	0	-
chr2L	12483574	12483576	P-element_non-reference_ERS629876_temp_rp_2014	0	-
chr2L	12975840	12976324	P-element_non-reference_ERS629876_temp_rp_2088	0	+
chr2L	13381163	13381647	P-element_non-reference_ERS629876_temp_rp_2156	0	-
chr2L	13717358	13717410	P-element_non-reference_ERS629876_temp_rp_2213	0	+
chr2L	14175667	14176151	P-element_non-reference_ERS629876_temp_rp_2289	0	+
chr2L	14616117	14616125	P-element_non-reference_ERS629876_temp_sr_2370	0	-
chr2L	16251923	16251925	P-element_non-reference_ERS629876_temp_rp_2604	0	+
chr2L	16532678	16532965	P-element_non-reference_ERS629876_temp_rp_2649	0	-
chr2L	17384133	17384176	P-element_non-reference_ERS629876_temp_rp_2808	0	+
chr2L	17514434	17514918	P-element_non-reference_ERS629876_temp_rp_2829	0	-
chr2L	18103413	18103897	P-element_non-reference_ERS629876_temp_rp_2928	0	+
chr2L	19572764	19572772	P-element_non-reference_ERS629876_temp_sr_3167	0	-
chr2L	20104660	20104718	P-element_non-reference_ERS629876_temp_rp_3264	0	+
chr2L	20165058	20165542	P-element_non-reference_ERS629876_temp_rp_3307	0	-
chr2L	20717310	20717794	P-element_non-reference_ERS629876_temp_rp_3485	0	+
chr2L	20830273	20830402	P-element_non-reference_ERS629876_temp_rp_3501	0	-
chr2L	21104507	21104553	P-element_non-reference_ERS629876_temp_rp_3573	0	-
chr2L	21544724	21544732	P-element_non-reference_ERS629876_temp_sr_3780	0	-
chr2L	22024152	22024636	P-element_non-reference_ERS629876_temp_rp_4151	0	+
chr2L	22639851	22640371	P-element_non-reference_ERS629876_temp_rp_5002	0	-
chr2R	441839	441957	P-element_non-reference_ERS629876_temp_rp_6568	0	-
chr2R	1338219	1338228	P-element_non-reference_ERS629876_temp_rp_7821	0	+
chr2R	1373505	1373989	P-element_non-reference_ERS629876_temp_rp_7887	0	+
chr2R	5678984	5679468	P-element_non-reference_ERS629876_temp_rp_13806	0	-
chr2R	6384204	6384688	P-element_non-reference_ERS629876_temp_rp_14222	0	+
chr2R	6610328	6610340	P-element_non-reference_ERS629876_temp_sr_14362	0	+
chr2R	6622256	6622567	P-element_non-reference_ERS629876_temp_rp_14365	0	+
chr2R	6872717	6872770	P-element_non-reference_ERS629876_temp_rp_14417	0	+
chr2R	7045715	7045775	P-element_non-reference_ERS629876_temp_rp_14449	0	-
chr2R	7447561	7447569	P-element_non-reference_ERS629876_temp_sr_14517	0	+
chr2R	7500063	7500077	P-element_non-reference_ERS629876_temp_sr_14529	0	+
chr2R	9553440	9553526	P-element_non-reference_ERS629876_temp_rp_14873	0	-
chr2R	9929757	9929767	P-element_non-reference_ERS629876_temp_rp_14939	0	+
chr2R	10090937	10091421	P-element_non-reference_ERS629876_temp_rp_14960	0	+
chr2R	10423673	10424157	P-element_non-reference_ERS629876_temp_rp_15018	0	-
chr2R	10428216	10428700	P-element_non-reference_ERS629876_temp_rp_15023	0	-
chr2R	10541709	10541770	P-element_non-reference_ERS629876_temp_rp_15045	0	+
chr2R	11198251	11198268	P-element_non-reference_ERS629876_temp_sr_15153	0	+
chr2R	11198251	11198268	P-element_non-reference_ERS629876_temp_sr_15154	0	-
chr2R	11436213	11436221	P-element_non-reference_ERS629876_temp_sr_15210	0	-
chr2R	12669934	12670418	P-element_non-reference_ERS629876_temp_rp_15407	0	+
chr2R	13062189	13062673	P-element_non-reference_ERS629876_temp_rp_15474	0	+
chr2R	14481685	14482142	P-element_non-reference_ERS629876_temp_rp_15688	0	-
chr2R	14612131	14612615	P-element_non-reference_ERS629876_temp_rp_15716	0	-
chr2R	14923995	14924097	P-element_non-reference_ERS629876_temp_rp_15752	0	-
chr2R	15027929	15028413	P-element_non-reference_ERS629876_temp_rp_15775	0	+
chr2R	15304125	15304609	P-element_non-reference_ERS629876_temp_rp_15808	0	+
chr2R	15356650	15357134	P-element_non-reference_ERS629876_temp_rp_15821	0	-
chr2R	15610054	15610342	P-element_non-reference_ERS629876_temp_rp_15861	0	+
chr2R	15613065	15613549	P-element_non-reference_ERS629876_temp_rp_15864	0	-
chr2R	15613629	15614113	P-element_non-reference_ERS629876_temp_rp_15865	0	+
chr2R	16110491	16110596	P-element_non-reference_ERS629876_temp_rp_15960	0	+
chr2R	16386284	16386495	P-element_non-reference_ERS629876_temp_rp_16011	0	-
chr2R	16453879	16454363	P-element_non-reference_ERS629876_temp_rp_16016	0	-
chr2R	16830609	16830879	P-element_non-reference_ERS629876_temp_rp_16053	0	+
chr2R	16869393	16869467	P-element_non-reference_ERS629876_temp_rp_16056	0	+
chr2R	17097507	17097522	P-element_non-reference_ERS629876_temp_rp_16098	0	+
chr2R	17368432	17368916	P-element_non-reference_ERS629876_temp_rp_16140	0	+
chr2R	17396322	17396806	P-element_non-reference_ERS629876_temp_rp_16148	0	-
chr2R	17719521	17719522	P-element_non-reference_ERS629876_temp_rp_16198	0	+
chr2R	18713023	18713507	P-element_non-reference_ERS629876_temp_rp_16346	0	-
chr2R	19228997	19229060	P-element_non-reference_ERS629876_temp_rp_16436	0	+
chr2R	19452406	19452477	P-element_non-reference_ERS629876_temp_rp_16462	0	-
chr2R	20303459	20303943	P-element_non-reference_ERS629876_temp_rp_16580	0	+
chr2R	21713257	21713297	P-element_non-reference_ERS629876_temp_rp_16788	0	-
chr2R	21823088	21823572	P-element_non-reference_ERS629876_temp_rp_16800	0	-
chr2R	21892011	21892495	P-element_non-reference_ERS629876_temp_rp_16809	0	+
chr2R	22266894	22267378	P-element_non-reference_ERS629876_temp_rp_16872	0	-
chr2R	22514524	22514585	P-element_non-reference_ERS629876_temp_rp_16904	0	+
chr2R	22640132	22640140	P-element_non-reference_ERS629876_temp_sr_16923	0	-
chr2R	23580895	23580947	P-element_non-reference_ERS629876_temp_rp_17053	0	-
chr2R	23817914	23817986	P-element_non-reference_ERS629876_temp_rp_17102	0	+
chr2R	24173692	24174176	P-element_non-reference_ERS629876_temp_rp_17145	0	+
chr2R	24334491	24334552	P-element_non-reference_ERS629876_temp_rp_17184	0	-
chr2R	24526058	24526105	P-element_non-reference_ERS629876_temp_rp_17215	0	+
chr3L	122869	122956	P-element_non-reference_ERS629876_temp_rp_17433	0	-
chr3L	543368	543442	P-element_non-reference_ERS629876_temp_rp_17503	0	-
chr3L	703960	704444	P-element_non-reference_ERS629876_temp_rp_17533	0	+
chr3L	959442	959655	P-element_non-reference_ERS629876_temp_rp_17574	0	+
chr3L	1204854	1204862	P-element_non-reference_ERS629876_temp_sr_17603	0	-
chr3L	1208343	1208351	P-element_non-reference_ERS629876_temp_sr_17606	0	+
chr3L	1882967	1882975	P-element_non-reference_ERS629876_temp_sr_17709	0	+
chr3L	4159282	4159377	P-element_non-reference_ERS629876_temp_rp_18049	0	-
chr3L	5381962	5382446	P-element_non-reference_ERS629876_temp_rp_18267	0	-
chr3L	5616039	5616523	P-element_non-reference_ERS629876_temp_rp_18301	0	-
chr3L	5888386	5888870	P-element_non-reference_ERS629876_temp_rp_18349	0	-
chr3L	6218134	6218142	P-element_non-reference_ERS629876_temp_sr_18418	0	-
chr3L	6218628	6219112	P-element_non-reference_ERS629876_temp_rp_18420	0	-
chr3L	7134430	7134546	P-element_non-reference_ERS629876_temp_rp_18584	0	+
chr3L	7399899	7400034	P-element_non-reference_ERS629876_temp_rp_18624	0	-
chr3L	7867543	7867601	P-element_non-reference_ERS629876_temp_rp_18708	0	+
chr3L	8056435	8056443	P-element_non-reference_ERS629876_temp_rp_18761	0	-
chr3L	8210162	8210646	P-element_non-reference_ERS629876_temp_rp_18781	0	-
chr3L	8455214	8455698	P-element_non-reference_ERS629876_temp_rp_18833	0	-
chr3L	10650919	10651403	P-element_non-reference_ERS629876_temp_rp_19172	0	+
chr3L	10925055	10925539	P-element_non-reference_ERS629876_temp_rp_19214	0	+
chr3L	11070537	11070545	P-element_non-reference_ERS629876_temp_sr_19242	0	+
chr3L	11084863	11084936	P-element_non-reference_ERS629876_temp_rp_19247	0	-
chr3L	11251239	11251723	P-element_non-reference_ERS629876_temp_rp_19268	0	-
chr3L	11457203	11457687	P-element_non-reference_ERS629876_temp_rp_19295	0	-
chr3L	11498171	11498223	P-element_non-reference_ERS629876_temp_rp_19298	0	-
chr3L	11553555	11553563	P-element_non-reference_ERS629876_temp_sr_19309	0	+
chr3L	12170135	12170619	P-element_non-reference_ERS629876_temp_rp_19386	0	+
chr3L	13034484	13034492	P-element_non-reference_ERS629876_temp_sr_19526	0	+
chr3L	13228343	13228750	P-element_non-reference_ERS629876_temp_rp_19544	0	-
chr3L	14273993	14274477	P-element_non-reference_ERS629876_temp_rp_19710	0	-
chr3L	14409858	14409896	P-element_non-reference_ERS629876_temp_rp_19725	0	-
chr3L	14427508	14427516	P-element_non-reference_ERS629876_temp_sr_19729	0	+
chr3L	14626289	14626773	P-element_non-reference_ERS629876_temp_rp_19767	0	-
chr3L	14754862	14755346	P-element_non-reference_ERS629876_temp_rp_19789	0	-
chr3L	15340556	15341040	P-element_non-reference_ERS629876_temp_rp_19885	0	+
chr3L	15500919	15500938	P-element_non-reference_ERS629876_temp_rp_19903	0	+
chr3L	15956445	15956695	P-element_non-reference_ERS629876_temp_rp_19973	0	-
chr3L	16046899	16046907	P-element_non-reference_ERS629876_temp_sr_19983	0	-
chr3L	16477012	16477022	P-element_non-reference_ERS629876_temp_sr_20045	0	+
chr3L	16806650	16806720	P-element_non-reference_ERS629876_temp_rp_20109	0	+
chr3L	17010295	17010304	P-element_non-reference_ERS629876_temp_sr_20148	0	-
chr3L	17427433	17427441	P-element_non-reference_ERS629876_temp_sr_20204	0	+
chr3L	17645002	17645032	P-element_non-reference_ERS629876_temp_rp_20236	0	-
chr3L	17971097	17971315	P-element_non-reference_ERS629876_temp_rp_20305	0	+
chr3L	18016731	18016740	P-element_non-reference_ERS629876_temp_rp_20312	0	+
chr3L	18825006	18825490	P-element_non-reference_ERS629876_temp_rp_20453	0	+
chr3L	18845048	18845532	P-element_non-reference_ERS629876_temp_rp_20457	0	+
chr3L	19025565	19026049	P-element_non-reference_ERS629876_temp_rp_20481	0	+
chr3L	19170645	19170709	P-element_non-reference_ERS629876_temp_rp_20501	0	-
chr3L	19279512	19279996	P-element_non-reference_ERS629876_temp_rp_20520	0	+
chr3L	19899983	19900467	P-element_non-reference_ERS629876_temp_rp_20648	0	+
chr3L	19907858	19907894	P-element_non-reference_ERS629876_temp_rp_20652	0	+
chr3L	20384086	20384094	P-element_non-reference_ERS629876_temp_sr_20766	0	+
chr3L	20401516	20401694	P-element_non-reference_ERS629876_temp_rp_20772	0	-
chr3L	22288396	22288880	P-element_non-reference_ERS629876_temp_rp_21192	0	+
chr3L	22593630	22594114	P-element_non-reference_ERS629876_temp_rp_21254	0	+
chr3L	22728115	22728124	P-element_non-reference_ERS629876_temp_sr_21304	0	+
chr3L	23245538	23246022	P-element_non-reference_ERS629876_temp_rp_21796	0	+
chr3L	23435956	23436440	P-element_non-reference_ERS629876_temp_rp_22073	0	-
chr3L	25003956	25004440	P-element_non-reference_ERS629876_temp_rp_24398	0	+
chr3L	25910031	25910515	P-element_non-reference_ERS629876_temp_rp_25572	0	+
chr3L	26394837	26395321	P-element_non-reference_ERS629876_temp_rp_26283	0	-
chr3L	27105942	27106001	P-element_non-reference_ERS629876_temp_rp_27028	0	+
chr3R	3280591	3280712	P-element_non-reference_ERS629876_temp_rp_32288	0	+
chr3R	4428723	4429207	P-element_non-reference_ERS629876_temp_rp_33620	0	+
chr3R	4607760	4608244	P-element_non-reference_ERS629876_temp_rp_33762	0	-
chr3R	4650043	4650163	P-element_non-reference_ERS629876_temp_rp_33795	0	-
chr3R	4664580	4665064	P-element_non-reference_ERS629876_temp_rp_33802	0	-
chr3R	4739650	4739658	P-element_non-reference_ERS629876_temp_sr_33839	0	-
chr3R	5087282	5087294	P-element_non-reference_ERS629876_temp_sr_33923	0	+
chr3R	5087282	5087294	P-element_non-reference_ERS629876_temp_sr_33924	0	-
chr3R	5216355	5216363	P-element_non-reference_ERS629876_temp_sr_33957	0	+
chr3R	5264187	5264275	P-element_non-reference_ERS629876_temp_rp_33968	0	+
chr3R	5264454	5264508	P-element_non-reference_ERS629876_temp_rp_33969	0	-
chr3R	5600457	5600848	P-element_non-reference_ERS629876_temp_rp_34012	0	-
chr3R	5654988	5655472	P-element_non-reference_ERS629876_temp_rp_34018	0	-
chr3R	5716983	5716992	P-element_non-reference_ERS629876_temp_sr_34033	0	+
chr3R	5723596	5724080	P-element_non-reference_ERS629876_temp_rp_34035	0	+
chr3R	5993289	5993773	P-element_non-reference_ERS629876_temp_rp_34105	0	+
chr3R	6350903	6350981	P-element_non-reference_ERS629876_temp_rp_34187	0	+
chr3R	6588234	6588718	P-element_non-reference_ERS629876_temp_rp_34232	0	+
chr3R	7446058	7446542	P-element_non-reference_ERS629876_temp_rp_34399	0	+
chr3R	8775433	8775917	P-element_non-reference_ERS629876_temp_rp_34634	0	+
chr3R	8808327	8808508	P-element_non-reference_ERS629876_temp_rp_34643	0	-
chr3R	9052404	9052498	P-element_non-reference_ERS629876_temp_rp_34675	0	+
chr3R	9057679	9057683	P-element_non-reference_ERS629876_temp_rp_34677	0	-
chr3R	9227149	9227246	P-element_non-reference_ERS629876_temp_rp_34707	0	-
chr3R	9373920	9374404	P-element_non-reference_ERS629876_temp_rp_34725	0	-
chr3R	9404302	9404373	P-element_non-reference_ERS629876_temp_rp_34734	0	-
chr3R	9529591	9530075	P-element_non-reference_ERS629876_temp_rp_34758	0	-
chr3R	10144616	10144684	P-element_non-reference_ERS629876_temp_rp_34860	0	+
chr3R	10356507	10356991	P-element_non-reference_ERS629876_temp_rp_34899	0	+
chr3R	11474416	11474900	P-element_non-reference_ERS629876_temp_rp_35087	0	-
chr3R	11567165	11567649	P-element_non-reference_ERS629876_temp_rp_35101	0	+
chr3R	11568722	11569206	P-element_non-reference_ERS629876_temp_rp_35105	0	+
chr3R	11913879	11914363	P-element_non-reference_ERS629876_temp_rp_35146	0	-
chr3R	11958258	11958742	P-element_non-reference_ERS629876_temp_rp_35153	0	-
chr3R	12369323	12369807	P-element_non-reference_ERS629876_temp_rp_35218	0	-
chr3R	12372437	12372921	P-element_non-reference_ERS629876_temp_rp_35220	0	-
chr3R	12431023	12431173	P-element_non-reference_ERS629876_temp_rp_35229	0	+
chr3R	12719688	12720172	P-element_non-reference_ERS629876_temp_rp_35313	0	-
chr3R	13180934	13181418	P-element_non-reference_ERS629876_temp_rp_35382	0	+
chr3R	14122339	14122394	P-element_non-reference_ERS629876_temp_rp_35532	0	-
chr3R	14279406	14279677	P-element_non-reference_ERS629876_temp_rp_35555	0	+
chr3R	14286587	14286595	P-element_non-reference_ERS629876_temp_sr_35558	0	+
chr3R	15131950	15132032	P-element_non-reference_ERS629876_temp_rp_35711	0	+
chr3R	15134620	15135104	P-element_non-reference_ERS629876_temp_rp_35712	0	+
chr3R	15822789	15823273	P-element_non-reference_ERS629876_temp_rp_35830	0	+
chr3R	15973686	15973760	P-element_non-reference_ERS629876_temp_rp_35850	0	-
chr3R	16280082	16280158	P-element_non-reference_ERS629876_temp_rp_35906	0	-
chr3R	16359957	16359993	P-element_non-reference_ERS629876_temp_rp_35914	0	-
chr3R	17077982	17077986	P-element_non-reference_ERS629876_temp_rp_36021	0	-
chr3R	18699104	18699113	P-element_non-reference_ERS629876_temp_rp_36300	0	+
chr3R	18766544	18767028	P-element_non-reference_ERS629876_temp_rp_36310	0	-
chr3R	18923902	18923910	P-element_non-reference_ERS629876_temp_sr_36335	0	-
chr3R	20253011	20253333	P-element_non-reference_ERS629876_temp_rp_36578	0	+
chr3R	20790492	20790538	P-element_non-reference_ERS629876_temp_rp_36671	0	-
chr3R	21296539	21296551	P-element_non-reference_ERS629876_temp_sr_36756	0	+
chr3R	21488402	21488886	P-element_non-reference_ERS629876_temp_rp_36777	0	-
chr3R	21679408	21679892	P-element_non-reference_ERS629876_temp_rp_36823	0	+
chr3R	22558650	22559134	P-element_non-reference_ERS629876_temp_rp_37007	0	+
chr3R	22819205	22819307	P-element_non-reference_ERS629876_temp_rp_37062	0	-
chr3R	22877516	22878000	P-element_non-reference_ERS629876_temp_rp_37074	0	-
chr3R	22899162	22899190	P-element_non-reference_ERS629876_temp_rp_37075	0	+
chr3R	22899168	22899179	P-element_non-reference_ERS629876_temp_rp_37076	0	-
chr3R	23676833	23677317	P-element_non-reference_ERS629876_temp_rp_37216	0	-
chr3R	23891036	23891046	P-element_non-reference_ERS629876_temp_sr_37253	0	+
chr3R	23922132	23922142	P-element_non-reference_ERS629876_temp_sr_37267	0	+
chr3R	24272860	24272918	P-element_non-reference_ERS629876_temp_rp_37333	0	+
chr3R	24543928	24543937	P-element_non-reference_ERS629876_temp_sr_37396	0	-
chr3R	24720011	24720019	P-element_non-reference_ERS629876_temp_sr_37421	0	-
chr3R	24732965	24733449	P-element_non-reference_ERS629876_temp_rp_37424	0	+
chr3R	25632281	25632765	P-element_non-reference_ERS629876_temp_rp_37576	0	+
chr3R	26243233	26243717	P-element_non-reference_ERS629876_temp_rp_37665	0	+
chr3R	26346153	26346224	P-element_non-reference_ERS629876_temp_rp_37685	0	-
chr3R	26535310	26535318	P-element_non-reference_ERS629876_temp_sr_37707	0	+
chr3R	27281218	27281475	P-element_non-reference_ERS629876_temp_rp_37830	0	+
chr3R	29087924	29088257	P-element_non-reference_ERS629876_temp_rp_38088	0	-
chr3R	29229253	29229304	P-element_non-reference_ERS629876_temp_rp_38108	0	+
chr3R	29841637	29841700	P-element_non-reference_ERS629876_temp_rp_38204	0	-
chr3R	30311386	30311870	P-element_non-reference_ERS629876_temp_rp_38281	0	+
chr3R	30583477	30583878	P-element_non-reference_ERS629876_temp_rp_38319	0	+
chr4	1268667	1268676	P-element_non-reference_ERS629876_temp_sr_39679	0	+
chrX	175991	176002	P-element_non-reference_ERS629876_temp_sr_39999	0	+
chrX	841123	841131	P-element_non-reference_ERS629876_temp_sr_40254	0	+
chrX	1028067	1028551	P-element_non-reference_ERS629876_temp_rp_40292	0	-
chrX	1236292	1236694	P-element_non-reference_ERS629876_temp_rp_40320	0	+
chrX	1618799	1619013	P-element_non-reference_ERS629876_temp_rp_40389	0	+
chrX	1619656	1619703	P-element_non-reference_ERS629876_temp_rp_40390	0	-
chrX	1963727	1963728	P-element_non-reference_ERS629876_temp_rp_40454	0	+
chrX	2123153	2123637	P-element_non-reference_ERS629876_temp_rp_40488	0	+
chrX	2123325	2123373	P-element_non-reference_ERS629876_temp_rp_40489	0	-
chrX	2642654	2642663	P-element_non-reference_ERS629876_temp_sr_40579	0	+
chrX	3099227	3099250	P-element_non-reference_ERS629876_temp_rp_40669	0	+
chrX	4936313	4936322	P-element_non-reference_ERS629876_temp_rp_41005	0	+
chrX	4938096	4938105	P-element_non-reference_ERS629876_temp_rp_41006	0	+
chrX	5894933	5894943	P-element_non-reference_ERS629876_temp_sr_41214	0	-
chrX	6699422	6699430	P-element_non-reference_ERS629876_temp_sr_41361	0	-
chrX	8023381	8023865	P-element_non-reference_ERS629876_temp_rp_41653	0	-
chrX	8431567	8432051	P-element_non-reference_ERS629876_temp_rp_41748	0	-
chrX	8492834	8493318	P-element_non-reference_ERS629876_temp_rp_41761	0	-
chrX	9259923	9260407	P-element_non-reference_ERS629876_temp_rp_41945	0	-
chrX	9492785	9493269	P-element_non-reference_ERS629876_temp_rp_42001	0	+
chrX	9645888	9646037	P-element_non-reference_ERS629876_temp_rp_42025	0	-
chrX	10779119	10779603	P-element_non-reference_ERS629876_temp_rp_42308	0	+
chrX	10784523	10784533	P-element_non-reference_ERS629876_temp_sr_42309	0	+
chrX	10801653	10801661	P-element_non-reference_ERS629876_temp_sr_42314	0	+
chrX	11366285	11366769	P-element_non-reference_ERS629876_temp_rp_42448	0	+
chrX	11388768	11389252	P-element_non-reference_ERS629876_temp_rp_42452	0	+
chrX	12736044	12736054	P-element_non-reference_ERS629876_temp_rp_42760	0	+
chrX	13553449	13553933	P-element_non-reference_ERS629876_temp_rp_42899	0	-
chrX	13642031	13642077	P-element_non-reference_ERS629876_temp_rp_42912	0	-
chrX	13739744	13739791	P-element_non-reference_ERS629876_temp_rp_42933	0	+
chrX	14222182	14222190	P-element_non-reference_ERS629876_temp_sr_43021	0	-
chrX	14610744	14611228	P-element_non-reference_ERS629876_temp_rp_43091	0	-
chrX	14761196	14761680	P-element_non-reference_ERS629876_temp_rp_43116	0	+
chrX	15024338	15024395	P-element_non-reference_ERS629876_temp_rp_43179	0	-
chrX	15024383	15024407	P-element_non-reference_ERS629876_temp_rp_43180	0	+
chrX	15089547	15089555	P-element_non-reference_ERS629876_temp_sr_43193	0	+
chrX	15582260	15582744	P-element_non-reference_ERS629876_temp_rp_43278	0	+
chrX	16673059	16673067	P-element_non-reference_ERS629876_temp_sr_43451	0	-
chrX	17489682	17489693	P-element_non-reference_ERS629876_temp_sr_43589	0	-
chrX	17713911	17714464	P-element_non-reference_ERS629876_temp_rp_43633	0	-
chrX	18356209	18356220	P-element_non-reference_ERS629876_temp_sr_43747	0	+
chrX	18356360	18356369	P-element_non-reference_ERS629876_temp_sr_43748	0	-
chrX	18790141	18790219	P-element_non-reference_ERS629876_temp_rp_43811	0	+
chrX	18832561	18832572	P-element_non-reference_ERS629876_temp_rp_43823	0	+
chrX	19887069	19887152	P-element_non-reference_ERS629876_temp_rp_44016	0	-
chrX	20259064	20259369	P-element_non-reference_ERS629876_temp_rp_44171	0	+
chrX	20330418	20330426	P-element_non-reference_ERS629876_temp_sr_44180	0	-
chrX	20330582	20330590	P-element_non-reference_ERS629876_temp_sr_44181	0	+
chrX	20445886	20446370	P-element_non-reference_ERS629876_temp_rp_44205	0	+
chrX	20526904	20527388	P-element_non-reference_ERS629876_temp_rp_44238	0	+
chrX	20710280	20710764	P-element_non-reference_ERS629876_temp_rp_44294	0	+
chrX	20976434	20976918	P-element_non-reference_ERS629876_temp_rp_44348	0	-
chrX	20978021	20978505	P-element_non-reference_ERS629876_temp_rp_44349	0	-
chrX	21366696	21366836	P-element_non-reference_ERS629876_temp_rp_44512	0	+
