# Supplementary material for: Genomic analysis of P elements in natural populations of Drosophila melanogaster
Source: PeerJ. 2017 Sep 15;5:e3824. doi: 10.7717/peerj.3824 (PMC5602686; doi:10.7717/peerj.3824)
Supplement: File S2 — Zip archive of browser extensible data (BED) files of predicted P element locations in genome sequences from 50 isofemale strains and 6 pool-seq samples from three global regions. Each sample has four BED files corresponding to raw (*raw.bed) and filtered (*nonredundant.bed) output from TEMP and RetroSeq, respectively. BED files for seven isofemale strains from Bergman & Haddrill (2015) are included here that do not have GD data in Ignatenko et al. (2015) but are included in the pool-seq samples, allowing comparisons to be made between isofemale strains and pool-seq samples for the same set of strains. [file peerj-05-3824-s002.zip › bed_files/ERS629877_retroseq_nonredundant.bed]

track name="ERS629877_RetroSeq" description="ERS629877_RetroSeq"
chr2L	131895	131897	P-element_non-reference_ERS629877_retroseq_rp_19	0	.
chr2L	285702	285704	P-element_non-reference_ERS629877_retroseq_rp_22	0	.
chr2L	2494079	2494081	P-element_non-reference_ERS629877_retroseq_rp_41	0	.
chr2L	2855320	2855322	P-element_non-reference_ERS629877_retroseq_rp_54	0	.
chr2L	2858244	2858246	P-element_non-reference_ERS629877_retroseq_rp_55	0	.
chr2L	3713423	3713425	P-element_non-reference_ERS629877_retroseq_rp_72	0	.
chr2L	3771090	3771092	P-element_non-reference_ERS629877_retroseq_rp_73	0	.
chr2L	6083275	6083277	P-element_non-reference_ERS629877_retroseq_rp_104	0	.
chr2L	6089249	6089251	P-element_non-reference_ERS629877_retroseq_rp_105	0	.
chr2L	6522690	6522692	P-element_non-reference_ERS629877_retroseq_rp_115	0	.
chr2L	7056458	7056460	P-element_non-reference_ERS629877_retroseq_rp_121	0	.
chr2L	7576582	7576584	P-element_non-reference_ERS629877_retroseq_rp_127	0	.
chr2L	7991650	7991652	P-element_non-reference_ERS629877_retroseq_rp_133	0	.
chr2L	11808857	11808859	P-element_non-reference_ERS629877_retroseq_rp_164	0	.
chr2L	12134239	12134241	P-element_non-reference_ERS629877_retroseq_rp_168	0	.
chr2L	15333858	15333860	P-element_non-reference_ERS629877_retroseq_rp_220	0	.
chr2L	16251838	16251840	P-element_non-reference_ERS629877_retroseq_rp_231	0	.
chr2L	18287599	18287601	P-element_non-reference_ERS629877_retroseq_rp_270	0	.
chr2L	18572326	18572328	P-element_non-reference_ERS629877_retroseq_rp_271	0	.
chr2L	19190315	19190317	P-element_non-reference_ERS629877_retroseq_rp_283	0	.
chr2L	20115965	20115967	P-element_non-reference_ERS629877_retroseq_rp_303	0	.
chr2L	20829596	20829598	P-element_non-reference_ERS629877_retroseq_rp_326	0	.
chr2L	21096796	21096798	P-element_non-reference_ERS629877_retroseq_rp_333	0	.
chr2L	21263684	21263686	P-element_non-reference_ERS629877_retroseq_rp_335	0	.
chr2L	21682038	21682040	P-element_non-reference_ERS629877_retroseq_rp_346	0	.
chr2R	3202822	3202824	P-element_non-reference_ERS629877_retroseq_rp_519	0	.
chr2R	4593234	4593236	P-element_non-reference_ERS629877_retroseq_rp_544	0	.
chr2R	5782383	5782385	P-element_non-reference_ERS629877_retroseq_rp_629	0	.
chr2R	6113807	6113809	P-element_non-reference_ERS629877_retroseq_rp_635	0	.
chr2R	6219624	6219626	P-element_non-reference_ERS629877_retroseq_rp_638	0	.
chr2R	6220078	6220080	P-element_non-reference_ERS629877_retroseq_rp_639	0	.
chr2R	6236116	6236118	P-element_non-reference_ERS629877_retroseq_rp_640	0	.
chr2R	6482404	6482406	P-element_non-reference_ERS629877_retroseq_rp_651	0	.
chr2R	6971512	6971514	P-element_non-reference_ERS629877_retroseq_rp_665	0	.
chr2R	6985855	6985857	P-element_non-reference_ERS629877_retroseq_rp_666	0	.
chr2R	9186480	9186482	P-element_non-reference_ERS629877_retroseq_rp_712	0	.
chr2R	9658441	9658443	P-element_non-reference_ERS629877_retroseq_rp_722	0	.
chr2R	9678704	9678706	P-element_non-reference_ERS629877_retroseq_rp_725	0	.
chr2R	9833592	9833594	P-element_non-reference_ERS629877_retroseq_rp_728	0	.
chr2R	10444316	10444318	P-element_non-reference_ERS629877_retroseq_rp_743	0	.
chr2R	10534538	10534540	P-element_non-reference_ERS629877_retroseq_rp_745	0	.
chr2R	10541672	10541674	P-element_non-reference_ERS629877_retroseq_rp_746	0	.
chr2R	10617499	10617501	P-element_non-reference_ERS629877_retroseq_rp_751	0	.
chr2R	10874737	10874739	P-element_non-reference_ERS629877_retroseq_rp_757	0	.
chr2R	11204567	11204569	P-element_non-reference_ERS629877_retroseq_rp_765	0	.
chr2R	11397480	11397482	P-element_non-reference_ERS629877_retroseq_rp_767	0	.
chr2R	11648621	11648623	P-element_non-reference_ERS629877_retroseq_rp_773	0	.
chr2R	11662846	11662848	P-element_non-reference_ERS629877_retroseq_rp_774	0	.
chr2R	12474126	12474128	P-element_non-reference_ERS629877_retroseq_rp_783	0	.
chr2R	14713978	14713980	P-element_non-reference_ERS629877_retroseq_rp_827	0	.
chr2R	15613723	15613725	P-element_non-reference_ERS629877_retroseq_rp_843	0	.
chr2R	16135461	16135463	P-element_non-reference_ERS629877_retroseq_rp_849	0	.
chr2R	17719571	17719573	P-element_non-reference_ERS629877_retroseq_rp_870	0	.
chr2R	18627824	18627826	P-element_non-reference_ERS629877_retroseq_rp_888	0	.
chr2R	19356532	19356534	P-element_non-reference_ERS629877_retroseq_rp_902	0	.
chr2R	19468074	19468076	P-element_non-reference_ERS629877_retroseq_rp_905	0	.
chr2R	20582747	20582749	P-element_non-reference_ERS629877_retroseq_rp_928	0	.
chr2R	20588579	20588581	P-element_non-reference_ERS629877_retroseq_rp_929	0	.
chr2R	21713304	21713306	P-element_non-reference_ERS629877_retroseq_rp_945	0	.
chr2R	23443995	23443997	P-element_non-reference_ERS629877_retroseq_rp_957	0	.
chr2R	23870329	23870331	P-element_non-reference_ERS629877_retroseq_rp_962	0	.
chr3L	132446	132448	P-element_non-reference_ERS629877_retroseq_rp_983	0	.
chr3L	959559	959561	P-element_non-reference_ERS629877_retroseq_rp_991	0	.
chr3L	1516601	1516603	P-element_non-reference_ERS629877_retroseq_rp_1000	0	.
chr3L	1546079	1546081	P-element_non-reference_ERS629877_retroseq_rp_1001	0	.
chr3L	2821036	2821038	P-element_non-reference_ERS629877_retroseq_rp_1021	0	.
chr3L	3818665	3818667	P-element_non-reference_ERS629877_retroseq_rp_1033	0	.
chr3L	3983945	3983947	P-element_non-reference_ERS629877_retroseq_rp_1035	0	.
chr3L	4227412	4227414	P-element_non-reference_ERS629877_retroseq_rp_1037	0	.
chr3L	4692345	4692347	P-element_non-reference_ERS629877_retroseq_rp_1047	0	.
chr3L	8057813	8057815	P-element_non-reference_ERS629877_retroseq_rp_1095	0	.
chr3L	8413012	8413014	P-element_non-reference_ERS629877_retroseq_rp_1099	0	.
chr3L	8675624	8675626	P-element_non-reference_ERS629877_retroseq_rp_1103	0	.
chr3L	9373819	9373821	P-element_non-reference_ERS629877_retroseq_rp_1115	0	.
chr3L	9383684	9383686	P-element_non-reference_ERS629877_retroseq_rp_1117	0	.
chr3L	9383945	9383947	P-element_non-reference_ERS629877_retroseq_rp_1118	0	.
chr3L	10737175	10737177	P-element_non-reference_ERS629877_retroseq_rp_1145	0	.
chr3L	10739449	10739451	P-element_non-reference_ERS629877_retroseq_rp_1146	0	.
chr3L	11096981	11096983	P-element_non-reference_ERS629877_retroseq_rp_1152	0	.
chr3L	11553427	11553429	P-element_non-reference_ERS629877_retroseq_rp_1159	0	.
chr3L	11822202	11822204	P-element_non-reference_ERS629877_retroseq_rp_1162	0	.
chr3L	14969309	14969311	P-element_non-reference_ERS629877_retroseq_rp_1212	0	.
chr3L	14987089	14987091	P-element_non-reference_ERS629877_retroseq_rp_1213	0	.
chr3L	15593645	15593647	P-element_non-reference_ERS629877_retroseq_rp_1225	0	.
chr3L	16164709	16164711	P-element_non-reference_ERS629877_retroseq_rp_1234	0	.
chr3L	17055712	17055714	P-element_non-reference_ERS629877_retroseq_rp_1254	0	.
chr3L	17972547	17972549	P-element_non-reference_ERS629877_retroseq_rp_1273	0	.
chr3L	18139341	18139343	P-element_non-reference_ERS629877_retroseq_rp_1280	0	.
chr3L	18177859	18177861	P-element_non-reference_ERS629877_retroseq_rp_1284	0	.
chr3L	18640749	18640751	P-element_non-reference_ERS629877_retroseq_rp_1297	0	.
chr3L	18771704	18771706	P-element_non-reference_ERS629877_retroseq_rp_1302	0	.
chr3L	19086745	19086747	P-element_non-reference_ERS629877_retroseq_rp_1311	0	.
chr3L	19635609	19635611	P-element_non-reference_ERS629877_retroseq_rp_1324	0	.
chr3L	19791515	19791517	P-element_non-reference_ERS629877_retroseq_rp_1325	0	.
chr3L	19908956	19908958	P-element_non-reference_ERS629877_retroseq_rp_1327	0	.
chr3L	21034493	21034495	P-element_non-reference_ERS629877_retroseq_rp_1348	0	.
chr3L	21240027	21240029	P-element_non-reference_ERS629877_retroseq_rp_1353	0	.
chr3L	22998270	22998272	P-element_non-reference_ERS629877_retroseq_rp_1395	0	.
chr3L	26740836	26740838	P-element_non-reference_ERS629877_retroseq_rp_1516	0	.
chr3R	4174434	4174436	P-element_non-reference_ERS629877_retroseq_rp_1692	0	.
chr3R	4307865	4307867	P-element_non-reference_ERS629877_retroseq_rp_1695	0	.
chr3R	4641631	4641633	P-element_non-reference_ERS629877_retroseq_rp_1708	0	.
chr3R	4739633	4739635	P-element_non-reference_ERS629877_retroseq_rp_1712	0	.
chr3R	5502935	5502937	P-element_non-reference_ERS629877_retroseq_rp_1726	0	.
chr3R	5669656	5669658	P-element_non-reference_ERS629877_retroseq_rp_1731	0	.
chr3R	8358404	8358406	P-element_non-reference_ERS629877_retroseq_rp_1799	0	.
chr3R	9052558	9052560	P-element_non-reference_ERS629877_retroseq_rp_1808	0	.
chr3R	10083351	10083353	P-element_non-reference_ERS629877_retroseq_rp_1829	0	.
chr3R	11569161	11569163	P-element_non-reference_ERS629877_retroseq_rp_1867	0	.
chr3R	11764522	11764524	P-element_non-reference_ERS629877_retroseq_rp_1873	0	.
chr3R	11771567	11771569	P-element_non-reference_ERS629877_retroseq_rp_1874	0	.
chr3R	12720026	12720028	P-element_non-reference_ERS629877_retroseq_rp_1905	0	.
chr3R	12982082	12982084	P-element_non-reference_ERS629877_retroseq_rp_1914	0	.
chr3R	13364308	13364310	P-element_non-reference_ERS629877_retroseq_rp_1920	0	.
chr3R	13960947	13960949	P-element_non-reference_ERS629877_retroseq_rp_1928	0	.
chr3R	14065841	14065843	P-element_non-reference_ERS629877_retroseq_rp_1932	0	.
chr3R	14731566	14731568	P-element_non-reference_ERS629877_retroseq_rp_1945	0	.
chr3R	15357270	15357272	P-element_non-reference_ERS629877_retroseq_rp_1954	0	.
chr3R	16050955	16050957	P-element_non-reference_ERS629877_retroseq_rp_1960	0	.
chr3R	16280562	16280564	P-element_non-reference_ERS629877_retroseq_rp_1963	0	.
chr3R	18198781	18198783	P-element_non-reference_ERS629877_retroseq_rp_1986	0	.
chr3R	18583824	18583826	P-element_non-reference_ERS629877_retroseq_rp_1994	0	.
chr3R	18914903	18914905	P-element_non-reference_ERS629877_retroseq_rp_2006	0	.
chr3R	18923774	18923776	P-element_non-reference_ERS629877_retroseq_rp_2007	0	.
chr3R	19120181	19120183	P-element_non-reference_ERS629877_retroseq_rp_2010	0	.
chr3R	21204098	21204100	P-element_non-reference_ERS629877_retroseq_rp_2055	0	.
chr3R	21204462	21204464	P-element_non-reference_ERS629877_retroseq_rp_2056	0	.
chr3R	21219097	21219099	P-element_non-reference_ERS629877_retroseq_rp_2057	0	.
chr3R	21296512	21296514	P-element_non-reference_ERS629877_retroseq_rp_2060	0	.
chr3R	22447999	22448001	P-element_non-reference_ERS629877_retroseq_rp_2078	0	.
chr3R	22546328	22546330	P-element_non-reference_ERS629877_retroseq_rp_2079	0	.
chr3R	24144558	24144560	P-element_non-reference_ERS629877_retroseq_rp_2111	0	.
chr3R	24271297	24271299	P-element_non-reference_ERS629877_retroseq_rp_2114	0	.
chr3R	24572026	24572028	P-element_non-reference_ERS629877_retroseq_rp_2119	0	.
chr3R	24651039	24651041	P-element_non-reference_ERS629877_retroseq_rp_2123	0	.
chr3R	24719993	24719995	P-element_non-reference_ERS629877_retroseq_rp_2124	0	.
chr3R	25006560	25006562	P-element_non-reference_ERS629877_retroseq_rp_2127	0	.
chr3R	25221702	25221704	P-element_non-reference_ERS629877_retroseq_rp_2130	0	.
chr3R	25292956	25292958	P-element_non-reference_ERS629877_retroseq_rp_2132	0	.
chr3R	25760508	25760510	P-element_non-reference_ERS629877_retroseq_rp_2143	0	.
chr3R	27151625	27151627	P-element_non-reference_ERS629877_retroseq_rp_2163	0	.
chr3R	27281863	27281865	P-element_non-reference_ERS629877_retroseq_rp_2165	0	.
chr3R	27948022	27948024	P-element_non-reference_ERS629877_retroseq_rp_2177	0	.
chr3R	30388117	30388119	P-element_non-reference_ERS629877_retroseq_rp_2214	0	.
chr3R	31622131	31622133	P-element_non-reference_ERS629877_retroseq_rp_2230	0	.
chrX	1135342	1135344	P-element_non-reference_ERS629877_retroseq_rp_2260	0	.
chrX	1209128	1209130	P-element_non-reference_ERS629877_retroseq_rp_2262	0	.
chrX	2007248	2007250	P-element_non-reference_ERS629877_retroseq_rp_2268	0	.
chrX	2293558	2293560	P-element_non-reference_ERS629877_retroseq_rp_2270	0	.
chrX	2518067	2518069	P-element_non-reference_ERS629877_retroseq_rp_2271	0	.
chrX	2545850	2545852	P-element_non-reference_ERS629877_retroseq_rp_2272	0	.
chrX	4206143	4206145	P-element_non-reference_ERS629877_retroseq_rp_2282	0	.
chrX	7947129	7947131	P-element_non-reference_ERS629877_retroseq_rp_2322	0	.
chrX	8893809	8893811	P-element_non-reference_ERS629877_retroseq_rp_2334	0	.
chrX	8925075	8925077	P-element_non-reference_ERS629877_retroseq_rp_2337	0	.
chrX	9931061	9931063	P-element_non-reference_ERS629877_retroseq_rp_2353	0	.
chrX	10325416	10325418	P-element_non-reference_ERS629877_retroseq_rp_2365	0	.
chrX	10585396	10585398	P-element_non-reference_ERS629877_retroseq_rp_2371	0	.
chrX	10744901	10744903	P-element_non-reference_ERS629877_retroseq_rp_2375	0	.
chrX	12004026	12004028	P-element_non-reference_ERS629877_retroseq_rp_2389	0	.
chrX	12470452	12470454	P-element_non-reference_ERS629877_retroseq_rp_2397	0	.
chrX	13128738	13128740	P-element_non-reference_ERS629877_retroseq_rp_2406	0	.
chrX	14653902	14653904	P-element_non-reference_ERS629877_retroseq_rp_2425	0	.
chrX	14825041	14825043	P-element_non-reference_ERS629877_retroseq_rp_2431	0	.
chrX	14825273	14825275	P-element_non-reference_ERS629877_retroseq_rp_2432	0	.
chrX	14923635	14923637	P-element_non-reference_ERS629877_retroseq_rp_2435	0	.
chrX	15024493	15024495	P-element_non-reference_ERS629877_retroseq_rp_2439	0	.
chrX	15675365	15675367	P-element_non-reference_ERS629877_retroseq_rp_2446	0	.
chrX	16156975	16156977	P-element_non-reference_ERS629877_retroseq_rp_2448	0	.
chrX	17829522	17829524	P-element_non-reference_ERS629877_retroseq_rp_2454	0	.
chrX	17871115	17871117	P-element_non-reference_ERS629877_retroseq_rp_2455	0	.
chrX	18832549	18832551	P-element_non-reference_ERS629877_retroseq_rp_2465	0	.
chrX	19498369	19498371	P-element_non-reference_ERS629877_retroseq_rp_2474	0	.
chrX	19642735	19642737	P-element_non-reference_ERS629877_retroseq_rp_2476	0	.
chrX	19788087	19788089	P-element_non-reference_ERS629877_retroseq_rp_2479	0	.
chrX	19887226	19887228	P-element_non-reference_ERS629877_retroseq_rp_2481	0	.
chrX	21184074	21184076	P-element_non-reference_ERS629877_retroseq_rp_2510	0	.
chrX	21593607	21593609	P-element_non-reference_ERS629877_retroseq_rp_2518	0	.
