# Supplementary material for: Genomic analysis of P elements in natural populations of Drosophila melanogaster
Source: PeerJ. 2017 Sep 15;5:e3824. doi: 10.7717/peerj.3824 (PMC5602686; doi:10.7717/peerj.3824)
Supplement: File S2 — Zip archive of browser extensible data (BED) files of predicted P element locations in genome sequences from 50 isofemale strains and 6 pool-seq samples from three global regions. Each sample has four BED files corresponding to raw (*raw.bed) and filtered (*nonredundant.bed) output from TEMP and RetroSeq, respectively. BED files for seven isofemale strains from Bergman & Haddrill (2015) are included here that do not have GD data in Ignatenko et al. (2015) but are included in the pool-seq samples, allowing comparisons to be made between isofemale strains and pool-seq samples for the same set of strains. [file peerj-05-3824-s002.zip › bed_files/ERS629877_temp_nonredundant.bed]

track name="ERS629877_TEMP" description="ERS629877_TEMP"
chr2L	285641	285738	P-element_non-reference_ERS629877_temp_rp_232	0	-
chr2L	2494031	2494300	P-element_non-reference_ERS629877_temp_rp_517	0	-
chr2L	2855299	2855307	P-element_non-reference_ERS629877_temp_sr_569	0	+
chr2L	2858290	2858363	P-element_non-reference_ERS629877_temp_rp_571	0	+
chr2L	3713364	3713432	P-element_non-reference_ERS629877_temp_rp_679	0	+
chr2L	6083230	6083238	P-element_non-reference_ERS629877_temp_sr_951	0	+
chr2L	6089264	6089266	P-element_non-reference_ERS629877_temp_rp_953	0	-
chr2L	6253070	6253243	P-element_non-reference_ERS629877_temp_rp_977	0	+
chr2L	6522711	6522717	P-element_non-reference_ERS629877_temp_rp_1005	0	-
chr2L	7056405	7056416	P-element_non-reference_ERS629877_temp_rp_1047	0	+
chr2L	7576554	7576642	P-element_non-reference_ERS629877_temp_rp_1092	0	-
chr2L	7991522	7991704	P-element_non-reference_ERS629877_temp_rp_1133	0	-
chr2L	11808834	11808913	P-element_non-reference_ERS629877_temp_rp_1562	0	-
chr2L	13244837	13244913	P-element_non-reference_ERS629877_temp_rp_1740	0	+
chr2L	15333714	15333758	P-element_non-reference_ERS629877_temp_rp_1972	0	-
chr2L	16251717	16251839	P-element_non-reference_ERS629877_temp_rp_2081	0	-
chr2L	18287526	18287538	P-element_non-reference_ERS629877_temp_rp_2321	0	-
chr2L	18572274	18572311	P-element_non-reference_ERS629877_temp_rp_2358	0	-
chr2L	19190325	19190435	P-element_non-reference_ERS629877_temp_rp_2439	0	-
chr2L	20115970	20115980	P-element_non-reference_ERS629877_temp_rp_2566	0	+
chr2L	20223175	20223177	P-element_non-reference_ERS629877_temp_rp_2669	0	+
chr2L	20829610	20829612	P-element_non-reference_ERS629877_temp_rp_2764	0	-
chr2L	21096779	21096824	P-element_non-reference_ERS629877_temp_rp_2833	0	+
chr2L	21263591	21263653	P-element_non-reference_ERS629877_temp_rp_2879	0	+
chr2L	21682119	21682176	P-element_non-reference_ERS629877_temp_rp_3165	0	+
chr2R	3202673	3203034	P-element_non-reference_ERS629877_temp_rp_9564	0	+
chr2R	4593233	4593316	P-element_non-reference_ERS629877_temp_rp_11428	0	+
chr2R	5782362	5782372	P-element_non-reference_ERS629877_temp_rp_13013	0	-
chr2R	6220061	6220070	P-element_non-reference_ERS629877_temp_rp_13177	0	-
chr2R	6236116	6236125	P-element_non-reference_ERS629877_temp_rp_13183	0	+
chr2R	6482458	6482466	P-element_non-reference_ERS629877_temp_sr_13411	0	-
chr2R	6985800	6985809	P-element_non-reference_ERS629877_temp_rp_13499	0	+
chr2R	7623210	7623218	P-element_non-reference_ERS629877_temp_sr_13609	0	-
chr2R	9186446	9186484	P-element_non-reference_ERS629877_temp_rp_13810	0	-
chr2R	9658349	9658359	P-element_non-reference_ERS629877_temp_rp_13869	0	+
chr2R	9678710	9678718	P-element_non-reference_ERS629877_temp_sr_13879	0	+
chr2R	9833512	9833706	P-element_non-reference_ERS629877_temp_rp_13896	0	-
chr2R	10444278	10444291	P-element_non-reference_ERS629877_temp_rp_14003	0	-
chr2R	10534516	10534607	P-element_non-reference_ERS629877_temp_rp_14014	0	+
chr2R	10541652	10541718	P-element_non-reference_ERS629877_temp_rp_14015	0	-
chr2R	10874752	10874795	P-element_non-reference_ERS629877_temp_rp_14065	0	+
chr2R	11204598	11204606	P-element_non-reference_ERS629877_temp_sr_14129	0	-
chr2R	11397426	11397434	P-element_non-reference_ERS629877_temp_sr_14175	0	+
chr2R	11648560	11648570	P-element_non-reference_ERS629877_temp_sr_14210	0	+
chr2R	11662867	11662890	P-element_non-reference_ERS629877_temp_rp_14212	0	-
chr2R	14713934	14713981	P-element_non-reference_ERS629877_temp_rp_14600	0	+
chr2R	15613657	15613666	P-element_non-reference_ERS629877_temp_sr_14714	0	+
chr2R	17719480	17719488	P-element_non-reference_ERS629877_temp_sr_14963	0	-
chr2R	17719513	17719560	P-element_non-reference_ERS629877_temp_rp_14964	0	+
chr2R	18627760	18627794	P-element_non-reference_ERS629877_temp_rp_15075	0	-
chr2R	19356539	19356547	P-element_non-reference_ERS629877_temp_sr_15177	0	-
chr2R	20582748	20582756	P-element_non-reference_ERS629877_temp_sr_15326	0	+
chr2R	20588522	20588534	P-element_non-reference_ERS629877_temp_sr_15328	0	+
chr2R	21713331	21713342	P-element_non-reference_ERS629877_temp_rp_15455	0	-
chr2R	23443885	23444003	P-element_non-reference_ERS629877_temp_rp_15608	0	-
chr2R	23870235	23870243	P-element_non-reference_ERS629877_temp_sr_15657	0	+
chr3L	132469	132478	P-element_non-reference_ERS629877_temp_sr_15942	0	-
chr3L	959422	959671	P-element_non-reference_ERS629877_temp_rp_16044	0	+
chr3L	1516542	1516551	P-element_non-reference_ERS629877_temp_rp_16101	0	+
chr3L	2821168	2821178	P-element_non-reference_ERS629877_temp_sr_16257	0	-
chr3L	3818653	3818705	P-element_non-reference_ERS629877_temp_rp_16396	0	-
chr3L	3983817	3983903	P-element_non-reference_ERS629877_temp_rp_16428	0	+
chr3L	4692271	4692279	P-element_non-reference_ERS629877_temp_rp_16522	0	-
chr3L	8057712	8057723	P-element_non-reference_ERS629877_temp_sr_16963	0	+
chr3L	8412942	8413032	P-element_non-reference_ERS629877_temp_rp_17001	0	+
chr3L	9373804	9373813	P-element_non-reference_ERS629877_temp_sr_17119	0	+
chr3L	10737278	10737286	P-element_non-reference_ERS629877_temp_sr_17279	0	+
chr3L	10739438	10739450	P-element_non-reference_ERS629877_temp_sr_17281	0	-
chr3L	11096995	11097050	P-element_non-reference_ERS629877_temp_rp_17330	0	+
chr3L	11553336	11553344	P-element_non-reference_ERS629877_temp_sr_17382	0	+
chr3L	11822149	11822152	P-element_non-reference_ERS629877_temp_rp_17413	0	-
chr3L	14969266	14969307	P-element_non-reference_ERS629877_temp_rp_17789	0	+
chr3L	14987046	14987110	P-element_non-reference_ERS629877_temp_rp_17791	0	+
chr3L	15593613	15593622	P-element_non-reference_ERS629877_temp_rp_17864	0	-
chr3L	16164726	16164737	P-element_non-reference_ERS629877_temp_sr_17936	0	-
chr3L	17055599	17055611	P-element_non-reference_ERS629877_temp_sr_18049	0	+
chr3L	17972544	17972552	P-element_non-reference_ERS629877_temp_sr_18198	0	+
chr3L	18139291	18139299	P-element_non-reference_ERS629877_temp_sr_18217	0	+
chr3L	18771702	18771706	P-element_non-reference_ERS629877_temp_rp_18312	0	+
chr3L	19086750	19086760	P-element_non-reference_ERS629877_temp_rp_18353	0	-
chr3L	19635665	19635676	P-element_non-reference_ERS629877_temp_sr_18443	0	-
chr3L	19791523	19791567	P-element_non-reference_ERS629877_temp_rp_18462	0	+
chr3L	19908845	19908965	P-element_non-reference_ERS629877_temp_rp_18486	0	-
chr3L	21034530	21034619	P-element_non-reference_ERS629877_temp_rp_18675	0	+
chr3L	21034532	21034540	P-element_non-reference_ERS629877_temp_sr_18674	0	-
chr3L	21239938	21240041	P-element_non-reference_ERS629877_temp_rp_18722	0	-
chr3L	22998264	22998279	P-element_non-reference_ERS629877_temp_rp_19120	0	+
chr3L	26740753	26740805	P-element_non-reference_ERS629877_temp_rp_24333	0	+
chr3R	4174585	4174597	P-element_non-reference_ERS629877_temp_rp_31260	0	-
chr3R	4307789	4307797	P-element_non-reference_ERS629877_temp_sr_31334	0	-
chr3R	4659504	4659573	P-element_non-reference_ERS629877_temp_rp_31548	0	-
chr3R	4739637	4739647	P-element_non-reference_ERS629877_temp_rp_31576	0	-
chr3R	5502887	5502896	P-element_non-reference_ERS629877_temp_rp_31716	0	+
chr3R	5669689	5669700	P-element_non-reference_ERS629877_temp_sr_31746	0	-
chr3R	8094081	8094091	P-element_non-reference_ERS629877_temp_rp_32125	0	+
chr3R	8358323	8358408	P-element_non-reference_ERS629877_temp_rp_32152	0	+
chr3R	10083305	10083354	P-element_non-reference_ERS629877_temp_rp_32379	0	+
chr3R	11569151	11569160	P-element_non-reference_ERS629877_temp_sr_32568	0	+
chr3R	11761011	11761022	P-element_non-reference_ERS629877_temp_sr_32590	0	+
chr3R	11771551	11771561	P-element_non-reference_ERS629877_temp_rp_32593	0	-
chr3R	12719976	12720010	P-element_non-reference_ERS629877_temp_rp_32767	0	+
chr3R	12982080	12982085	P-element_non-reference_ERS629877_temp_rp_32806	0	+
chr3R	13960853	13960863	P-element_non-reference_ERS629877_temp_rp_32920	0	+
chr3R	14065890	14065900	P-element_non-reference_ERS629877_temp_sr_32944	0	+
chr3R	14731512	14731573	P-element_non-reference_ERS629877_temp_rp_33041	0	+
chr3R	15357211	15357280	P-element_non-reference_ERS629877_temp_rp_33088	0	-
chr3R	16280235	16280529	P-element_non-reference_ERS629877_temp_rp_33199	0	-
chr3R	16280235	16280244	P-element_non-reference_ERS629877_temp_rp_33200	0	+
chr3R	18584090	18584101	P-element_non-reference_ERS629877_temp_rp_33494	0	-
chr3R	18914899	18914909	P-element_non-reference_ERS629877_temp_sr_33536	0	-
chr3R	21204051	21204059	P-element_non-reference_ERS629877_temp_sr_33840	0	+
chr3R	21219091	21219121	P-element_non-reference_ERS629877_temp_rp_33847	0	-
chr3R	21296461	21296469	P-element_non-reference_ERS629877_temp_sr_33858	0	+
chr3R	22447916	22448010	P-element_non-reference_ERS629877_temp_rp_34008	0	-
chr3R	22546290	22546298	P-element_non-reference_ERS629877_temp_sr_34023	0	+
chr3R	22628965	22629048	P-element_non-reference_ERS629877_temp_rp_34036	0	-
chr3R	24144523	24144534	P-element_non-reference_ERS629877_temp_sr_34251	0	+
chr3R	24271258	24271299	P-element_non-reference_ERS629877_temp_rp_34273	0	+
chr3R	24571956	24571965	P-element_non-reference_ERS629877_temp_rp_34321	0	+
chr3R	24719781	24720103	P-element_non-reference_ERS629877_temp_rp_34346	0	+
chr3R	25006498	25006567	P-element_non-reference_ERS629877_temp_rp_34374	0	-
chr3R	25221639	25221697	P-element_non-reference_ERS629877_temp_rp_34395	0	+
chr3R	25292933	25292988	P-element_non-reference_ERS629877_temp_rp_34398	0	-
chr3R	25760470	25760531	P-element_non-reference_ERS629877_temp_rp_34454	0	+
chr3R	27151569	27151658	P-element_non-reference_ERS629877_temp_rp_34585	0	+
chr3R	27281804	27281871	P-element_non-reference_ERS629877_temp_rp_34592	0	+
chr3R	27281979	27281989	P-element_non-reference_ERS629877_temp_rp_34593	0	-
chr3R	30388059	30388067	P-element_non-reference_ERS629877_temp_sr_34977	0	+
chr3R	31622017	31622091	P-element_non-reference_ERS629877_temp_rp_35119	0	-
chr3R	31986881	31986928	P-element_non-reference_ERS629877_temp_rp_35164	0	+
chrX	1135329	1135339	P-element_non-reference_ERS629877_temp_sr_36831	0	-
chrX	1209053	1209118	P-element_non-reference_ERS629877_temp_rp_36842	0	-
chrX	2007210	2007221	P-element_non-reference_ERS629877_temp_sr_36963	0	-
chrX	2293494	2293502	P-element_non-reference_ERS629877_temp_sr_36998	0	+
chrX	2518044	2518085	P-element_non-reference_ERS629877_temp_rp_37041	0	-
chrX	2545929	2545940	P-element_non-reference_ERS629877_temp_rp_37047	0	+
chrX	7947073	7947081	P-element_non-reference_ERS629877_temp_sr_37872	0	+
chrX	8925021	8925029	P-element_non-reference_ERS629877_temp_sr_38079	0	+
chrX	9931062	9931071	P-element_non-reference_ERS629877_temp_sr_38287	0	+
chrX	10325359	10325387	P-element_non-reference_ERS629877_temp_rp_38351	0	+
chrX	10585386	10585440	P-element_non-reference_ERS629877_temp_rp_38399	0	-
chrX	10744940	10744971	P-element_non-reference_ERS629877_temp_rp_38449	0	+
chrX	12003968	12003979	P-element_non-reference_ERS629877_temp_rp_38716	0	-
chrX	12470402	12470413	P-element_non-reference_ERS629877_temp_rp_38783	0	-
chrX	13128723	13128773	P-element_non-reference_ERS629877_temp_rp_38908	0	-
chrX	14923659	14923667	P-element_non-reference_ERS629877_temp_sr_39201	0	-
chrX	15024344	15024403	P-element_non-reference_ERS629877_temp_rp_39220	0	-
chrX	15675381	15675399	P-element_non-reference_ERS629877_temp_rp_39323	0	-
chrX	16157007	16157015	P-element_non-reference_ERS629877_temp_sr_39375	0	-
chrX	17829462	17829470	P-element_non-reference_ERS629877_temp_sr_39600	0	+
chrX	17871144	17871177	P-element_non-reference_ERS629877_temp_rp_39608	0	+
chrX	18356311	18356374	P-element_non-reference_ERS629877_temp_rp_39685	0	+
chrX	18832562	18832572	P-element_non-reference_ERS629877_temp_sr_39740	0	+
chrX	19498303	19498311	P-element_non-reference_ERS629877_temp_sr_39838	0	-
chrX	19642756	19642765	P-element_non-reference_ERS629877_temp_sr_39866	0	+
chrX	19887123	19887171	P-element_non-reference_ERS629877_temp_rp_39911	0	+
chrX	21183974	21183983	P-element_non-reference_ERS629877_temp_sr_40289	0	+
chrX	21593913	21593921	P-element_non-reference_ERS629877_temp_sr_40431	0	-
