# Supplementary material for: Genomic analysis of P elements in natural populations of Drosophila melanogaster
Source: PeerJ. 2017 Sep 15;5:e3824. doi: 10.7717/peerj.3824 (PMC5602686; doi:10.7717/peerj.3824)
Supplement: File S2 — Zip archive of browser extensible data (BED) files of predicted P element locations in genome sequences from 50 isofemale strains and 6 pool-seq samples from three global regions. Each sample has four BED files corresponding to raw (*raw.bed) and filtered (*nonredundant.bed) output from TEMP and RetroSeq, respectively. BED files for seven isofemale strains from Bergman & Haddrill (2015) are included here that do not have GD data in Ignatenko et al. (2015) but are included in the pool-seq samples, allowing comparisons to be made between isofemale strains and pool-seq samples for the same set of strains. [file peerj-05-3824-s002.zip › bed_files/ERS629877_temp_raw.bed]

track name="ERS629877_TEMP" description="ERS629877_TEMP"
chr2L	129170	129400	P-element_non-reference_ERS629877_temp_rp_204	0	-
chr2L	131661	131993	P-element_non-reference_ERS629877_temp_rp_206	0	+
chr2L	160797	161051	P-element_non-reference_ERS629877_temp_rp_209	0	-
chr2L	285641	285738	P-element_non-reference_ERS629877_temp_rp_232	0	-
chr2L	416379	416864	P-element_non-reference_ERS629877_temp_rp_267	0	-
chr2L	1727625	1727872	P-element_non-reference_ERS629877_temp_rp_425	0	+
chr2L	1737374	1737429	P-element_non-reference_ERS629877_temp_rp_426	0	+
chr2L	2058201	2058686	P-element_non-reference_ERS629877_temp_rp_447	0	+
chr2L	2178499	2178877	P-element_non-reference_ERS629877_temp_rp_464	0	+
chr2L	2494031	2494300	P-element_non-reference_ERS629877_temp_rp_517	0	-
chr2L	2644165	2644650	P-element_non-reference_ERS629877_temp_rp_538	0	+
chr2L	2753182	2753447	P-element_non-reference_ERS629877_temp_rp_555	0	-
chr2L	2855299	2855307	P-element_non-reference_ERS629877_temp_sr_569	0	+
chr2L	2857908	2858393	P-element_non-reference_ERS629877_temp_rp_570	0	-
chr2L	2858290	2858363	P-element_non-reference_ERS629877_temp_rp_571	0	+
chr2L	2888750	2889028	P-element_non-reference_ERS629877_temp_rp_573	0	-
chr2L	3713364	3713432	P-element_non-reference_ERS629877_temp_rp_679	0	+
chr2L	3771064	3771236	P-element_non-reference_ERS629877_temp_rp_689	0	-
chr2L	4891957	4892442	P-element_non-reference_ERS629877_temp_rp_794	0	-
chr2L	6083230	6083238	P-element_non-reference_ERS629877_temp_sr_951	0	+
chr2L	6089264	6089266	P-element_non-reference_ERS629877_temp_rp_953	0	-
chr2L	6253070	6253243	P-element_non-reference_ERS629877_temp_rp_977	0	+
chr2L	6522711	6522717	P-element_non-reference_ERS629877_temp_rp_1005	0	-
chr2L	7056405	7056416	P-element_non-reference_ERS629877_temp_rp_1047	0	+
chr2L	7576628	7576638	P-element_non-reference_ERS629877_temp_sr_1091	0	+
chr2L	7576554	7576642	P-element_non-reference_ERS629877_temp_rp_1092	0	-
chr2L	7887356	7887841	P-element_non-reference_ERS629877_temp_rp_1121	0	+
chr2L	7991522	7991704	P-element_non-reference_ERS629877_temp_rp_1133	0	-
chr2L	8071412	8071600	P-element_non-reference_ERS629877_temp_rp_1147	0	-
chr2L	8162407	8162892	P-element_non-reference_ERS629877_temp_rp_1155	0	-
chr2L	9495180	9495665	P-element_non-reference_ERS629877_temp_rp_1296	0	+
chr2L	10270017	10270502	P-element_non-reference_ERS629877_temp_rp_1403	0	-
chr2L	10341172	10341657	P-element_non-reference_ERS629877_temp_rp_1409	0	-
chr2L	11804651	11805136	P-element_non-reference_ERS629877_temp_rp_1558	0	-
chr2L	11808834	11808913	P-element_non-reference_ERS629877_temp_rp_1562	0	-
chr2L	12133986	12134270	P-element_non-reference_ERS629877_temp_rp_1593	0	+
chr2L	12423367	12423852	P-element_non-reference_ERS629877_temp_rp_1632	0	-
chr2L	12871761	12872246	P-element_non-reference_ERS629877_temp_rp_1701	0	+
chr2L	13098471	13098956	P-element_non-reference_ERS629877_temp_rp_1725	0	+
chr2L	13244837	13244913	P-element_non-reference_ERS629877_temp_rp_1740	0	+
chr2L	13717187	13717672	P-element_non-reference_ERS629877_temp_rp_1804	0	+
chr2L	15333576	15333735	P-element_non-reference_ERS629877_temp_rp_1971	0	+
chr2L	15333714	15333758	P-element_non-reference_ERS629877_temp_rp_1972	0	-
chr2L	15987257	15987742	P-element_non-reference_ERS629877_temp_rp_2042	0	-
chr2L	16232635	16233120	P-element_non-reference_ERS629877_temp_rp_2079	0	-
chr2L	16251717	16251839	P-element_non-reference_ERS629877_temp_rp_2081	0	-
chr2L	16285827	16286312	P-element_non-reference_ERS629877_temp_rp_2088	0	-
chr2L	16285932	16286417	P-element_non-reference_ERS629877_temp_rp_2089	0	+
chr2L	17906102	17906587	P-element_non-reference_ERS629877_temp_rp_2274	0	+
chr2L	18287526	18287538	P-element_non-reference_ERS629877_temp_rp_2321	0	-
chr2L	18572274	18572311	P-element_non-reference_ERS629877_temp_rp_2358	0	-
chr2L	19190325	19190435	P-element_non-reference_ERS629877_temp_rp_2439	0	-
chr2L	19798560	19799045	P-element_non-reference_ERS629877_temp_rp_2514	0	-
chr2L	20115970	20115980	P-element_non-reference_ERS629877_temp_rp_2566	0	+
chr2L	20148484	20148969	P-element_non-reference_ERS629877_temp_rp_2579	0	-
chr2L	20223175	20223177	P-element_non-reference_ERS629877_temp_rp_2669	0	+
chr2L	20311064	20311183	P-element_non-reference_ERS629877_temp_rp_2680	0	+
chr2L	20717467	20717735	P-element_non-reference_ERS629877_temp_rp_2751	0	+
chr2L	20829610	20829612	P-element_non-reference_ERS629877_temp_rp_2764	0	-
chr2L	21096779	21096824	P-element_non-reference_ERS629877_temp_rp_2833	0	+
chr2L	21237734	21238103	P-element_non-reference_ERS629877_temp_rp_2862	0	-
chr2L	21263591	21263653	P-element_non-reference_ERS629877_temp_rp_2879	0	+
chr2L	21571731	21572216	P-element_non-reference_ERS629877_temp_rp_3062	0	-
chr2L	21682119	21682176	P-element_non-reference_ERS629877_temp_rp_3165	0	+
chr2L	22019222	22019270	P-element_non-reference_ERS629877_temp_rp_3371	0	-
chr2L	22024247	22024523	P-element_non-reference_ERS629877_temp_rp_3372	0	+
chr2R	1514762	1515247	P-element_non-reference_ERS629877_temp_rp_7255	0	+
chr2R	3183627	3184112	P-element_non-reference_ERS629877_temp_rp_9530	0	+
chr2R	3202673	3203034	P-element_non-reference_ERS629877_temp_rp_9564	0	+
chr2R	4593233	4593316	P-element_non-reference_ERS629877_temp_rp_11428	0	+
chr2R	5607219	5607488	P-element_non-reference_ERS629877_temp_rp_12864	0	+
chr2R	5782362	5782372	P-element_non-reference_ERS629877_temp_rp_13013	0	-
chr2R	6102416	6102733	P-element_non-reference_ERS629877_temp_rp_13138	0	+
chr2R	6113787	6113969	P-element_non-reference_ERS629877_temp_rp_13139	0	-
chr2R	6220061	6220070	P-element_non-reference_ERS629877_temp_rp_13177	0	-
chr2R	6220403	6220475	P-element_non-reference_ERS629877_temp_rp_13178	0	-
chr2R	6220422	6220614	P-element_non-reference_ERS629877_temp_rp_13179	0	+
chr2R	6236116	6236125	P-element_non-reference_ERS629877_temp_rp_13183	0	+
chr2R	6241737	6242222	P-element_non-reference_ERS629877_temp_rp_13191	0	-
chr2R	6482458	6482466	P-element_non-reference_ERS629877_temp_sr_13411	0	-
chr2R	6501547	6502032	P-element_non-reference_ERS629877_temp_rp_13420	0	+
chr2R	6872727	6872884	P-element_non-reference_ERS629877_temp_rp_13480	0	-
chr2R	6985800	6985809	P-element_non-reference_ERS629877_temp_rp_13499	0	+
chr2R	6992520	6992639	P-element_non-reference_ERS629877_temp_rp_13501	0	-
chr2R	7279637	7280122	P-element_non-reference_ERS629877_temp_rp_13545	0	-
chr2R	7386971	7387270	P-element_non-reference_ERS629877_temp_rp_13565	0	-
chr2R	7623210	7623218	P-element_non-reference_ERS629877_temp_sr_13609	0	-
chr2R	7783347	7783832	P-element_non-reference_ERS629877_temp_rp_13625	0	-
chr2R	7805388	7805812	P-element_non-reference_ERS629877_temp_rp_13628	0	+
chr2R	9048909	9049394	P-element_non-reference_ERS629877_temp_rp_13792	0	-
chr2R	9186446	9186484	P-element_non-reference_ERS629877_temp_rp_13810	0	-
chr2R	9426414	9426607	P-element_non-reference_ERS629877_temp_rp_13832	0	-
chr2R	9658349	9658359	P-element_non-reference_ERS629877_temp_rp_13869	0	+
chr2R	9678710	9678718	P-element_non-reference_ERS629877_temp_sr_13879	0	+
chr2R	9833512	9833706	P-element_non-reference_ERS629877_temp_rp_13896	0	-
chr2R	10195045	10195530	P-element_non-reference_ERS629877_temp_rp_13964	0	+
chr2R	10443835	10444320	P-element_non-reference_ERS629877_temp_rp_14002	0	+
chr2R	10444278	10444291	P-element_non-reference_ERS629877_temp_rp_14003	0	-
chr2R	10534516	10534607	P-element_non-reference_ERS629877_temp_rp_14014	0	+
chr2R	10541652	10541718	P-element_non-reference_ERS629877_temp_rp_14015	0	-
chr2R	10617435	10617544	P-element_non-reference_ERS629877_temp_rp_14032	0	-
chr2R	10874752	10874795	P-element_non-reference_ERS629877_temp_rp_14065	0	+
chr2R	11204598	11204606	P-element_non-reference_ERS629877_temp_sr_14129	0	-
chr2R	11397426	11397434	P-element_non-reference_ERS629877_temp_sr_14175	0	+
chr2R	11648560	11648570	P-element_non-reference_ERS629877_temp_sr_14210	0	+
chr2R	11662867	11662890	P-element_non-reference_ERS629877_temp_rp_14212	0	-
chr2R	12438725	12439210	P-element_non-reference_ERS629877_temp_rp_14299	0	+
chr2R	12474252	12474346	P-element_non-reference_ERS629877_temp_rp_14305	0	-
chr2R	14713934	14713981	P-element_non-reference_ERS629877_temp_rp_14600	0	+
chr2R	15613657	15613666	P-element_non-reference_ERS629877_temp_sr_14714	0	+
chr2R	15613680	15613753	P-element_non-reference_ERS629877_temp_rp_14715	0	-
chr2R	16135599	16135652	P-element_non-reference_ERS629877_temp_rp_14781	0	+
chr2R	16321936	16322115	P-element_non-reference_ERS629877_temp_rp_14804	0	-
chr2R	17452076	17452197	P-element_non-reference_ERS629877_temp_rp_14929	0	-
chr2R	17719480	17719488	P-element_non-reference_ERS629877_temp_sr_14963	0	-
chr2R	17719513	17719560	P-element_non-reference_ERS629877_temp_rp_14964	0	+
chr2R	18140084	18140221	P-element_non-reference_ERS629877_temp_rp_15019	0	+
chr2R	18411739	18412224	P-element_non-reference_ERS629877_temp_rp_15060	0	+
chr2R	18627760	18627794	P-element_non-reference_ERS629877_temp_rp_15075	0	-
chr2R	18794485	18794970	P-element_non-reference_ERS629877_temp_rp_15105	0	+
chr2R	19325204	19325689	P-element_non-reference_ERS629877_temp_rp_15175	0	-
chr2R	19356539	19356547	P-element_non-reference_ERS629877_temp_sr_15177	0	-
chr2R	19468063	19468190	P-element_non-reference_ERS629877_temp_rp_15192	0	-
chr2R	20582748	20582756	P-element_non-reference_ERS629877_temp_sr_15326	0	+
chr2R	20588522	20588534	P-element_non-reference_ERS629877_temp_sr_15328	0	+
chr2R	21475093	21475578	P-element_non-reference_ERS629877_temp_rp_15425	0	+
chr2R	21646571	21646707	P-element_non-reference_ERS629877_temp_rp_15447	0	+
chr2R	21713331	21713342	P-element_non-reference_ERS629877_temp_rp_15455	0	-
chr2R	21714634	21714755	P-element_non-reference_ERS629877_temp_rp_15456	0	+
chr2R	23443885	23444003	P-element_non-reference_ERS629877_temp_rp_15608	0	-
chr2R	23580665	23580714	P-element_non-reference_ERS629877_temp_rp_15619	0	-
chr2R	23659079	23659231	P-element_non-reference_ERS629877_temp_rp_15631	0	-
chr2R	23870235	23870243	P-element_non-reference_ERS629877_temp_sr_15657	0	+
chr2R	24964104	24964284	P-element_non-reference_ERS629877_temp_rp_15779	0	+
chr3L	132469	132478	P-element_non-reference_ERS629877_temp_sr_15942	0	-
chr3L	749098	749333	P-element_non-reference_ERS629877_temp_rp_16015	0	-
chr3L	959422	959671	P-element_non-reference_ERS629877_temp_rp_16044	0	+
chr3L	1516542	1516551	P-element_non-reference_ERS629877_temp_rp_16101	0	+
chr3L	1546028	1546206	P-element_non-reference_ERS629877_temp_rp_16104	0	+
chr3L	1586321	1586806	P-element_non-reference_ERS629877_temp_rp_16113	0	+
chr3L	1787851	1788336	P-element_non-reference_ERS629877_temp_rp_16141	0	+
chr3L	2821168	2821178	P-element_non-reference_ERS629877_temp_sr_16257	0	-
chr3L	3424986	3425471	P-element_non-reference_ERS629877_temp_rp_16336	0	-
chr3L	3818653	3818705	P-element_non-reference_ERS629877_temp_rp_16396	0	-
chr3L	3983817	3983903	P-element_non-reference_ERS629877_temp_rp_16428	0	+
chr3L	4154908	4155393	P-element_non-reference_ERS629877_temp_rp_16447	0	-
chr3L	4227425	4227443	P-element_non-reference_ERS629877_temp_rp_16453	0	+
chr3L	4624564	4624755	P-element_non-reference_ERS629877_temp_rp_16514	0	-
chr3L	4692271	4692279	P-element_non-reference_ERS629877_temp_rp_16522	0	-
chr3L	6605734	6605972	P-element_non-reference_ERS629877_temp_rp_16743	0	-
chr3L	6964465	6964950	P-element_non-reference_ERS629877_temp_rp_16815	0	+
chr3L	6964709	6964901	P-element_non-reference_ERS629877_temp_rp_16816	0	-
chr3L	8057712	8057723	P-element_non-reference_ERS629877_temp_sr_16963	0	+
chr3L	8412942	8413032	P-element_non-reference_ERS629877_temp_rp_17001	0	+
chr3L	8675657	8675665	P-element_non-reference_ERS629877_temp_sr_17036	0	+
chr3L	8675614	8675713	P-element_non-reference_ERS629877_temp_rp_17038	0	-
chr3L	9373804	9373813	P-element_non-reference_ERS629877_temp_sr_17119	0	+
chr3L	9383631	9383702	P-element_non-reference_ERS629877_temp_rp_17123	0	-
chr3L	9426734	9426818	P-element_non-reference_ERS629877_temp_rp_17126	0	+
chr3L	10272574	10273059	P-element_non-reference_ERS629877_temp_rp_17231	0	-
chr3L	10737278	10737286	P-element_non-reference_ERS629877_temp_sr_17279	0	+
chr3L	10739438	10739450	P-element_non-reference_ERS629877_temp_sr_17281	0	-
chr3L	11096995	11097050	P-element_non-reference_ERS629877_temp_rp_17330	0	+
chr3L	11096995	11097480	P-element_non-reference_ERS629877_temp_rp_17331	0	-
chr3L	11553336	11553344	P-element_non-reference_ERS629877_temp_sr_17382	0	+
chr3L	11822149	11822152	P-element_non-reference_ERS629877_temp_rp_17413	0	-
chr3L	12391059	12391544	P-element_non-reference_ERS629877_temp_rp_17474	0	-
chr3L	14036935	14037420	P-element_non-reference_ERS629877_temp_rp_17677	0	-
chr3L	14037056	14037408	P-element_non-reference_ERS629877_temp_rp_17678	0	+
chr3L	14755478	14755963	P-element_non-reference_ERS629877_temp_rp_17754	0	-
chr3L	14969266	14969307	P-element_non-reference_ERS629877_temp_rp_17789	0	+
chr3L	14987046	14987110	P-element_non-reference_ERS629877_temp_rp_17791	0	+
chr3L	15002500	15002985	P-element_non-reference_ERS629877_temp_rp_17794	0	-
chr3L	15014071	15014154	P-element_non-reference_ERS629877_temp_rp_17796	0	+
chr3L	15593613	15593622	P-element_non-reference_ERS629877_temp_rp_17864	0	-
chr3L	16046559	16047044	P-element_non-reference_ERS629877_temp_rp_17916	0	+
chr3L	16046838	16047204	P-element_non-reference_ERS629877_temp_rp_17917	0	-
chr3L	16164726	16164737	P-element_non-reference_ERS629877_temp_sr_17936	0	-
chr3L	17055599	17055611	P-element_non-reference_ERS629877_temp_sr_18049	0	+
chr3L	17644884	17645120	P-element_non-reference_ERS629877_temp_rp_18124	0	-
chr3L	17972544	17972552	P-element_non-reference_ERS629877_temp_sr_18198	0	+
chr3L	18019088	18019364	P-element_non-reference_ERS629877_temp_rp_18203	0	+
chr3L	18139291	18139299	P-element_non-reference_ERS629877_temp_sr_18217	0	+
chr3L	18177839	18177878	P-element_non-reference_ERS629877_temp_rp_18221	0	+
chr3L	18640738	18640937	P-element_non-reference_ERS629877_temp_rp_18289	0	+
chr3L	18771702	18771706	P-element_non-reference_ERS629877_temp_rp_18312	0	+
chr3L	18822625	18822724	P-element_non-reference_ERS629877_temp_rp_18321	0	+
chr3L	18889724	18890209	P-element_non-reference_ERS629877_temp_rp_18331	0	+
chr3L	19086750	19086760	P-element_non-reference_ERS629877_temp_rp_18353	0	-
chr3L	19635665	19635676	P-element_non-reference_ERS629877_temp_sr_18443	0	-
chr3L	19791523	19791567	P-element_non-reference_ERS629877_temp_rp_18462	0	+
chr3L	19908845	19908965	P-element_non-reference_ERS629877_temp_rp_18486	0	-
chr3L	19929016	19929501	P-element_non-reference_ERS629877_temp_rp_18488	0	-
chr3L	21034532	21034540	P-element_non-reference_ERS629877_temp_sr_18674	0	-
chr3L	21034530	21034619	P-element_non-reference_ERS629877_temp_rp_18675	0	+
chr3L	21109661	21110146	P-element_non-reference_ERS629877_temp_rp_18684	0	-
chr3L	21239938	21240041	P-element_non-reference_ERS629877_temp_rp_18722	0	-
chr3L	21879330	21879696	P-element_non-reference_ERS629877_temp_rp_18814	0	+
chr3L	21879353	21879551	P-element_non-reference_ERS629877_temp_rp_18815	0	-
chr3L	22834933	22835418	P-element_non-reference_ERS629877_temp_rp_19019	0	-
chr3L	22998264	22998279	P-element_non-reference_ERS629877_temp_rp_19120	0	+
chr3L	24473044	24473529	P-element_non-reference_ERS629877_temp_rp_21227	0	+
chr3L	26740753	26740805	P-element_non-reference_ERS629877_temp_rp_24333	0	+
chr3L	26824346	26824831	P-element_non-reference_ERS629877_temp_rp_24433	0	+
chr3R	4174585	4174597	P-element_non-reference_ERS629877_temp_rp_31260	0	-
chr3R	4307789	4307797	P-element_non-reference_ERS629877_temp_sr_31334	0	-
chr3R	4390220	4390705	P-element_non-reference_ERS629877_temp_rp_31370	0	-
chr3R	4567320	4567805	P-element_non-reference_ERS629877_temp_rp_31477	0	+
chr3R	4573536	4574021	P-element_non-reference_ERS629877_temp_rp_31486	0	-
chr3R	4641559	4641716	P-element_non-reference_ERS629877_temp_rp_31544	0	+
chr3R	4659504	4659573	P-element_non-reference_ERS629877_temp_rp_31548	0	-
chr3R	4739637	4739647	P-element_non-reference_ERS629877_temp_rp_31576	0	-
chr3R	4745837	4746322	P-element_non-reference_ERS629877_temp_rp_31577	0	+
chr3R	4823627	4824112	P-element_non-reference_ERS629877_temp_rp_31593	0	-
chr3R	5256863	5257031	P-element_non-reference_ERS629877_temp_rp_31675	0	-
chr3R	5502887	5502896	P-element_non-reference_ERS629877_temp_rp_31716	0	+
chr3R	5669689	5669700	P-element_non-reference_ERS629877_temp_sr_31746	0	-
chr3R	5670939	5671424	P-element_non-reference_ERS629877_temp_rp_31748	0	-
chr3R	6406206	6406691	P-element_non-reference_ERS629877_temp_rp_31872	0	-
chr3R	6657511	6657996	P-element_non-reference_ERS629877_temp_rp_31906	0	+
chr3R	7128245	7128730	P-element_non-reference_ERS629877_temp_rp_31967	0	+
chr3R	8090592	8091077	P-element_non-reference_ERS629877_temp_rp_32124	0	+
chr3R	8094081	8094091	P-element_non-reference_ERS629877_temp_rp_32125	0	+
chr3R	8358323	8358408	P-element_non-reference_ERS629877_temp_rp_32152	0	+
chr3R	8703670	8704155	P-element_non-reference_ERS629877_temp_rp_32186	0	-
chr3R	8800128	8800253	P-element_non-reference_ERS629877_temp_rp_32198	0	+
chr3R	9052429	9052477	P-element_non-reference_ERS629877_temp_rp_32231	0	-
chr3R	9226835	9227103	P-element_non-reference_ERS629877_temp_rp_32250	0	-
chr3R	9352830	9353315	P-element_non-reference_ERS629877_temp_rp_32272	0	-
chr3R	10083305	10083354	P-element_non-reference_ERS629877_temp_rp_32379	0	+
chr3R	10441362	10441847	P-element_non-reference_ERS629877_temp_rp_32424	0	-
chr3R	11569151	11569160	P-element_non-reference_ERS629877_temp_sr_32567	0	-
chr3R	11569151	11569160	P-element_non-reference_ERS629877_temp_sr_32568	0	+
chr3R	11604809	11604979	P-element_non-reference_ERS629877_temp_rp_32579	0	+
chr3R	11761011	11761022	P-element_non-reference_ERS629877_temp_sr_32590	0	+
chr3R	11764323	11764598	P-element_non-reference_ERS629877_temp_rp_32591	0	-
chr3R	11771551	11771561	P-element_non-reference_ERS629877_temp_rp_32593	0	-
chr3R	11798188	11798673	P-element_non-reference_ERS629877_temp_rp_32598	0	+
chr3R	11956394	11956879	P-element_non-reference_ERS629877_temp_rp_32614	0	+
chr3R	12406736	12407243	P-element_non-reference_ERS629877_temp_rp_32676	0	-
chr3R	12719976	12720010	P-element_non-reference_ERS629877_temp_rp_32767	0	+
chr3R	12859843	12860328	P-element_non-reference_ERS629877_temp_rp_32796	0	-
chr3R	12982080	12982085	P-element_non-reference_ERS629877_temp_rp_32806	0	+
chr3R	13364301	13364399	P-element_non-reference_ERS629877_temp_rp_32843	0	+
chr3R	13684144	13684629	P-element_non-reference_ERS629877_temp_rp_32886	0	+
chr3R	13960853	13960863	P-element_non-reference_ERS629877_temp_rp_32920	0	+
chr3R	14065890	14065900	P-element_non-reference_ERS629877_temp_sr_32944	0	+
chr3R	14731512	14731573	P-element_non-reference_ERS629877_temp_rp_33041	0	+
chr3R	14738680	14739165	P-element_non-reference_ERS629877_temp_rp_33043	0	+
chr3R	15357211	15357280	P-element_non-reference_ERS629877_temp_rp_33088	0	-
chr3R	15993902	15993911	P-element_non-reference_ERS629877_temp_rp_33152	0	+
chr3R	16050941	16051165	P-element_non-reference_ERS629877_temp_rp_33170	0	+
chr3R	16280235	16280529	P-element_non-reference_ERS629877_temp_rp_33199	0	-
chr3R	16280235	16280244	P-element_non-reference_ERS629877_temp_rp_33200	0	+
chr3R	17055165	17055650	P-element_non-reference_ERS629877_temp_rp_33292	0	+
chr3R	17604985	17605470	P-element_non-reference_ERS629877_temp_rp_33350	0	+
chr3R	17621579	17622064	P-element_non-reference_ERS629877_temp_rp_33352	0	-
chr3R	18187808	18188293	P-element_non-reference_ERS629877_temp_rp_33428	0	-
chr3R	18198620	18198799	P-element_non-reference_ERS629877_temp_rp_33432	0	+
chr3R	18584090	18584101	P-element_non-reference_ERS629877_temp_rp_33494	0	-
chr3R	18914899	18914909	P-element_non-reference_ERS629877_temp_sr_33536	0	-
chr3R	18923755	18923845	P-element_non-reference_ERS629877_temp_rp_33541	0	-
chr3R	18982514	18982999	P-element_non-reference_ERS629877_temp_rp_33548	0	+
chr3R	19120177	19120358	P-element_non-reference_ERS629877_temp_rp_33587	0	-
chr3R	19816943	19817428	P-element_non-reference_ERS629877_temp_rp_33666	0	+
chr3R	19837071	19837227	P-element_non-reference_ERS629877_temp_rp_33670	0	-
chr3R	21204051	21204059	P-element_non-reference_ERS629877_temp_sr_33840	0	+
chr3R	21204092	21204315	P-element_non-reference_ERS629877_temp_rp_33841	0	-
chr3R	21204742	21204877	P-element_non-reference_ERS629877_temp_rp_33842	0	-
chr3R	21219091	21219121	P-element_non-reference_ERS629877_temp_rp_33847	0	-
chr3R	21296461	21296469	P-element_non-reference_ERS629877_temp_sr_33858	0	+
chr3R	21296461	21296469	P-element_non-reference_ERS629877_temp_sr_33859	0	-
chr3R	21619227	21619318	P-element_non-reference_ERS629877_temp_rp_33903	0	-
chr3R	22133887	22134026	P-element_non-reference_ERS629877_temp_rp_33967	0	+
chr3R	22195678	22196163	P-element_non-reference_ERS629877_temp_rp_33973	0	-
chr3R	22447916	22448010	P-element_non-reference_ERS629877_temp_rp_34008	0	-
chr3R	22546290	22546298	P-element_non-reference_ERS629877_temp_sr_34023	0	+
chr3R	22628965	22629048	P-element_non-reference_ERS629877_temp_rp_34036	0	-
chr3R	23669658	23669727	P-element_non-reference_ERS629877_temp_rp_34188	0	+
chr3R	24128408	24128893	P-element_non-reference_ERS629877_temp_rp_34245	0	+
chr3R	24144523	24144534	P-element_non-reference_ERS629877_temp_sr_34249	0	-
chr3R	24144523	24144534	P-element_non-reference_ERS629877_temp_sr_34251	0	+
chr3R	24271258	24271299	P-element_non-reference_ERS629877_temp_rp_34273	0	+
chr3R	24571956	24571965	P-element_non-reference_ERS629877_temp_rp_34321	0	+
chr3R	24651008	24651169	P-element_non-reference_ERS629877_temp_rp_34338	0	-
chr3R	24719781	24720103	P-element_non-reference_ERS629877_temp_rp_34346	0	+
chr3R	25006498	25006567	P-element_non-reference_ERS629877_temp_rp_34374	0	-
chr3R	25221639	25221697	P-element_non-reference_ERS629877_temp_rp_34395	0	+
chr3R	25292933	25292988	P-element_non-reference_ERS629877_temp_rp_34398	0	-
chr3R	25760470	25760531	P-element_non-reference_ERS629877_temp_rp_34454	0	+
chr3R	26681951	26682055	P-element_non-reference_ERS629877_temp_rp_34545	0	-
chr3R	27151569	27151658	P-element_non-reference_ERS629877_temp_rp_34585	0	+
chr3R	27281804	27281871	P-element_non-reference_ERS629877_temp_rp_34592	0	+
chr3R	27281979	27281989	P-element_non-reference_ERS629877_temp_rp_34593	0	-
chr3R	27698408	27698893	P-element_non-reference_ERS629877_temp_rp_34646	0	-
chr3R	27947964	27948093	P-element_non-reference_ERS629877_temp_rp_34665	0	+
chr3R	28146876	28147361	P-element_non-reference_ERS629877_temp_rp_34681	0	+
chr3R	28375698	28376183	P-element_non-reference_ERS629877_temp_rp_34716	0	-
chr3R	29123510	29123995	P-element_non-reference_ERS629877_temp_rp_34807	0	-
chr3R	29254405	29254636	P-element_non-reference_ERS629877_temp_rp_34824	0	-
chr3R	30130705	30131190	P-element_non-reference_ERS629877_temp_rp_34944	0	-
chr3R	30159381	30159866	P-element_non-reference_ERS629877_temp_rp_34949	0	+
chr3R	30388059	30388067	P-element_non-reference_ERS629877_temp_sr_34977	0	+
chr3R	31622017	31622091	P-element_non-reference_ERS629877_temp_rp_35119	0	-
chr3R	31986881	31986928	P-element_non-reference_ERS629877_temp_rp_35164	0	+
chr4	905220	905705	P-element_non-reference_ERS629877_temp_rp_35912	0	+
chrM	11314	11799	P-element_non-reference_ERS629877_temp_rp_36425	0	+
chrX	1086137	1086622	P-element_non-reference_ERS629877_temp_rp_36824	0	+
chrX	1135329	1135339	P-element_non-reference_ERS629877_temp_sr_36831	0	-
chrX	1209053	1209118	P-element_non-reference_ERS629877_temp_rp_36842	0	-
chrX	2007210	2007221	P-element_non-reference_ERS629877_temp_sr_36963	0	-
chrX	2293494	2293502	P-element_non-reference_ERS629877_temp_sr_36998	0	+
chrX	2308812	2309297	P-element_non-reference_ERS629877_temp_rp_37006	0	+
chrX	2317251	2317736	P-element_non-reference_ERS629877_temp_rp_37007	0	+
chrX	2518044	2518085	P-element_non-reference_ERS629877_temp_rp_37041	0	-
chrX	2545929	2545940	P-element_non-reference_ERS629877_temp_rp_37047	0	+
chrX	2642450	2642877	P-element_non-reference_ERS629877_temp_rp_37053	0	+
chrX	3288346	3288587	P-element_non-reference_ERS629877_temp_rp_37136	0	+
chrX	3302385	3302870	P-element_non-reference_ERS629877_temp_rp_37139	0	-
chrX	3777214	3777505	P-element_non-reference_ERS629877_temp_rp_37209	0	+
chrX	4206020	4206121	P-element_non-reference_ERS629877_temp_rp_37281	0	-
chrX	4324766	4325251	P-element_non-reference_ERS629877_temp_rp_37298	0	-
chrX	5417728	5417949	P-element_non-reference_ERS629877_temp_rp_37467	0	-
chrX	5747619	5748104	P-element_non-reference_ERS629877_temp_rp_37515	0	+
chrX	6194496	6194981	P-element_non-reference_ERS629877_temp_rp_37570	0	+
chrX	6492112	6492597	P-element_non-reference_ERS629877_temp_rp_37617	0	+
chrX	6656713	6656957	P-element_non-reference_ERS629877_temp_rp_37642	0	-
chrX	7195843	7196328	P-element_non-reference_ERS629877_temp_rp_37755	0	+
chrX	7931256	7931362	P-element_non-reference_ERS629877_temp_rp_37868	0	-
chrX	7947073	7947081	P-element_non-reference_ERS629877_temp_sr_37872	0	+
chrX	7972832	7973147	P-element_non-reference_ERS629877_temp_rp_37875	0	+
chrX	8060876	8061011	P-element_non-reference_ERS629877_temp_rp_37900	0	+
chrX	8410015	8410320	P-element_non-reference_ERS629877_temp_rp_37972	0	+
chrX	8893844	8894198	P-element_non-reference_ERS629877_temp_rp_38073	0	+
chrX	8925021	8925023	P-element_non-reference_ERS629877_temp_sr_38078	0	-
chrX	8925021	8925029	P-element_non-reference_ERS629877_temp_sr_38079	0	+
chrX	9135027	9135037	P-element_non-reference_ERS629877_temp_sr_38128	0	+
chrX	9686167	9686652	P-element_non-reference_ERS629877_temp_rp_38233	0	-
chrX	9828738	9829223	P-element_non-reference_ERS629877_temp_rp_38264	0	-
chrX	9931062	9931071	P-element_non-reference_ERS629877_temp_sr_38287	0	+
chrX	9955148	9955633	P-element_non-reference_ERS629877_temp_rp_38291	0	+
chrX	10325359	10325387	P-element_non-reference_ERS629877_temp_rp_38351	0	+
chrX	10585386	10585440	P-element_non-reference_ERS629877_temp_rp_38399	0	-
chrX	10744940	10744971	P-element_non-reference_ERS629877_temp_rp_38449	0	+
chrX	11108498	11108983	P-element_non-reference_ERS629877_temp_rp_38547	0	+
chrX	12003968	12003979	P-element_non-reference_ERS629877_temp_rp_38716	0	-
chrX	12470382	12470867	P-element_non-reference_ERS629877_temp_rp_38782	0	+
chrX	12470402	12470413	P-element_non-reference_ERS629877_temp_rp_38783	0	-
chrX	12471582	12471795	P-element_non-reference_ERS629877_temp_rp_38784	0	-
chrX	12547374	12547507	P-element_non-reference_ERS629877_temp_rp_38803	0	-
chrX	12648833	12649318	P-element_non-reference_ERS629877_temp_rp_38819	0	+
chrX	13128723	13128773	P-element_non-reference_ERS629877_temp_rp_38908	0	-
chrX	13642076	13642086	P-element_non-reference_ERS629877_temp_rp_38971	0	+
chrX	14321160	14321473	P-element_non-reference_ERS629877_temp_rp_39095	0	+
chrX	14653880	14653974	P-element_non-reference_ERS629877_temp_rp_39147	0	+
chrX	14825011	14825150	P-element_non-reference_ERS629877_temp_rp_39184	0	+
chrX	14826111	14826145	P-element_non-reference_ERS629877_temp_rp_39186	0	-
chrX	14923659	14923667	P-element_non-reference_ERS629877_temp_sr_39201	0	-
chrX	15024344	15024403	P-element_non-reference_ERS629877_temp_rp_39220	0	-
chrX	15024403	15024888	P-element_non-reference_ERS629877_temp_rp_39221	0	+
chrX	15675381	15675399	P-element_non-reference_ERS629877_temp_rp_39323	0	-
chrX	15788696	15789181	P-element_non-reference_ERS629877_temp_rp_39332	0	-
chrX	15788852	15789027	P-element_non-reference_ERS629877_temp_rp_39333	0	+
chrX	16157007	16157015	P-element_non-reference_ERS629877_temp_sr_39375	0	-
chrX	16723400	16723885	P-element_non-reference_ERS629877_temp_rp_39437	0	-
chrX	17030872	17031357	P-element_non-reference_ERS629877_temp_rp_39467	0	-
chrX	17829462	17829470	P-element_non-reference_ERS629877_temp_sr_39600	0	+
chrX	17871144	17871177	P-element_non-reference_ERS629877_temp_rp_39608	0	+
chrX	17911458	17911539	P-element_non-reference_ERS629877_temp_rp_39614	0	+
chrX	17919073	17919558	P-element_non-reference_ERS629877_temp_rp_39616	0	-
chrX	18356311	18356374	P-element_non-reference_ERS629877_temp_rp_39685	0	+
chrX	18367454	18367538	P-element_non-reference_ERS629877_temp_rp_39686	0	-
chrX	18564847	18565332	P-element_non-reference_ERS629877_temp_rp_39705	0	+
chrX	18832562	18832572	P-element_non-reference_ERS629877_temp_sr_39740	0	+
chrX	19290358	19290843	P-element_non-reference_ERS629877_temp_rp_39812	0	-
chrX	19498303	19498311	P-element_non-reference_ERS629877_temp_sr_39838	0	-
chrX	19642756	19642765	P-element_non-reference_ERS629877_temp_sr_39866	0	+
chrX	19788057	19788168	P-element_non-reference_ERS629877_temp_rp_39891	0	-
chrX	19887123	19887171	P-element_non-reference_ERS629877_temp_rp_39911	0	+
chrX	21183974	21183983	P-element_non-reference_ERS629877_temp_sr_40289	0	+
chrX	21593913	21593921	P-element_non-reference_ERS629877_temp_sr_40431	0	-
chrX	22821133	22821618	P-element_non-reference_ERS629877_temp_rp_41600	0	-
