# Supplementary material for: Genomic analysis of P elements in natural populations of Drosophila melanogaster
Source: PeerJ. 2017 Sep 15;5:e3824. doi: 10.7717/peerj.3824 (PMC5602686; doi:10.7717/peerj.3824)
Supplement: File S2 — Zip archive of browser extensible data (BED) files of predicted P element locations in genome sequences from 50 isofemale strains and 6 pool-seq samples from three global regions. Each sample has four BED files corresponding to raw (*raw.bed) and filtered (*nonredundant.bed) output from TEMP and RetroSeq, respectively. BED files for seven isofemale strains from Bergman & Haddrill (2015) are included here that do not have GD data in Ignatenko et al. (2015) but are included in the pool-seq samples, allowing comparisons to be made between isofemale strains and pool-seq samples for the same set of strains. [file peerj-05-3824-s002.zip › bed_files/ERS629878_retroseq_raw.bed]

track name="ERS629878_RetroSeq" description="ERS629878_RetroSeq"
chr2L	222253	222255	P-element_non-reference_ERS629878_retroseq_rp_21	0	.
chr2L	3478300	3478302	P-element_non-reference_ERS629878_retroseq_rp_56	0	.
chr2L	5029515	5029517	P-element_non-reference_ERS629878_retroseq_rp_73	0	.
chr2L	5108413	5108415	P-element_non-reference_ERS629878_retroseq_rp_75	0	.
chr2L	5980623	5980625	P-element_non-reference_ERS629878_retroseq_rp_86	0	.
chr2L	7576591	7576593	P-element_non-reference_ERS629878_retroseq_rp_106	0	.
chr2L	7994516	7994518	P-element_non-reference_ERS629878_retroseq_rp_111	0	.
chr2L	12189642	12189644	P-element_non-reference_ERS629878_retroseq_rp_155	0	.
chr2L	13332047	13332049	P-element_non-reference_ERS629878_retroseq_rp_170	0	.
chr2L	13611732	13611734	P-element_non-reference_ERS629878_retroseq_rp_174	0	.
chr2L	14263051	14263053	P-element_non-reference_ERS629878_retroseq_rp_186	0	.
chr2L	15264787	15264789	P-element_non-reference_ERS629878_retroseq_rp_206	0	.
chr2L	19423882	19423884	P-element_non-reference_ERS629878_retroseq_rp_269	0	.
chr2L	22134311	22134313	P-element_non-reference_ERS629878_retroseq_rp_321	0	.
chr2L	22762203	22762205	P-element_non-reference_ERS629878_retroseq_rp_349	0	.
chr2R	498598	498600	P-element_non-reference_ERS629878_retroseq_rp_389	0	.
chr2R	6085733	6085735	P-element_non-reference_ERS629878_retroseq_rp_581	0	.
chr2R	8174160	8174162	P-element_non-reference_ERS629878_retroseq_rp_616	0	.
chr2R	9144969	9144971	P-element_non-reference_ERS629878_retroseq_rp_630	0	.
chr2R	9554877	9554879	P-element_non-reference_ERS629878_retroseq_rp_638	0	.
chr2R	10421629	10421631	P-element_non-reference_ERS629878_retroseq_rp_656	0	.
chr2R	11204628	11204630	P-element_non-reference_ERS629878_retroseq_rp_673	0	.
chr2R	12670270	12670272	P-element_non-reference_ERS629878_retroseq_rp_695	0	.
chr2R	12780406	12780408	P-element_non-reference_ERS629878_retroseq_rp_697	0	.
chr2R	13502536	13502538	P-element_non-reference_ERS629878_retroseq_rp_705	0	.
chr2R	13539928	13539930	P-element_non-reference_ERS629878_retroseq_rp_706	0	.
chr2R	14090027	14090029	P-element_non-reference_ERS629878_retroseq_rp_722	0	.
chr2R	14577207	14577209	P-element_non-reference_ERS629878_retroseq_rp_731	0	.
chr2R	16386440	16386442	P-element_non-reference_ERS629878_retroseq_rp_754	0	.
chr2R	16594650	16594652	P-element_non-reference_ERS629878_retroseq_rp_757	0	.
chr2R	17394562	17394564	P-element_non-reference_ERS629878_retroseq_rp_771	0	.
chr2R	17748941	17748943	P-element_non-reference_ERS629878_retroseq_rp_777	0	.
chr2R	17846561	17846563	P-element_non-reference_ERS629878_retroseq_rp_778	0	.
chr2R	19325619	19325621	P-element_non-reference_ERS629878_retroseq_rp_796	0	.
chr2R	20319245	20319247	P-element_non-reference_ERS629878_retroseq_rp_806	0	.
chr2R	22039616	22039618	P-element_non-reference_ERS629878_retroseq_rp_823	0	.
chr2R	22402079	22402081	P-element_non-reference_ERS629878_retroseq_rp_829	0	.
chr2R	22940954	22940956	P-element_non-reference_ERS629878_retroseq_rp_837	0	.
chr2R	23444006	23444008	P-element_non-reference_ERS629878_retroseq_rp_849	0	.
chr3L	1030882	1030884	P-element_non-reference_ERS629878_retroseq_rp_888	0	.
chr3L	1517238	1517240	P-element_non-reference_ERS629878_retroseq_rp_890	0	.
chr3L	4692752	4692754	P-element_non-reference_ERS629878_retroseq_rp_916	0	.
chr3L	6218065	6218067	P-element_non-reference_ERS629878_retroseq_rp_931	0	.
chr3L	8360807	8360809	P-element_non-reference_ERS629878_retroseq_rp_959	0	.
chr3L	11498188	11498190	P-element_non-reference_ERS629878_retroseq_rp_1007	0	.
chr3L	12056607	12056609	P-element_non-reference_ERS629878_retroseq_rp_1016	0	.
chr3L	13114156	13114158	P-element_non-reference_ERS629878_retroseq_rp_1024	0	.
chr3L	14551019	14551021	P-element_non-reference_ERS629878_retroseq_rp_1044	0	.
chr3L	14632527	14632529	P-element_non-reference_ERS629878_retroseq_rp_1046	0	.
chr3L	14977852	14977854	P-element_non-reference_ERS629878_retroseq_rp_1050	0	.
chr3L	16588153	16588155	P-element_non-reference_ERS629878_retroseq_rp_1064	0	.
chr3L	17421554	17421556	P-element_non-reference_ERS629878_retroseq_rp_1076	0	.
chr3L	17973165	17973167	P-element_non-reference_ERS629878_retroseq_rp_1085	0	.
chr3L	18186238	18186240	P-element_non-reference_ERS629878_retroseq_rp_1088	0	.
chr3L	18463338	18463340	P-element_non-reference_ERS629878_retroseq_rp_1095	0	.
chr3L	18840497	18840499	P-element_non-reference_ERS629878_retroseq_rp_1108	0	.
chr3L	19635933	19635935	P-element_non-reference_ERS629878_retroseq_rp_1122	0	.
chr3L	21034592	21034594	P-element_non-reference_ERS629878_retroseq_rp_1146	0	.
chr3L	25135283	25135285	P-element_non-reference_ERS629878_retroseq_rp_1260	0	.
chr3R	4040061	4040063	P-element_non-reference_ERS629878_retroseq_rp_1430	0	.
chr3R	4806671	4806673	P-element_non-reference_ERS629878_retroseq_rp_1457	0	.
chr3R	4810181	4810183	P-element_non-reference_ERS629878_retroseq_rp_1458	0	.
chr3R	7639503	7639505	P-element_non-reference_ERS629878_retroseq_rp_1504	0	.
chr3R	8477720	8477722	P-element_non-reference_ERS629878_retroseq_rp_1510	0	.
chr3R	8846337	8846339	P-element_non-reference_ERS629878_retroseq_rp_1515	0	.
chr3R	9550854	9550856	P-element_non-reference_ERS629878_retroseq_rp_1524	0	.
chr3R	10311680	10311682	P-element_non-reference_ERS629878_retroseq_rp_1537	0	.
chr3R	10356596	10356598	P-element_non-reference_ERS629878_retroseq_rp_1538	0	.
chr3R	10972229	10972231	P-element_non-reference_ERS629878_retroseq_rp_1547	0	.
chr3R	11566831	11566833	P-element_non-reference_ERS629878_retroseq_rp_1560	0	.
chr3R	16224779	16224781	P-element_non-reference_ERS629878_retroseq_rp_1612	0	.
chr3R	17119167	17119169	P-element_non-reference_ERS629878_retroseq_rp_1619	0	.
chr3R	17916623	17916625	P-element_non-reference_ERS629878_retroseq_rp_1634	0	.
chr3R	18398273	18398275	P-element_non-reference_ERS629878_retroseq_rp_1645	0	.
chr3R	18399425	18399427	P-element_non-reference_ERS629878_retroseq_rp_1646	0	.
chr3R	18740186	18740188	P-element_non-reference_ERS629878_retroseq_rp_1650	0	.
chr3R	19180609	19180611	P-element_non-reference_ERS629878_retroseq_rp_1655	0	.
chr3R	20512963	20512965	P-element_non-reference_ERS629878_retroseq_rp_1680	0	.
chr3R	21204869	21204871	P-element_non-reference_ERS629878_retroseq_rp_1686	0	.
chr3R	21224441	21224443	P-element_non-reference_ERS629878_retroseq_rp_1687	0	.
chr3R	21296496	21296498	P-element_non-reference_ERS629878_retroseq_rp_1689	0	.
chr3R	21630803	21630805	P-element_non-reference_ERS629878_retroseq_rp_1699	0	.
chr3R	23670062	23670064	P-element_non-reference_ERS629878_retroseq_rp_1732	0	.
chr3R	24259561	24259563	P-element_non-reference_ERS629878_retroseq_rp_1735	0	.
chr3R	25137866	25137868	P-element_non-reference_ERS629878_retroseq_rp_1744	0	.
chr3R	27281975	27281977	P-element_non-reference_ERS629878_retroseq_rp_1771	0	.
chr3R	27948847	27948849	P-element_non-reference_ERS629878_retroseq_rp_1784	0	.
chr3R	28991315	28991317	P-element_non-reference_ERS629878_retroseq_rp_1797	0	.
chrX	2317374	2317376	P-element_non-reference_ERS629878_retroseq_rp_1876	0	.
chrX	2734120	2734122	P-element_non-reference_ERS629878_retroseq_rp_1880	0	.
chrX	3744707	3744709	P-element_non-reference_ERS629878_retroseq_rp_1891	0	.
chrX	5690051	5690053	P-element_non-reference_ERS629878_retroseq_rp_1911	0	.
chrX	6193205	6193207	P-element_non-reference_ERS629878_retroseq_rp_1922	0	.
chrX	6549679	6549681	P-element_non-reference_ERS629878_retroseq_rp_1931	0	.
chrX	7679501	7679503	P-element_non-reference_ERS629878_retroseq_rp_1951	0	.
chrX	7680343	7680345	P-element_non-reference_ERS629878_retroseq_rp_1952	0	.
chrX	8709398	8709400	P-element_non-reference_ERS629878_retroseq_rp_1960	0	.
chrX	10744328	10744330	P-element_non-reference_ERS629878_retroseq_rp_2003	0	.
chrX	11891669	11891671	P-element_non-reference_ERS629878_retroseq_rp_2013	0	.
chrX	12004036	12004038	P-element_non-reference_ERS629878_retroseq_rp_2015	0	.
chrX	12203681	12203683	P-element_non-reference_ERS629878_retroseq_rp_2017	0	.
chrX	13396841	13396843	P-element_non-reference_ERS629878_retroseq_rp_2033	0	.
chrX	16217651	16217653	P-element_non-reference_ERS629878_retroseq_rp_2058	0	.
chrX	16637783	16637785	P-element_non-reference_ERS629878_retroseq_rp_2059	0	.
chrX	18155214	18155216	P-element_non-reference_ERS629878_retroseq_rp_2072	0	.
chrX	20330519	20330521	P-element_non-reference_ERS629878_retroseq_rp_2095	0	.
chrX	21175569	21175571	P-element_non-reference_ERS629878_retroseq_rp_2119	0	.
chrX	21631597	21631599	P-element_non-reference_ERS629878_retroseq_rp_2128	0	.
