# Supplementary material for: Genomic analysis of P elements in natural populations of Drosophila melanogaster
Source: PeerJ. 2017 Sep 15;5:e3824. doi: 10.7717/peerj.3824 (PMC5602686; doi:10.7717/peerj.3824)
Supplement: File S2 — Zip archive of browser extensible data (BED) files of predicted P element locations in genome sequences from 50 isofemale strains and 6 pool-seq samples from three global regions. Each sample has four BED files corresponding to raw (*raw.bed) and filtered (*nonredundant.bed) output from TEMP and RetroSeq, respectively. BED files for seven isofemale strains from Bergman & Haddrill (2015) are included here that do not have GD data in Ignatenko et al. (2015) but are included in the pool-seq samples, allowing comparisons to be made between isofemale strains and pool-seq samples for the same set of strains. [file peerj-05-3824-s002.zip › bed_files/ERS629878_temp_raw.bed]

track name="ERS629878_TEMP" description="ERS629878_TEMP"
chr2L	222250	222286	P-element_non-reference_ERS629878_temp_rp_221	0	-
chr2L	775039	775513	P-element_non-reference_ERS629878_temp_rp_303	0	+
chr2L	1045944	1046418	P-element_non-reference_ERS629878_temp_rp_339	0	-
chr2L	2241995	2242469	P-element_non-reference_ERS629878_temp_rp_479	0	+
chr2L	3478288	3478435	P-element_non-reference_ERS629878_temp_rp_665	0	-
chr2L	5029500	5029537	P-element_non-reference_ERS629878_temp_rp_845	0	+
chr2L	5108427	5108437	P-element_non-reference_ERS629878_temp_sr_851	0	-
chr2L	5980631	5980640	P-element_non-reference_ERS629878_temp_sr_969	0	+
chr2L	7576589	7576622	P-element_non-reference_ERS629878_temp_rp_1161	0	-
chr2L	7994514	7994520	P-element_non-reference_ERS629878_temp_rp_1214	0	+
chr2L	8548619	8549093	P-element_non-reference_ERS629878_temp_rp_1272	0	+
chr2L	8938197	8938671	P-element_non-reference_ERS629878_temp_rp_1317	0	-
chr2L	10004070	10004544	P-element_non-reference_ERS629878_temp_rp_1469	0	+
chr2L	11829518	11829992	P-element_non-reference_ERS629878_temp_rp_1687	0	-
chr2L	12189580	12189588	P-element_non-reference_ERS629878_temp_rp_1729	0	-
chr2L	13332035	13332068	P-element_non-reference_ERS629878_temp_rp_1922	0	-
chr2L	13611686	13611736	P-element_non-reference_ERS629878_temp_rp_1959	0	+
chr2L	14263000	14263010	P-element_non-reference_ERS629878_temp_sr_2040	0	+
chr2L	14265327	14265801	P-element_non-reference_ERS629878_temp_rp_2041	0	-
chr2L	15264823	15264833	P-element_non-reference_ERS629878_temp_rp_2163	0	-
chr2L	16538778	16539252	P-element_non-reference_ERS629878_temp_rp_2335	0	+
chr2L	16544739	16545059	P-element_non-reference_ERS629878_temp_rp_2337	0	+
chr2L	19136534	19136609	P-element_non-reference_ERS629878_temp_rp_2727	0	+
chr2L	19423372	19423725	P-element_non-reference_ERS629878_temp_rp_2764	0	+
chr2L	19468229	19468703	P-element_non-reference_ERS629878_temp_rp_2771	0	+
chr2L	19548208	19548516	P-element_non-reference_ERS629878_temp_rp_2784	0	-
chr2L	19811635	19812109	P-element_non-reference_ERS629878_temp_rp_2824	0	-
chr2L	19814608	19815082	P-element_non-reference_ERS629878_temp_rp_2826	0	-
chr2L	19994543	19995017	P-element_non-reference_ERS629878_temp_rp_2845	0	+
chr2L	21261182	21261656	P-element_non-reference_ERS629878_temp_rp_3215	0	-
chr2L	22134341	22134349	P-element_non-reference_ERS629878_temp_sr_3839	0	+
chr2L	22328082	22328303	P-element_non-reference_ERS629878_temp_rp_4069	0	-
chr2L	22639853	22640033	P-element_non-reference_ERS629878_temp_rp_4550	0	-
chr2L	22762226	22762235	P-element_non-reference_ERS629878_temp_sr_4721	0	-
chr2R	498499	498507	P-element_non-reference_ERS629878_temp_sr_6211	0	+
chr2R	2885265	2885739	P-element_non-reference_ERS629878_temp_rp_9529	0	+
chr2R	3095271	3095745	P-element_non-reference_ERS629878_temp_rp_9823	0	+
chr2R	6085750	6085760	P-element_non-reference_ERS629878_temp_sr_13691	0	+
chr2R	6745514	6745988	P-element_non-reference_ERS629878_temp_rp_14045	0	+
chr2R	7475917	7476391	P-element_non-reference_ERS629878_temp_rp_14144	0	+
chr2R	8174138	8174162	P-element_non-reference_ERS629878_temp_rp_14266	0	-
chr2R	8386475	8386949	P-element_non-reference_ERS629878_temp_rp_14298	0	-
chr2R	8451349	8451823	P-element_non-reference_ERS629878_temp_rp_14309	0	+
chr2R	9095962	9096436	P-element_non-reference_ERS629878_temp_rp_14424	0	-
chr2R	9144925	9144979	P-element_non-reference_ERS629878_temp_rp_14430	0	-
chr2R	9554856	9554865	P-element_non-reference_ERS629878_temp_rp_14478	0	+
chr2R	9875011	9875485	P-element_non-reference_ERS629878_temp_rp_14537	0	+
chr2R	10196159	10196633	P-element_non-reference_ERS629878_temp_rp_14589	0	-
chr2R	10421572	10421660	P-element_non-reference_ERS629878_temp_rp_14631	0	+
chr2R	11204598	11204606	P-element_non-reference_ERS629878_temp_sr_14759	0	+
chr2R	11901689	11902163	P-element_non-reference_ERS629878_temp_rp_14861	0	+
chr2R	12670192	12670318	P-element_non-reference_ERS629878_temp_rp_14965	0	+
chr2R	12780363	12780521	P-element_non-reference_ERS629878_temp_rp_14977	0	+
chr2R	13502465	13502537	P-element_non-reference_ERS629878_temp_rp_15065	0	+
chr2R	13539891	13539894	P-element_non-reference_ERS629878_temp_rp_15068	0	-
chr2R	14089940	14090011	P-element_non-reference_ERS629878_temp_rp_15166	0	+
chr2R	14577062	14577214	P-element_non-reference_ERS629878_temp_rp_15240	0	+
chr2R	15369306	15369780	P-element_non-reference_ERS629878_temp_rp_15340	0	-
chr2R	16386473	16386482	P-element_non-reference_ERS629878_temp_sr_15486	0	-
chr2R	16594651	16594662	P-element_non-reference_ERS629878_temp_sr_15510	0	-
chr2R	17394568	17394578	P-element_non-reference_ERS629878_temp_sr_15618	0	-
chr2R	17748977	17748986	P-element_non-reference_ERS629878_temp_sr_15675	0	-
chr2R	17846573	17846584	P-element_non-reference_ERS629878_temp_sr_15693	0	+
chr2R	19325622	19325631	P-element_non-reference_ERS629878_temp_sr_15880	0	-
chr2R	20319209	20319217	P-element_non-reference_ERS629878_temp_sr_16001	0	+
chr2R	21293312	21293786	P-element_non-reference_ERS629878_temp_rp_16136	0	-
chr2R	22039614	22039621	P-element_non-reference_ERS629878_temp_rp_16239	0	-
chr2R	22402046	22402089	P-element_non-reference_ERS629878_temp_rp_16290	0	-
chr2R	22940548	22941022	P-element_non-reference_ERS629878_temp_rp_16356	0	+
chr2R	22940947	22941421	P-element_non-reference_ERS629878_temp_rp_16357	0	-
chr2R	23444107	23444112	P-element_non-reference_ERS629878_temp_rp_16408	0	+
chr2R	25248706	25248768	P-element_non-reference_ERS629878_temp_rp_16664	0	+
chr2R	25257440	25257914	P-element_non-reference_ERS629878_temp_rp_16676	0	-
chr3L	1030845	1030853	P-element_non-reference_ERS629878_temp_sr_16873	0	-
chr3L	1517275	1517283	P-element_non-reference_ERS629878_temp_sr_16922	0	-
chr3L	4567261	4567735	P-element_non-reference_ERS629878_temp_rp_17332	0	-
chr3L	4692760	4692768	P-element_non-reference_ERS629878_temp_sr_17351	0	-
chr3L	5522313	5522787	P-element_non-reference_ERS629878_temp_rp_17472	0	-
chr3L	6217715	6218189	P-element_non-reference_ERS629878_temp_rp_17553	0	+
chr3L	6218055	6218529	P-element_non-reference_ERS629878_temp_rp_17554	0	-
chr3L	8360707	8360714	P-element_non-reference_ERS629878_temp_sr_17874	0	-
chr3L	8784062	8784536	P-element_non-reference_ERS629878_temp_rp_17921	0	-
chr3L	11498166	11498194	P-element_non-reference_ERS629878_temp_rp_18297	0	-
chr3L	12056555	12056587	P-element_non-reference_ERS629878_temp_rp_18377	0	+
chr3L	12725199	12725673	P-element_non-reference_ERS629878_temp_rp_18468	0	-
chr3L	13114157	13114164	P-element_non-reference_ERS629878_temp_sr_18526	0	+
chr3L	14550955	14551020	P-element_non-reference_ERS629878_temp_rp_18720	0	-
chr3L	14632478	14632486	P-element_non-reference_ERS629878_temp_sr_18731	0	+
chr3L	14977863	14977871	P-element_non-reference_ERS629878_temp_sr_18782	0	+
chr3L	15920881	15921355	P-element_non-reference_ERS629878_temp_rp_18894	0	+
chr3L	16588187	16588196	P-element_non-reference_ERS629878_temp_sr_18982	0	-
chr3L	16611760	16612234	P-element_non-reference_ERS629878_temp_rp_18983	0	-
chr3L	17421552	17421561	P-element_non-reference_ERS629878_temp_sr_19092	0	-
chr3L	17973199	17973210	P-element_non-reference_ERS629878_temp_sr_19187	0	-
chr3L	18186215	18186224	P-element_non-reference_ERS629878_temp_sr_19208	0	+
chr3L	18463247	18463258	P-element_non-reference_ERS629878_temp_sr_19227	0	+
chr3L	18840529	18840537	P-element_non-reference_ERS629878_temp_sr_19300	0	-
chr3L	19635439	19635913	P-element_non-reference_ERS629878_temp_rp_19418	0	-
chr3L	19635906	19636380	P-element_non-reference_ERS629878_temp_rp_19419	0	+
chr3L	19837711	19838185	P-element_non-reference_ERS629878_temp_rp_19450	0	+
chr3L	21034528	21034536	P-element_non-reference_ERS629878_temp_sr_19682	0	+
chr3L	21167655	21168129	P-element_non-reference_ERS629878_temp_rp_19714	0	-
chr3L	21935660	21936134	P-element_non-reference_ERS629878_temp_rp_19858	0	-
chr3L	23061653	23061662	P-element_non-reference_ERS629878_temp_sr_20248	0	-
chr3L	25077404	25077878	P-element_non-reference_ERS629878_temp_rp_23147	0	+
chr3L	25134618	25135092	P-element_non-reference_ERS629878_temp_rp_23221	0	-
chr3L	25846232	25846706	P-element_non-reference_ERS629878_temp_rp_24177	0	+
chr3R	2414334	2414808	P-element_non-reference_ERS629878_temp_rp_29990	0	+
chr3R	4040297	4040305	P-element_non-reference_ERS629878_temp_sr_32272	0	+
chr3R	4226103	4226577	P-element_non-reference_ERS629878_temp_rp_32515	0	+
chr3R	4675696	4676170	P-element_non-reference_ERS629878_temp_rp_32771	0	-
chr3R	4806562	4806598	P-element_non-reference_ERS629878_temp_rp_32811	0	+
chr3R	4810195	4810282	P-element_non-reference_ERS629878_temp_rp_32812	0	+
chr3R	5045748	5046222	P-element_non-reference_ERS629878_temp_rp_32865	0	-
chr3R	6590592	6591066	P-element_non-reference_ERS629878_temp_rp_33104	0	+
chr3R	7639492	7639498	P-element_non-reference_ERS629878_temp_rp_33290	0	+
chr3R	8090558	8090566	P-element_non-reference_ERS629878_temp_sr_33357	0	-
chr3R	8093536	8094010	P-element_non-reference_ERS629878_temp_rp_33358	0	+
chr3R	8477587	8477596	P-element_non-reference_ERS629878_temp_sr_33410	0	-
chr3R	8846364	8846375	P-element_non-reference_ERS629878_temp_sr_33451	0	-
chr3R	9550888	9550897	P-element_non-reference_ERS629878_temp_sr_33535	0	-
chr3R	10280069	10280543	P-element_non-reference_ERS629878_temp_rp_33633	0	-
chr3R	10311647	10311656	P-element_non-reference_ERS629878_temp_sr_33639	0	+
chr3R	10356499	10356507	P-element_non-reference_ERS629878_temp_sr_33645	0	+
chr3R	10387807	10388281	P-element_non-reference_ERS629878_temp_rp_33650	0	-
chr3R	10972356	10972367	P-element_non-reference_ERS629878_temp_rp_33730	0	+
chr3R	11566334	11566808	P-element_non-reference_ERS629878_temp_rp_33821	0	+
chr3R	11566817	11567291	P-element_non-reference_ERS629878_temp_rp_33822	0	-
chr3R	12061549	12062023	P-element_non-reference_ERS629878_temp_rp_33870	0	-
chr3R	12180060	12180534	P-element_non-reference_ERS629878_temp_rp_33887	0	+
chr3R	12372986	12373460	P-element_non-reference_ERS629878_temp_rp_33915	0	+
chr3R	12553797	12554271	P-element_non-reference_ERS629878_temp_rp_33991	0	-
chr3R	14154598	14155072	P-element_non-reference_ERS629878_temp_rp_34220	0	-
chr3R	14749798	14750272	P-element_non-reference_ERS629878_temp_rp_34323	0	-
chr3R	16018039	16018513	P-element_non-reference_ERS629878_temp_rp_34477	0	+
chr3R	16224717	16224727	P-element_non-reference_ERS629878_temp_sr_34521	0	-
chr3R	16868850	16869324	P-element_non-reference_ERS629878_temp_rp_34605	0	+
chr3R	17119099	17119107	P-element_non-reference_ERS629878_temp_sr_34647	0	+
chr3R	17916631	17916640	P-element_non-reference_ERS629878_temp_rp_34748	0	-
chr3R	18178843	18178885	P-element_non-reference_ERS629878_temp_rp_34800	0	+
chr3R	18398384	18398387	P-element_non-reference_ERS629878_temp_rp_34825	0	-
chr3R	18399246	18399255	P-element_non-reference_ERS629878_temp_sr_34826	0	+
chr3R	18740130	18740138	P-element_non-reference_ERS629878_temp_sr_34882	0	+
chr3R	19180644	19180654	P-element_non-reference_ERS629878_temp_sr_34955	0	-
chr3R	19235138	19235612	P-element_non-reference_ERS629878_temp_rp_34965	0	-
chr3R	19562468	19562942	P-element_non-reference_ERS629878_temp_rp_35002	0	-
chr3R	19858725	19859199	P-element_non-reference_ERS629878_temp_rp_35041	0	+
chr3R	20512715	20512745	P-element_non-reference_ERS629878_temp_rp_35134	0	-
chr3R	20515230	20515704	P-element_non-reference_ERS629878_temp_rp_35135	0	-
chr3R	21204776	21204786	P-element_non-reference_ERS629878_temp_sr_35231	0	-
chr3R	21224446	21224455	P-element_non-reference_ERS629878_temp_rp_35237	0	+
chr3R	21224780	21225254	P-element_non-reference_ERS629878_temp_rp_35238	0	-
chr3R	21296543	21296552	P-element_non-reference_ERS629878_temp_sr_35247	0	-
chr3R	21630819	21630827	P-element_non-reference_ERS629878_temp_sr_35298	0	+
chr3R	21826618	21827092	P-element_non-reference_ERS629878_temp_rp_35320	0	+
chr3R	22534258	22534732	P-element_non-reference_ERS629878_temp_rp_35416	0	-
chr3R	23670012	23670020	P-element_non-reference_ERS629878_temp_sr_35594	0	+
chr3R	24259539	24259583	P-element_non-reference_ERS629878_temp_rp_35655	0	-
chr3R	24741283	24741757	P-element_non-reference_ERS629878_temp_rp_35730	0	-
chr3R	25137835	25137846	P-element_non-reference_ERS629878_temp_sr_35790	0	-
chr3R	26154573	26155047	P-element_non-reference_ERS629878_temp_rp_35917	0	-
chr3R	26571658	26572132	P-element_non-reference_ERS629878_temp_rp_35964	0	+
chr3R	27281980	27281989	P-element_non-reference_ERS629878_temp_sr_36048	0	-
chr3R	27948716	27948724	P-element_non-reference_ERS629878_temp_sr_36129	0	+
chr3R	28971543	28971726	P-element_non-reference_ERS629878_temp_rp_36261	0	+
chr3R	28991271	28991317	P-element_non-reference_ERS629878_temp_rp_36264	0	+
chr4	788943	789417	P-element_non-reference_ERS629878_temp_rp_37319	0	-
chrM	4861	5335	P-element_non-reference_ERS629878_temp_rp_37924	0	-
chrX	807286	807760	P-element_non-reference_ERS629878_temp_rp_38352	0	-
chrX	2308846	2309320	P-element_non-reference_ERS629878_temp_rp_38582	0	-
chrX	2317562	2317624	P-element_non-reference_ERS629878_temp_rp_38583	0	-
chrX	2734029	2734039	P-element_non-reference_ERS629878_temp_sr_38632	0	+
chrX	2980242	2980716	P-element_non-reference_ERS629878_temp_rp_38681	0	+
chrX	3169399	3169873	P-element_non-reference_ERS629878_temp_rp_38724	0	-
chrX	3744175	3744649	P-element_non-reference_ERS629878_temp_rp_38823	0	+
chrX	3744602	3745076	P-element_non-reference_ERS629878_temp_rp_38824	0	-
chrX	4787174	4787648	P-element_non-reference_ERS629878_temp_rp_39010	0	+
chrX	5689980	5689992	P-element_non-reference_ERS629878_temp_sr_39192	0	-
chrX	6193068	6193102	P-element_non-reference_ERS629878_temp_rp_39280	0	-
chrX	6549713	6549722	P-element_non-reference_ERS629878_temp_sr_39345	0	-
chrX	7679497	7679506	P-element_non-reference_ERS629878_temp_sr_39548	0	-
chrX	7680336	7680458	P-element_non-reference_ERS629878_temp_rp_39549	0	-
chrX	8709306	8709316	P-element_non-reference_ERS629878_temp_rp_39761	0	+
chrX	8830414	8830888	P-element_non-reference_ERS629878_temp_rp_39794	0	+
chrX	9217516	9217990	P-element_non-reference_ERS629878_temp_rp_39873	0	+
chrX	9909340	9909814	P-element_non-reference_ERS629878_temp_rp_40014	0	+
chrX	10744249	10744362	P-element_non-reference_ERS629878_temp_rp_40199	0	+
chrX	11892013	11892021	P-element_non-reference_ERS629878_temp_sr_40445	0	-
chrX	12003968	12003979	P-element_non-reference_ERS629878_temp_rp_40471	0	+
chrX	12203621	12203629	P-element_non-reference_ERS629878_temp_sr_40499	0	+
chrX	13396826	13396834	P-element_non-reference_ERS629878_temp_sr_40715	0	+
chrX	13557183	13557657	P-element_non-reference_ERS629878_temp_rp_40735	0	+
chrX	15132237	15132711	P-element_non-reference_ERS629878_temp_rp_41008	0	+
chrX	15498002	15498335	P-element_non-reference_ERS629878_temp_rp_41072	0	-
chrX	16217603	16217614	P-element_non-reference_ERS629878_temp_sr_41185	0	+
chrX	16637730	16637778	P-element_non-reference_ERS629878_temp_rp_41237	0	-
chrX	18155147	18155155	P-element_non-reference_ERS629878_temp_sr_41470	0	-
chrX	18179155	18179629	P-element_non-reference_ERS629878_temp_rp_41472	0	+
chrX	19216435	19216909	P-element_non-reference_ERS629878_temp_rp_41630	0	-
chrX	20330170	20330644	P-element_non-reference_ERS629878_temp_rp_41895	0	+
chrX	20330509	20330983	P-element_non-reference_ERS629878_temp_rp_41896	0	-
chrX	21175204	21175213	P-element_non-reference_ERS629878_temp_rp_42131	0	-
chrX	21631577	21631585	P-element_non-reference_ERS629878_temp_rp_42281	0	-
chrX	21631839	21632313	P-element_non-reference_ERS629878_temp_rp_42282	0	+
