# Supplementary material for: Genomic analysis of P elements in natural populations of Drosophila melanogaster
Source: PeerJ. 2017 Sep 15;5:e3824. doi: 10.7717/peerj.3824 (PMC5602686; doi:10.7717/peerj.3824)
Supplement: File S2 — Zip archive of browser extensible data (BED) files of predicted P element locations in genome sequences from 50 isofemale strains and 6 pool-seq samples from three global regions. Each sample has four BED files corresponding to raw (*raw.bed) and filtered (*nonredundant.bed) output from TEMP and RetroSeq, respectively. BED files for seven isofemale strains from Bergman & Haddrill (2015) are included here that do not have GD data in Ignatenko et al. (2015) but are included in the pool-seq samples, allowing comparisons to be made between isofemale strains and pool-seq samples for the same set of strains. [file peerj-05-3824-s002.zip › bed_files/ERS629879_retroseq_raw.bed]

track name="ERS629879_RetroSeq" description="ERS629879_RetroSeq"
chr2L	1555048	1555050	P-element_non-reference_ERS629879_retroseq_rp_29	0	.
chr2L	2217275	2217277	P-element_non-reference_ERS629879_retroseq_rp_41	0	.
chr2L	2886593	2886595	P-element_non-reference_ERS629879_retroseq_rp_51	0	.
chr2L	3478407	3478409	P-element_non-reference_ERS629879_retroseq_rp_55	0	.
chr2L	3730445	3730447	P-element_non-reference_ERS629879_retroseq_rp_59	0	.
chr2L	5209230	5209232	P-element_non-reference_ERS629879_retroseq_rp_75	0	.
chr2L	6100354	6100356	P-element_non-reference_ERS629879_retroseq_rp_88	0	.
chr2L	6562329	6562331	P-element_non-reference_ERS629879_retroseq_rp_95	0	.
chr2L	8205161	8205163	P-element_non-reference_ERS629879_retroseq_rp_122	0	.
chr2L	8544188	8544190	P-element_non-reference_ERS629879_retroseq_rp_126	0	.
chr2L	8825433	8825435	P-element_non-reference_ERS629879_retroseq_rp_129	0	.
chr2L	8985347	8985349	P-element_non-reference_ERS629879_retroseq_rp_133	0	.
chr2L	9437444	9437446	P-element_non-reference_ERS629879_retroseq_rp_138	0	.
chr2L	9782188	9782190	P-element_non-reference_ERS629879_retroseq_rp_142	0	.
chr2L	11219638	11219640	P-element_non-reference_ERS629879_retroseq_rp_169	0	.
chr2L	12075130	12075132	P-element_non-reference_ERS629879_retroseq_rp_190	0	.
chr2L	12522126	12522128	P-element_non-reference_ERS629879_retroseq_rp_202	0	.
chr2L	12618790	12618792	P-element_non-reference_ERS629879_retroseq_rp_204	0	.
chr2L	15333731	15333733	P-element_non-reference_ERS629879_retroseq_rp_240	0	.
chr2L	18320255	18320257	P-element_non-reference_ERS629879_retroseq_rp_275	0	.
chr2L	19606373	19606375	P-element_non-reference_ERS629879_retroseq_rp_290	0	.
chr2L	20165890	20165892	P-element_non-reference_ERS629879_retroseq_rp_304	0	.
chr2L	21251966	21251968	P-element_non-reference_ERS629879_retroseq_rp_328	0	.
chr2L	21677364	21677366	P-element_non-reference_ERS629879_retroseq_rp_336	0	.
chr2R	5782440	5782442	P-element_non-reference_ERS629879_retroseq_rp_595	0	.
chr2R	5893727	5893729	P-element_non-reference_ERS629879_retroseq_rp_599	0	.
chr2R	6482484	6482486	P-element_non-reference_ERS629879_retroseq_rp_613	0	.
chr2R	6500975	6500977	P-element_non-reference_ERS629879_retroseq_rp_614	0	.
chr2R	6745810	6745812	P-element_non-reference_ERS629879_retroseq_rp_617	0	.
chr2R	8150152	8150154	P-element_non-reference_ERS629879_retroseq_rp_631	0	.
chr2R	8174160	8174162	P-element_non-reference_ERS629879_retroseq_rp_634	0	.
chr2R	8951052	8951054	P-element_non-reference_ERS629879_retroseq_rp_645	0	.
chr2R	9594109	9594111	P-element_non-reference_ERS629879_retroseq_rp_653	0	.
chr2R	10160252	10160254	P-element_non-reference_ERS629879_retroseq_rp_661	0	.
chr2R	11666795	11666797	P-element_non-reference_ERS629879_retroseq_rp_685	0	.
chr2R	13476085	13476087	P-element_non-reference_ERS629879_retroseq_rp_716	0	.
chr2R	13954112	13954114	P-element_non-reference_ERS629879_retroseq_rp_730	0	.
chr2R	15511697	15511699	P-element_non-reference_ERS629879_retroseq_rp_749	0	.
chr2R	18657064	18657066	P-element_non-reference_ERS629879_retroseq_rp_781	0	.
chr2R	18852998	18853000	P-element_non-reference_ERS629879_retroseq_rp_785	0	.
chr2R	22270861	22270863	P-element_non-reference_ERS629879_retroseq_rp_827	0	.
chr2R	22514398	22514400	P-element_non-reference_ERS629879_retroseq_rp_830	0	.
chr2R	22896184	22896186	P-element_non-reference_ERS629879_retroseq_rp_836	0	.
chr2R	23702457	23702459	P-element_non-reference_ERS629879_retroseq_rp_860	0	.
chr2R	23713888	23713890	P-element_non-reference_ERS629879_retroseq_rp_861	0	.
chr2R	23988448	23988450	P-element_non-reference_ERS629879_retroseq_rp_865	0	.
chr3L	131723	131725	P-element_non-reference_ERS629879_retroseq_rp_884	0	.
chr3L	140875	140877	P-element_non-reference_ERS629879_retroseq_rp_885	0	.
chr3L	1463645	1463647	P-element_non-reference_ERS629879_retroseq_rp_898	0	.
chr3L	1738979	1738981	P-element_non-reference_ERS629879_retroseq_rp_899	0	.
chr3L	3250483	3250485	P-element_non-reference_ERS629879_retroseq_rp_913	0	.
chr3L	3893486	3893488	P-element_non-reference_ERS629879_retroseq_rp_924	0	.
chr3L	5752169	5752171	P-element_non-reference_ERS629879_retroseq_rp_959	0	.
chr3L	6218120	6218122	P-element_non-reference_ERS629879_retroseq_rp_965	0	.
chr3L	8063199	8063201	P-element_non-reference_ERS629879_retroseq_rp_981	0	.
chr3L	9677111	9677113	P-element_non-reference_ERS629879_retroseq_rp_1001	0	.
chr3L	10522595	10522597	P-element_non-reference_ERS629879_retroseq_rp_1011	0	.
chr3L	11214609	11214611	P-element_non-reference_ERS629879_retroseq_rp_1021	0	.
chr3L	12081707	12081709	P-element_non-reference_ERS629879_retroseq_rp_1031	0	.
chr3L	13904458	13904460	P-element_non-reference_ERS629879_retroseq_rp_1055	0	.
chr3L	15108565	15108567	P-element_non-reference_ERS629879_retroseq_rp_1080	0	.
chr3L	15699926	15699928	P-element_non-reference_ERS629879_retroseq_rp_1088	0	.
chr3L	16164796	16164798	P-element_non-reference_ERS629879_retroseq_rp_1093	0	.
chr3L	16661733	16661735	P-element_non-reference_ERS629879_retroseq_rp_1100	0	.
chr3L	17024350	17024352	P-element_non-reference_ERS629879_retroseq_rp_1107	0	.
chr3L	18022300	18022302	P-element_non-reference_ERS629879_retroseq_rp_1130	0	.
chr3L	18139332	18139334	P-element_non-reference_ERS629879_retroseq_rp_1134	0	.
chr3L	18403164	18403166	P-element_non-reference_ERS629879_retroseq_rp_1139	0	.
chr3L	18785977	18785979	P-element_non-reference_ERS629879_retroseq_rp_1155	0	.
chr3L	18800006	18800008	P-element_non-reference_ERS629879_retroseq_rp_1156	0	.
chr3L	19605983	19605985	P-element_non-reference_ERS629879_retroseq_rp_1179	0	.
chr3L	20401845	20401847	P-element_non-reference_ERS629879_retroseq_rp_1188	0	.
chr3L	20519398	20519400	P-element_non-reference_ERS629879_retroseq_rp_1190	0	.
chr3L	21014928	21014930	P-element_non-reference_ERS629879_retroseq_rp_1200	0	.
chr3L	21880655	21880657	P-element_non-reference_ERS629879_retroseq_rp_1213	0	.
chr3L	22267490	22267492	P-element_non-reference_ERS629879_retroseq_rp_1220	0	.
chr3L	23723306	23723308	P-element_non-reference_ERS629879_retroseq_rp_1283	0	.
chr3R	4454049	4454051	P-element_non-reference_ERS629879_retroseq_rp_1547	0	.
chr3R	4714338	4714340	P-element_non-reference_ERS629879_retroseq_rp_1564	0	.
chr3R	7968104	7968106	P-element_non-reference_ERS629879_retroseq_rp_1619	0	.
chr3R	9158027	9158029	P-element_non-reference_ERS629879_retroseq_rp_1637	0	.
chr3R	11567166	11567168	P-element_non-reference_ERS629879_retroseq_rp_1677	0	.
chr3R	11763946	11763948	P-element_non-reference_ERS629879_retroseq_rp_1682	0	.
chr3R	11780621	11780623	P-element_non-reference_ERS629879_retroseq_rp_1683	0	.
chr3R	12373067	12373069	P-element_non-reference_ERS629879_retroseq_rp_1700	0	.
chr3R	14284233	14284235	P-element_non-reference_ERS629879_retroseq_rp_1737	0	.
chr3R	16245691	16245693	P-element_non-reference_ERS629879_retroseq_rp_1760	0	.
chr3R	16349337	16349339	P-element_non-reference_ERS629879_retroseq_rp_1763	0	.
chr3R	17665985	17665987	P-element_non-reference_ERS629879_retroseq_rp_1782	0	.
chr3R	19322181	19322183	P-element_non-reference_ERS629879_retroseq_rp_1818	0	.
chr3R	20192393	20192395	P-element_non-reference_ERS629879_retroseq_rp_1833	0	.
chr3R	21296543	21296545	P-element_non-reference_ERS629879_retroseq_rp_1854	0	.
chr3R	21582124	21582126	P-element_non-reference_ERS629879_retroseq_rp_1857	0	.
chr3R	22019006	22019008	P-element_non-reference_ERS629879_retroseq_rp_1860	0	.
chr3R	23982370	23982372	P-element_non-reference_ERS629879_retroseq_rp_1880	0	.
chr3R	24271159	24271161	P-element_non-reference_ERS629879_retroseq_rp_1884	0	.
chr3R	25123175	25123177	P-element_non-reference_ERS629879_retroseq_rp_1895	0	.
chr3R	26461470	26461472	P-element_non-reference_ERS629879_retroseq_rp_1919	0	.
chr3R	26536810	26536812	P-element_non-reference_ERS629879_retroseq_rp_1924	0	.
chr3R	27151694	27151696	P-element_non-reference_ERS629879_retroseq_rp_1943	0	.
chr3R	28599815	28599817	P-element_non-reference_ERS629879_retroseq_rp_1972	0	.
chr3R	30160580	30160582	P-element_non-reference_ERS629879_retroseq_rp_1996	0	.
chr3R	30271704	30271706	P-element_non-reference_ERS629879_retroseq_rp_1998	0	.
chr3R	30889091	30889093	P-element_non-reference_ERS629879_retroseq_rp_2004	0	.
chrX	523321	523323	P-element_non-reference_ERS629879_retroseq_rp_2036	0	.
chrX	1322412	1322414	P-element_non-reference_ERS629879_retroseq_rp_2046	0	.
chrX	3099384	3099386	P-element_non-reference_ERS629879_retroseq_rp_2065	0	.
chrX	3432767	3432769	P-element_non-reference_ERS629879_retroseq_rp_2072	0	.
chrX	6571296	6571298	P-element_non-reference_ERS629879_retroseq_rp_2107	0	.
chrX	6687504	6687506	P-element_non-reference_ERS629879_retroseq_rp_2109	0	.
chrX	8829485	8829487	P-element_non-reference_ERS629879_retroseq_rp_2127	0	.
chrX	9042549	9042551	P-element_non-reference_ERS629879_retroseq_rp_2128	0	.
chrX	9558368	9558370	P-element_non-reference_ERS629879_retroseq_rp_2137	0	.
chrX	10629294	10629296	P-element_non-reference_ERS629879_retroseq_rp_2161	0	.
chrX	12004026	12004028	P-element_non-reference_ERS629879_retroseq_rp_2175	0	.
chrX	12006980	12006982	P-element_non-reference_ERS629879_retroseq_rp_2176	0	.
chrX	13641958	13641960	P-element_non-reference_ERS629879_retroseq_rp_2204	0	.
chrX	13753844	13753846	P-element_non-reference_ERS629879_retroseq_rp_2205	0	.
chrX	13755445	13755447	P-element_non-reference_ERS629879_retroseq_rp_2206	0	.
chrX	13762026	13762028	P-element_non-reference_ERS629879_retroseq_rp_2207	0	.
chrX	16271192	16271194	P-element_non-reference_ERS629879_retroseq_rp_2236	0	.
chrX	19322191	19322193	P-element_non-reference_ERS629879_retroseq_rp_2261	0	.
chrX	19498168	19498170	P-element_non-reference_ERS629879_retroseq_rp_2264	0	.
chrX	19851458	19851460	P-element_non-reference_ERS629879_retroseq_rp_2267	0	.
