# Supplementary material for: Genomic analysis of P elements in natural populations of Drosophila melanogaster
Source: PeerJ. 2017 Sep 15;5:e3824. doi: 10.7717/peerj.3824 (PMC5602686; doi:10.7717/peerj.3824)
Supplement: File S2 — Zip archive of browser extensible data (BED) files of predicted P element locations in genome sequences from 50 isofemale strains and 6 pool-seq samples from three global regions. Each sample has four BED files corresponding to raw (*raw.bed) and filtered (*nonredundant.bed) output from TEMP and RetroSeq, respectively. BED files for seven isofemale strains from Bergman & Haddrill (2015) are included here that do not have GD data in Ignatenko et al. (2015) but are included in the pool-seq samples, allowing comparisons to be made between isofemale strains and pool-seq samples for the same set of strains. [file peerj-05-3824-s002.zip › bed_files/ERS629879_temp_nonredundant.bed]

track name="ERS629879_TEMP" description="ERS629879_TEMP"
chr2L	2217292	2217375	P-element_non-reference_ERS629879_temp_rp_476	0	+
chr2L	2886580	2886626	P-element_non-reference_ERS629879_temp_rp_550	0	-
chr2L	3478361	3478366	P-element_non-reference_ERS629879_temp_rp_627	0	+
chr2L	5209194	5209204	P-element_non-reference_ERS629879_temp_rp_809	0	+
chr2L	6100309	6100318	P-element_non-reference_ERS629879_temp_sr_930	0	-
chr2L	6562330	6562338	P-element_non-reference_ERS629879_temp_sr_978	0	+
chr2L	8205162	8205168	P-element_non-reference_ERS629879_temp_rp_1161	0	-
chr2L	8544151	8544220	P-element_non-reference_ERS629879_temp_rp_1189	0	-
chr2L	8825417	8825498	P-element_non-reference_ERS629879_temp_rp_1224	0	-
chr2L	8985349	8985358	P-element_non-reference_ERS629879_temp_sr_1246	0	+
chr2L	9437445	9437456	P-element_non-reference_ERS629879_temp_sr_1311	0	-
chr2L	9782140	9782207	P-element_non-reference_ERS629879_temp_rp_1353	0	-
chr2L	11219618	11219699	P-element_non-reference_ERS629879_temp_rp_1537	0	+
chr2L	12075105	12075187	P-element_non-reference_ERS629879_temp_rp_1641	0	-
chr2L	12522051	12522060	P-element_non-reference_ERS629879_temp_sr_1695	0	-
chr2L	15333758	15333766	P-element_non-reference_ERS629879_temp_sr_2041	0	+
chr2L	19606346	19606386	P-element_non-reference_ERS629879_temp_rp_2569	0	-
chr2L	20165826	20166063	P-element_non-reference_ERS629879_temp_rp_2687	0	-
chr2L	21251913	21251922	P-element_non-reference_ERS629879_temp_rp_2967	0	-
chr2L	21677312	21677320	P-element_non-reference_ERS629879_temp_sr_3269	0	+
chr2R	5782719	5782728	P-element_non-reference_ERS629879_temp_rp_13275	0	-
chr2R	5893635	5893643	P-element_non-reference_ERS629879_temp_sr_13321	0	-
chr2R	6500908	6500965	P-element_non-reference_ERS629879_temp_rp_13724	0	-
chr2R	6745747	6745757	P-element_non-reference_ERS629879_temp_sr_13765	0	+
chr2R	8150126	8150196	P-element_non-reference_ERS629879_temp_rp_13956	0	+
chr2R	8174162	8174171	P-element_non-reference_ERS629879_temp_sr_13964	0	-
chr2R	8950999	8951054	P-element_non-reference_ERS629879_temp_rp_14080	0	-
chr2R	10160188	10160267	P-element_non-reference_ERS629879_temp_rp_14235	0	-
chr2R	11666702	11666758	P-element_non-reference_ERS629879_temp_rp_14511	0	+
chr2R	13476165	13476283	P-element_non-reference_ERS629879_temp_rp_14750	0	-
chr2R	13954131	13954142	P-element_non-reference_ERS629879_temp_rp_14813	0	+
chr2R	18656974	18656984	P-element_non-reference_ERS629879_temp_sr_15486	0	+
chr2R	18853055	18853064	P-element_non-reference_ERS629879_temp_sr_15515	0	+
chr2R	22270856	22270870	P-element_non-reference_ERS629879_temp_rp_15954	0	-
chr2R	22514562	22514610	P-element_non-reference_ERS629879_temp_rp_15984	0	-
chr2R	22896190	22896199	P-element_non-reference_ERS629879_temp_sr_16036	0	+
chr2R	23702362	23702408	P-element_non-reference_ERS629879_temp_rp_16138	0	+
chr2R	23713704	23713796	P-element_non-reference_ERS629879_temp_rp_16142	0	-
chr3L	131673	131681	P-element_non-reference_ERS629879_temp_sr_16440	0	+
chr3L	140699	140792	P-element_non-reference_ERS629879_temp_rp_16443	0	-
chr3L	1463612	1463693	P-element_non-reference_ERS629879_temp_rp_16596	0	-
chr3L	1739011	1739021	P-element_non-reference_ERS629879_temp_sr_16638	0	-
chr3L	3893420	3893428	P-element_non-reference_ERS629879_temp_sr_16912	0	-
chr3L	5752154	5752204	P-element_non-reference_ERS629879_temp_rp_17181	0	+
chr3L	8063386	8063425	P-element_non-reference_ERS629879_temp_rp_17520	0	+
chr3L	9677074	9677119	P-element_non-reference_ERS629879_temp_rp_17715	0	+
chr3L	10522597	10522598	P-element_non-reference_ERS629879_temp_rp_17826	0	+
chr3L	11214514	11214523	P-element_non-reference_ERS629879_temp_rp_17935	0	-
chr3L	13904414	13904423	P-element_non-reference_ERS629879_temp_sr_18292	0	-
chr3L	13904610	13904664	P-element_non-reference_ERS629879_temp_rp_18293	0	-
chr3L	15108417	15108485	P-element_non-reference_ERS629879_temp_rp_18464	0	-
chr3L	15699799	15699866	P-element_non-reference_ERS629879_temp_rp_18541	0	-
chr3L	16164691	16164789	P-element_non-reference_ERS629879_temp_rp_18602	0	-
chr3L	16661580	16661638	P-element_non-reference_ERS629879_temp_rp_18669	0	-
chr3L	17024354	17024362	P-element_non-reference_ERS629879_temp_sr_18724	0	+
chr3L	18022269	18022277	P-element_non-reference_ERS629879_temp_rp_18888	0	+
chr3L	18139290	18139299	P-element_non-reference_ERS629879_temp_rp_18910	0	+
chr3L	18403155	18403187	P-element_non-reference_ERS629879_temp_rp_18940	0	-
chr3L	18785994	18786066	P-element_non-reference_ERS629879_temp_rp_19013	0	-
chr3L	18800152	18800161	P-element_non-reference_ERS629879_temp_rp_19014	0	+
chr3L	20519398	20519443	P-element_non-reference_ERS629879_temp_rp_19314	0	-
chr3L	21880635	21880677	P-element_non-reference_ERS629879_temp_rp_19571	0	-
chr3L	22267508	22267517	P-element_non-reference_ERS629879_temp_sr_19648	0	-
chr3L	23723154	23723209	P-element_non-reference_ERS629879_temp_rp_20955	0	-
chr3R	4454060	4454067	P-element_non-reference_ERS629879_temp_rp_32223	0	+
chr3R	4714274	4714283	P-element_non-reference_ERS629879_temp_sr_32393	0	+
chr3R	7968110	7968119	P-element_non-reference_ERS629879_temp_sr_32982	0	-
chr3R	9157960	9158051	P-element_non-reference_ERS629879_temp_rp_33137	0	+
chr3R	11567151	11567162	P-element_non-reference_ERS629879_temp_sr_33452	0	+
chr3R	11763892	11763947	P-element_non-reference_ERS629879_temp_rp_33474	0	-
chr3R	11780537	11780558	P-element_non-reference_ERS629879_temp_rp_33476	0	+
chr3R	12373020	12373029	P-element_non-reference_ERS629879_temp_sr_33558	0	-
chr3R	14284234	14284245	P-element_non-reference_ERS629879_temp_sr_33876	0	-
chr3R	16245620	16245630	P-element_non-reference_ERS629879_temp_sr_34147	0	-
chr3R	16349267	16349274	P-element_non-reference_ERS629879_temp_rp_34157	0	+
chr3R	17665966	17665974	P-element_non-reference_ERS629879_temp_sr_34307	0	+
chr3R	19322202	19322210	P-element_non-reference_ERS629879_temp_rp_34569	0	+
chr3R	20192439	20192448	P-element_non-reference_ERS629879_temp_rp_34685	0	+
chr3R	21582075	21582116	P-element_non-reference_ERS629879_temp_rp_34891	0	+
chr3R	23982405	23982416	P-element_non-reference_ERS629879_temp_rp_35259	0	+
chr3R	25122872	25123332	P-element_non-reference_ERS629879_temp_rp_35422	0	-
chr3R	26461520	26461529	P-element_non-reference_ERS629879_temp_rp_35595	0	-
chr3R	26536765	26536773	P-element_non-reference_ERS629879_temp_sr_35611	0	-
chr3R	27151662	27151705	P-element_non-reference_ERS629879_temp_rp_35694	0	+
chr3R	28599666	28599725	P-element_non-reference_ERS629879_temp_rp_35881	0	-
chr3R	30160531	30160584	P-element_non-reference_ERS629879_temp_rp_36072	0	+
chr3R	30271642	30271698	P-element_non-reference_ERS629879_temp_rp_36086	0	+
chr3R	30889054	30889062	P-element_non-reference_ERS629879_temp_sr_36169	0	+
chrX	523276	523342	P-element_non-reference_ERS629879_temp_rp_37933	0	-
chrX	1322375	1322385	P-element_non-reference_ERS629879_temp_sr_38075	0	-
chrX	3099330	3099339	P-element_non-reference_ERS629879_temp_sr_38329	0	-
chrX	3432819	3432827	P-element_non-reference_ERS629879_temp_sr_38376	0	+
chrX	6571504	6571540	P-element_non-reference_ERS629879_temp_rp_38927	0	-
chrX	6687460	6687499	P-element_non-reference_ERS629879_temp_rp_38943	0	+
chrX	8829437	8829445	P-element_non-reference_ERS629879_temp_sr_39394	0	-
chrX	9042501	9042509	P-element_non-reference_ERS629879_temp_sr_39439	0	+
chrX	9558416	9558424	P-element_non-reference_ERS629879_temp_sr_39544	0	+
chrX	10629315	10629323	P-element_non-reference_ERS629879_temp_sr_39776	0	+
chrX	12003978	12004038	P-element_non-reference_ERS629879_temp_rp_40081	0	+
chrX	12006984	12006998	P-element_non-reference_ERS629879_temp_rp_40082	0	+
chrX	13642043	13642098	P-element_non-reference_ERS629879_temp_rp_40417	0	-
chrX	13753752	13753765	P-element_non-reference_ERS629879_temp_rp_40443	0	+
chrX	13755407	13755474	P-element_non-reference_ERS629879_temp_rp_40444	0	-
chrX	13761965	13761977	P-element_non-reference_ERS629879_temp_rp_40445	0	+
chrX	16271057	16271068	P-element_non-reference_ERS629879_temp_sr_40843	0	-
chrX	19322185	19322225	P-element_non-reference_ERS629879_temp_rp_41291	0	-
chrX	19498206	19498214	P-element_non-reference_ERS629879_temp_sr_41326	0	-
