# Supplementary material for: Genomic analysis of P elements in natural populations of Drosophila melanogaster
Source: PeerJ. 2017 Sep 15;5:e3824. doi: 10.7717/peerj.3824 (PMC5602686; doi:10.7717/peerj.3824)
Supplement: File S2 — Zip archive of browser extensible data (BED) files of predicted P element locations in genome sequences from 50 isofemale strains and 6 pool-seq samples from three global regions. Each sample has four BED files corresponding to raw (*raw.bed) and filtered (*nonredundant.bed) output from TEMP and RetroSeq, respectively. BED files for seven isofemale strains from Bergman & Haddrill (2015) are included here that do not have GD data in Ignatenko et al. (2015) but are included in the pool-seq samples, allowing comparisons to be made between isofemale strains and pool-seq samples for the same set of strains. [file peerj-05-3824-s002.zip › bed_files/ERS629880_retroseq_nonredundant.bed]

track name="ERS629880_RetroSeq" description="ERS629880_RetroSeq"
chr2L	267487	267489	P-element_non-reference_ERS629880_retroseq_rp_17	0	.
chr2L	1334128	1334130	P-element_non-reference_ERS629880_retroseq_rp_27	0	.
chr2L	1660304	1660306	P-element_non-reference_ERS629880_retroseq_rp_31	0	.
chr2L	2196850	2196852	P-element_non-reference_ERS629880_retroseq_rp_32	0	.
chr2L	2242383	2242385	P-element_non-reference_ERS629880_retroseq_rp_33	0	.
chr2L	3836489	3836491	P-element_non-reference_ERS629880_retroseq_rp_60	0	.
chr2L	4892152	4892154	P-element_non-reference_ERS629880_retroseq_rp_70	0	.
chr2L	6481550	6481552	P-element_non-reference_ERS629880_retroseq_rp_81	0	.
chr2L	7223518	7223520	P-element_non-reference_ERS629880_retroseq_rp_90	0	.
chr2L	8544033	8544035	P-element_non-reference_ERS629880_retroseq_rp_102	0	.
chr2L	9616838	9616840	P-element_non-reference_ERS629880_retroseq_rp_120	0	.
chr2L	14263033	14263035	P-element_non-reference_ERS629880_retroseq_rp_176	0	.
chr2L	14409648	14409650	P-element_non-reference_ERS629880_retroseq_rp_179	0	.
chr2L	14490448	14490450	P-element_non-reference_ERS629880_retroseq_rp_183	0	.
chr2L	15333736	15333738	P-element_non-reference_ERS629880_retroseq_rp_206	0	.
chr2L	16448274	16448276	P-element_non-reference_ERS629880_retroseq_rp_224	0	.
chr2L	16526446	16526448	P-element_non-reference_ERS629880_retroseq_rp_225	0	.
chr2L	17450324	17450326	P-element_non-reference_ERS629880_retroseq_rp_244	0	.
chr2L	18980785	18980787	P-element_non-reference_ERS629880_retroseq_rp_268	0	.
chr2L	21328828	21328830	P-element_non-reference_ERS629880_retroseq_rp_326	0	.
chr2L	21572921	21572923	P-element_non-reference_ERS629880_retroseq_rp_328	0	.
chr2L	21622738	21622740	P-element_non-reference_ERS629880_retroseq_rp_329	0	.
chr2R	3549763	3549765	P-element_non-reference_ERS629880_retroseq_rp_502	0	.
chr2R	6076521	6076523	P-element_non-reference_ERS629880_retroseq_rp_629	0	.
chr2R	7698838	7698840	P-element_non-reference_ERS629880_retroseq_rp_665	0	.
chr2R	8900226	8900228	P-element_non-reference_ERS629880_retroseq_rp_685	0	.
chr2R	9658390	9658392	P-element_non-reference_ERS629880_retroseq_rp_695	0	.
chr2R	10048132	10048134	P-element_non-reference_ERS629880_retroseq_rp_702	0	.
chr2R	10541697	10541699	P-element_non-reference_ERS629880_retroseq_rp_708	0	.
chr2R	11648659	11648661	P-element_non-reference_ERS629880_retroseq_rp_722	0	.
chr2R	13220175	13220177	P-element_non-reference_ERS629880_retroseq_rp_745	0	.
chr2R	13918883	13918885	P-element_non-reference_ERS629880_retroseq_rp_762	0	.
chr2R	14008326	14008328	P-element_non-reference_ERS629880_retroseq_rp_763	0	.
chr2R	14270368	14270370	P-element_non-reference_ERS629880_retroseq_rp_766	0	.
chr2R	16830399	16830401	P-element_non-reference_ERS629880_retroseq_rp_813	0	.
chr2R	16856679	16856681	P-element_non-reference_ERS629880_retroseq_rp_814	0	.
chr2R	18673588	18673590	P-element_non-reference_ERS629880_retroseq_rp_848	0	.
chr2R	18761718	18761720	P-element_non-reference_ERS629880_retroseq_rp_850	0	.
chr2R	18846299	18846301	P-element_non-reference_ERS629880_retroseq_rp_852	0	.
chr2R	19227232	19227234	P-element_non-reference_ERS629880_retroseq_rp_863	0	.
chr2R	19325557	19325559	P-element_non-reference_ERS629880_retroseq_rp_864	0	.
chr2R	20602995	20602997	P-element_non-reference_ERS629880_retroseq_rp_886	0	.
chr2R	23067457	23067459	P-element_non-reference_ERS629880_retroseq_rp_920	0	.
chr2R	23702351	23702353	P-element_non-reference_ERS629880_retroseq_rp_931	0	.
chr2R	23713773	23713775	P-element_non-reference_ERS629880_retroseq_rp_932	0	.
chr2R	24502206	24502208	P-element_non-reference_ERS629880_retroseq_rp_943	0	.
chr2R	24669396	24669398	P-element_non-reference_ERS629880_retroseq_rp_948	0	.
chr3L	123878	123880	P-element_non-reference_ERS629880_retroseq_rp_966	0	.
chr3L	1586815	1586817	P-element_non-reference_ERS629880_retroseq_rp_975	0	.
chr3L	3825445	3825447	P-element_non-reference_ERS629880_retroseq_rp_1000	0	.
chr3L	4625578	4625580	P-element_non-reference_ERS629880_retroseq_rp_1011	0	.
chr3L	6218704	6218706	P-element_non-reference_ERS629880_retroseq_rp_1025	0	.
chr3L	7134518	7134520	P-element_non-reference_ERS629880_retroseq_rp_1035	0	.
chr3L	8512759	8512761	P-element_non-reference_ERS629880_retroseq_rp_1045	0	.
chr3L	9675553	9675555	P-element_non-reference_ERS629880_retroseq_rp_1062	0	.
chr3L	9693595	9693597	P-element_non-reference_ERS629880_retroseq_rp_1063	0	.
chr3L	11214796	11214798	P-element_non-reference_ERS629880_retroseq_rp_1084	0	.
chr3L	14968271	14968273	P-element_non-reference_ERS629880_retroseq_rp_1137	0	.
chr3L	15626132	15626134	P-element_non-reference_ERS629880_retroseq_rp_1150	0	.
chr3L	16711711	16711713	P-element_non-reference_ERS629880_retroseq_rp_1177	0	.
chr3L	17999520	17999522	P-element_non-reference_ERS629880_retroseq_rp_1202	0	.
chr3L	20788036	20788038	P-element_non-reference_ERS629880_retroseq_rp_1252	0	.
chr3L	21267100	21267102	P-element_non-reference_ERS629880_retroseq_rp_1263	0	.
chr3L	21280055	21280057	P-element_non-reference_ERS629880_retroseq_rp_1264	0	.
chr3L	21445943	21445945	P-element_non-reference_ERS629880_retroseq_rp_1268	0	.
chr3L	22720557	22720559	P-element_non-reference_ERS629880_retroseq_rp_1292	0	.
chr3L	23418265	23418267	P-element_non-reference_ERS629880_retroseq_rp_1323	0	.
chr3L	23723200	23723202	P-element_non-reference_ERS629880_retroseq_rp_1339	0	.
chr3R	4040076	4040078	P-element_non-reference_ERS629880_retroseq_rp_1588	0	.
chr3R	4077919	4077921	P-element_non-reference_ERS629880_retroseq_rp_1591	0	.
chr3R	5264219	5264221	P-element_non-reference_ERS629880_retroseq_rp_1619	0	.
chr3R	5601195	5601197	P-element_non-reference_ERS629880_retroseq_rp_1622	0	.
chr3R	6406425	6406427	P-element_non-reference_ERS629880_retroseq_rp_1638	0	.
chr3R	8009433	8009435	P-element_non-reference_ERS629880_retroseq_rp_1667	0	.
chr3R	8090405	8090407	P-element_non-reference_ERS629880_retroseq_rp_1669	0	.
chr3R	8669544	8669546	P-element_non-reference_ERS629880_retroseq_rp_1673	0	.
chr3R	9705446	9705448	P-element_non-reference_ERS629880_retroseq_rp_1689	0	.
chr3R	10170583	10170585	P-element_non-reference_ERS629880_retroseq_rp_1698	0	.
chr3R	11764449	11764451	P-element_non-reference_ERS629880_retroseq_rp_1721	0	.
chr3R	12225693	12225695	P-element_non-reference_ERS629880_retroseq_rp_1736	0	.
chr3R	13450333	13450335	P-element_non-reference_ERS629880_retroseq_rp_1757	0	.
chr3R	14026091	14026093	P-element_non-reference_ERS629880_retroseq_rp_1770	0	.
chr3R	14056823	14056825	P-element_non-reference_ERS629880_retroseq_rp_1771	0	.
chr3R	16250466	16250468	P-element_non-reference_ERS629880_retroseq_rp_1787	0	.
chr3R	16734612	16734614	P-element_non-reference_ERS629880_retroseq_rp_1790	0	.
chr3R	17606260	17606262	P-element_non-reference_ERS629880_retroseq_rp_1802	0	.
chr3R	18398527	18398529	P-element_non-reference_ERS629880_retroseq_rp_1814	0	.
chr3R	18740431	18740433	P-element_non-reference_ERS629880_retroseq_rp_1818	0	.
chr3R	21295784	21295786	P-element_non-reference_ERS629880_retroseq_rp_1855	0	.
chr3R	24057403	24057405	P-element_non-reference_ERS629880_retroseq_rp_1889	0	.
chr3R	25050221	25050223	P-element_non-reference_ERS629880_retroseq_rp_1898	0	.
chr3R	29087447	29087449	P-element_non-reference_ERS629880_retroseq_rp_1945	0	.
chr3R	29457440	29457442	P-element_non-reference_ERS629880_retroseq_rp_1954	0	.
chr3R	29765560	29765562	P-element_non-reference_ERS629880_retroseq_rp_1960	0	.
chr3R	29935839	29935841	P-element_non-reference_ERS629880_retroseq_rp_1961	0	.
chr3R	30371966	30371968	P-element_non-reference_ERS629880_retroseq_rp_1970	0	.
chr3R	30450504	30450506	P-element_non-reference_ERS629880_retroseq_rp_1971	0	.
chr4	1268686	1268688	P-element_non-reference_ERS629880_retroseq_rp_2010	0	.
chrX	1236516	1236518	P-element_non-reference_ERS629880_retroseq_rp_2024	0	.
chrX	2050394	2050396	P-element_non-reference_ERS629880_retroseq_rp_2030	0	.
chrX	2293585	2293587	P-element_non-reference_ERS629880_retroseq_rp_2031	0	.
chrX	3742166	3742168	P-element_non-reference_ERS629880_retroseq_rp_2046	0	.
chrX	6654886	6654888	P-element_non-reference_ERS629880_retroseq_rp_2074	0	.
chrX	8271468	8271470	P-element_non-reference_ERS629880_retroseq_rp_2098	0	.
chrX	9931060	9931062	P-element_non-reference_ERS629880_retroseq_rp_2121	0	.
chrX	10546942	10546944	P-element_non-reference_ERS629880_retroseq_rp_2135	0	.
chrX	13642041	13642043	P-element_non-reference_ERS629880_retroseq_rp_2176	0	.
chrX	15023893	15023895	P-element_non-reference_ERS629880_retroseq_rp_2201	0	.
chrX	17397355	17397357	P-element_non-reference_ERS629880_retroseq_rp_2223	0	.
chrX	17632412	17632414	P-element_non-reference_ERS629880_retroseq_rp_2224	0	.
chrX	20449294	20449296	P-element_non-reference_ERS629880_retroseq_rp_2240	0	.
chrX	21054388	21054390	P-element_non-reference_ERS629880_retroseq_rp_2255	0	.
