# Supplementary material for: Genomic analysis of P elements in natural populations of Drosophila melanogaster
Source: PeerJ. 2017 Sep 15;5:e3824. doi: 10.7717/peerj.3824 (PMC5602686; doi:10.7717/peerj.3824)
Supplement: File S2 — Zip archive of browser extensible data (BED) files of predicted P element locations in genome sequences from 50 isofemale strains and 6 pool-seq samples from three global regions. Each sample has four BED files corresponding to raw (*raw.bed) and filtered (*nonredundant.bed) output from TEMP and RetroSeq, respectively. BED files for seven isofemale strains from Bergman & Haddrill (2015) are included here that do not have GD data in Ignatenko et al. (2015) but are included in the pool-seq samples, allowing comparisons to be made between isofemale strains and pool-seq samples for the same set of strains. [file peerj-05-3824-s002.zip › bed_files/ERS629880_temp_nonredundant.bed]

track name="ERS629880_TEMP" description="ERS629880_TEMP"
chr2L	267496	267548	P-element_non-reference_ERS629880_temp_rp_216	0	+
chr2L	1334149	1334158	P-element_non-reference_ERS629880_temp_sr_351	0	-
chr2L	1660256	1660269	P-element_non-reference_ERS629880_temp_rp_392	0	-
chr2L	2196758	2196767	P-element_non-reference_ERS629880_temp_sr_441	0	+
chr2L	2242229	2242267	P-element_non-reference_ERS629880_temp_rp_450	0	+
chr2L	4892095	4892108	P-element_non-reference_ERS629880_temp_rp_782	0	+
chr2L	6481584	6481594	P-element_non-reference_ERS629880_temp_sr_970	0	-
chr2L	7223519	7223544	P-element_non-reference_ERS629880_temp_rp_1047	0	+
chr2L	8544002	8544044	P-element_non-reference_ERS629880_temp_rp_1175	0	-
chr2L	9616837	9616842	P-element_non-reference_ERS629880_temp_rp_1320	0	+
chr2L	14263000	14263010	P-element_non-reference_ERS629880_temp_sr_1913	0	+
chr2L	14409621	14409630	P-element_non-reference_ERS629880_temp_rp_1935	0	-
chr2L	14490393	14490399	P-element_non-reference_ERS629880_temp_rp_1942	0	-
chr2L	15333644	15333654	P-element_non-reference_ERS629880_temp_sr_2071	0	+
chr2L	16448180	16448189	P-element_non-reference_ERS629880_temp_rp_2182	0	+
chr2L	16526449	16526458	P-element_non-reference_ERS629880_temp_rp_2191	0	+
chr2L	17450362	17450372	P-element_non-reference_ERS629880_temp_sr_2300	0	-
chr2L	18980736	18980812	P-element_non-reference_ERS629880_temp_rp_2510	0	-
chr2L	21328817	21328827	P-element_non-reference_ERS629880_temp_rp_3074	0	-
chr2L	21622743	21622775	P-element_non-reference_ERS629880_temp_rp_3253	0	-
chr2R	3549587	3549873	P-element_non-reference_ERS629880_temp_rp_10225	0	+
chr2R	6076539	6076593	P-element_non-reference_ERS629880_temp_rp_13390	0	+
chr2R	7698928	7698936	P-element_non-reference_ERS629880_temp_sr_13897	0	+
chr2R	8900171	8900179	P-element_non-reference_ERS629880_temp_sr_14068	0	-
chr2R	9658334	9658391	P-element_non-reference_ERS629880_temp_rp_14162	0	-
chr2R	10048125	10048133	P-element_non-reference_ERS629880_temp_sr_14228	0	+
chr2R	10541709	10541752	P-element_non-reference_ERS629880_temp_rp_14290	0	+
chr2R	10541730	10541738	P-element_non-reference_ERS629880_temp_sr_14289	0	-
chr2R	11648592	11648774	P-element_non-reference_ERS629880_temp_rp_14475	0	-
chr2R	13220105	13220180	P-element_non-reference_ERS629880_temp_rp_14711	0	-
chr2R	13918889	13918897	P-element_non-reference_ERS629880_temp_sr_14825	0	+
chr2R	14008351	14008362	P-element_non-reference_ERS629880_temp_sr_14843	0	-
chr2R	14270325	14270333	P-element_non-reference_ERS629880_temp_sr_14895	0	+
chr2R	16830211	16830584	P-element_non-reference_ERS629880_temp_rp_15258	0	-
chr2R	16856639	16856649	P-element_non-reference_ERS629880_temp_sr_15262	0	-
chr2R	18673613	18673622	P-element_non-reference_ERS629880_temp_sr_15504	0	+
chr2R	18761667	18761675	P-element_non-reference_ERS629880_temp_sr_15516	0	+
chr2R	18846346	18846377	P-element_non-reference_ERS629880_temp_rp_15524	0	+
chr2R	19227224	19227235	P-element_non-reference_ERS629880_temp_rp_15599	0	+
chr2R	19325597	19325606	P-element_non-reference_ERS629880_temp_rp_15619	0	-
chr2R	20602937	20602973	P-element_non-reference_ERS629880_temp_rp_15779	0	-
chr2R	23067503	23067512	P-element_non-reference_ERS629880_temp_sr_16088	0	+
chr2R	23702362	23702417	P-element_non-reference_ERS629880_temp_rp_16163	0	+
chr2R	23713749	23713796	P-element_non-reference_ERS629880_temp_rp_16168	0	-
chr2R	24502190	24502210	P-element_non-reference_ERS629880_temp_rp_16270	0	-
chr2R	24669351	24669362	P-element_non-reference_ERS629880_temp_sr_16285	0	+
chr3L	123968	123976	P-element_non-reference_ERS629880_temp_sr_16474	0	+
chr3L	1586655	1586658	P-element_non-reference_ERS629880_temp_rp_16661	0	+
chr3L	1586789	1586797	P-element_non-reference_ERS629880_temp_sr_16662	0	-
chr3L	3825437	3825445	P-element_non-reference_ERS629880_temp_sr_16948	0	-
chr3L	4625541	4625589	P-element_non-reference_ERS629880_temp_rp_17066	0	+
chr3L	6218652	6218654	P-element_non-reference_ERS629880_temp_rp_17261	0	+
chr3L	7134520	7134563	P-element_non-reference_ERS629880_temp_rp_17402	0	+
chr3L	8512666	8512674	P-element_non-reference_ERS629880_temp_sr_17610	0	+
chr3L	9693616	9693630	P-element_non-reference_ERS629880_temp_rp_17764	0	+
chr3L	11214759	11214807	P-element_non-reference_ERS629880_temp_rp_17960	0	+
chr3L	15626180	15626206	P-element_non-reference_ERS629880_temp_rp_18562	0	-
chr3L	16711701	16711707	P-element_non-reference_ERS629880_temp_rp_18709	0	-
chr3L	17999528	17999538	P-element_non-reference_ERS629880_temp_sr_18909	0	+
chr3L	20788088	20788096	P-element_non-reference_ERS629880_temp_sr_19338	0	-
chr3L	21280072	21280080	P-element_non-reference_ERS629880_temp_sr_19442	0	-
chr3L	21445878	21445887	P-element_non-reference_ERS629880_temp_rp_19466	0	-
chr3L	22720486	22721158	P-element_non-reference_ERS629880_temp_rp_19704	0	+
chr3L	23723209	23723217	P-element_non-reference_ERS629880_temp_sr_20929	0	-
chr3R	4040067	4040297	P-element_non-reference_ERS629880_temp_rp_31834	0	+
chr3R	4077912	4077938	P-element_non-reference_ERS629880_temp_rp_31893	0	+
chr3R	5264275	5264283	P-element_non-reference_ERS629880_temp_sr_32421	0	-
chr3R	5601125	5601137	P-element_non-reference_ERS629880_temp_sr_32462	0	-
chr3R	6406401	6406412	P-element_non-reference_ERS629880_temp_rp_32594	0	-
chr3R	8009341	8009351	P-element_non-reference_ERS629880_temp_sr_32854	0	+
chr3R	8090557	8090566	P-element_non-reference_ERS629880_temp_rp_32871	0	+
chr3R	8669581	8669590	P-element_non-reference_ERS629880_temp_rp_32939	0	-
chr3R	9705451	9705459	P-element_non-reference_ERS629880_temp_sr_33071	0	-
chr3R	10170585	10170593	P-element_non-reference_ERS629880_temp_sr_33141	0	-
chr3R	11764450	11764458	P-element_non-reference_ERS629880_temp_sr_33329	0	-
chr3R	12225629	12225638	P-element_non-reference_ERS629880_temp_rp_33403	0	+
chr3R	13450344	13450352	P-element_non-reference_ERS629880_temp_rp_33599	0	-
chr3R	14026093	14026101	P-element_non-reference_ERS629880_temp_sr_33691	0	+
chr3R	14056862	14056869	P-element_non-reference_ERS629880_temp_rp_33693	0	+
chr3R	16250464	16250474	P-element_non-reference_ERS629880_temp_sr_33989	0	+
chr3R	16734536	16734631	P-element_non-reference_ERS629880_temp_rp_34048	0	+
chr3R	17606214	17606266	P-element_non-reference_ERS629880_temp_rp_34140	0	+
chr3R	18398551	18398559	P-element_non-reference_ERS629880_temp_sr_34264	0	+
chr3R	18740466	18740474	P-element_non-reference_ERS629880_temp_sr_34315	0	-
chr3R	21295733	21295741	P-element_non-reference_ERS629880_temp_sr_34666	0	+
chr3R	24057383	24057392	P-element_non-reference_ERS629880_temp_sr_35015	0	+
chr3R	25050138	25050146	P-element_non-reference_ERS629880_temp_sr_35146	0	-
chr3R	29087352	29087361	P-element_non-reference_ERS629880_temp_sr_35619	0	+
chr3R	29457490	29457500	P-element_non-reference_ERS629880_temp_sr_35666	0	-
chr3R	29765505	29765514	P-element_non-reference_ERS629880_temp_rp_35712	0	+
chr3R	29935876	29935885	P-element_non-reference_ERS629880_temp_rp_35728	0	+
chr3R	30371931	30371972	P-element_non-reference_ERS629880_temp_rp_35796	0	+
chr3R	30450442	30450456	P-element_non-reference_ERS629880_temp_rp_35807	0	+
chr4	1268667	1268676	P-element_non-reference_ERS629880_temp_sr_37142	0	-
chrX	2050350	2050358	P-element_non-reference_ERS629880_temp_sr_37816	0	-
chrX	2293494	2293502	P-element_non-reference_ERS629880_temp_sr_37845	0	-
chrX	2301070	2301099	P-element_non-reference_ERS629880_temp_rp_37849	0	+
chrX	3742110	3742115	P-element_non-reference_ERS629880_temp_rp_38077	0	-
chrX	6654924	6654932	P-element_non-reference_ERS629880_temp_sr_38562	0	-
chrX	8271412	8271421	P-element_non-reference_ERS629880_temp_rp_38901	0	-
chrX	9931062	9931071	P-element_non-reference_ERS629880_temp_sr_39294	0	+
chrX	15023915	15023924	P-element_non-reference_ERS629880_temp_rp_40248	0	-
chrX	17397314	17397322	P-element_non-reference_ERS629880_temp_sr_40607	0	+
chrX	17632322	17632329	P-element_non-reference_ERS629880_temp_rp_40638	0	+
chrX	20449303	20449311	P-element_non-reference_ERS629880_temp_sr_41192	0	-
chrX	21054154	21054156	P-element_non-reference_ERS629880_temp_rp_41327	0	-
