# Supplementary material for: Genomic analysis of P elements in natural populations of Drosophila melanogaster
Source: PeerJ. 2017 Sep 15;5:e3824. doi: 10.7717/peerj.3824 (PMC5602686; doi:10.7717/peerj.3824)
Supplement: File S2 — Zip archive of browser extensible data (BED) files of predicted P element locations in genome sequences from 50 isofemale strains and 6 pool-seq samples from three global regions. Each sample has four BED files corresponding to raw (*raw.bed) and filtered (*nonredundant.bed) output from TEMP and RetroSeq, respectively. BED files for seven isofemale strains from Bergman & Haddrill (2015) are included here that do not have GD data in Ignatenko et al. (2015) but are included in the pool-seq samples, allowing comparisons to be made between isofemale strains and pool-seq samples for the same set of strains. [file peerj-05-3824-s002.zip › bed_files/ERS629881_retroseq_nonredundant.bed]

track name="ERS629881_RetroSeq" description="ERS629881_RetroSeq"
chr2L	852903	852905	P-element_non-reference_ERS629881_retroseq_rp_15	0	.
chr2L	3059457	3059459	P-element_non-reference_ERS629881_retroseq_rp_26	0	.
chr2L	6082311	6082313	P-element_non-reference_ERS629881_retroseq_rp_71	0	.
chr2L	6455203	6455205	P-element_non-reference_ERS629881_retroseq_rp_78	0	.
chr2L	6479362	6479364	P-element_non-reference_ERS629881_retroseq_rp_79	0	.
chr2L	8277682	8277684	P-element_non-reference_ERS629881_retroseq_rp_93	0	.
chr2L	8277902	8277904	P-element_non-reference_ERS629881_retroseq_rp_94	0	.
chr2L	8570755	8570757	P-element_non-reference_ERS629881_retroseq_rp_96	0	.
chr2L	8957848	8957850	P-element_non-reference_ERS629881_retroseq_rp_101	0	.
chr2L	8989217	8989219	P-element_non-reference_ERS629881_retroseq_rp_104	0	.
chr2L	9984560	9984562	P-element_non-reference_ERS629881_retroseq_rp_124	0	.
chr2L	10031658	10031660	P-element_non-reference_ERS629881_retroseq_rp_125	0	.
chr2L	11155699	11155701	P-element_non-reference_ERS629881_retroseq_rp_134	0	.
chr2L	12507758	12507760	P-element_non-reference_ERS629881_retroseq_rp_149	0	.
chr2L	12704791	12704793	P-element_non-reference_ERS629881_retroseq_rp_151	0	.
chr2L	12974870	12974872	P-element_non-reference_ERS629881_retroseq_rp_157	0	.
chr2L	13549437	13549439	P-element_non-reference_ERS629881_retroseq_rp_167	0	.
chr2L	15038737	15038739	P-element_non-reference_ERS629881_retroseq_rp_194	0	.
chr2L	15333787	15333789	P-element_non-reference_ERS629881_retroseq_rp_201	0	.
chr2L	18342521	18342523	P-element_non-reference_ERS629881_retroseq_rp_260	0	.
chr2L	18395405	18395407	P-element_non-reference_ERS629881_retroseq_rp_261	0	.
chr2L	18599125	18599127	P-element_non-reference_ERS629881_retroseq_rp_266	0	.
chr2L	19054216	19054218	P-element_non-reference_ERS629881_retroseq_rp_275	0	.
chr2L	19865958	19865960	P-element_non-reference_ERS629881_retroseq_rp_289	0	.
chr2L	20205061	20205063	P-element_non-reference_ERS629881_retroseq_rp_296	0	.
chr2L	21572896	21572898	P-element_non-reference_ERS629881_retroseq_rp_323	0	.
chr2R	4395416	4395418	P-element_non-reference_ERS629881_retroseq_rp_541	0	.
chr2R	6648714	6648716	P-element_non-reference_ERS629881_retroseq_rp_669	0	.
chr2R	8324272	8324274	P-element_non-reference_ERS629881_retroseq_rp_693	0	.
chr2R	10423358	10423360	P-element_non-reference_ERS629881_retroseq_rp_725	0	.
chr2R	10541606	10541608	P-element_non-reference_ERS629881_retroseq_rp_729	0	.
chr2R	11648688	11648690	P-element_non-reference_ERS629881_retroseq_rp_753	0	.
chr2R	11890495	11890497	P-element_non-reference_ERS629881_retroseq_rp_757	0	.
chr2R	13219260	13219262	P-element_non-reference_ERS629881_retroseq_rp_775	0	.
chr2R	15613724	15613726	P-element_non-reference_ERS629881_retroseq_rp_823	0	.
chr2R	16130108	16130110	P-element_non-reference_ERS629881_retroseq_rp_832	0	.
chr2R	16830348	16830350	P-element_non-reference_ERS629881_retroseq_rp_841	0	.
chr2R	17403525	17403527	P-element_non-reference_ERS629881_retroseq_rp_854	0	.
chr2R	17719667	17719669	P-element_non-reference_ERS629881_retroseq_rp_856	0	.
chr2R	18673529	18673531	P-element_non-reference_ERS629881_retroseq_rp_869	0	.
chr2R	19425150	19425152	P-element_non-reference_ERS629881_retroseq_rp_884	0	.
chr2R	19630810	19630812	P-element_non-reference_ERS629881_retroseq_rp_890	0	.
chr2R	19825720	19825722	P-element_non-reference_ERS629881_retroseq_rp_895	0	.
chr2R	21379498	21379500	P-element_non-reference_ERS629881_retroseq_rp_919	0	.
chr2R	24526217	24526219	P-element_non-reference_ERS629881_retroseq_rp_960	0	.
chr3L	129449	129451	P-element_non-reference_ERS629881_retroseq_rp_972	0	.
chr3L	206819	206821	P-element_non-reference_ERS629881_retroseq_rp_974	0	.
chr3L	224157	224159	P-element_non-reference_ERS629881_retroseq_rp_976	0	.
chr3L	699817	699819	P-element_non-reference_ERS629881_retroseq_rp_984	0	.
chr3L	1318508	1318510	P-element_non-reference_ERS629881_retroseq_rp_991	0	.
chr3L	2539555	2539557	P-element_non-reference_ERS629881_retroseq_rp_1003	0	.
chr3L	3460704	3460706	P-element_non-reference_ERS629881_retroseq_rp_1013	0	.
chr3L	4102629	4102631	P-element_non-reference_ERS629881_retroseq_rp_1028	0	.
chr3L	5185737	5185739	P-element_non-reference_ERS629881_retroseq_rp_1050	0	.
chr3L	5355307	5355309	P-element_non-reference_ERS629881_retroseq_rp_1054	0	.
chr3L	5523165	5523167	P-element_non-reference_ERS629881_retroseq_rp_1058	0	.
chr3L	6193732	6193734	P-element_non-reference_ERS629881_retroseq_rp_1066	0	.
chr3L	7979920	7979922	P-element_non-reference_ERS629881_retroseq_rp_1090	0	.
chr3L	8110295	8110297	P-element_non-reference_ERS629881_retroseq_rp_1093	0	.
chr3L	9137769	9137771	P-element_non-reference_ERS629881_retroseq_rp_1107	0	.
chr3L	9384004	9384006	P-element_non-reference_ERS629881_retroseq_rp_1111	0	.
chr3L	13044789	13044791	P-element_non-reference_ERS629881_retroseq_rp_1169	0	.
chr3L	14969219	14969221	P-element_non-reference_ERS629881_retroseq_rp_1210	0	.
chr3L	15507454	15507456	P-element_non-reference_ERS629881_retroseq_rp_1219	0	.
chr3L	16087457	16087459	P-element_non-reference_ERS629881_retroseq_rp_1223	0	.
chr3L	17012467	17012469	P-element_non-reference_ERS629881_retroseq_rp_1239	0	.
chr3L	17055577	17055579	P-element_non-reference_ERS629881_retroseq_rp_1240	0	.
chr3L	18139350	18139352	P-element_non-reference_ERS629881_retroseq_rp_1253	0	.
chr3L	18193196	18193198	P-element_non-reference_ERS629881_retroseq_rp_1254	0	.
chr3L	18840584	18840586	P-element_non-reference_ERS629881_retroseq_rp_1262	0	.
chr3L	20519341	20519343	P-element_non-reference_ERS629881_retroseq_rp_1307	0	.
chr3L	20635110	20635112	P-element_non-reference_ERS629881_retroseq_rp_1311	0	.
chr3L	21347153	21347155	P-element_non-reference_ERS629881_retroseq_rp_1322	0	.
chr3L	21828279	21828281	P-element_non-reference_ERS629881_retroseq_rp_1330	0	.
chr3L	23869247	23869249	P-element_non-reference_ERS629881_retroseq_rp_1409	0	.
chr3R	4378885	4378887	P-element_non-reference_ERS629881_retroseq_rp_1663	0	.
chr3R	8114445	8114447	P-element_non-reference_ERS629881_retroseq_rp_1751	0	.
chr3R	8122822	8122824	P-element_non-reference_ERS629881_retroseq_rp_1752	0	.
chr3R	8250471	8250473	P-element_non-reference_ERS629881_retroseq_rp_1755	0	.
chr3R	8955708	8955710	P-element_non-reference_ERS629881_retroseq_rp_1775	0	.
chr3R	9014543	9014545	P-element_non-reference_ERS629881_retroseq_rp_1776	0	.
chr3R	9057341	9057343	P-element_non-reference_ERS629881_retroseq_rp_1777	0	.
chr3R	10827020	10827022	P-element_non-reference_ERS629881_retroseq_rp_1804	0	.
chr3R	11568760	11568762	P-element_non-reference_ERS629881_retroseq_rp_1824	0	.
chr3R	11751881	11751883	P-element_non-reference_ERS629881_retroseq_rp_1825	0	.
chr3R	12982251	12982253	P-element_non-reference_ERS629881_retroseq_rp_1852	0	.
chr3R	15333151	15333153	P-element_non-reference_ERS629881_retroseq_rp_1887	0	.
chr3R	15703737	15703739	P-element_non-reference_ERS629881_retroseq_rp_1890	0	.
chr3R	16250000	16250002	P-element_non-reference_ERS629881_retroseq_rp_1893	0	.
chr3R	16280428	16280430	P-element_non-reference_ERS629881_retroseq_rp_1894	0	.
chr3R	18121566	18121568	P-element_non-reference_ERS629881_retroseq_rp_1921	0	.
chr3R	18261697	18261699	P-element_non-reference_ERS629881_retroseq_rp_1926	0	.
chr3R	22592944	22592946	P-element_non-reference_ERS629881_retroseq_rp_1970	0	.
chr3R	24333392	24333394	P-element_non-reference_ERS629881_retroseq_rp_1978	0	.
chr3R	25740384	25740386	P-element_non-reference_ERS629881_retroseq_rp_1992	0	.
chr3R	28903624	28903626	P-element_non-reference_ERS629881_retroseq_rp_2029	0	.
chr3R	30112894	30112896	P-element_non-reference_ERS629881_retroseq_rp_2039	0	.
chr3R	30271219	30271221	P-element_non-reference_ERS629881_retroseq_rp_2042	0	.
chr3R	30277196	30277198	P-element_non-reference_ERS629881_retroseq_rp_2044	0	.
chrX	470693	470695	P-element_non-reference_ERS629881_retroseq_rp_2079	0	.
chrX	523374	523376	P-element_non-reference_ERS629881_retroseq_rp_2080	0	.
chrX	2470234	2470236	P-element_non-reference_ERS629881_retroseq_rp_2096	0	.
chrX	2518123	2518125	P-element_non-reference_ERS629881_retroseq_rp_2097	0	.
chrX	2947886	2947888	P-element_non-reference_ERS629881_retroseq_rp_2104	0	.
chrX	3099413	3099415	P-element_non-reference_ERS629881_retroseq_rp_2109	0	.
chrX	5965682	5965684	P-element_non-reference_ERS629881_retroseq_rp_2145	0	.
chrX	6339598	6339600	P-element_non-reference_ERS629881_retroseq_rp_2151	0	.
chrX	6757398	6757400	P-element_non-reference_ERS629881_retroseq_rp_2158	0	.
chrX	6997466	6997468	P-element_non-reference_ERS629881_retroseq_rp_2161	0	.
chrX	9042462	9042464	P-element_non-reference_ERS629881_retroseq_rp_2187	0	.
chrX	9693815	9693817	P-element_non-reference_ERS629881_retroseq_rp_2194	0	.
chrX	11622898	11622900	P-element_non-reference_ERS629881_retroseq_rp_2216	0	.
chrX	13373699	13373701	P-element_non-reference_ERS629881_retroseq_rp_2239	0	.
chrX	13641778	13641780	P-element_non-reference_ERS629881_retroseq_rp_2240	0	.
chrX	14222230	14222232	P-element_non-reference_ERS629881_retroseq_rp_2245	0	.
chrX	15109494	15109496	P-element_non-reference_ERS629881_retroseq_rp_2264	0	.
chrX	15163233	15163235	P-element_non-reference_ERS629881_retroseq_rp_2266	0	.
chrX	15407361	15407363	P-element_non-reference_ERS629881_retroseq_rp_2269	0	.
chrX	15498936	15498938	P-element_non-reference_ERS629881_retroseq_rp_2270	0	.
chrX	17699260	17699262	P-element_non-reference_ERS629881_retroseq_rp_2289	0	.
chrX	19165378	19165380	P-element_non-reference_ERS629881_retroseq_rp_2306	0	.
chrX	19887226	19887228	P-element_non-reference_ERS629881_retroseq_rp_2315	0	.
chrX	21064957	21064959	P-element_non-reference_ERS629881_retroseq_rp_2338	0	.
chrX	21183972	21183974	P-element_non-reference_ERS629881_retroseq_rp_2346	0	.
