# Supplementary material for: Genomic analysis of P elements in natural populations of Drosophila melanogaster
Source: PeerJ. 2017 Sep 15;5:e3824. doi: 10.7717/peerj.3824 (PMC5602686; doi:10.7717/peerj.3824)
Supplement: File S2 — Zip archive of browser extensible data (BED) files of predicted P element locations in genome sequences from 50 isofemale strains and 6 pool-seq samples from three global regions. Each sample has four BED files corresponding to raw (*raw.bed) and filtered (*nonredundant.bed) output from TEMP and RetroSeq, respectively. BED files for seven isofemale strains from Bergman & Haddrill (2015) are included here that do not have GD data in Ignatenko et al. (2015) but are included in the pool-seq samples, allowing comparisons to be made between isofemale strains and pool-seq samples for the same set of strains. [file peerj-05-3824-s002.zip › bed_files/ERS629881_temp_raw.bed]

track name="ERS629881_TEMP" description="ERS629881_TEMP"
chr2L	20010	20494	P-element_non-reference_ERS629881_temp_rp_172	0	-
chr2L	222224	222396	P-element_non-reference_ERS629881_temp_rp_211	0	-
chr2L	732002	732486	P-element_non-reference_ERS629881_temp_rp_306	0	+
chr2L	852845	852853	P-element_non-reference_ERS629881_temp_sr_321	0	+
chr2L	1023164	1023648	P-element_non-reference_ERS629881_temp_rp_346	0	-
chr2L	1323193	1323677	P-element_non-reference_ERS629881_temp_rp_386	0	-
chr2L	1721889	1722373	P-element_non-reference_ERS629881_temp_rp_444	0	-
chr2L	3059402	3059410	P-element_non-reference_ERS629881_temp_sr_609	0	-
chr2L	3656058	3656542	P-element_non-reference_ERS629881_temp_rp_700	0	-
chr2L	3948557	3949041	P-element_non-reference_ERS629881_temp_rp_738	0	+
chr2L	5547195	5547679	P-element_non-reference_ERS629881_temp_rp_944	0	+
chr2L	5982442	5982496	P-element_non-reference_ERS629881_temp_rp_1015	0	-
chr2L	6082275	6082287	P-element_non-reference_ERS629881_temp_rp_1030	0	+
chr2L	6120852	6121336	P-element_non-reference_ERS629881_temp_rp_1042	0	+
chr2L	6264247	6264731	P-element_non-reference_ERS629881_temp_rp_1062	0	+
chr2L	6455209	6455217	P-element_non-reference_ERS629881_temp_sr_1088	0	-
chr2L	6478902	6479386	P-element_non-reference_ERS629881_temp_rp_1093	0	+
chr2L	6479382	6479866	P-element_non-reference_ERS629881_temp_rp_1094	0	-
chr2L	6566886	6567370	P-element_non-reference_ERS629881_temp_rp_1110	0	+
chr2L	7991515	7991999	P-element_non-reference_ERS629881_temp_rp_1274	0	-
chr2L	8277727	8277939	P-element_non-reference_ERS629881_temp_rp_1307	0	+
chr2L	8570764	8570772	P-element_non-reference_ERS629881_temp_sr_1336	0	-
chr2L	8957889	8957899	P-element_non-reference_ERS629881_temp_sr_1382	0	-
chr2L	8989174	8989225	P-element_non-reference_ERS629881_temp_rp_1385	0	+
chr2L	9576044	9576528	P-element_non-reference_ERS629881_temp_rp_1479	0	-
chr2L	9675054	9675538	P-element_non-reference_ERS629881_temp_rp_1497	0	+
chr2L	9984559	9984572	P-element_non-reference_ERS629881_temp_sr_1536	0	-
chr2L	9984559	9984572	P-element_non-reference_ERS629881_temp_sr_1537	0	+
chr2L	10031661	10031677	P-element_non-reference_ERS629881_temp_sr_1548	0	+
chr2L	11155736	11155746	P-element_non-reference_ERS629881_temp_rp_1692	0	-
chr2L	12507804	12507814	P-element_non-reference_ERS629881_temp_sr_1866	0	+
chr2L	12704729	12704809	P-element_non-reference_ERS629881_temp_rp_1888	0	+
chr2L	12974847	12974900	P-element_non-reference_ERS629881_temp_rp_1936	0	-
chr2L	13549335	13549392	P-element_non-reference_ERS629881_temp_rp_2022	0	-
chr2L	14132814	14133298	P-element_non-reference_ERS629881_temp_rp_2091	0	-
chr2L	14303860	14304344	P-element_non-reference_ERS629881_temp_rp_2115	0	-
chr2L	15038754	15038810	P-element_non-reference_ERS629881_temp_rp_2221	0	+
chr2L	15333704	15333797	P-element_non-reference_ERS629881_temp_rp_2255	0	-
chr2L	18342533	18342546	P-element_non-reference_ERS629881_temp_rp_2672	0	-
chr2L	18395523	18395622	P-element_non-reference_ERS629881_temp_rp_2677	0	-
chr2L	18599139	18599143	P-element_non-reference_ERS629881_temp_rp_2710	0	-
chr2L	19054169	19054318	P-element_non-reference_ERS629881_temp_rp_2776	0	-
chr2L	19865870	19865888	P-element_non-reference_ERS629881_temp_rp_2887	0	-
chr2L	19865934	19865943	P-element_non-reference_ERS629881_temp_sr_2888	0	+
chr2L	20204991	20205000	P-element_non-reference_ERS629881_temp_sr_2989	0	-
chr2L	21553958	21553967	P-element_non-reference_ERS629881_temp_sr_3404	0	-
chr2L	21572877	21573016	P-element_non-reference_ERS629881_temp_rp_3415	0	-
chr2L	21795999	21796483	P-element_non-reference_ERS629881_temp_rp_3630	0	+
chr2R	4395457	4395465	P-element_non-reference_ERS629881_temp_sr_11489	0	-
chr2R	5440587	5441071	P-element_non-reference_ERS629881_temp_rp_13027	0	+
chr2R	6221493	6221718	P-element_non-reference_ERS629881_temp_rp_13598	0	+
chr2R	6648569	6648616	P-element_non-reference_ERS629881_temp_rp_13877	0	+
chr2R	7631559	7632043	P-element_non-reference_ERS629881_temp_rp_14033	0	+
chr2R	8174138	8174147	P-element_non-reference_ERS629881_temp_rp_14106	0	-
chr2R	8324200	8324209	P-element_non-reference_ERS629881_temp_rp_14121	0	+
chr2R	9319467	9319951	P-element_non-reference_ERS629881_temp_rp_14275	0	-
chr2R	10423353	10423361	P-element_non-reference_ERS629881_temp_rp_14457	0	+
chr2R	10541570	10541678	P-element_non-reference_ERS629881_temp_rp_14483	0	-
chr2R	11648581	11648990	P-element_non-reference_ERS629881_temp_rp_14695	0	-
chr2R	11890358	11890497	P-element_non-reference_ERS629881_temp_rp_14729	0	+
chr2R	13219248	13219396	P-element_non-reference_ERS629881_temp_rp_14917	0	-
chr2R	15507550	15508034	P-element_non-reference_ERS629881_temp_rp_15253	0	+
chr2R	15613753	15613763	P-element_non-reference_ERS629881_temp_sr_15267	0	-
chr2R	15686328	15686812	P-element_non-reference_ERS629881_temp_rp_15280	0	-
chr2R	16104037	16104521	P-element_non-reference_ERS629881_temp_rp_15344	0	+
chr2R	16129862	16130023	P-element_non-reference_ERS629881_temp_rp_15348	0	+
chr2R	16130092	16130295	P-element_non-reference_ERS629881_temp_rp_15349	0	-
chr2R	16830305	16830313	P-element_non-reference_ERS629881_temp_sr_15438	0	+
chr2R	17403570	17403581	P-element_non-reference_ERS629881_temp_sr_15517	0	-
chr2R	17654883	17655367	P-element_non-reference_ERS629881_temp_rp_15548	0	+
chr2R	17719576	17719584	P-element_non-reference_ERS629881_temp_sr_15563	0	+
chr2R	18092164	18092648	P-element_non-reference_ERS629881_temp_rp_15624	0	+
chr2R	18673555	18673563	P-element_non-reference_ERS629881_temp_sr_15711	0	+
chr2R	18690413	18690501	P-element_non-reference_ERS629881_temp_rp_15714	0	-
chr2R	19344311	19344795	P-element_non-reference_ERS629881_temp_rp_15812	0	+
chr2R	19425097	19425106	P-element_non-reference_ERS629881_temp_sr_15821	0	+
chr2R	19456661	19457145	P-element_non-reference_ERS629881_temp_rp_15826	0	-
chr2R	19547055	19547247	P-element_non-reference_ERS629881_temp_rp_15842	0	-
chr2R	19630760	19630769	P-element_non-reference_ERS629881_temp_sr_15857	0	+
chr2R	19825716	19825758	P-element_non-reference_ERS629881_temp_rp_15881	0	-
chr2R	21379456	21379466	P-element_non-reference_ERS629881_temp_sr_16091	0	-
chr2R	21797023	21797507	P-element_non-reference_ERS629881_temp_rp_16130	0	-
chr2R	22557690	22558174	P-element_non-reference_ERS629881_temp_rp_16233	0	+
chr2R	23250510	23250994	P-element_non-reference_ERS629881_temp_rp_16314	0	+
chr2R	23547501	23547985	P-element_non-reference_ERS629881_temp_rp_16349	0	-
chr2R	24169834	24170318	P-element_non-reference_ERS629881_temp_rp_16414	0	-
chr2R	24526149	24526157	P-element_non-reference_ERS629881_temp_sr_16470	0	+
chr2R	25257424	25257908	P-element_non-reference_ERS629881_temp_rp_16593	0	-
chr3L	129421	129429	P-element_non-reference_ERS629881_temp_sr_16677	0	+
chr3L	129421	129429	P-element_non-reference_ERS629881_temp_sr_16678	0	-
chr3L	206750	206761	P-element_non-reference_ERS629881_temp_sr_16689	0	+
chr3L	224096	224233	P-element_non-reference_ERS629881_temp_rp_16695	0	-
chr3L	699783	699791	P-element_non-reference_ERS629881_temp_sr_16766	0	-
chr3L	1318439	1318448	P-element_non-reference_ERS629881_temp_sr_16853	0	+
chr3L	2539489	2539556	P-element_non-reference_ERS629881_temp_rp_16982	0	-
chr3L	3460600	3460602	P-element_non-reference_ERS629881_temp_rp_17127	0	-
chr3L	4102707	4102782	P-element_non-reference_ERS629881_temp_rp_17234	0	+
chr3L	4929978	4930462	P-element_non-reference_ERS629881_temp_rp_17360	0	-
chr3L	5185684	5185747	P-element_non-reference_ERS629881_temp_rp_17397	0	+
chr3L	5355354	5355359	P-element_non-reference_ERS629881_temp_rp_17423	0	-
chr3L	5523069	5523171	P-element_non-reference_ERS629881_temp_rp_17444	0	+
chr3L	6193688	6193766	P-element_non-reference_ERS629881_temp_rp_17530	0	+
chr3L	7980007	7980057	P-element_non-reference_ERS629881_temp_rp_17801	0	+
chr3L	8110259	8110268	P-element_non-reference_ERS629881_temp_sr_17840	0	+
chr3L	9137772	9137780	P-element_non-reference_ERS629881_temp_sr_17966	0	-
chr3L	9383994	9384121	P-element_non-reference_ERS629881_temp_rp_18002	0	+
chr3L	10386069	10386553	P-element_non-reference_ERS629881_temp_rp_18156	0	-
chr3L	12179120	12179604	P-element_non-reference_ERS629881_temp_rp_18391	0	+
chr3L	13044644	13044792	P-element_non-reference_ERS629881_temp_rp_18522	0	+
chr3L	14427274	14427665	P-element_non-reference_ERS629881_temp_rp_18725	0	+
chr3L	14969232	14969241	P-element_non-reference_ERS629881_temp_rp_18802	0	+
chr3L	15452505	15452989	P-element_non-reference_ERS629881_temp_rp_18875	0	-
chr3L	15507417	15507535	P-element_non-reference_ERS629881_temp_rp_18883	0	-
chr3L	16087497	16087506	P-element_non-reference_ERS629881_temp_rp_18962	0	-
chr3L	16129625	16130109	P-element_non-reference_ERS629881_temp_rp_18968	0	+
chr3L	17012518	17012523	P-element_non-reference_ERS629881_temp_rp_19096	0	+
chr3L	17055605	17055613	P-element_non-reference_ERS629881_temp_sr_19101	0	+
chr3L	17971141	17971407	P-element_non-reference_ERS629881_temp_rp_19259	0	-
chr3L	18139292	18139303	P-element_non-reference_ERS629881_temp_rp_19276	0	-
chr3L	18193159	18193262	P-element_non-reference_ERS629881_temp_rp_19278	0	-
chr3L	18621454	18621465	P-element_non-reference_ERS629881_temp_rp_19339	0	+
chr3L	18800195	18800679	P-element_non-reference_ERS629881_temp_rp_19367	0	+
chr3L	18840461	18840585	P-element_non-reference_ERS629881_temp_rp_19372	0	-
chr3L	20519377	20519386	P-element_non-reference_ERS629881_temp_sr_19657	0	+
chr3L	20635072	20635082	P-element_non-reference_ERS629881_temp_sr_19675	0	-
chr3L	20988277	20988761	P-element_non-reference_ERS629881_temp_rp_19737	0	+
chr3L	21058554	21059038	P-element_non-reference_ERS629881_temp_rp_19748	0	+
chr3L	21347175	21347177	P-element_non-reference_ERS629881_temp_rp_19805	0	-
chr3L	21828190	21828201	P-element_non-reference_ERS629881_temp_sr_19907	0	+
chr3L	23002262	23002746	P-element_non-reference_ERS629881_temp_rp_20228	0	+
chr3L	23868696	23869180	P-element_non-reference_ERS629881_temp_rp_21490	0	-
chr3L	25175813	25176080	P-element_non-reference_ERS629881_temp_rp_23282	0	-
chr3R	4378780	4378875	P-element_non-reference_ERS629881_temp_rp_32350	0	-
chr3R	7970382	7970866	P-element_non-reference_ERS629881_temp_rp_33142	0	+
chr3R	8114485	8114493	P-element_non-reference_ERS629881_temp_sr_33162	0	-
chr3R	8122688	8122722	P-element_non-reference_ERS629881_temp_rp_33163	0	+
chr3R	8250413	8250421	P-element_non-reference_ERS629881_temp_sr_33182	0	-
chr3R	8955487	8955755	P-element_non-reference_ERS629881_temp_rp_33271	0	+
chr3R	9014594	9014596	P-element_non-reference_ERS629881_temp_rp_33274	0	-
chr3R	9057316	9057326	P-element_non-reference_ERS629881_temp_rp_33281	0	+
chr3R	9246864	9247348	P-element_non-reference_ERS629881_temp_rp_33302	0	+
chr3R	10827010	10827057	P-element_non-reference_ERS629881_temp_rp_33512	0	-
chr3R	11105918	11106402	P-element_non-reference_ERS629881_temp_rp_33548	0	-
chr3R	11569172	11569235	P-element_non-reference_ERS629881_temp_rp_33636	0	+
chr3R	11751955	11751960	P-element_non-reference_ERS629881_temp_rp_33650	0	-
chr3R	12385067	12385551	P-element_non-reference_ERS629881_temp_rp_33730	0	+
chr3R	12982239	12982338	P-element_non-reference_ERS629881_temp_rp_33858	0	+
chr3R	13160217	13160701	P-element_non-reference_ERS629881_temp_rp_33874	0	+
chr3R	13950711	13951195	P-element_non-reference_ERS629881_temp_rp_33983	0	+
chr3R	15333191	15333202	P-element_non-reference_ERS629881_temp_sr_34162	0	-
chr3R	15513334	15513818	P-element_non-reference_ERS629881_temp_rp_34183	0	+
chr3R	15703492	15703935	P-element_non-reference_ERS629881_temp_rp_34199	0	-
chr3R	16249922	16250051	P-element_non-reference_ERS629881_temp_rp_34276	0	-
chr3R	16280377	16280385	P-element_non-reference_ERS629881_temp_sr_34281	0	+
chr3R	18121557	18121620	P-element_non-reference_ERS629881_temp_rp_34515	0	-
chr3R	18242525	18242694	P-element_non-reference_ERS629881_temp_rp_34546	0	-
chr3R	18261532	18261735	P-element_non-reference_ERS629881_temp_rp_34549	0	+
chr3R	20337644	20338128	P-element_non-reference_ERS629881_temp_rp_34837	0	-
chr3R	21086503	21086987	P-element_non-reference_ERS629881_temp_rp_34944	0	-
chr3R	22526476	22526960	P-element_non-reference_ERS629881_temp_rp_35150	0	-
chr3R	22592916	22593103	P-element_non-reference_ERS629881_temp_rp_35161	0	-
chr3R	23205142	23205626	P-element_non-reference_ERS629881_temp_rp_35246	0	-
chr3R	24333433	24333442	P-element_non-reference_ERS629881_temp_sr_35383	0	+
chr3R	24571741	24572211	P-element_non-reference_ERS629881_temp_rp_35421	0	+
chr3R	25594366	25594536	P-element_non-reference_ERS629881_temp_rp_35544	0	+
chr3R	25740342	25740489	P-element_non-reference_ERS629881_temp_rp_35560	0	-
chr3R	28715843	28716327	P-element_non-reference_ERS629881_temp_rp_35933	0	+
chr3R	28903618	28903622	P-element_non-reference_ERS629881_temp_rp_35957	0	-
chr3R	29258370	29258383	P-element_non-reference_ERS629881_temp_rp_36004	0	+
chr3R	30113062	30113168	P-element_non-reference_ERS629881_temp_rp_36107	0	+
chr3R	30271249	30271259	P-element_non-reference_ERS629881_temp_sr_36131	0	+
chr3R	30273943	30274427	P-element_non-reference_ERS629881_temp_rp_36132	0	-
chr3R	30277175	30277216	P-element_non-reference_ERS629881_temp_rp_36134	0	+
chr4	302808	302817	P-element_non-reference_ERS629881_temp_sr_36659	0	-
chrX	122983	123467	P-element_non-reference_ERS629881_temp_rp_37785	0	-
chrX	470727	470734	P-element_non-reference_ERS629881_temp_rp_37992	0	+
chrX	523305	523482	P-element_non-reference_ERS629881_temp_rp_37997	0	+
chrX	2470182	2470190	P-element_non-reference_ERS629881_temp_sr_38327	0	+
chrX	2518080	2518091	P-element_non-reference_ERS629881_temp_rp_38332	0	-
chrX	2947870	2947880	P-element_non-reference_ERS629881_temp_rp_38392	0	-
chrX	3099264	3099333	P-element_non-reference_ERS629881_temp_rp_38431	0	-
chrX	4688069	4688206	P-element_non-reference_ERS629881_temp_rp_38705	0	+
chrX	5965589	5965600	P-element_non-reference_ERS629881_temp_sr_38931	0	+
chrX	5988376	5988860	P-element_non-reference_ERS629881_temp_rp_38936	0	-
chrX	6339539	6339634	P-element_non-reference_ERS629881_temp_rp_38988	0	-
chrX	6757349	6757406	P-element_non-reference_ERS629881_temp_rp_39081	0	+
chrX	6997370	6997467	P-element_non-reference_ERS629881_temp_rp_39148	0	+
chrX	8192927	8193161	P-element_non-reference_ERS629881_temp_rp_39368	0	+
chrX	8201233	8201717	P-element_non-reference_ERS629881_temp_rp_39369	0	+
chrX	9042363	9042371	P-element_non-reference_ERS629881_temp_sr_39561	0	+
chrX	9042363	9042371	P-element_non-reference_ERS629881_temp_sr_39562	0	-
chrX	9693773	9693806	P-element_non-reference_ERS629881_temp_rp_39703	0	+
chrX	11622892	11622916	P-element_non-reference_ERS629881_temp_rp_40114	0	-
chrX	11852484	11852550	P-element_non-reference_ERS629881_temp_rp_40173	0	+
chrX	13260790	13261274	P-element_non-reference_ERS629881_temp_rp_40447	0	-
chrX	13373629	13373718	P-element_non-reference_ERS629881_temp_rp_40458	0	+
chrX	13534099	13534583	P-element_non-reference_ERS629881_temp_rp_40482	0	-
chrX	13641721	13641824	P-element_non-reference_ERS629881_temp_rp_40498	0	+
chrX	14222181	14222191	P-element_non-reference_ERS629881_temp_sr_40599	0	+
chrX	15109396	15109404	P-element_non-reference_ERS629881_temp_sr_40759	0	+
chrX	15163202	15163213	P-element_non-reference_ERS629881_temp_rp_40771	0	-
chrX	15407362	15407372	P-element_non-reference_ERS629881_temp_sr_40805	0	-
chrX	15498903	15498911	P-element_non-reference_ERS629881_temp_sr_40824	0	-
chrX	15804256	15804362	P-element_non-reference_ERS629881_temp_rp_40867	0	-
chrX	17699271	17699301	P-element_non-reference_ERS629881_temp_rp_41150	0	+
chrX	19018494	19018978	P-element_non-reference_ERS629881_temp_rp_41341	0	-
chrX	19151793	19152277	P-element_non-reference_ERS629881_temp_rp_41366	0	+
chrX	19165356	19165365	P-element_non-reference_ERS629881_temp_sr_41367	0	-
chrX	19887267	19887275	P-element_non-reference_ERS629881_temp_sr_41513	0	-
chrX	20338044	20338528	P-element_non-reference_ERS629881_temp_rp_41668	0	+
chrX	20628925	20629409	P-element_non-reference_ERS629881_temp_rp_41748	0	-
chrX	21064950	21065034	P-element_non-reference_ERS629881_temp_rp_41829	0	+
chrX	21183974	21183983	P-element_non-reference_ERS629881_temp_sr_41890	0	+
chrX	21338832	21339106	P-element_non-reference_ERS629881_temp_rp_41936	0	+
