# Supplementary material for: Genomic analysis of P elements in natural populations of Drosophila melanogaster
Source: PeerJ. 2017 Sep 15;5:e3824. doi: 10.7717/peerj.3824 (PMC5602686; doi:10.7717/peerj.3824)
Supplement: File S2 — Zip archive of browser extensible data (BED) files of predicted P element locations in genome sequences from 50 isofemale strains and 6 pool-seq samples from three global regions. Each sample has four BED files corresponding to raw (*raw.bed) and filtered (*nonredundant.bed) output from TEMP and RetroSeq, respectively. BED files for seven isofemale strains from Bergman & Haddrill (2015) are included here that do not have GD data in Ignatenko et al. (2015) but are included in the pool-seq samples, allowing comparisons to be made between isofemale strains and pool-seq samples for the same set of strains. [file peerj-05-3824-s002.zip › bed_files/ERS629882_retroseq_raw.bed]

track name="ERS629882_RetroSeq" description="ERS629882_RetroSeq"
chr2L	714977	714979	P-element_non-reference_ERS629882_retroseq_rp_19	0	.
chr2L	1988283	1988285	P-element_non-reference_ERS629882_retroseq_rp_32	0	.
chr2L	2079980	2079982	P-element_non-reference_ERS629882_retroseq_rp_34	0	.
chr2L	2493754	2493756	P-element_non-reference_ERS629882_retroseq_rp_37	0	.
chr2L	2830513	2830515	P-element_non-reference_ERS629882_retroseq_rp_45	0	.
chr2L	3478486	3478488	P-element_non-reference_ERS629882_retroseq_rp_52	0	.
chr2L	4197468	4197470	P-element_non-reference_ERS629882_retroseq_rp_59	0	.
chr2L	5801875	5801877	P-element_non-reference_ERS629882_retroseq_rp_73	0	.
chr2L	6787823	6787825	P-element_non-reference_ERS629882_retroseq_rp_85	0	.
chr2L	7010330	7010332	P-element_non-reference_ERS629882_retroseq_rp_86	0	.
chr2L	7530531	7530533	P-element_non-reference_ERS629882_retroseq_rp_88	0	.
chr2L	7576504	7576506	P-element_non-reference_ERS629882_retroseq_rp_90	0	.
chr2L	8104531	8104533	P-element_non-reference_ERS629882_retroseq_rp_97	0	.
chr2L	9512460	9512462	P-element_non-reference_ERS629882_retroseq_rp_114	0	.
chr2L	11045146	11045148	P-element_non-reference_ERS629882_retroseq_rp_133	0	.
chr2L	12678380	12678382	P-element_non-reference_ERS629882_retroseq_rp_150	0	.
chr2L	13176919	13176921	P-element_non-reference_ERS629882_retroseq_rp_159	0	.
chr2L	19865909	19865911	P-element_non-reference_ERS629882_retroseq_rp_230	0	.
chr2L	20795878	20795880	P-element_non-reference_ERS629882_retroseq_rp_244	0	.
chr2L	21251908	21251910	P-element_non-reference_ERS629882_retroseq_rp_250	0	.
chr2L	21261091	21261093	P-element_non-reference_ERS629882_retroseq_rp_251	0	.
chr2L	22328059	22328061	P-element_non-reference_ERS629882_retroseq_rp_272	0	.
chr2R	6156351	6156353	P-element_non-reference_ERS629882_retroseq_rp_492	0	.
chr2R	6611066	6611068	P-element_non-reference_ERS629882_retroseq_rp_500	0	.
chr2R	9442122	9442124	P-element_non-reference_ERS629882_retroseq_rp_541	0	.
chr2R	10211611	10211613	P-element_non-reference_ERS629882_retroseq_rp_552	0	.
chr2R	13038789	13038791	P-element_non-reference_ERS629882_retroseq_rp_582	0	.
chr2R	13039063	13039065	P-element_non-reference_ERS629882_retroseq_rp_583	0	.
chr2R	13167987	13167989	P-element_non-reference_ERS629882_retroseq_rp_585	0	.
chr2R	15135307	15135309	P-element_non-reference_ERS629882_retroseq_rp_616	0	.
chr2R	15147732	15147734	P-element_non-reference_ERS629882_retroseq_rp_617	0	.
chr2R	15482886	15482888	P-element_non-reference_ERS629882_retroseq_rp_625	0	.
chr2R	15531893	15531895	P-element_non-reference_ERS629882_retroseq_rp_626	0	.
chr2R	16210458	16210460	P-element_non-reference_ERS629882_retroseq_rp_637	0	.
chr2R	16857222	16857224	P-element_non-reference_ERS629882_retroseq_rp_653	0	.
chr2R	17665276	17665278	P-element_non-reference_ERS629882_retroseq_rp_666	0	.
chr2R	18414128	18414130	P-element_non-reference_ERS629882_retroseq_rp_686	0	.
chr2R	19457183	19457185	P-element_non-reference_ERS629882_retroseq_rp_702	0	.
chr2R	20698457	20698459	P-element_non-reference_ERS629882_retroseq_rp_723	0	.
chr2R	21475401	21475403	P-element_non-reference_ERS629882_retroseq_rp_734	0	.
chr3L	266996	266998	P-element_non-reference_ERS629882_retroseq_rp_788	0	.
chr3L	1586544	1586546	P-element_non-reference_ERS629882_retroseq_rp_797	0	.
chr3L	2466760	2466762	P-element_non-reference_ERS629882_retroseq_rp_806	0	.
chr3L	4359864	4359866	P-element_non-reference_ERS629882_retroseq_rp_830	0	.
chr3L	4384479	4384481	P-element_non-reference_ERS629882_retroseq_rp_833	0	.
chr3L	9137739	9137741	P-element_non-reference_ERS629882_retroseq_rp_877	0	.
chr3L	9693620	9693622	P-element_non-reference_ERS629882_retroseq_rp_890	0	.
chr3L	10857766	10857768	P-element_non-reference_ERS629882_retroseq_rp_911	0	.
chr3L	11553346	11553348	P-element_non-reference_ERS629882_retroseq_rp_919	0	.
chr3L	12791213	12791215	P-element_non-reference_ERS629882_retroseq_rp_935	0	.
chr3L	14190903	14190905	P-element_non-reference_ERS629882_retroseq_rp_959	0	.
chr3L	14448765	14448767	P-element_non-reference_ERS629882_retroseq_rp_967	0	.
chr3L	14537642	14537644	P-element_non-reference_ERS629882_retroseq_rp_968	0	.
chr3L	14757888	14757890	P-element_non-reference_ERS629882_retroseq_rp_976	0	.
chr3L	14972419	14972421	P-element_non-reference_ERS629882_retroseq_rp_979	0	.
chr3L	14992238	14992240	P-element_non-reference_ERS629882_retroseq_rp_980	0	.
chr3L	16052294	16052296	P-element_non-reference_ERS629882_retroseq_rp_999	0	.
chr3L	20816160	20816162	P-element_non-reference_ERS629882_retroseq_rp_1077	0	.
chr3L	21058807	21058809	P-element_non-reference_ERS629882_retroseq_rp_1083	0	.
chr3L	21445942	21445944	P-element_non-reference_ERS629882_retroseq_rp_1087	0	.
chr3L	21770595	21770597	P-element_non-reference_ERS629882_retroseq_rp_1093	0	.
chr3L	21880650	21880652	P-element_non-reference_ERS629882_retroseq_rp_1098	0	.
chr3L	22720566	22720568	P-element_non-reference_ERS629882_retroseq_rp_1113	0	.
chr3L	22996957	22996959	P-element_non-reference_ERS629882_retroseq_rp_1121	0	.
chr3R	4040119	4040121	P-element_non-reference_ERS629882_retroseq_rp_1376	0	.
chr3R	4078003	4078005	P-element_non-reference_ERS629882_retroseq_rp_1379	0	.
chr3R	4307689	4307691	P-element_non-reference_ERS629882_retroseq_rp_1383	0	.
chr3R	5264272	5264274	P-element_non-reference_ERS629882_retroseq_rp_1402	0	.
chr3R	6406401	6406403	P-element_non-reference_ERS629882_retroseq_rp_1431	0	.
chr3R	8009337	8009339	P-element_non-reference_ERS629882_retroseq_rp_1463	0	.
chr3R	8094219	8094221	P-element_non-reference_ERS629882_retroseq_rp_1466	0	.
chr3R	8106767	8106769	P-element_non-reference_ERS629882_retroseq_rp_1467	0	.
chr3R	8317908	8317910	P-element_non-reference_ERS629882_retroseq_rp_1471	0	.
chr3R	9550656	9550658	P-element_non-reference_ERS629882_retroseq_rp_1486	0	.
chr3R	9705459	9705461	P-element_non-reference_ERS629882_retroseq_rp_1488	0	.
chr3R	11764452	11764454	P-element_non-reference_ERS629882_retroseq_rp_1528	0	.
chr3R	12225629	12225631	P-element_non-reference_ERS629882_retroseq_rp_1537	0	.
chr3R	12720001	12720003	P-element_non-reference_ERS629882_retroseq_rp_1544	0	.
chr3R	14025468	14025470	P-element_non-reference_ERS629882_retroseq_rp_1568	0	.
chr3R	14600962	14600964	P-element_non-reference_ERS629882_retroseq_rp_1577	0	.
chr3R	16349231	16349233	P-element_non-reference_ERS629882_retroseq_rp_1603	0	.
chr3R	18050021	18050023	P-element_non-reference_ERS629882_retroseq_rp_1626	0	.
chr3R	18232624	18232626	P-element_non-reference_ERS629882_retroseq_rp_1630	0	.
chr3R	18591599	18591601	P-element_non-reference_ERS629882_retroseq_rp_1637	0	.
chr3R	18699080	18699082	P-element_non-reference_ERS629882_retroseq_rp_1641	0	.
chr3R	18742897	18742899	P-element_non-reference_ERS629882_retroseq_rp_1643	0	.
chr3R	19226360	19226362	P-element_non-reference_ERS629882_retroseq_rp_1654	0	.
chr3R	19503280	19503282	P-element_non-reference_ERS629882_retroseq_rp_1657	0	.
chr3R	20261829	20261831	P-element_non-reference_ERS629882_retroseq_rp_1670	0	.
chr3R	21065898	21065900	P-element_non-reference_ERS629882_retroseq_rp_1684	0	.
chr3R	21984285	21984287	P-element_non-reference_ERS629882_retroseq_rp_1697	0	.
chr3R	23168377	23168379	P-element_non-reference_ERS629882_retroseq_rp_1716	0	.
chr3R	24031470	24031472	P-element_non-reference_ERS629882_retroseq_rp_1728	0	.
chr3R	30803622	30803624	P-element_non-reference_ERS629882_retroseq_rp_1823	0	.
chr4	961461	961463	P-element_non-reference_ERS629882_retroseq_rp_1842	0	.
chrX	2655683	2655685	P-element_non-reference_ERS629882_retroseq_rp_1867	0	.
chrX	4360963	4360965	P-element_non-reference_ERS629882_retroseq_rp_1892	0	.
chrX	6283852	6283854	P-element_non-reference_ERS629882_retroseq_rp_1919	0	.
chrX	7337268	7337270	P-element_non-reference_ERS629882_retroseq_rp_1939	0	.
chrX	7938706	7938708	P-element_non-reference_ERS629882_retroseq_rp_1944	0	.
chrX	9134990	9134992	P-element_non-reference_ERS629882_retroseq_rp_1951	0	.
chrX	10585442	10585444	P-element_non-reference_ERS629882_retroseq_rp_1976	0	.
chrX	11717146	11717148	P-element_non-reference_ERS629882_retroseq_rp_1988	0	.
chrX	12568554	12568556	P-element_non-reference_ERS629882_retroseq_rp_1999	0	.
chrX	12579262	12579264	P-element_non-reference_ERS629882_retroseq_rp_2000	0	.
chrX	13642186	13642188	P-element_non-reference_ERS629882_retroseq_rp_2015	0	.
chrX	15089585	15089587	P-element_non-reference_ERS629882_retroseq_rp_2041	0	.
chrX	17878848	17878850	P-element_non-reference_ERS629882_retroseq_rp_2067	0	.
chrX	18647382	18647384	P-element_non-reference_ERS629882_retroseq_rp_2078	0	.
chrX	18648397	18648399	P-element_non-reference_ERS629882_retroseq_rp_2079	0	.
chrX	19070333	19070335	P-element_non-reference_ERS629882_retroseq_rp_2083	0	.
chrX	19578236	19578238	P-element_non-reference_ERS629882_retroseq_rp_2090	0	.
chrX	19887074	19887076	P-element_non-reference_ERS629882_retroseq_rp_2094	0	.
chrX	20330568	20330570	P-element_non-reference_ERS629882_retroseq_rp_2101	0	.
chrX	22559614	22559616	P-element_non-reference_ERS629882_retroseq_rp_2174	0	.
chrX	22712733	22712735	P-element_non-reference_ERS629882_retroseq_rp_2186	0	.
chrX	22918088	22918090	P-element_non-reference_ERS629882_retroseq_rp_2196	0	.
