# Supplementary material for: Genomic analysis of P elements in natural populations of Drosophila melanogaster
Source: PeerJ. 2017 Sep 15;5:e3824. doi: 10.7717/peerj.3824 (PMC5602686; doi:10.7717/peerj.3824)
Supplement: File S2 — Zip archive of browser extensible data (BED) files of predicted P element locations in genome sequences from 50 isofemale strains and 6 pool-seq samples from three global regions. Each sample has four BED files corresponding to raw (*raw.bed) and filtered (*nonredundant.bed) output from TEMP and RetroSeq, respectively. BED files for seven isofemale strains from Bergman & Haddrill (2015) are included here that do not have GD data in Ignatenko et al. (2015) but are included in the pool-seq samples, allowing comparisons to be made between isofemale strains and pool-seq samples for the same set of strains. [file peerj-05-3824-s002.zip › bed_files/ERS629882_temp_nonredundant.bed]

track name="ERS629882_TEMP" description="ERS629882_TEMP"
chr2L	1988281	1988289	P-element_non-reference_ERS629882_temp_sr_400	0	+
chr2L	2079955	2079989	P-element_non-reference_ERS629882_temp_rp_408	0	+
chr2L	2830261	2830305	P-element_non-reference_ERS629882_temp_rp_497	0	-
chr2L	4197483	4197491	P-element_non-reference_ERS629882_temp_sr_642	0	-
chr2L	6787716	6787834	P-element_non-reference_ERS629882_temp_rp_932	0	+
chr2L	7010356	7010401	P-element_non-reference_ERS629882_temp_rp_949	0	+
chr2L	7530525	7530603	P-element_non-reference_ERS629882_temp_rp_995	0	-
chr2L	8104458	8104560	P-element_non-reference_ERS629882_temp_rp_1052	0	-
chr2L	11045074	11045082	P-element_non-reference_ERS629882_temp_sr_1368	0	+
chr2L	12678326	12678334	P-element_non-reference_ERS629882_temp_sr_1552	0	-
chr2L	13176864	13176872	P-element_non-reference_ERS629882_temp_sr_1633	0	-
chr2L	19865858	19865871	P-element_non-reference_ERS629882_temp_sr_2367	0	+
chr2L	20795821	20795830	P-element_non-reference_ERS629882_temp_sr_2615	0	+
chr2L	21251914	21251922	P-element_non-reference_ERS629882_temp_sr_2710	0	-
chr2L	21261060	21261068	P-element_non-reference_ERS629882_temp_sr_2719	0	-
chr2L	22328222	22328258	P-element_non-reference_ERS629882_temp_rp_3581	0	+
chr2R	6156341	6156353	P-element_non-reference_ERS629882_temp_rp_13028	0	-
chr2R	9442125	9442134	P-element_non-reference_ERS629882_temp_sr_13741	0	-
chr2R	10211574	10211633	P-element_non-reference_ERS629882_temp_rp_13842	0	-
chr2R	15135292	15135303	P-element_non-reference_ERS629882_temp_rp_14496	0	+
chr2R	15147731	15147762	P-element_non-reference_ERS629882_temp_rp_14497	0	-
chr2R	15482891	15482900	P-element_non-reference_ERS629882_temp_sr_14544	0	-
chr2R	15531871	15531900	P-element_non-reference_ERS629882_temp_rp_14555	0	-
chr2R	16210486	16210494	P-element_non-reference_ERS629882_temp_sr_14633	0	-
chr2R	16857168	16857229	P-element_non-reference_ERS629882_temp_rp_14703	0	-
chr2R	17665183	17665193	P-element_non-reference_ERS629882_temp_sr_14785	0	-
chr2R	18414122	18414146	P-element_non-reference_ERS629882_temp_rp_14896	0	-
chr2R	19457146	19457240	P-element_non-reference_ERS629882_temp_rp_15024	0	-
chr2R	20698407	20698415	P-element_non-reference_ERS629882_temp_sr_15163	0	+
chr2R	21475385	21475431	P-element_non-reference_ERS629882_temp_rp_15264	0	-
chr3L	266843	266890	P-element_non-reference_ERS629882_temp_rp_15809	0	+
chr3L	1586528	1586555	P-element_non-reference_ERS629882_temp_rp_15971	0	-
chr3L	1586546	1586548	P-element_non-reference_ERS629882_temp_rp_15972	0	+
chr3L	2466719	2466770	P-element_non-reference_ERS629882_temp_rp_16054	0	-
chr3L	4359897	4359906	P-element_non-reference_ERS629882_temp_sr_16290	0	+
chr3L	4384437	4384481	P-element_non-reference_ERS629882_temp_rp_16299	0	+
chr3L	9137772	9137780	P-element_non-reference_ERS629882_temp_sr_16877	0	-
chr3L	9693609	9693617	P-element_non-reference_ERS629882_temp_sr_16944	0	+
chr3L	10857837	10857845	P-element_non-reference_ERS629882_temp_sr_17078	0	-
chr3L	11553275	11553285	P-element_non-reference_ERS629882_temp_rp_17168	0	-
chr3L	12791176	12791184	P-element_non-reference_ERS629882_temp_sr_17320	0	+
chr3L	14190845	14190853	P-element_non-reference_ERS629882_temp_sr_17481	0	+
chr3L	14448709	14448717	P-element_non-reference_ERS629882_temp_sr_17511	0	-
chr3L	14537577	14537647	P-element_non-reference_ERS629882_temp_rp_17524	0	-
chr3L	14972309	14972371	P-element_non-reference_ERS629882_temp_rp_17582	0	-
chr3L	16052194	16052205	P-element_non-reference_ERS629882_temp_sr_17720	0	-
chr3L	20815967	20815978	P-element_non-reference_ERS629882_temp_rp_18398	0	+
chr3L	21058747	21058825	P-element_non-reference_ERS629882_temp_rp_18439	0	+
chr3L	21445878	21445887	P-element_non-reference_ERS629882_temp_rp_18517	0	-
chr3L	21770609	21770618	P-element_non-reference_ERS629882_temp_sr_18559	0	-
chr3L	22720465	22721179	P-element_non-reference_ERS629882_temp_rp_18761	0	+
chr3R	4040069	4040297	P-element_non-reference_ERS629882_temp_rp_30816	0	+
chr3R	4077912	4077950	P-element_non-reference_ERS629882_temp_rp_30886	0	+
chr3R	4307719	4307730	P-element_non-reference_ERS629882_temp_sr_31067	0	-
chr3R	5264275	5264283	P-element_non-reference_ERS629882_temp_sr_31392	0	-
chr3R	6406400	6406402	P-element_non-reference_ERS629882_temp_rp_31572	0	-
chr3R	8009341	8009351	P-element_non-reference_ERS629882_temp_sr_31825	0	+
chr3R	8094014	8094091	P-element_non-reference_ERS629882_temp_rp_31842	0	-
chr3R	8094061	8094241	P-element_non-reference_ERS629882_temp_rp_31843	0	+
chr3R	8106533	8106772	P-element_non-reference_ERS629882_temp_rp_31846	0	+
chr3R	9705450	9705459	P-element_non-reference_ERS629882_temp_rp_32032	0	-
chr3R	11764450	11764458	P-element_non-reference_ERS629882_temp_sr_32276	0	-
chr3R	12225630	12225638	P-element_non-reference_ERS629882_temp_sr_32326	0	+
chr3R	12719996	12720006	P-element_non-reference_ERS629882_temp_rp_32423	0	+
chr3R	14025438	14025447	P-element_non-reference_ERS629882_temp_sr_32595	0	-
chr3R	14600970	14600978	P-element_non-reference_ERS629882_temp_sr_32666	0	-
chr3R	16349233	16349243	P-element_non-reference_ERS629882_temp_sr_32881	0	-
chr3R	18049973	18050035	P-element_non-reference_ERS629882_temp_rp_33086	0	+
chr3R	18591612	18591670	P-element_non-reference_ERS629882_temp_rp_33177	0	+
chr3R	18742926	18742934	P-element_non-reference_ERS629882_temp_sr_33199	0	-
chr3R	19226372	19226385	P-element_non-reference_ERS629882_temp_rp_33282	0	+
chr3R	21984274	21984282	P-element_non-reference_ERS629882_temp_sr_33629	0	-
chr3R	23168347	23168431	P-element_non-reference_ERS629882_temp_rp_33783	0	-
chr3R	24031428	24031438	P-element_non-reference_ERS629882_temp_sr_33913	0	+
chr3R	30803582	30803604	P-element_non-reference_ERS629882_temp_rp_34690	0	+
chr4	961416	961425	P-element_non-reference_ERS629882_temp_sr_35606	0	+
chrX	2317561	2317618	P-element_non-reference_ERS629882_temp_rp_36634	0	-
chrX	2655699	2655707	P-element_non-reference_ERS629882_temp_sr_36663	0	+
chrX	4360901	4360919	P-element_non-reference_ERS629882_temp_rp_36963	0	-
chrX	6283668	6283944	P-element_non-reference_ERS629882_temp_rp_37273	0	+
chrX	7337180	7337270	P-element_non-reference_ERS629882_temp_rp_37479	0	+
chrX	7938638	7938647	P-element_non-reference_ERS629882_temp_sr_37557	0	-
chrX	10585419	10585447	P-element_non-reference_ERS629882_temp_rp_38060	0	+
chrX	11717082	11717185	P-element_non-reference_ERS629882_temp_rp_38286	0	+
chrX	12568499	12568508	P-element_non-reference_ERS629882_temp_sr_38455	0	+
chrX	12579179	12579276	P-element_non-reference_ERS629882_temp_rp_38457	0	+
chrX	13642085	13642092	P-element_non-reference_ERS629882_temp_sr_38645	0	+
chrX	15089547	15089555	P-element_non-reference_ERS629882_temp_sr_38875	0	-
chrX	17878777	17878785	P-element_non-reference_ERS629882_temp_sr_39217	0	-
chrX	18647342	18647350	P-element_non-reference_ERS629882_temp_sr_39329	0	+
chrX	19578276	19578286	P-element_non-reference_ERS629882_temp_sr_39480	0	+
chrX	19887117	19887128	P-element_non-reference_ERS629882_temp_sr_39531	0	-
chrX	20330582	20330583	P-element_non-reference_ERS629882_temp_sr_39670	0	-
chrX	22559504	22559754	P-element_non-reference_ERS629882_temp_rp_41024	0	-
chrX	22712619	22712686	P-element_non-reference_ERS629882_temp_rp_41105	0	+
chrX	22918078	22918094	P-element_non-reference_ERS629882_temp_sr_41253	0	-
