# Supplementary material for: Genomic analysis of P elements in natural populations of Drosophila melanogaster
Source: PeerJ. 2017 Sep 15;5:e3824. doi: 10.7717/peerj.3824 (PMC5602686; doi:10.7717/peerj.3824)
Supplement: File S2 — Zip archive of browser extensible data (BED) files of predicted P element locations in genome sequences from 50 isofemale strains and 6 pool-seq samples from three global regions. Each sample has four BED files corresponding to raw (*raw.bed) and filtered (*nonredundant.bed) output from TEMP and RetroSeq, respectively. BED files for seven isofemale strains from Bergman & Haddrill (2015) are included here that do not have GD data in Ignatenko et al. (2015) but are included in the pool-seq samples, allowing comparisons to be made between isofemale strains and pool-seq samples for the same set of strains. [file peerj-05-3824-s002.zip › bed_files/ERS629882_temp_raw.bed]

track name="ERS629882_TEMP" description="ERS629882_TEMP"
chr2L	714913	715301	P-element_non-reference_ERS629882_temp_rp_261	0	-
chr2L	1988281	1988289	P-element_non-reference_ERS629882_temp_sr_400	0	+
chr2L	2079955	2079989	P-element_non-reference_ERS629882_temp_rp_408	0	+
chr2L	2493391	2493454	P-element_non-reference_ERS629882_temp_rp_452	0	-
chr2L	2830261	2830305	P-element_non-reference_ERS629882_temp_rp_497	0	-
chr2L	3478482	3478526	P-element_non-reference_ERS629882_temp_rp_575	0	-
chr2L	3800614	3801093	P-element_non-reference_ERS629882_temp_rp_609	0	-
chr2L	4197483	4197491	P-element_non-reference_ERS629882_temp_sr_642	0	-
chr2L	4281337	4281816	P-element_non-reference_ERS629882_temp_rp_649	0	+
chr2L	4417497	4417976	P-element_non-reference_ERS629882_temp_rp_667	0	+
chr2L	5801846	5801922	P-element_non-reference_ERS629882_temp_rp_822	0	-
chr2L	6787716	6787834	P-element_non-reference_ERS629882_temp_rp_932	0	+
chr2L	7010356	7010401	P-element_non-reference_ERS629882_temp_rp_949	0	+
chr2L	7530525	7530603	P-element_non-reference_ERS629882_temp_rp_995	0	-
chr2L	7576492	7576692	P-element_non-reference_ERS629882_temp_rp_1000	0	-
chr2L	8104458	8104560	P-element_non-reference_ERS629882_temp_rp_1052	0	-
chr2L	9375653	9376132	P-element_non-reference_ERS629882_temp_rp_1180	0	+
chr2L	9512437	9512556	P-element_non-reference_ERS629882_temp_rp_1196	0	-
chr2L	10495495	10495974	P-element_non-reference_ERS629882_temp_rp_1308	0	-
chr2L	11045074	11045082	P-element_non-reference_ERS629882_temp_sr_1368	0	+
chr2L	12678326	12678334	P-element_non-reference_ERS629882_temp_sr_1552	0	-
chr2L	13069250	13069729	P-element_non-reference_ERS629882_temp_rp_1618	0	-
chr2L	13176864	13176872	P-element_non-reference_ERS629882_temp_sr_1633	0	-
chr2L	14410503	14410982	P-element_non-reference_ERS629882_temp_rp_1772	0	-
chr2L	14997531	14998010	P-element_non-reference_ERS629882_temp_rp_1831	0	-
chr2L	15459751	15460230	P-element_non-reference_ERS629882_temp_rp_1868	0	+
chr2L	16585883	16586362	P-element_non-reference_ERS629882_temp_rp_1995	0	-
chr2L	17037161	17037640	P-element_non-reference_ERS629882_temp_rp_2045	0	+
chr2L	18594596	18595075	P-element_non-reference_ERS629882_temp_rp_2208	0	-
chr2L	19204739	19205218	P-element_non-reference_ERS629882_temp_rp_2288	0	+
chr2L	19865858	19865871	P-element_non-reference_ERS629882_temp_sr_2367	0	+
chr2L	20029884	20030363	P-element_non-reference_ERS629882_temp_rp_2389	0	+
chr2L	20795821	20795830	P-element_non-reference_ERS629882_temp_sr_2615	0	+
chr2L	21251914	21251922	P-element_non-reference_ERS629882_temp_sr_2710	0	-
chr2L	21261060	21261068	P-element_non-reference_ERS629882_temp_sr_2719	0	-
chr2L	21553958	21553967	P-element_non-reference_ERS629882_temp_sr_2891	0	-
chr2L	22328222	22328258	P-element_non-reference_ERS629882_temp_rp_3581	0	+
chr2R	2177144	2177623	P-element_non-reference_ERS629882_temp_rp_7948	0	-
chr2R	6156341	6156353	P-element_non-reference_ERS629882_temp_rp_13028	0	-
chr2R	6611051	6611167	P-element_non-reference_ERS629882_temp_rp_13344	0	-
chr2R	7563476	7563955	P-element_non-reference_ERS629882_temp_rp_13491	0	+
chr2R	8171229	8171708	P-element_non-reference_ERS629882_temp_rp_13587	0	-
chr2R	9261157	9261636	P-element_non-reference_ERS629882_temp_rp_13720	0	-
chr2R	9442125	9442134	P-element_non-reference_ERS629882_temp_sr_13741	0	-
chr2R	10211574	10211633	P-element_non-reference_ERS629882_temp_rp_13842	0	-
chr2R	10263877	10264356	P-element_non-reference_ERS629882_temp_rp_13852	0	+
chr2R	10353120	10353599	P-element_non-reference_ERS629882_temp_rp_13859	0	-
chr2R	10534141	10534368	P-element_non-reference_ERS629882_temp_rp_13883	0	-
chr2R	10977653	10978132	P-element_non-reference_ERS629882_temp_rp_13945	0	-
chr2R	11193923	11194402	P-element_non-reference_ERS629882_temp_rp_13992	0	-
chr2R	11379755	11380234	P-element_non-reference_ERS629882_temp_rp_14027	0	-
chr2R	12592825	12592954	P-element_non-reference_ERS629882_temp_rp_14179	0	-
chr2R	13038985	13039047	P-element_non-reference_ERS629882_temp_rp_14233	0	+
chr2R	13061526	13062005	P-element_non-reference_ERS629882_temp_rp_14240	0	-
chr2R	13167881	13168047	P-element_non-reference_ERS629882_temp_rp_14248	0	+
chr2R	15135292	15135303	P-element_non-reference_ERS629882_temp_rp_14496	0	+
chr2R	15147731	15147762	P-element_non-reference_ERS629882_temp_rp_14497	0	-
chr2R	15482891	15482900	P-element_non-reference_ERS629882_temp_sr_14544	0	-
chr2R	15531871	15531900	P-element_non-reference_ERS629882_temp_rp_14555	0	-
chr2R	16210486	16210494	P-element_non-reference_ERS629882_temp_sr_14633	0	-
chr2R	16857168	16857229	P-element_non-reference_ERS629882_temp_rp_14703	0	-
chr2R	17665183	17665193	P-element_non-reference_ERS629882_temp_sr_14785	0	-
chr2R	18414122	18414146	P-element_non-reference_ERS629882_temp_rp_14896	0	-
chr2R	18899011	18899490	P-element_non-reference_ERS629882_temp_rp_14960	0	+
chr2R	19109288	19109767	P-element_non-reference_ERS629882_temp_rp_14991	0	+
chr2R	19229776	19230255	P-element_non-reference_ERS629882_temp_rp_15005	0	+
chr2R	19437456	19437538	P-element_non-reference_ERS629882_temp_rp_15023	0	+
chr2R	19457146	19457240	P-element_non-reference_ERS629882_temp_rp_15024	0	-
chr2R	19586898	19587377	P-element_non-reference_ERS629882_temp_rp_15033	0	+
chr2R	20698407	20698415	P-element_non-reference_ERS629882_temp_sr_15163	0	+
chr2R	21475385	21475431	P-element_non-reference_ERS629882_temp_rp_15264	0	-
chr2R	22432472	22432951	P-element_non-reference_ERS629882_temp_rp_15356	0	+
chr2R	23580657	23580992	P-element_non-reference_ERS629882_temp_rp_15473	0	+
chr2R	24024725	24025204	P-element_non-reference_ERS629882_temp_rp_15519	0	+
chr3L	266843	266890	P-element_non-reference_ERS629882_temp_rp_15809	0	+
chr3L	1586528	1586555	P-element_non-reference_ERS629882_temp_rp_15971	0	-
chr3L	1586546	1586548	P-element_non-reference_ERS629882_temp_rp_15972	0	+
chr3L	2417855	2418334	P-element_non-reference_ERS629882_temp_rp_16045	0	-
chr3L	2466719	2466770	P-element_non-reference_ERS629882_temp_rp_16054	0	-
chr3L	4359897	4359906	P-element_non-reference_ERS629882_temp_sr_16290	0	+
chr3L	4384437	4384481	P-element_non-reference_ERS629882_temp_rp_16299	0	+
chr3L	5651972	5652451	P-element_non-reference_ERS629882_temp_rp_16445	0	-
chr3L	5751916	5752395	P-element_non-reference_ERS629882_temp_rp_16455	0	-
chr3L	5763239	5763718	P-element_non-reference_ERS629882_temp_rp_16456	0	+
chr3L	7335012	7335491	P-element_non-reference_ERS629882_temp_rp_16664	0	+
chr3L	7447248	7447727	P-element_non-reference_ERS629882_temp_rp_16681	0	+
chr3L	8767615	8768094	P-element_non-reference_ERS629882_temp_rp_16840	0	+
chr3L	9089316	9089795	P-element_non-reference_ERS629882_temp_rp_16872	0	+
chr3L	9137772	9137780	P-element_non-reference_ERS629882_temp_sr_16877	0	-
chr3L	9693609	9693617	P-element_non-reference_ERS629882_temp_sr_16944	0	+
chr3L	10857837	10857845	P-element_non-reference_ERS629882_temp_sr_17078	0	-
chr3L	11553275	11553285	P-element_non-reference_ERS629882_temp_rp_17168	0	-
chr3L	11735898	11736377	P-element_non-reference_ERS629882_temp_rp_17190	0	+
chr3L	12054052	12054531	P-element_non-reference_ERS629882_temp_rp_17231	0	-
chr3L	12791176	12791184	P-element_non-reference_ERS629882_temp_sr_17320	0	+
chr3L	13082784	13083263	P-element_non-reference_ERS629882_temp_rp_17351	0	-
chr3L	13601724	13602203	P-element_non-reference_ERS629882_temp_rp_17407	0	+
chr3L	14190845	14190853	P-element_non-reference_ERS629882_temp_sr_17481	0	+
chr3L	14448709	14448717	P-element_non-reference_ERS629882_temp_sr_17511	0	-
chr3L	14537577	14537647	P-element_non-reference_ERS629882_temp_rp_17524	0	-
chr3L	14757876	14758017	P-element_non-reference_ERS629882_temp_rp_17553	0	-
chr3L	14972309	14972371	P-element_non-reference_ERS629882_temp_rp_17582	0	-
chr3L	14992256	14992266	P-element_non-reference_ERS629882_temp_sr_17583	0	+
chr3L	14992256	14992266	P-element_non-reference_ERS629882_temp_sr_17584	0	-
chr3L	16052194	16052205	P-element_non-reference_ERS629882_temp_sr_17720	0	-
chr3L	16735461	16735940	P-element_non-reference_ERS629882_temp_rp_17805	0	+
chr3L	17257142	17257621	P-element_non-reference_ERS629882_temp_rp_17876	0	-
chr3L	19906723	19906967	P-element_non-reference_ERS629882_temp_rp_18245	0	+
chr3L	20401604	20402083	P-element_non-reference_ERS629882_temp_rp_18340	0	+
chr3L	20502069	20502548	P-element_non-reference_ERS629882_temp_rp_18356	0	-
chr3L	20815967	20815978	P-element_non-reference_ERS629882_temp_rp_18398	0	+
chr3L	21058747	21058825	P-element_non-reference_ERS629882_temp_rp_18439	0	+
chr3L	21445878	21445887	P-element_non-reference_ERS629882_temp_rp_18517	0	-
chr3L	21770609	21770618	P-element_non-reference_ERS629882_temp_sr_18559	0	-
chr3L	21880560	21880684	P-element_non-reference_ERS629882_temp_rp_18590	0	-
chr3L	22720465	22721179	P-element_non-reference_ERS629882_temp_rp_18761	0	+
chr3L	22997220	22997293	P-element_non-reference_ERS629882_temp_rp_18898	0	-
chr3L	25936443	25936922	P-element_non-reference_ERS629882_temp_rp_23004	0	-
chr3R	2308513	2308992	P-element_non-reference_ERS629882_temp_rp_28546	0	+
chr3R	2471930	2472409	P-element_non-reference_ERS629882_temp_rp_28762	0	+
chr3R	2480762	2481241	P-element_non-reference_ERS629882_temp_rp_28774	0	+
chr3R	4032124	4032603	P-element_non-reference_ERS629882_temp_rp_30803	0	+
chr3R	4040069	4040297	P-element_non-reference_ERS629882_temp_rp_30816	0	+
chr3R	4072097	4072576	P-element_non-reference_ERS629882_temp_rp_30873	0	+
chr3R	4077912	4077950	P-element_non-reference_ERS629882_temp_rp_30886	0	+
chr3R	4307719	4307730	P-element_non-reference_ERS629882_temp_sr_31067	0	-
chr3R	5264275	5264283	P-element_non-reference_ERS629882_temp_sr_31392	0	-
chr3R	6406400	6406402	P-element_non-reference_ERS629882_temp_rp_31572	0	-
chr3R	7505074	7505282	P-element_non-reference_ERS629882_temp_rp_31733	0	+
chr3R	8009341	8009351	P-element_non-reference_ERS629882_temp_sr_31825	0	+
chr3R	8090592	8091071	P-element_non-reference_ERS629882_temp_rp_31840	0	-
chr3R	8090592	8091071	P-element_non-reference_ERS629882_temp_rp_31841	0	+
chr3R	8094014	8094091	P-element_non-reference_ERS629882_temp_rp_31842	0	-
chr3R	8094061	8094241	P-element_non-reference_ERS629882_temp_rp_31843	0	+
chr3R	8106533	8106772	P-element_non-reference_ERS629882_temp_rp_31846	0	+
chr3R	8317866	8317968	P-element_non-reference_ERS629882_temp_rp_31871	0	-
chr3R	8477667	8477896	P-element_non-reference_ERS629882_temp_rp_31887	0	-
chr3R	9419237	9419495	P-element_non-reference_ERS629882_temp_rp_31991	0	-
chr3R	9550842	9551064	P-element_non-reference_ERS629882_temp_rp_32015	0	+
chr3R	9705450	9705459	P-element_non-reference_ERS629882_temp_rp_32032	0	-
chr3R	10387789	10388268	P-element_non-reference_ERS629882_temp_rp_32103	0	+
chr3R	11764450	11764458	P-element_non-reference_ERS629882_temp_sr_32276	0	-
chr3R	11956365	11956844	P-element_non-reference_ERS629882_temp_rp_32300	0	+
chr3R	12225630	12225638	P-element_non-reference_ERS629882_temp_sr_32326	0	+
chr3R	12647027	12647506	P-element_non-reference_ERS629882_temp_rp_32418	0	+
chr3R	12719996	12720006	P-element_non-reference_ERS629882_temp_rp_32423	0	+
chr3R	14025438	14025447	P-element_non-reference_ERS629882_temp_sr_32595	0	-
chr3R	14600970	14600978	P-element_non-reference_ERS629882_temp_sr_32666	0	-
chr3R	14668529	14669008	P-element_non-reference_ERS629882_temp_rp_32676	0	-
chr3R	16349233	16349243	P-element_non-reference_ERS629882_temp_sr_32881	0	-
chr3R	18049973	18050035	P-element_non-reference_ERS629882_temp_rp_33086	0	+
chr3R	18232440	18232723	P-element_non-reference_ERS629882_temp_rp_33121	0	-
chr3R	18476635	18477114	P-element_non-reference_ERS629882_temp_rp_33158	0	-
chr3R	18591612	18591670	P-element_non-reference_ERS629882_temp_rp_33177	0	+
chr3R	18699062	18699291	P-element_non-reference_ERS629882_temp_rp_33192	0	+
chr3R	18742926	18742934	P-element_non-reference_ERS629882_temp_sr_33199	0	-
chr3R	19024502	19024981	P-element_non-reference_ERS629882_temp_rp_33240	0	+
chr3R	19226372	19226385	P-element_non-reference_ERS629882_temp_rp_33282	0	+
chr3R	19503375	19503459	P-element_non-reference_ERS629882_temp_rp_33306	0	-
chr3R	19715397	19715876	P-element_non-reference_ERS629882_temp_rp_33332	0	+
chr3R	19833704	19834183	P-element_non-reference_ERS629882_temp_rp_33344	0	+
chr3R	20261818	20261988	P-element_non-reference_ERS629882_temp_rp_33402	0	-
chr3R	20343589	20344068	P-element_non-reference_ERS629882_temp_rp_33418	0	+
chr3R	20977676	20978155	P-element_non-reference_ERS629882_temp_rp_33504	0	-
chr3R	20977690	20978169	P-element_non-reference_ERS629882_temp_rp_33505	0	+
chr3R	21065896	21066284	P-element_non-reference_ERS629882_temp_rp_33515	0	+
chr3R	21376432	21376911	P-element_non-reference_ERS629882_temp_rp_33562	0	-
chr3R	21408998	21409477	P-element_non-reference_ERS629882_temp_rp_33566	0	-
chr3R	21984274	21984282	P-element_non-reference_ERS629882_temp_sr_33629	0	-
chr3R	22833313	22833792	P-element_non-reference_ERS629882_temp_rp_33751	0	+
chr3R	23168347	23168431	P-element_non-reference_ERS629882_temp_rp_33783	0	-
chr3R	23890818	23891091	P-element_non-reference_ERS629882_temp_rp_33884	0	-
chr3R	23931693	23931905	P-element_non-reference_ERS629882_temp_rp_33897	0	+
chr3R	23985726	23986205	P-element_non-reference_ERS629882_temp_rp_33908	0	-
chr3R	24031428	24031438	P-element_non-reference_ERS629882_temp_sr_33913	0	+
chr3R	24092044	24092523	P-element_non-reference_ERS629882_temp_rp_33919	0	+
chr3R	25060354	25060833	P-element_non-reference_ERS629882_temp_rp_34033	0	-
chr3R	25400948	25401427	P-element_non-reference_ERS629882_temp_rp_34067	0	-
chr3R	29565978	29566457	P-element_non-reference_ERS629882_temp_rp_34523	0	-
chr3R	30803582	30803604	P-element_non-reference_ERS629882_temp_rp_34690	0	+
chr4	606247	606726	P-element_non-reference_ERS629882_temp_rp_35355	0	+
chr4	961416	961425	P-element_non-reference_ERS629882_temp_sr_35606	0	+
chrX	522548	522775	P-element_non-reference_ERS629882_temp_rp_36380	0	+
chrX	651012	651491	P-element_non-reference_ERS629882_temp_rp_36395	0	-
chrX	1638449	1638928	P-element_non-reference_ERS629882_temp_rp_36538	0	-
chrX	2317561	2317618	P-element_non-reference_ERS629882_temp_rp_36634	0	-
chrX	2655699	2655707	P-element_non-reference_ERS629882_temp_sr_36663	0	+
chrX	3742802	3743265	P-element_non-reference_ERS629882_temp_rp_36838	0	-
chrX	4360901	4360919	P-element_non-reference_ERS629882_temp_rp_36963	0	-
chrX	5172018	5172308	P-element_non-reference_ERS629882_temp_rp_37108	0	-
chrX	6235273	6235752	P-element_non-reference_ERS629882_temp_rp_37268	0	-
chrX	6283668	6283944	P-element_non-reference_ERS629882_temp_rp_37273	0	+
chrX	7337180	7337270	P-element_non-reference_ERS629882_temp_rp_37479	0	+
chrX	7458317	7458796	P-element_non-reference_ERS629882_temp_rp_37491	0	+
chrX	7938638	7938647	P-element_non-reference_ERS629882_temp_sr_37557	0	-
chrX	7957056	7957535	P-element_non-reference_ERS629882_temp_rp_37559	0	+
chrX	9134954	9135129	P-element_non-reference_ERS629882_temp_rp_37804	0	+
chrX	9264647	9265126	P-element_non-reference_ERS629882_temp_rp_37829	0	-
chrX	10003120	10003599	P-element_non-reference_ERS629882_temp_rp_37967	0	+
chrX	10051343	10051822	P-element_non-reference_ERS629882_temp_rp_37985	0	-
chrX	10429792	10430271	P-element_non-reference_ERS629882_temp_rp_38034	0	+
chrX	10585419	10585447	P-element_non-reference_ERS629882_temp_rp_38060	0	+
chrX	11119703	11120182	P-element_non-reference_ERS629882_temp_rp_38195	0	-
chrX	11717082	11717185	P-element_non-reference_ERS629882_temp_rp_38286	0	+
chrX	12568499	12568508	P-element_non-reference_ERS629882_temp_sr_38455	0	+
chrX	12579179	12579276	P-element_non-reference_ERS629882_temp_rp_38457	0	+
chrX	13642085	13642092	P-element_non-reference_ERS629882_temp_sr_38645	0	+
chrX	13762256	13762735	P-element_non-reference_ERS629882_temp_rp_38668	0	-
chrX	15089547	15089555	P-element_non-reference_ERS629882_temp_sr_38874	0	+
chrX	15089547	15089555	P-element_non-reference_ERS629882_temp_sr_38875	0	-
chrX	15551948	15552427	P-element_non-reference_ERS629882_temp_rp_38941	0	-
chrX	17878777	17878785	P-element_non-reference_ERS629882_temp_sr_39217	0	-
chrX	18647342	18647350	P-element_non-reference_ERS629882_temp_sr_39329	0	+
chrX	18648264	18648540	P-element_non-reference_ERS629882_temp_rp_39330	0	+
chrX	19070165	19070342	P-element_non-reference_ERS629882_temp_rp_39379	0	+
chrX	19578276	19578286	P-element_non-reference_ERS629882_temp_sr_39480	0	+
chrX	19887117	19887128	P-element_non-reference_ERS629882_temp_sr_39531	0	-
chrX	20330582	20330583	P-element_non-reference_ERS629882_temp_sr_39670	0	-
chrX	22559504	22559754	P-element_non-reference_ERS629882_temp_rp_41024	0	-
chrX	22712619	22712686	P-element_non-reference_ERS629882_temp_rp_41105	0	+
chrX	22918078	22918094	P-element_non-reference_ERS629882_temp_sr_41253	0	-
