# Supplementary material for: Genomic analysis of P elements in natural populations of Drosophila melanogaster
Source: PeerJ. 2017 Sep 15;5:e3824. doi: 10.7717/peerj.3824 (PMC5602686; doi:10.7717/peerj.3824)
Supplement: File S2 — Zip archive of browser extensible data (BED) files of predicted P element locations in genome sequences from 50 isofemale strains and 6 pool-seq samples from three global regions. Each sample has four BED files corresponding to raw (*raw.bed) and filtered (*nonredundant.bed) output from TEMP and RetroSeq, respectively. BED files for seven isofemale strains from Bergman & Haddrill (2015) are included here that do not have GD data in Ignatenko et al. (2015) but are included in the pool-seq samples, allowing comparisons to be made between isofemale strains and pool-seq samples for the same set of strains. [file peerj-05-3824-s002.zip › bed_files/ERS629883_retroseq_nonredundant.bed]

track name="ERS629883_RetroSeq" description="ERS629883_RetroSeq"
chr2L	267538	267540	P-element_non-reference_ERS629883_retroseq_rp_11	0	.
chr2L	415157	415159	P-element_non-reference_ERS629883_retroseq_rp_13	0	.
chr2L	901412	901414	P-element_non-reference_ERS629883_retroseq_rp_18	0	.
chr2L	1669797	1669799	P-element_non-reference_ERS629883_retroseq_rp_27	0	.
chr2L	1737369	1737371	P-element_non-reference_ERS629883_retroseq_rp_29	0	.
chr2L	2493949	2493951	P-element_non-reference_ERS629883_retroseq_rp_37	0	.
chr2L	2909641	2909643	P-element_non-reference_ERS629883_retroseq_rp_46	0	.
chr2L	4441818	4441820	P-element_non-reference_ERS629883_retroseq_rp_58	0	.
chr2L	4891798	4891800	P-element_non-reference_ERS629883_retroseq_rp_61	0	.
chr2L	5108551	5108553	P-element_non-reference_ERS629883_retroseq_rp_64	0	.
chr2L	5547299	5547301	P-element_non-reference_ERS629883_retroseq_rp_69	0	.
chr2L	6411443	6411445	P-element_non-reference_ERS629883_retroseq_rp_84	0	.
chr2L	6465705	6465707	P-element_non-reference_ERS629883_retroseq_rp_85	0	.
chr2L	7024570	7024572	P-element_non-reference_ERS629883_retroseq_rp_91	0	.
chr2L	8958135	8958137	P-element_non-reference_ERS629883_retroseq_rp_115	0	.
chr2L	9984582	9984584	P-element_non-reference_ERS629883_retroseq_rp_129	0	.
chr2L	11067040	11067042	P-element_non-reference_ERS629883_retroseq_rp_137	0	.
chr2L	11068296	11068298	P-element_non-reference_ERS629883_retroseq_rp_138	0	.
chr2L	12055906	12055908	P-element_non-reference_ERS629883_retroseq_rp_150	0	.
chr2L	12483718	12483720	P-element_non-reference_ERS629883_retroseq_rp_156	0	.
chr2L	12521110	12521112	P-element_non-reference_ERS629883_retroseq_rp_158	0	.
chr2L	15762841	15762843	P-element_non-reference_ERS629883_retroseq_rp_205	0	.
chr2L	16535134	16535136	P-element_non-reference_ERS629883_retroseq_rp_213	0	.
chr2L	20205388	20205390	P-element_non-reference_ERS629883_retroseq_rp_269	0	.
chr2L	20716126	20716128	P-element_non-reference_ERS629883_retroseq_rp_279	0	.
chr2L	20825562	20825564	P-element_non-reference_ERS629883_retroseq_rp_281	0	.
chr2L	20858720	20858722	P-element_non-reference_ERS629883_retroseq_rp_283	0	.
chr2R	8003690	8003692	P-element_non-reference_ERS629883_retroseq_rp_544	0	.
chr2R	11605113	11605115	P-element_non-reference_ERS629883_retroseq_rp_588	0	.
chr2R	11632725	11632727	P-element_non-reference_ERS629883_retroseq_rp_589	0	.
chr2R	12185416	12185418	P-element_non-reference_ERS629883_retroseq_rp_597	0	.
chr2R	13337623	13337625	P-element_non-reference_ERS629883_retroseq_rp_614	0	.
chr2R	15147709	15147711	P-element_non-reference_ERS629883_retroseq_rp_641	0	.
chr2R	15497500	15497502	P-element_non-reference_ERS629883_retroseq_rp_649	0	.
chr2R	15531897	15531899	P-element_non-reference_ERS629883_retroseq_rp_650	0	.
chr2R	17394566	17394568	P-element_non-reference_ERS629883_retroseq_rp_674	0	.
chr2R	17484933	17484935	P-element_non-reference_ERS629883_retroseq_rp_677	0	.
chr2R	17869708	17869710	P-element_non-reference_ERS629883_retroseq_rp_682	0	.
chr2R	18806352	18806354	P-element_non-reference_ERS629883_retroseq_rp_691	0	.
chr2R	19457199	19457201	P-element_non-reference_ERS629883_retroseq_rp_698	0	.
chr2R	20319207	20319209	P-element_non-reference_ERS629883_retroseq_rp_706	0	.
chr2R	21691256	21691258	P-element_non-reference_ERS629883_retroseq_rp_729	0	.
chr2R	22514321	22514323	P-element_non-reference_ERS629883_retroseq_rp_741	0	.
chr2R	24305844	24305846	P-element_non-reference_ERS629883_retroseq_rp_767	0	.
chr3L	1738960	1738962	P-element_non-reference_ERS629883_retroseq_rp_789	0	.
chr3L	2257783	2257785	P-element_non-reference_ERS629883_retroseq_rp_795	0	.
chr3L	2417889	2417891	P-element_non-reference_ERS629883_retroseq_rp_798	0	.
chr3L	9349302	9349304	P-element_non-reference_ERS629883_retroseq_rp_834	0	.
chr3L	10680979	10680981	P-element_non-reference_ERS629883_retroseq_rp_844	0	.
chr3L	14410502	14410504	P-element_non-reference_ERS629883_retroseq_rp_897	0	.
chr3L	14476951	14476953	P-element_non-reference_ERS629883_retroseq_rp_898	0	.
chr3L	15452954	15452956	P-element_non-reference_ERS629883_retroseq_rp_912	0	.
chr3L	16411651	16411653	P-element_non-reference_ERS629883_retroseq_rp_921	0	.
chr3L	19062787	19062789	P-element_non-reference_ERS629883_retroseq_rp_948	0	.
chr3L	19586304	19586306	P-element_non-reference_ERS629883_retroseq_rp_959	0	.
chr3L	20910431	20910433	P-element_non-reference_ERS629883_retroseq_rp_973	0	.
chr3L	21335226	21335228	P-element_non-reference_ERS629883_retroseq_rp_981	0	.
chr3R	5215750	5215752	P-element_non-reference_ERS629883_retroseq_rp_1259	0	.
chr3R	5264513	5264515	P-element_non-reference_ERS629883_retroseq_rp_1260	0	.
chr3R	5503911	5503913	P-element_non-reference_ERS629883_retroseq_rp_1262	0	.
chr3R	12371018	12371020	P-element_non-reference_ERS629883_retroseq_rp_1350	0	.
chr3R	12719993	12719995	P-element_non-reference_ERS629883_retroseq_rp_1354	0	.
chr3R	13646021	13646023	P-element_non-reference_ERS629883_retroseq_rp_1371	0	.
chr3R	15973408	15973410	P-element_non-reference_ERS629883_retroseq_rp_1394	0	.
chr3R	17059350	17059352	P-element_non-reference_ERS629883_retroseq_rp_1400	0	.
chr3R	25208405	25208407	P-element_non-reference_ERS629883_retroseq_rp_1479	0	.
chrX	2050200	2050202	P-element_non-reference_ERS629883_retroseq_rp_1578	0	.
chrX	2083843	2083845	P-element_non-reference_ERS629883_retroseq_rp_1579	0	.
chrX	2123694	2123696	P-element_non-reference_ERS629883_retroseq_rp_1580	0	.
chrX	8061992	8061994	P-element_non-reference_ERS629883_retroseq_rp_1649	0	.
chrX	10547016	10547018	P-element_non-reference_ERS629883_retroseq_rp_1675	0	.
chrX	10628857	10628859	P-element_non-reference_ERS629883_retroseq_rp_1677	0	.
chrX	10905443	10905445	P-element_non-reference_ERS629883_retroseq_rp_1681	0	.
chrX	12665337	12665339	P-element_non-reference_ERS629883_retroseq_rp_1702	0	.
chrX	13642043	13642045	P-element_non-reference_ERS629883_retroseq_rp_1716	0	.
chrX	13739776	13739778	P-element_non-reference_ERS629883_retroseq_rp_1718	0	.
chrX	14212379	14212381	P-element_non-reference_ERS629883_retroseq_rp_1725	0	.
chrX	15007911	15007913	P-element_non-reference_ERS629883_retroseq_rp_1741	0	.
chrX	15498964	15498966	P-element_non-reference_ERS629883_retroseq_rp_1757	0	.
chrX	16091698	16091700	P-element_non-reference_ERS629883_retroseq_rp_1761	0	.
chrX	18512347	18512349	P-element_non-reference_ERS629883_retroseq_rp_1790	0	.
chrX	18516018	18516020	P-element_non-reference_ERS629883_retroseq_rp_1791	0	.
chrX	19715887	19715889	P-element_non-reference_ERS629883_retroseq_rp_1802	0	.
chrX	19887197	19887199	P-element_non-reference_ERS629883_retroseq_rp_1806	0	.
chrX	19998906	19998908	P-element_non-reference_ERS629883_retroseq_rp_1807	0	.
chrX	20330539	20330541	P-element_non-reference_ERS629883_retroseq_rp_1815	0	.
