# Supplementary material for: Genomic analysis of P elements in natural populations of Drosophila melanogaster
Source: PeerJ. 2017 Sep 15;5:e3824. doi: 10.7717/peerj.3824 (PMC5602686; doi:10.7717/peerj.3824)
Supplement: File S2 — Zip archive of browser extensible data (BED) files of predicted P element locations in genome sequences from 50 isofemale strains and 6 pool-seq samples from three global regions. Each sample has four BED files corresponding to raw (*raw.bed) and filtered (*nonredundant.bed) output from TEMP and RetroSeq, respectively. BED files for seven isofemale strains from Bergman & Haddrill (2015) are included here that do not have GD data in Ignatenko et al. (2015) but are included in the pool-seq samples, allowing comparisons to be made between isofemale strains and pool-seq samples for the same set of strains. [file peerj-05-3824-s002.zip › bed_files/ERS629883_temp_nonredundant.bed]

track name="ERS629883_TEMP" description="ERS629883_TEMP"
chr2L	267497	267505	P-element_non-reference_ERS629883_temp_sr_200	0	+
chr2L	415052	415133	P-element_non-reference_ERS629883_temp_rp_233	0	-
chr2L	1669835	1669841	P-element_non-reference_ERS629883_temp_rp_400	0	+
chr2L	1737361	1737423	P-element_non-reference_ERS629883_temp_rp_410	0	+
chr2L	2909633	2909642	P-element_non-reference_ERS629883_temp_sr_538	0	-
chr2L	4441810	4441821	P-element_non-reference_ERS629883_temp_rp_719	0	-
chr2L	4891708	4891805	P-element_non-reference_ERS629883_temp_rp_769	0	-
chr2L	5108524	5108533	P-element_non-reference_ERS629883_temp_sr_799	0	+
chr2L	5547263	5547274	P-element_non-reference_ERS629883_temp_rp_862	0	+
chr2L	6411380	6411455	P-element_non-reference_ERS629883_temp_rp_960	0	-
chr2L	7024576	7024580	P-element_non-reference_ERS629883_temp_rp_1032	0	-
chr2L	8958096	8958179	P-element_non-reference_ERS629883_temp_rp_1268	0	+
chr2L	9984573	9984581	P-element_non-reference_ERS629883_temp_sr_1400	0	+
chr2L	11067042	11067051	P-element_non-reference_ERS629883_temp_sr_1529	0	+
chr2L	11068315	11068319	P-element_non-reference_ERS629883_temp_rp_1530	0	-
chr2L	12055908	12055916	P-element_non-reference_ERS629883_temp_sr_1645	0	-
chr2L	12483642	12483682	P-element_non-reference_ERS629883_temp_rp_1700	0	+
chr2L	15762786	15762796	P-element_non-reference_ERS629883_temp_rp_2108	0	+
chr2L	16535115	16535137	P-element_non-reference_ERS629883_temp_rp_2188	0	-
chr2L	20205297	20205305	P-element_non-reference_ERS629883_temp_sr_2766	0	+
chr2L	20716105	20716114	P-element_non-reference_ERS629883_temp_sr_2900	0	-
chr2L	20825513	20825523	P-element_non-reference_ERS629883_temp_sr_2915	0	+
chr2L	20858670	20858678	P-element_non-reference_ERS629883_temp_sr_2922	0	+
chr2R	8003424	8003882	P-element_non-reference_ERS629883_temp_rp_13819	0	+
chr2R	11605185	11605239	P-element_non-reference_ERS629883_temp_rp_14358	0	-
chr2R	11632619	11632627	P-element_non-reference_ERS629883_temp_sr_14360	0	+
chr2R	12185374	12185380	P-element_non-reference_ERS629883_temp_rp_14431	0	-
chr2R	13337598	13337610	P-element_non-reference_ERS629883_temp_sr_14571	0	-
chr2R	15147744	15147755	P-element_non-reference_ERS629883_temp_sr_14818	0	-
chr2R	15531878	15531898	P-element_non-reference_ERS629883_temp_rp_14884	0	-
chr2R	17394550	17394570	P-element_non-reference_ERS629883_temp_rp_15128	0	+
chr2R	17484883	17484943	P-element_non-reference_ERS629883_temp_rp_15144	0	+
chr2R	17869700	17869709	P-element_non-reference_ERS629883_temp_rp_15196	0	+
chr2R	18806333	18806366	P-element_non-reference_ERS629883_temp_rp_15315	0	-
chr2R	19457240	19457248	P-element_non-reference_ERS629883_temp_sr_15403	0	-
chr2R	20319209	20319217	P-element_non-reference_ERS629883_temp_sr_15507	0	+
chr2R	21691250	21691260	P-element_non-reference_ERS629883_temp_sr_15672	0	+
chr2R	22514138	22514170	P-element_non-reference_ERS629883_temp_rp_15766	0	+
chr2R	24305848	24305850	P-element_non-reference_ERS629883_temp_rp_15990	0	-
chr3L	1586546	1586574	P-element_non-reference_ERS629883_temp_rp_16394	0	+
chr3L	2417890	2417900	P-element_non-reference_ERS629883_temp_sr_16488	0	-
chr3L	9349544	9349556	P-element_non-reference_ERS629883_temp_rp_17390	0	+
chr3L	10680839	10680989	P-element_non-reference_ERS629883_temp_rp_17543	0	-
chr3L	14410505	14410513	P-element_non-reference_ERS629883_temp_sr_18020	0	-
chr3L	14476850	14476860	P-element_non-reference_ERS629883_temp_sr_18023	0	-
chr3L	16411650	16411715	P-element_non-reference_ERS629883_temp_rp_18278	0	+
chr3L	19062786	19062823	P-element_non-reference_ERS629883_temp_rp_18623	0	-
chr3L	19586304	19586311	P-element_non-reference_ERS629883_temp_rp_18715	0	+
chr3L	20910434	20910443	P-element_non-reference_ERS629883_temp_sr_18938	0	-
chr3L	21335230	21335238	P-element_non-reference_ERS629883_temp_sr_19020	0	+
chr3R	5215762	5215770	P-element_non-reference_ERS629883_temp_sr_32010	0	-
chr3R	5264508	5264517	P-element_non-reference_ERS629883_temp_sr_32020	0	-
chr3R	5503911	5503923	P-element_non-reference_ERS629883_temp_rp_32044	0	-
chr3R	12370967	12370975	P-element_non-reference_ERS629883_temp_sr_32995	0	-
chr3R	12719978	12719986	P-element_non-reference_ERS629883_temp_sr_33086	0	-
chr3R	13646062	13646072	P-element_non-reference_ERS629883_temp_rp_33208	0	-
chr3R	15973447	15973456	P-element_non-reference_ERS629883_temp_sr_33498	0	-
chr3R	17059316	17059330	P-element_non-reference_ERS629883_temp_rp_33635	0	-
chr3R	25208366	25208374	P-element_non-reference_ERS629883_temp_sr_34730	0	-
chrX	2049610	2049619	P-element_non-reference_ERS629883_temp_rp_37359	0	+
chrX	2050203	2050211	P-element_non-reference_ERS629883_temp_sr_37360	0	+
chrX	2083823	2083826	P-element_non-reference_ERS629883_temp_rp_37362	0	+
chrX	8061902	8061910	P-element_non-reference_ERS629883_temp_sr_38423	0	-
chrX	10546831	10547685	P-element_non-reference_ERS629883_temp_rp_38917	0	-
chrX	10628843	10628860	P-element_non-reference_ERS629883_temp_rp_38941	0	-
chrX	10905438	10905448	P-element_non-reference_ERS629883_temp_rp_38988	0	-
chrX	12665415	12665444	P-element_non-reference_ERS629883_temp_rp_39339	0	+
chrX	13739779	13739788	P-element_non-reference_ERS629883_temp_sr_39539	0	-
chrX	14212327	14212335	P-element_non-reference_ERS629883_temp_sr_39620	0	+
chrX	15007933	15007977	P-element_non-reference_ERS629883_temp_rp_39756	0	+
chrX	15498929	15498938	P-element_non-reference_ERS629883_temp_sr_39843	0	+
chrX	16091642	16091661	P-element_non-reference_ERS629883_temp_rp_39922	0	+
chrX	18512393	18512411	P-element_non-reference_ERS629883_temp_rp_40296	0	+
chrX	18516058	18516065	P-element_non-reference_ERS629883_temp_rp_40297	0	-
chrX	19715875	19715890	P-element_non-reference_ERS629883_temp_rp_40476	0	-
chrX	19998903	19998911	P-element_non-reference_ERS629883_temp_rp_40567	0	+
chrX	20330573	20330583	P-element_non-reference_ERS629883_temp_sr_40660	0	-
chrX	22442110	22442118	P-element_non-reference_ERS629883_temp_rp_41985	0	-
