# Supplementary material for: Genomic analysis of P elements in natural populations of Drosophila melanogaster
Source: PeerJ. 2017 Sep 15;5:e3824. doi: 10.7717/peerj.3824 (PMC5602686; doi:10.7717/peerj.3824)
Supplement: File S2 — Zip archive of browser extensible data (BED) files of predicted P element locations in genome sequences from 50 isofemale strains and 6 pool-seq samples from three global regions. Each sample has four BED files corresponding to raw (*raw.bed) and filtered (*nonredundant.bed) output from TEMP and RetroSeq, respectively. BED files for seven isofemale strains from Bergman & Haddrill (2015) are included here that do not have GD data in Ignatenko et al. (2015) but are included in the pool-seq samples, allowing comparisons to be made between isofemale strains and pool-seq samples for the same set of strains. [file peerj-05-3824-s002.zip › bed_files/ERS629884_retroseq_raw.bed]

track name="ERS629884_RetroSeq" description="ERS629884_RetroSeq"
chr2L	2178791	2178793	P-element_non-reference_ERS629884_retroseq_rp_23	0	.
chr2L	2494075	2494077	P-element_non-reference_ERS629884_retroseq_rp_26	0	.
chr2L	3478396	3478398	P-element_non-reference_ERS629884_retroseq_rp_40	0	.
chr2L	3836709	3836711	P-element_non-reference_ERS629884_retroseq_rp_42	0	.
chr2L	4028949	4028951	P-element_non-reference_ERS629884_retroseq_rp_45	0	.
chr2L	5724691	5724693	P-element_non-reference_ERS629884_retroseq_rp_70	0	.
chr2L	6339389	6339391	P-element_non-reference_ERS629884_retroseq_rp_81	0	.
chr2L	7576594	7576596	P-element_non-reference_ERS629884_retroseq_rp_92	0	.
chr2L	7809688	7809690	P-element_non-reference_ERS629884_retroseq_rp_95	0	.
chr2L	8277852	8277854	P-element_non-reference_ERS629884_retroseq_rp_101	0	.
chr2L	9616791	9616793	P-element_non-reference_ERS629884_retroseq_rp_123	0	.
chr2L	9790582	9790584	P-element_non-reference_ERS629884_retroseq_rp_131	0	.
chr2L	9908689	9908691	P-element_non-reference_ERS629884_retroseq_rp_134	0	.
chr2L	10305634	10305636	P-element_non-reference_ERS629884_retroseq_rp_139	0	.
chr2L	10506853	10506855	P-element_non-reference_ERS629884_retroseq_rp_141	0	.
chr2L	12484345	12484347	P-element_non-reference_ERS629884_retroseq_rp_168	0	.
chr2L	15057890	15057892	P-element_non-reference_ERS629884_retroseq_rp_206	0	.
chr2L	16685339	16685341	P-element_non-reference_ERS629884_retroseq_rp_233	0	.
chr2L	19135052	19135054	P-element_non-reference_ERS629884_retroseq_rp_273	0	.
chr2L	19865553	19865555	P-element_non-reference_ERS629884_retroseq_rp_286	0	.
chr2L	20065823	20065825	P-element_non-reference_ERS629884_retroseq_rp_288	0	.
chr2L	20085267	20085269	P-element_non-reference_ERS629884_retroseq_rp_289	0	.
chr2L	20886066	20886068	P-element_non-reference_ERS629884_retroseq_rp_313	0	.
chr2L	21096783	21096785	P-element_non-reference_ERS629884_retroseq_rp_318	0	.
chr2L	21629884	21629886	P-element_non-reference_ERS629884_retroseq_rp_324	0	.
chr2L	22219342	22219344	P-element_non-reference_ERS629884_retroseq_rp_351	0	.
chr2R	4597069	4597071	P-element_non-reference_ERS629884_retroseq_rp_539	0	.
chr2R	5956169	5956171	P-element_non-reference_ERS629884_retroseq_rp_639	0	.
chr2R	6714746	6714748	P-element_non-reference_ERS629884_retroseq_rp_669	0	.
chr2R	6740721	6740723	P-element_non-reference_ERS629884_retroseq_rp_670	0	.
chr2R	7665816	7665818	P-element_non-reference_ERS629884_retroseq_rp_691	0	.
chr2R	8174121	8174123	P-element_non-reference_ERS629884_retroseq_rp_702	0	.
chr2R	8667899	8667901	P-element_non-reference_ERS629884_retroseq_rp_709	0	.
chr2R	8668797	8668799	P-element_non-reference_ERS629884_retroseq_rp_710	0	.
chr2R	9414434	9414436	P-element_non-reference_ERS629884_retroseq_rp_720	0	.
chr2R	9712218	9712220	P-element_non-reference_ERS629884_retroseq_rp_728	0	.
chr2R	10673279	10673281	P-element_non-reference_ERS629884_retroseq_rp_749	0	.
chr2R	10781824	10781826	P-element_non-reference_ERS629884_retroseq_rp_751	0	.
chr2R	10897704	10897706	P-element_non-reference_ERS629884_retroseq_rp_756	0	.
chr2R	14591755	14591757	P-element_non-reference_ERS629884_retroseq_rp_816	0	.
chr2R	15613643	15613645	P-element_non-reference_ERS629884_retroseq_rp_833	0	.
chr2R	15674929	15674931	P-element_non-reference_ERS629884_retroseq_rp_835	0	.
chr2R	16017681	16017683	P-element_non-reference_ERS629884_retroseq_rp_838	0	.
chr2R	16386470	16386472	P-element_non-reference_ERS629884_retroseq_rp_844	0	.
chr2R	16668134	16668136	P-element_non-reference_ERS629884_retroseq_rp_850	0	.
chr2R	20327484	20327486	P-element_non-reference_ERS629884_retroseq_rp_901	0	.
chr2R	23551842	23551844	P-element_non-reference_ERS629884_retroseq_rp_943	0	.
chr2R	23580848	23580850	P-element_non-reference_ERS629884_retroseq_rp_944	0	.
chr2R	23702354	23702356	P-element_non-reference_ERS629884_retroseq_rp_946	0	.
chr2R	23746852	23746854	P-element_non-reference_ERS629884_retroseq_rp_948	0	.
chr3L	1586639	1586641	P-element_non-reference_ERS629884_retroseq_rp_978	0	.
chr3L	4542102	4542104	P-element_non-reference_ERS629884_retroseq_rp_1001	0	.
chr3L	4976462	4976464	P-element_non-reference_ERS629884_retroseq_rp_1008	0	.
chr3L	5976110	5976112	P-element_non-reference_ERS629884_retroseq_rp_1016	0	.
chr3L	7134258	7134260	P-element_non-reference_ERS629884_retroseq_rp_1024	0	.
chr3L	9381408	9381410	P-element_non-reference_ERS629884_retroseq_rp_1054	0	.
chr3L	9383012	9383014	P-element_non-reference_ERS629884_retroseq_rp_1055	0	.
chr3L	9384186	9384188	P-element_non-reference_ERS629884_retroseq_rp_1057	0	.
chr3L	11553537	11553539	P-element_non-reference_ERS629884_retroseq_rp_1085	0	.
chr3L	14274246	14274248	P-element_non-reference_ERS629884_retroseq_rp_1123	0	.
chr3L	14427450	14427452	P-element_non-reference_ERS629884_retroseq_rp_1124	0	.
chr3L	14516325	14516327	P-element_non-reference_ERS629884_retroseq_rp_1125	0	.
chr3L	15953013	15953015	P-element_non-reference_ERS629884_retroseq_rp_1144	0	.
chr3L	17961837	17961839	P-element_non-reference_ERS629884_retroseq_rp_1174	0	.
chr3L	18748772	18748774	P-element_non-reference_ERS629884_retroseq_rp_1183	0	.
chr3L	18760823	18760825	P-element_non-reference_ERS629884_retroseq_rp_1184	0	.
chr3L	19792081	19792083	P-element_non-reference_ERS629884_retroseq_rp_1201	0	.
chr3L	20430431	20430433	P-element_non-reference_ERS629884_retroseq_rp_1211	0	.
chr3L	21251431	21251433	P-element_non-reference_ERS629884_retroseq_rp_1224	0	.
chr3L	21955249	21955251	P-element_non-reference_ERS629884_retroseq_rp_1234	0	.
chr3L	22035035	22035037	P-element_non-reference_ERS629884_retroseq_rp_1235	0	.
chr3L	22288767	22288769	P-element_non-reference_ERS629884_retroseq_rp_1240	0	.
chr3L	22728119	22728121	P-element_non-reference_ERS629884_retroseq_rp_1250	0	.
chr3L	22998163	22998165	P-element_non-reference_ERS629884_retroseq_rp_1260	0	.
chr3R	5571119	5571121	P-element_non-reference_ERS629884_retroseq_rp_1549	0	.
chr3R	6640820	6640822	P-element_non-reference_ERS629884_retroseq_rp_1568	0	.
chr3R	8669617	8669619	P-element_non-reference_ERS629884_retroseq_rp_1600	0	.
chr3R	8931910	8931912	P-element_non-reference_ERS629884_retroseq_rp_1604	0	.
chr3R	8963112	8963114	P-element_non-reference_ERS629884_retroseq_rp_1605	0	.
chr3R	9158086	9158088	P-element_non-reference_ERS629884_retroseq_rp_1611	0	.
chr3R	9228915	9228917	P-element_non-reference_ERS629884_retroseq_rp_1617	0	.
chr3R	9352802	9352804	P-element_non-reference_ERS629884_retroseq_rp_1622	0	.
chr3R	9502638	9502640	P-element_non-reference_ERS629884_retroseq_rp_1623	0	.
chr3R	9777800	9777802	P-element_non-reference_ERS629884_retroseq_rp_1627	0	.
chr3R	10111384	10111386	P-element_non-reference_ERS629884_retroseq_rp_1632	0	.
chr3R	11760869	11760871	P-element_non-reference_ERS629884_retroseq_rp_1655	0	.
chr3R	11773921	11773923	P-element_non-reference_ERS629884_retroseq_rp_1656	0	.
chr3R	13051543	13051545	P-element_non-reference_ERS629884_retroseq_rp_1679	0	.
chr3R	14724326	14724328	P-element_non-reference_ERS629884_retroseq_rp_1692	0	.
chr3R	15132071	15132073	P-element_non-reference_ERS629884_retroseq_rp_1700	0	.
chr3R	15250440	15250442	P-element_non-reference_ERS629884_retroseq_rp_1702	0	.
chr3R	16280865	16280867	P-element_non-reference_ERS629884_retroseq_rp_1716	0	.
chr3R	17943896	17943898	P-element_non-reference_ERS629884_retroseq_rp_1734	0	.
chr3R	19180706	19180708	P-element_non-reference_ERS629884_retroseq_rp_1752	0	.
chr3R	19656645	19656647	P-element_non-reference_ERS629884_retroseq_rp_1757	0	.
chr3R	19837052	19837054	P-element_non-reference_ERS629884_retroseq_rp_1759	0	.
chr3R	20253591	20253593	P-element_non-reference_ERS629884_retroseq_rp_1770	0	.
chr3R	21204327	21204329	P-element_non-reference_ERS629884_retroseq_rp_1789	0	.
chr3R	21289230	21289232	P-element_non-reference_ERS629884_retroseq_rp_1791	0	.
chr3R	21296525	21296527	P-element_non-reference_ERS629884_retroseq_rp_1792	0	.
chr3R	22436139	22436141	P-element_non-reference_ERS629884_retroseq_rp_1805	0	.
chr3R	23191060	23191062	P-element_non-reference_ERS629884_retroseq_rp_1812	0	.
chr3R	23345810	23345812	P-element_non-reference_ERS629884_retroseq_rp_1813	0	.
chr3R	25054578	25054580	P-element_non-reference_ERS629884_retroseq_rp_1831	0	.
chr3R	31048864	31048866	P-element_non-reference_ERS629884_retroseq_rp_1890	0	.
chr3R	31713567	31713569	P-element_non-reference_ERS629884_retroseq_rp_1894	0	.
chrX	342982	342984	P-element_non-reference_ERS629884_retroseq_rp_1909	0	.
chrX	1613454	1613456	P-element_non-reference_ERS629884_retroseq_rp_1915	0	.
chrX	3744625	3744627	P-element_non-reference_ERS629884_retroseq_rp_1927	0	.
chrX	4507520	4507522	P-element_non-reference_ERS629884_retroseq_rp_1937	0	.
chrX	5094558	5094560	P-element_non-reference_ERS629884_retroseq_rp_1940	0	.
chrX	5988665	5988667	P-element_non-reference_ERS629884_retroseq_rp_1960	0	.
chrX	6328981	6328983	P-element_non-reference_ERS629884_retroseq_rp_1962	0	.
chrX	6338944	6338946	P-element_non-reference_ERS629884_retroseq_rp_1963	0	.
chrX	6656552	6656554	P-element_non-reference_ERS629884_retroseq_rp_1966	0	.
chrX	9135066	9135068	P-element_non-reference_ERS629884_retroseq_rp_2005	0	.
chrX	10744927	10744929	P-element_non-reference_ERS629884_retroseq_rp_2033	0	.
chrX	10786874	10786876	P-element_non-reference_ERS629884_retroseq_rp_2034	0	.
chrX	12003917	12003919	P-element_non-reference_ERS629884_retroseq_rp_2052	0	.
chrX	13747398	13747400	P-element_non-reference_ERS629884_retroseq_rp_2090	0	.
chrX	16809626	16809628	P-element_non-reference_ERS629884_retroseq_rp_2132	0	.
chrX	19498245	19498247	P-element_non-reference_ERS629884_retroseq_rp_2150	0	.
chrX	19887067	19887069	P-element_non-reference_ERS629884_retroseq_rp_2153	0	.
chrX	20374550	20374552	P-element_non-reference_ERS629884_retroseq_rp_2161	0	.
