# Supplementary material for: Genomic analysis of P elements in natural populations of Drosophila melanogaster
Source: PeerJ. 2017 Sep 15;5:e3824. doi: 10.7717/peerj.3824 (PMC5602686; doi:10.7717/peerj.3824)
Supplement: File S2 — Zip archive of browser extensible data (BED) files of predicted P element locations in genome sequences from 50 isofemale strains and 6 pool-seq samples from three global regions. Each sample has four BED files corresponding to raw (*raw.bed) and filtered (*nonredundant.bed) output from TEMP and RetroSeq, respectively. BED files for seven isofemale strains from Bergman & Haddrill (2015) are included here that do not have GD data in Ignatenko et al. (2015) but are included in the pool-seq samples, allowing comparisons to be made between isofemale strains and pool-seq samples for the same set of strains. [file peerj-05-3824-s002.zip › bed_files/ERS629884_temp_nonredundant.bed]

track name="ERS629884_TEMP" description="ERS629884_TEMP"
chr2L	2178779	2178784	P-element_non-reference_ERS629884_temp_rp_484	0	+
chr2L	2494031	2494289	P-element_non-reference_ERS629884_temp_rp_528	0	+
chr2L	3478323	3478331	P-element_non-reference_ERS629884_temp_sr_675	0	-
chr2L	3836642	3836651	P-element_non-reference_ERS629884_temp_sr_721	0	+
chr2L	4028994	4029002	P-element_non-reference_ERS629884_temp_sr_741	0	+
chr2L	5724675	5724684	P-element_non-reference_ERS629884_temp_rp_969	0	+
chr2L	6339358	6339367	P-element_non-reference_ERS629884_temp_sr_1045	0	-
chr2L	7576628	7576638	P-element_non-reference_ERS629884_temp_sr_1192	0	+
chr2L	7809669	7809702	P-element_non-reference_ERS629884_temp_rp_1213	0	-
chr2L	8277712	8277720	P-element_non-reference_ERS629884_temp_sr_1274	0	+
chr2L	9616808	9616816	P-element_non-reference_ERS629884_temp_sr_1440	0	+
chr2L	9790555	9790710	P-element_non-reference_ERS629884_temp_rp_1466	0	-
chr2L	9908636	9908645	P-element_non-reference_ERS629884_temp_sr_1481	0	-
chr2L	10305592	10305600	P-element_non-reference_ERS629884_temp_sr_1549	0	+
chr2L	10506778	10506786	P-element_non-reference_ERS629884_temp_sr_1570	0	-
chr2L	12484290	12484298	P-element_non-reference_ERS629884_temp_sr_1855	0	+
chr2L	15057840	15057877	P-element_non-reference_ERS629884_temp_rp_2204	0	+
chr2L	16685236	16685304	P-element_non-reference_ERS629884_temp_rp_2399	0	+
chr2L	19135079	19135089	P-element_non-reference_ERS629884_temp_sr_2736	0	+
chr2L	20065789	20065798	P-element_non-reference_ERS629884_temp_rp_2869	0	+
chr2L	20886068	20886077	P-element_non-reference_ERS629884_temp_sr_3096	0	-
chr2L	21096913	21096921	P-element_non-reference_ERS629884_temp_sr_3161	0	+
chr2L	22219293	22219537	P-element_non-reference_ERS629884_temp_rp_3928	0	-
chr2R	5956150	5956156	P-element_non-reference_ERS629884_temp_rp_13538	0	-
chr2R	6740698	6740739	P-element_non-reference_ERS629884_temp_rp_13966	0	+
chr2R	7665755	7665763	P-element_non-reference_ERS629884_temp_sr_14126	0	-
chr2R	8174057	8174124	P-element_non-reference_ERS629884_temp_rp_14209	0	-
chr2R	8667833	8667841	P-element_non-reference_ERS629884_temp_sr_14310	0	-
chr2R	8668838	8668848	P-element_non-reference_ERS629884_temp_sr_14311	0	+
chr2R	9414365	9414374	P-element_non-reference_ERS629884_temp_sr_14410	0	-
chr2R	10673256	10673275	P-element_non-reference_ERS629884_temp_rp_14614	0	+
chr2R	10781804	10781813	P-element_non-reference_ERS629884_temp_sr_14629	0	+
chr2R	10897691	10897743	P-element_non-reference_ERS629884_temp_rp_14650	0	-
chr2R	14591769	14591777	P-element_non-reference_ERS629884_temp_sr_15251	0	-
chr2R	15674846	15674909	P-element_non-reference_ERS629884_temp_rp_15408	0	+
chr2R	16017725	16017733	P-element_non-reference_ERS629884_temp_sr_15453	0	+
chr2R	16386472	16386482	P-element_non-reference_ERS629884_temp_rp_15508	0	+
chr2R	16668064	16668072	P-element_non-reference_ERS629884_temp_sr_15544	0	-
chr2R	20327214	20327494	P-element_non-reference_ERS629884_temp_rp_15999	0	-
chr2R	23551875	23551885	P-element_non-reference_ERS629884_temp_sr_16393	0	+
chr2R	23580840	23580850	P-element_non-reference_ERS629884_temp_sr_16395	0	+
chr2R	23702355	23702363	P-element_non-reference_ERS629884_temp_sr_16413	0	+
chr3L	1586543	1586551	P-element_non-reference_ERS629884_temp_sr_16950	0	-
chr3L	4542049	4542161	P-element_non-reference_ERS629884_temp_rp_17357	0	+
chr3L	4976466	4976496	P-element_non-reference_ERS629884_temp_rp_17422	0	+
chr3L	5976112	5976120	P-element_non-reference_ERS629884_temp_sr_17557	0	-
chr3L	9381439	9381450	P-element_non-reference_ERS629884_temp_sr_18082	0	-
chr3L	9383867	9384165	P-element_non-reference_ERS629884_temp_rp_18084	0	+
chr3L	11553283	11553438	P-element_non-reference_ERS629884_temp_rp_18390	0	-
chr3L	14427391	14427422	P-element_non-reference_ERS629884_temp_rp_18775	0	-
chr3L	14516324	14516362	P-element_non-reference_ERS629884_temp_rp_18783	0	+
chr3L	15952984	15953015	P-element_non-reference_ERS629884_temp_rp_18964	0	-
chr3L	17961825	17961893	P-element_non-reference_ERS629884_temp_rp_19282	0	+
chr3L	18760765	18760776	P-element_non-reference_ERS629884_temp_sr_19386	0	+
chr3L	20430397	20430442	P-element_non-reference_ERS629884_temp_rp_19680	0	-
chr3L	21251827	21251838	P-element_non-reference_ERS629884_temp_sr_19842	0	+
chr3L	21955068	21955142	P-element_non-reference_ERS629884_temp_rp_19979	0	-
chr3L	22034951	22035000	P-element_non-reference_ERS629884_temp_rp_19999	0	+
chr3L	22288693	22288703	P-element_non-reference_ERS629884_temp_sr_20047	0	-
chr3L	22728120	22728129	P-element_non-reference_ERS629884_temp_sr_20149	0	-
chr3R	5571078	5571121	P-element_non-reference_ERS629884_temp_rp_32972	0	-
chr3R	8669588	8669626	P-element_non-reference_ERS629884_temp_rp_33464	0	+
chr3R	8931880	8931889	P-element_non-reference_ERS629884_temp_sr_33503	0	+
chr3R	8963123	8963132	P-element_non-reference_ERS629884_temp_sr_33509	0	-
chr3R	9158041	9158140	P-element_non-reference_ERS629884_temp_rp_33538	0	+
chr3R	9158166	9158177	P-element_non-reference_ERS629884_temp_sr_33539	0	-
chr3R	9228931	9229030	P-element_non-reference_ERS629884_temp_rp_33552	0	+
chr3R	9502581	9502589	P-element_non-reference_ERS629884_temp_sr_33594	0	+
chr3R	9777819	9777827	P-element_non-reference_ERS629884_temp_sr_33632	0	+
chr3R	10111383	10111388	P-element_non-reference_ERS629884_temp_rp_33681	0	-
chr3R	11760793	11760871	P-element_non-reference_ERS629884_temp_rp_33915	0	+
chr3R	11773824	11773973	P-element_non-reference_ERS629884_temp_rp_33916	0	-
chr3R	13051472	13051485	P-element_non-reference_ERS629884_temp_rp_34130	0	+
chr3R	14724278	14724363	P-element_non-reference_ERS629884_temp_rp_34357	0	-
chr3R	15250411	15250420	P-element_non-reference_ERS629884_temp_sr_34432	0	-
chr3R	16280877	16280888	P-element_non-reference_ERS629884_temp_sr_34581	0	-
chr3R	19180640	19180649	P-element_non-reference_ERS629884_temp_sr_35037	0	+
chr3R	19656598	19656643	P-element_non-reference_ERS629884_temp_rp_35090	0	-
chr3R	20253500	20253508	P-element_non-reference_ERS629884_temp_sr_35172	0	-
chr3R	21204144	21204415	P-element_non-reference_ERS629884_temp_rp_35311	0	-
chr3R	21289239	21289249	P-element_non-reference_ERS629884_temp_sr_35323	0	-
chr3R	21296464	21296475	P-element_non-reference_ERS629884_temp_rp_35329	0	+
chr3R	23345756	23345764	P-element_non-reference_ERS629884_temp_sr_35651	0	+
chr3R	25054624	25054632	P-element_non-reference_ERS629884_temp_sr_35908	0	-
chr3R	31048692	31049043	P-element_non-reference_ERS629884_temp_rp_36616	0	-
chr3R	31713526	31713535	P-element_non-reference_ERS629884_temp_sr_36690	0	+
chrX	1613468	1613485	P-element_non-reference_ERS629884_temp_rp_38535	0	-
chrX	5094523	5094576	P-element_non-reference_ERS629884_temp_rp_39123	0	+
chrX	5988618	5988626	P-element_non-reference_ERS629884_temp_sr_39281	0	-
chrX	6328957	6328965	P-element_non-reference_ERS629884_temp_sr_39328	0	-
chrX	6338906	6338914	P-element_non-reference_ERS629884_temp_sr_39331	0	+
chrX	6656504	6656514	P-element_non-reference_ERS629884_temp_sr_39386	0	-
chrX	10744362	10744372	P-element_non-reference_ERS629884_temp_sr_40278	0	+
chrX	10744933	10744941	P-element_non-reference_ERS629884_temp_sr_40280	0	+
chrX	10786856	10786918	P-element_non-reference_ERS629884_temp_rp_40290	0	-
chrX	12003968	12003979	P-element_non-reference_ERS629884_temp_rp_40577	0	-
chrX	13747351	13747402	P-element_non-reference_ERS629884_temp_rp_40913	0	-
chrX	19498216	19498233	P-element_non-reference_ERS629884_temp_rp_41802	0	-
