# Supplementary material for: Genomic analysis of P elements in natural populations of Drosophila melanogaster
Source: PeerJ. 2017 Sep 15;5:e3824. doi: 10.7717/peerj.3824 (PMC5602686; doi:10.7717/peerj.3824)
Supplement: File S2 — Zip archive of browser extensible data (BED) files of predicted P element locations in genome sequences from 50 isofemale strains and 6 pool-seq samples from three global regions. Each sample has four BED files corresponding to raw (*raw.bed) and filtered (*nonredundant.bed) output from TEMP and RetroSeq, respectively. BED files for seven isofemale strains from Bergman & Haddrill (2015) are included here that do not have GD data in Ignatenko et al. (2015) but are included in the pool-seq samples, allowing comparisons to be made between isofemale strains and pool-seq samples for the same set of strains. [file peerj-05-3824-s002.zip › bed_files/ERS629884_temp_raw.bed]

track name="ERS629884_TEMP" description="ERS629884_TEMP"
chr2L	2178779	2178784	P-element_non-reference_ERS629884_temp_rp_484	0	+
chr2L	2494031	2494289	P-element_non-reference_ERS629884_temp_rp_528	0	+
chr2L	2962445	2962922	P-element_non-reference_ERS629884_temp_rp_601	0	-
chr2L	3478323	3478331	P-element_non-reference_ERS629884_temp_sr_674	0	+
chr2L	3478323	3478331	P-element_non-reference_ERS629884_temp_sr_675	0	-
chr2L	3836642	3836651	P-element_non-reference_ERS629884_temp_sr_721	0	+
chr2L	4028994	4029002	P-element_non-reference_ERS629884_temp_sr_741	0	+
chr2L	4463030	4463507	P-element_non-reference_ERS629884_temp_rp_794	0	-
chr2L	4502687	4503164	P-element_non-reference_ERS629884_temp_rp_800	0	+
chr2L	5724675	5724684	P-element_non-reference_ERS629884_temp_rp_969	0	+
chr2L	6339358	6339367	P-element_non-reference_ERS629884_temp_sr_1045	0	-
chr2L	6424194	6424671	P-element_non-reference_ERS629884_temp_rp_1055	0	+
chr2L	6481487	6481613	P-element_non-reference_ERS629884_temp_rp_1067	0	-
chr2L	7576628	7576638	P-element_non-reference_ERS629884_temp_sr_1192	0	+
chr2L	7809669	7809702	P-element_non-reference_ERS629884_temp_rp_1213	0	-
chr2L	8277712	8277720	P-element_non-reference_ERS629884_temp_sr_1274	0	+
chr2L	9616808	9616816	P-element_non-reference_ERS629884_temp_sr_1440	0	+
chr2L	9790555	9790710	P-element_non-reference_ERS629884_temp_rp_1466	0	-
chr2L	9908636	9908645	P-element_non-reference_ERS629884_temp_sr_1481	0	-
chr2L	10305592	10305600	P-element_non-reference_ERS629884_temp_sr_1549	0	+
chr2L	10422047	10422524	P-element_non-reference_ERS629884_temp_rp_1564	0	-
chr2L	10506778	10506786	P-element_non-reference_ERS629884_temp_sr_1570	0	-
chr2L	10924815	10925292	P-element_non-reference_ERS629884_temp_rp_1616	0	-
chr2L	12484290	12484298	P-element_non-reference_ERS629884_temp_sr_1855	0	+
chr2L	12484424	12484901	P-element_non-reference_ERS629884_temp_rp_1856	0	+
chr2L	14596985	14597462	P-element_non-reference_ERS629884_temp_rp_2140	0	+
chr2L	15057840	15057877	P-element_non-reference_ERS629884_temp_rp_2204	0	+
chr2L	15623398	15623875	P-element_non-reference_ERS629884_temp_rp_2266	0	+
chr2L	16685236	16685304	P-element_non-reference_ERS629884_temp_rp_2399	0	+
chr2L	19135079	19135089	P-element_non-reference_ERS629884_temp_sr_2736	0	+
chr2L	19812636	19813113	P-element_non-reference_ERS629884_temp_rp_2825	0	-
chr2L	19865446	19865923	P-element_non-reference_ERS629884_temp_rp_2840	0	+
chr2L	20065789	20065798	P-element_non-reference_ERS629884_temp_rp_2869	0	+
chr2L	20085120	20085268	P-element_non-reference_ERS629884_temp_rp_2874	0	+
chr2L	20886068	20886077	P-element_non-reference_ERS629884_temp_sr_3096	0	-
chr2L	20946764	20947241	P-element_non-reference_ERS629884_temp_rp_3117	0	+
chr2L	21096913	21096921	P-element_non-reference_ERS629884_temp_sr_3161	0	+
chr2L	21251743	21252220	P-element_non-reference_ERS629884_temp_rp_3206	0	-
chr2L	21630011	21630049	P-element_non-reference_ERS629884_temp_rp_3464	0	+
chr2L	22219293	22219537	P-element_non-reference_ERS629884_temp_rp_3928	0	-
chr2R	1500497	1500974	P-element_non-reference_ERS629884_temp_rp_7629	0	+
chr2R	4596971	4596983	P-element_non-reference_ERS629884_temp_rp_11853	0	-
chr2R	5028738	5029215	P-element_non-reference_ERS629884_temp_rp_12500	0	+
chr2R	5188971	5189448	P-element_non-reference_ERS629884_temp_rp_12736	0	-
chr2R	5956150	5956156	P-element_non-reference_ERS629884_temp_rp_13538	0	-
chr2R	6101647	6102124	P-element_non-reference_ERS629884_temp_rp_13599	0	-
chr2R	6714708	6714869	P-element_non-reference_ERS629884_temp_rp_13957	0	+
chr2R	6730980	6731457	P-element_non-reference_ERS629884_temp_rp_13961	0	+
chr2R	6740698	6740739	P-element_non-reference_ERS629884_temp_rp_13966	0	+
chr2R	7026669	7027146	P-element_non-reference_ERS629884_temp_rp_14024	0	-
chr2R	7381841	7382318	P-element_non-reference_ERS629884_temp_rp_14075	0	+
chr2R	7665755	7665763	P-element_non-reference_ERS629884_temp_sr_14126	0	-
chr2R	7783323	7783800	P-element_non-reference_ERS629884_temp_rp_14149	0	+
chr2R	7882755	7883232	P-element_non-reference_ERS629884_temp_rp_14158	0	-
chr2R	8124689	8125166	P-element_non-reference_ERS629884_temp_rp_14202	0	+
chr2R	8174057	8174124	P-element_non-reference_ERS629884_temp_rp_14209	0	-
chr2R	8667833	8667841	P-element_non-reference_ERS629884_temp_sr_14309	0	+
chr2R	8667833	8667841	P-element_non-reference_ERS629884_temp_sr_14310	0	-
chr2R	8668838	8668848	P-element_non-reference_ERS629884_temp_sr_14311	0	+
chr2R	9414365	9414374	P-element_non-reference_ERS629884_temp_sr_14410	0	-
chr2R	9712124	9712217	P-element_non-reference_ERS629884_temp_rp_14460	0	-
chr2R	10219716	10219968	P-element_non-reference_ERS629884_temp_rp_14541	0	-
chr2R	10225346	10225548	P-element_non-reference_ERS629884_temp_rp_14544	0	+
chr2R	10673256	10673275	P-element_non-reference_ERS629884_temp_rp_14614	0	+
chr2R	10781804	10781813	P-element_non-reference_ERS629884_temp_sr_14629	0	+
chr2R	10897691	10897743	P-element_non-reference_ERS629884_temp_rp_14650	0	-
chr2R	14591769	14591777	P-element_non-reference_ERS629884_temp_sr_15251	0	-
chr2R	15613766	15613824	P-element_non-reference_ERS629884_temp_rp_15392	0	-
chr2R	15674846	15674909	P-element_non-reference_ERS629884_temp_rp_15408	0	+
chr2R	16017725	16017733	P-element_non-reference_ERS629884_temp_sr_15453	0	+
chr2R	16384782	16385259	P-element_non-reference_ERS629884_temp_rp_15507	0	-
chr2R	16386472	16386482	P-element_non-reference_ERS629884_temp_rp_15508	0	+
chr2R	16668064	16668072	P-element_non-reference_ERS629884_temp_sr_15544	0	-
chr2R	20327214	20327494	P-element_non-reference_ERS629884_temp_rp_15999	0	-
chr2R	21379490	21379799	P-element_non-reference_ERS629884_temp_rp_16156	0	+
chr2R	21838244	21838721	P-element_non-reference_ERS629884_temp_rp_16205	0	+
chr2R	22420238	22420530	P-element_non-reference_ERS629884_temp_rp_16262	0	+
chr2R	23551875	23551885	P-element_non-reference_ERS629884_temp_sr_16393	0	+
chr2R	23580840	23580850	P-element_non-reference_ERS629884_temp_sr_16395	0	+
chr2R	23702355	23702363	P-element_non-reference_ERS629884_temp_sr_16413	0	+
chr2R	23746695	23746868	P-element_non-reference_ERS629884_temp_rp_16424	0	-
chr3L	708100	708577	P-element_non-reference_ERS629884_temp_rp_16828	0	+
chr3L	1586543	1586551	P-element_non-reference_ERS629884_temp_sr_16950	0	-
chr3L	1586731	1586868	P-element_non-reference_ERS629884_temp_rp_16951	0	+
chr3L	4542049	4542161	P-element_non-reference_ERS629884_temp_rp_17357	0	+
chr3L	4976466	4976496	P-element_non-reference_ERS629884_temp_rp_17422	0	+
chr3L	5248220	5248697	P-element_non-reference_ERS629884_temp_rp_17459	0	-
chr3L	5976112	5976120	P-element_non-reference_ERS629884_temp_sr_17557	0	-
chr3L	7134407	7134544	P-element_non-reference_ERS629884_temp_rp_17740	0	+
chr3L	8954266	8954303	P-element_non-reference_ERS629884_temp_rp_18028	0	-
chr3L	9381439	9381450	P-element_non-reference_ERS629884_temp_sr_18082	0	-
chr3L	9383867	9384165	P-element_non-reference_ERS629884_temp_rp_18084	0	+
chr3L	11553283	11553438	P-element_non-reference_ERS629884_temp_rp_18390	0	-
chr3L	13662410	13662887	P-element_non-reference_ERS629884_temp_rp_18674	0	+
chr3L	14216754	14217038	P-element_non-reference_ERS629884_temp_rp_18755	0	+
chr3L	14243533	14243886	P-element_non-reference_ERS629884_temp_rp_18758	0	+
chr3L	14274182	14274247	P-element_non-reference_ERS629884_temp_rp_18765	0	+
chr3L	14427045	14427522	P-element_non-reference_ERS629884_temp_rp_18774	0	+
chr3L	14427391	14427422	P-element_non-reference_ERS629884_temp_rp_18775	0	-
chr3L	14516324	14516362	P-element_non-reference_ERS629884_temp_rp_18783	0	+
chr3L	15048832	15049309	P-element_non-reference_ERS629884_temp_rp_18870	0	+
chr3L	15952984	15953015	P-element_non-reference_ERS629884_temp_rp_18964	0	-
chr3L	17961825	17961893	P-element_non-reference_ERS629884_temp_rp_19282	0	+
chr3L	18748751	18748884	P-element_non-reference_ERS629884_temp_rp_19385	0	+
chr3L	18760765	18760776	P-element_non-reference_ERS629884_temp_sr_19386	0	+
chr3L	19198026	19198503	P-element_non-reference_ERS629884_temp_rp_19451	0	+
chr3L	19791964	19791974	P-element_non-reference_ERS629884_temp_rp_19551	0	-
chr3L	19906994	19907292	P-element_non-reference_ERS629884_temp_rp_19573	0	-
chr3L	20430397	20430442	P-element_non-reference_ERS629884_temp_rp_19680	0	-
chr3L	20667228	20667705	P-element_non-reference_ERS629884_temp_rp_19722	0	+
chr3L	21251827	21251838	P-element_non-reference_ERS629884_temp_sr_19842	0	+
chr3L	21899079	21899556	P-element_non-reference_ERS629884_temp_rp_19959	0	-
chr3L	21955068	21955142	P-element_non-reference_ERS629884_temp_rp_19979	0	-
chr3L	22034951	22035000	P-element_non-reference_ERS629884_temp_rp_19999	0	+
chr3L	22288693	22288703	P-element_non-reference_ERS629884_temp_sr_20047	0	-
chr3L	22407597	22407679	P-element_non-reference_ERS629884_temp_rp_20057	0	+
chr3L	22626935	22627412	P-element_non-reference_ERS629884_temp_rp_20110	0	-
chr3L	22728120	22728129	P-element_non-reference_ERS629884_temp_sr_20149	0	-
chr3L	22998121	22998248	P-element_non-reference_ERS629884_temp_rp_20290	0	-
chr3L	22999149	22999626	P-element_non-reference_ERS629884_temp_rp_20291	0	+
chr3L	23602063	23602540	P-element_non-reference_ERS629884_temp_rp_21176	0	+
chr3L	24768535	24769012	P-element_non-reference_ERS629884_temp_rp_22881	0	+
chr3L	27259197	27259674	P-element_non-reference_ERS629884_temp_rp_26121	0	-
chr3R	3196685	3197162	P-element_non-reference_ERS629884_temp_rp_31198	0	-
chr3R	5359653	5360130	P-element_non-reference_ERS629884_temp_rp_32929	0	+
chr3R	5541644	5542121	P-element_non-reference_ERS629884_temp_rp_32965	0	-
chr3R	5571078	5571121	P-element_non-reference_ERS629884_temp_rp_32972	0	-
chr3R	6640912	6641122	P-element_non-reference_ERS629884_temp_rp_33152	0	-
chr3R	7491432	7491914	P-element_non-reference_ERS629884_temp_rp_33289	0	+
chr3R	7643798	7644275	P-element_non-reference_ERS629884_temp_rp_33320	0	+
chr3R	7653760	7654237	P-element_non-reference_ERS629884_temp_rp_33322	0	-
chr3R	8171328	8171805	P-element_non-reference_ERS629884_temp_rp_33401	0	+
chr3R	8669588	8669626	P-element_non-reference_ERS629884_temp_rp_33464	0	+
chr3R	8862522	8862999	P-element_non-reference_ERS629884_temp_rp_33485	0	+
chr3R	8931880	8931889	P-element_non-reference_ERS629884_temp_sr_33503	0	+
chr3R	8963123	8963132	P-element_non-reference_ERS629884_temp_sr_33509	0	-
chr3R	9116269	9116746	P-element_non-reference_ERS629884_temp_rp_33534	0	+
chr3R	9158041	9158140	P-element_non-reference_ERS629884_temp_rp_33538	0	+
chr3R	9158166	9158177	P-element_non-reference_ERS629884_temp_sr_33539	0	-
chr3R	9228931	9229030	P-element_non-reference_ERS629884_temp_rp_33552	0	+
chr3R	9352760	9352804	P-element_non-reference_ERS629884_temp_rp_33568	0	-
chr3R	9502581	9502589	P-element_non-reference_ERS629884_temp_sr_33594	0	+
chr3R	9777819	9777827	P-element_non-reference_ERS629884_temp_sr_33632	0	+
chr3R	10111383	10111388	P-element_non-reference_ERS629884_temp_rp_33681	0	-
chr3R	10133061	10133213	P-element_non-reference_ERS629884_temp_rp_33685	0	+
chr3R	11760793	11760871	P-element_non-reference_ERS629884_temp_rp_33915	0	+
chr3R	11773824	11773973	P-element_non-reference_ERS629884_temp_rp_33916	0	-
chr3R	11887368	11887845	P-element_non-reference_ERS629884_temp_rp_33929	0	+
chr3R	11956329	11956806	P-element_non-reference_ERS629884_temp_rp_33936	0	+
chr3R	12719812	12719969	P-element_non-reference_ERS629884_temp_rp_34088	0	-
chr3R	13011674	13011850	P-element_non-reference_ERS629884_temp_rp_34125	0	+
chr3R	13051472	13051485	P-element_non-reference_ERS629884_temp_rp_34130	0	+
chr3R	14724278	14724363	P-element_non-reference_ERS629884_temp_rp_34357	0	-
chr3R	15131950	15132427	P-element_non-reference_ERS629884_temp_rp_34411	0	-
chr3R	15134627	15135104	P-element_non-reference_ERS629884_temp_rp_34412	0	-
chr3R	15250411	15250420	P-element_non-reference_ERS629884_temp_sr_34432	0	-
chr3R	16280877	16280888	P-element_non-reference_ERS629884_temp_sr_34581	0	-
chr3R	16692202	16692679	P-element_non-reference_ERS629884_temp_rp_34638	0	+
chr3R	17678945	17679422	P-element_non-reference_ERS629884_temp_rp_34762	0	-
chr3R	17943877	17943976	P-element_non-reference_ERS629884_temp_rp_34804	0	-
chr3R	19180640	19180649	P-element_non-reference_ERS629884_temp_sr_35037	0	+
chr3R	19318717	19319194	P-element_non-reference_ERS629884_temp_rp_35051	0	-
chr3R	19656598	19656643	P-element_non-reference_ERS629884_temp_rp_35090	0	-
chr3R	19836844	19836921	P-element_non-reference_ERS629884_temp_rp_35119	0	-
chr3R	20253500	20253508	P-element_non-reference_ERS629884_temp_sr_35172	0	-
chr3R	20753155	20753452	P-element_non-reference_ERS629884_temp_rp_35245	0	-
chr3R	21204144	21204415	P-element_non-reference_ERS629884_temp_rp_35311	0	-
chr3R	21289239	21289249	P-element_non-reference_ERS629884_temp_sr_35323	0	-
chr3R	21296539	21296551	P-element_non-reference_ERS629884_temp_sr_35328	0	-
chr3R	21296464	21296475	P-element_non-reference_ERS629884_temp_rp_35329	0	+
chr3R	22436121	22436235	P-element_non-reference_ERS629884_temp_rp_35499	0	+
chr3R	23188006	23188483	P-element_non-reference_ERS629884_temp_rp_35626	0	-
chr3R	23191054	23191175	P-element_non-reference_ERS629884_temp_rp_35627	0	+
chr3R	23345756	23345764	P-element_non-reference_ERS629884_temp_sr_35651	0	+
chr3R	25010660	25011137	P-element_non-reference_ERS629884_temp_rp_35903	0	-
chr3R	25054624	25054632	P-element_non-reference_ERS629884_temp_sr_35908	0	-
chr3R	25183536	25183841	P-element_non-reference_ERS629884_temp_rp_35926	0	-
chr3R	25880880	25880929	P-element_non-reference_ERS629884_temp_rp_35985	0	-
chr3R	26438172	26438649	P-element_non-reference_ERS629884_temp_rp_36054	0	+
chr3R	27396406	27396883	P-element_non-reference_ERS629884_temp_rp_36155	0	-
chr3R	28287064	28287541	P-element_non-reference_ERS629884_temp_rp_36258	0	+
chr3R	31048692	31049043	P-element_non-reference_ERS629884_temp_rp_36616	0	-
chr3R	31713526	31713535	P-element_non-reference_ERS629884_temp_sr_36690	0	+
chr4	460848	461325	P-element_non-reference_ERS629884_temp_rp_37164	0	+
chrX	342850	343033	P-element_non-reference_ERS629884_temp_rp_38340	0	-
chrX	1381198	1381477	P-element_non-reference_ERS629884_temp_rp_38500	0	+
chrX	1483866	1484155	P-element_non-reference_ERS629884_temp_rp_38513	0	+
chrX	1613468	1613485	P-element_non-reference_ERS629884_temp_rp_38535	0	-
chrX	2137019	2137128	P-element_non-reference_ERS629884_temp_rp_38617	0	+
chrX	2155492	2155969	P-element_non-reference_ERS629884_temp_rp_38619	0	-
chrX	2635074	2635551	P-element_non-reference_ERS629884_temp_rp_38694	0	-
chrX	2642634	2642701	P-element_non-reference_ERS629884_temp_rp_38695	0	-
chrX	3744116	3744593	P-element_non-reference_ERS629884_temp_rp_38859	0	+
chrX	3744602	3745079	P-element_non-reference_ERS629884_temp_rp_38860	0	-
chrX	4507343	4507524	P-element_non-reference_ERS629884_temp_rp_39010	0	-
chrX	4939197	4939452	P-element_non-reference_ERS629884_temp_rp_39077	0	-
chrX	5094523	5094576	P-element_non-reference_ERS629884_temp_rp_39123	0	+
chrX	5988618	5988626	P-element_non-reference_ERS629884_temp_sr_39281	0	-
chrX	6328957	6328965	P-element_non-reference_ERS629884_temp_sr_39328	0	-
chrX	6338906	6338914	P-element_non-reference_ERS629884_temp_sr_39331	0	+
chrX	6656504	6656514	P-element_non-reference_ERS629884_temp_sr_39386	0	-
chrX	7969716	7969817	P-element_non-reference_ERS629884_temp_rp_39654	0	+
chrX	8141569	8141620	P-element_non-reference_ERS629884_temp_rp_39690	0	-
chrX	8185099	8185576	P-element_non-reference_ERS629884_temp_rp_39699	0	+
chrX	9135036	9135113	P-element_non-reference_ERS629884_temp_rp_39940	0	+
chrX	10744362	10744372	P-element_non-reference_ERS629884_temp_sr_40278	0	+
chrX	10744933	10744941	P-element_non-reference_ERS629884_temp_sr_40279	0	-
chrX	10744933	10744941	P-element_non-reference_ERS629884_temp_sr_40280	0	+
chrX	10786856	10786918	P-element_non-reference_ERS629884_temp_rp_40290	0	-
chrX	10801561	10802038	P-element_non-reference_ERS629884_temp_rp_40296	0	+
chrX	12003968	12003979	P-element_non-reference_ERS629884_temp_rp_40577	0	-
chrX	12774201	12774678	P-element_non-reference_ERS629884_temp_rp_40728	0	+
chrX	13536278	13536755	P-element_non-reference_ERS629884_temp_rp_40873	0	-
chrX	13747351	13747402	P-element_non-reference_ERS629884_temp_rp_40913	0	-
chrX	13963699	13964176	P-element_non-reference_ERS629884_temp_rp_40954	0	-
chrX	14825900	14826065	P-element_non-reference_ERS629884_temp_rp_41093	0	-
chrX	14825962	14826175	P-element_non-reference_ERS629884_temp_rp_41094	0	+
chrX	16809616	16809626	P-element_non-reference_ERS629884_temp_sr_41394	0	-
chrX	17657976	17658276	P-element_non-reference_ERS629884_temp_rp_41525	0	+
chrX	17836207	17836684	P-element_non-reference_ERS629884_temp_rp_41546	0	+
chrX	18902684	18903161	P-element_non-reference_ERS629884_temp_rp_41699	0	+
chrX	19498216	19498233	P-element_non-reference_ERS629884_temp_rp_41802	0	-
chrX	19788802	19788902	P-element_non-reference_ERS629884_temp_rp_41858	0	-
chrX	19886972	19887096	P-element_non-reference_ERS629884_temp_rp_41882	0	-
chrX	20374522	20374999	P-element_non-reference_ERS629884_temp_rp_42043	0	+
chrX	21202953	21203430	P-element_non-reference_ERS629884_temp_rp_42254	0	+
chrX	21240319	21240796	P-element_non-reference_ERS629884_temp_rp_42262	0	-
chrX	21281094	21281271	P-element_non-reference_ERS629884_temp_rp_42270	0	+
chrX	21472684	21473161	P-element_non-reference_ERS629884_temp_rp_42325	0	+
