# Supplementary material for: Genomic analysis of P elements in natural populations of Drosophila melanogaster
Source: PeerJ. 2017 Sep 15;5:e3824. doi: 10.7717/peerj.3824 (PMC5602686; doi:10.7717/peerj.3824)
Supplement: File S2 — Zip archive of browser extensible data (BED) files of predicted P element locations in genome sequences from 50 isofemale strains and 6 pool-seq samples from three global regions. Each sample has four BED files corresponding to raw (*raw.bed) and filtered (*nonredundant.bed) output from TEMP and RetroSeq, respectively. BED files for seven isofemale strains from Bergman & Haddrill (2015) are included here that do not have GD data in Ignatenko et al. (2015) but are included in the pool-seq samples, allowing comparisons to be made between isofemale strains and pool-seq samples for the same set of strains. [file peerj-05-3824-s002.zip › bed_files/ERS629885_retroseq_nonredundant.bed]

track name="ERS629885_RetroSeq" description="ERS629885_RetroSeq"
chr2L	249400	249402	P-element_non-reference_ERS629885_retroseq_rp_15	0	.
chr2L	421504	421506	P-element_non-reference_ERS629885_retroseq_rp_19	0	.
chr2L	471806	471808	P-element_non-reference_ERS629885_retroseq_rp_20	0	.
chr2L	2753071	2753073	P-element_non-reference_ERS629885_retroseq_rp_58	0	.
chr2L	5000258	5000260	P-element_non-reference_ERS629885_retroseq_rp_100	0	.
chr2L	7056327	7056329	P-element_non-reference_ERS629885_retroseq_rp_124	0	.
chr2L	7422724	7422726	P-element_non-reference_ERS629885_retroseq_rp_127	0	.
chr2L	7544811	7544813	P-element_non-reference_ERS629885_retroseq_rp_130	0	.
chr2L	7576626	7576628	P-element_non-reference_ERS629885_retroseq_rp_132	0	.
chr2L	7809843	7809845	P-element_non-reference_ERS629885_retroseq_rp_135	0	.
chr2L	8205500	8205502	P-element_non-reference_ERS629885_retroseq_rp_141	0	.
chr2L	9616816	9616818	P-element_non-reference_ERS629885_retroseq_rp_155	0	.
chr2L	10616585	10616587	P-element_non-reference_ERS629885_retroseq_rp_171	0	.
chr2L	11057471	11057473	P-element_non-reference_ERS629885_retroseq_rp_178	0	.
chr2L	11808113	11808115	P-element_non-reference_ERS629885_retroseq_rp_190	0	.
chr2L	15318824	15318826	P-element_non-reference_ERS629885_retroseq_rp_249	0	.
chr2L	15333791	15333793	P-element_non-reference_ERS629885_retroseq_rp_250	0	.
chr2L	15425912	15425914	P-element_non-reference_ERS629885_retroseq_rp_253	0	.
chr2L	15762793	15762795	P-element_non-reference_ERS629885_retroseq_rp_255	0	.
chr2L	16533004	16533006	P-element_non-reference_ERS629885_retroseq_rp_266	0	.
chr2L	16544838	16544840	P-element_non-reference_ERS629885_retroseq_rp_267	0	.
chr2L	18571899	18571901	P-element_non-reference_ERS629885_retroseq_rp_301	0	.
chr2L	19865924	19865926	P-element_non-reference_ERS629885_retroseq_rp_322	0	.
chr2L	20027931	20027933	P-element_non-reference_ERS629885_retroseq_rp_325	0	.
chr2L	21633093	21633095	P-element_non-reference_ERS629885_retroseq_rp_355	0	.
chr2L	21708377	21708379	P-element_non-reference_ERS629885_retroseq_rp_361	0	.
chr2R	6242212	6242214	P-element_non-reference_ERS629885_retroseq_rp_642	0	.
chr2R	7622974	7622976	P-element_non-reference_ERS629885_retroseq_rp_669	0	.
chr2R	9390146	9390148	P-element_non-reference_ERS629885_retroseq_rp_689	0	.
chr2R	9400328	9400330	P-element_non-reference_ERS629885_retroseq_rp_690	0	.
chr2R	10423369	10423371	P-element_non-reference_ERS629885_retroseq_rp_706	0	.
chr2R	11222655	11222657	P-element_non-reference_ERS629885_retroseq_rp_719	0	.
chr2R	12981059	12981061	P-element_non-reference_ERS629885_retroseq_rp_740	0	.
chr2R	14001052	14001054	P-element_non-reference_ERS629885_retroseq_rp_756	0	.
chr2R	14881577	14881579	P-element_non-reference_ERS629885_retroseq_rp_770	0	.
chr2R	14923833	14923835	P-element_non-reference_ERS629885_retroseq_rp_771	0	.
chr2R	15350092	15350094	P-element_non-reference_ERS629885_retroseq_rp_776	0	.
chr2R	15861759	15861761	P-element_non-reference_ERS629885_retroseq_rp_785	0	.
chr2R	16279962	16279964	P-element_non-reference_ERS629885_retroseq_rp_792	0	.
chr2R	17548289	17548291	P-element_non-reference_ERS629885_retroseq_rp_808	0	.
chr2R	19669733	19669735	P-element_non-reference_ERS629885_retroseq_rp_835	0	.
chr2R	21057771	21057773	P-element_non-reference_ERS629885_retroseq_rp_851	0	.
chr2R	21501647	21501649	P-element_non-reference_ERS629885_retroseq_rp_863	0	.
chr2R	22136971	22136973	P-element_non-reference_ERS629885_retroseq_rp_871	0	.
chr2R	23580756	23580758	P-element_non-reference_ERS629885_retroseq_rp_885	0	.
chr2R	23851451	23851453	P-element_non-reference_ERS629885_retroseq_rp_887	0	.
chr3L	225366	225368	P-element_non-reference_ERS629885_retroseq_rp_907	0	.
chr3L	1313304	1313306	P-element_non-reference_ERS629885_retroseq_rp_920	0	.
chr3L	1517346	1517348	P-element_non-reference_ERS629885_retroseq_rp_921	0	.
chr3L	5355769	5355771	P-element_non-reference_ERS629885_retroseq_rp_965	0	.
chr3L	7094706	7094708	P-element_non-reference_ERS629885_retroseq_rp_995	0	.
chr3L	7134521	7134523	P-element_non-reference_ERS629885_retroseq_rp_996	0	.
chr3L	7809043	7809045	P-element_non-reference_ERS629885_retroseq_rp_1006	0	.
chr3L	8741209	8741211	P-element_non-reference_ERS629885_retroseq_rp_1017	0	.
chr3L	9137746	9137748	P-element_non-reference_ERS629885_retroseq_rp_1024	0	.
chr3L	9462058	9462060	P-element_non-reference_ERS629885_retroseq_rp_1032	0	.
chr3L	11070636	11070638	P-element_non-reference_ERS629885_retroseq_rp_1066	0	.
chr3L	14274181	14274183	P-element_non-reference_ERS629885_retroseq_rp_1105	0	.
chr3L	16644897	16644899	P-element_non-reference_ERS629885_retroseq_rp_1135	0	.
chr3L	18625961	18625963	P-element_non-reference_ERS629885_retroseq_rp_1166	0	.
chr3L	18765852	18765854	P-element_non-reference_ERS629885_retroseq_rp_1171	0	.
chr3L	18891056	18891058	P-element_non-reference_ERS629885_retroseq_rp_1175	0	.
chr3L	19045516	19045518	P-element_non-reference_ERS629885_retroseq_rp_1179	0	.
chr3L	19079318	19079320	P-element_non-reference_ERS629885_retroseq_rp_1180	0	.
chr3L	21057347	21057349	P-element_non-reference_ERS629885_retroseq_rp_1226	0	.
chr3L	22864801	22864803	P-element_non-reference_ERS629885_retroseq_rp_1273	0	.
chr3L	25846949	25846951	P-element_non-reference_ERS629885_retroseq_rp_1381	0	.
chr3R	5654815	5654817	P-element_non-reference_ERS629885_retroseq_rp_1591	0	.
chr3R	7491745	7491747	P-element_non-reference_ERS629885_retroseq_rp_1636	0	.
chr3R	8477693	8477695	P-element_non-reference_ERS629885_retroseq_rp_1658	0	.
chr3R	8669601	8669603	P-element_non-reference_ERS629885_retroseq_rp_1662	0	.
chr3R	11568756	11568758	P-element_non-reference_ERS629885_retroseq_rp_1717	0	.
chr3R	11761379	11761381	P-element_non-reference_ERS629885_retroseq_rp_1720	0	.
chr3R	12280984	12280986	P-element_non-reference_ERS629885_retroseq_rp_1732	0	.
chr3R	12719924	12719926	P-element_non-reference_ERS629885_retroseq_rp_1750	0	.
chr3R	13051642	13051644	P-element_non-reference_ERS629885_retroseq_rp_1756	0	.
chr3R	14020902	14020904	P-element_non-reference_ERS629885_retroseq_rp_1777	0	.
chr3R	14482012	14482014	P-element_non-reference_ERS629885_retroseq_rp_1786	0	.
chr3R	14652525	14652527	P-element_non-reference_ERS629885_retroseq_rp_1788	0	.
chr3R	14749364	14749366	P-element_non-reference_ERS629885_retroseq_rp_1792	0	.
chr3R	15094675	15094677	P-element_non-reference_ERS629885_retroseq_rp_1801	0	.
chr3R	17687154	17687156	P-element_non-reference_ERS629885_retroseq_rp_1843	0	.
chr3R	18298917	18298919	P-element_non-reference_ERS629885_retroseq_rp_1853	0	.
chr3R	19165854	19165856	P-element_non-reference_ERS629885_retroseq_rp_1867	0	.
chr3R	22019140	22019142	P-element_non-reference_ERS629885_retroseq_rp_1916	0	.
chr3R	22436255	22436257	P-element_non-reference_ERS629885_retroseq_rp_1923	0	.
chr3R	22591187	22591189	P-element_non-reference_ERS629885_retroseq_rp_1925	0	.
chr3R	23175504	23175506	P-element_non-reference_ERS629885_retroseq_rp_1938	0	.
chr3R	23890477	23890479	P-element_non-reference_ERS629885_retroseq_rp_1950	0	.
chr3R	23943271	23943273	P-element_non-reference_ERS629885_retroseq_rp_1953	0	.
chr3R	24051640	24051642	P-element_non-reference_ERS629885_retroseq_rp_1955	0	.
chr3R	24218936	24218938	P-element_non-reference_ERS629885_retroseq_rp_1958	0	.
chr3R	24572799	24572801	P-element_non-reference_ERS629885_retroseq_rp_1969	0	.
chr3R	25594485	25594487	P-element_non-reference_ERS629885_retroseq_rp_1981	0	.
chr3R	25740566	25740568	P-element_non-reference_ERS629885_retroseq_rp_1983	0	.
chr3R	26866902	26866904	P-element_non-reference_ERS629885_retroseq_rp_2004	0	.
chr3R	30004731	30004733	P-element_non-reference_ERS629885_retroseq_rp_2055	0	.
chr3R	30601486	30601488	P-element_non-reference_ERS629885_retroseq_rp_2068	0	.
chrX	769985	769987	P-element_non-reference_ERS629885_retroseq_rp_2127	0	.
chrX	1831265	1831267	P-element_non-reference_ERS629885_retroseq_rp_2138	0	.
chrX	2156077	2156079	P-element_non-reference_ERS629885_retroseq_rp_2139	0	.
chrX	2685535	2685537	P-element_non-reference_ERS629885_retroseq_rp_2143	0	.
chrX	2950665	2950667	P-element_non-reference_ERS629885_retroseq_rp_2145	0	.
chrX	3176381	3176383	P-element_non-reference_ERS629885_retroseq_rp_2148	0	.
chrX	3778168	3778170	P-element_non-reference_ERS629885_retroseq_rp_2157	0	.
chrX	4616829	4616831	P-element_non-reference_ERS629885_retroseq_rp_2166	0	.
chrX	5094617	5094619	P-element_non-reference_ERS629885_retroseq_rp_2173	0	.
chrX	5364507	5364509	P-element_non-reference_ERS629885_retroseq_rp_2179	0	.
chrX	5680007	5680009	P-element_non-reference_ERS629885_retroseq_rp_2184	0	.
chrX	6656918	6656920	P-element_non-reference_ERS629885_retroseq_rp_2202	0	.
chrX	10290288	10290290	P-element_non-reference_ERS629885_retroseq_rp_2260	0	.
chrX	10904513	10904515	P-element_non-reference_ERS629885_retroseq_rp_2269	0	.
chrX	11715970	11715972	P-element_non-reference_ERS629885_retroseq_rp_2292	0	.
chrX	11776348	11776350	P-element_non-reference_ERS629885_retroseq_rp_2293	0	.
chrX	11919619	11919621	P-element_non-reference_ERS629885_retroseq_rp_2295	0	.
chrX	12004011	12004013	P-element_non-reference_ERS629885_retroseq_rp_2296	0	.
chrX	12087186	12087188	P-element_non-reference_ERS629885_retroseq_rp_2301	0	.
chrX	13641852	13641854	P-element_non-reference_ERS629885_retroseq_rp_2323	0	.
chrX	14853644	14853646	P-element_non-reference_ERS629885_retroseq_rp_2336	0	.
chrX	15079277	15079279	P-element_non-reference_ERS629885_retroseq_rp_2343	0	.
chrX	15811758	15811760	P-element_non-reference_ERS629885_retroseq_rp_2351	0	.
chrX	16456909	16456911	P-element_non-reference_ERS629885_retroseq_rp_2353	0	.
chrX	16809605	16809607	P-element_non-reference_ERS629885_retroseq_rp_2355	0	.
chrX	17651354	17651356	P-element_non-reference_ERS629885_retroseq_rp_2371	0	.
chrX	17710187	17710189	P-element_non-reference_ERS629885_retroseq_rp_2372	0	.
chrX	17710959	17710961	P-element_non-reference_ERS629885_retroseq_rp_2373	0	.
chrX	17878726	17878728	P-element_non-reference_ERS629885_retroseq_rp_2376	0	.
chrX	18534536	18534538	P-element_non-reference_ERS629885_retroseq_rp_2391	0	.
chrX	18647334	18647336	P-element_non-reference_ERS629885_retroseq_rp_2393	0	.
chrX	20330541	20330543	P-element_non-reference_ERS629885_retroseq_rp_2412	0	.
chrX	21520951	21520953	P-element_non-reference_ERS629885_retroseq_rp_2448	0	.
chrX	22918092	22918094	P-element_non-reference_ERS629885_retroseq_rp_2524	0	.
