# Supplementary material for: Genomic analysis of P elements in natural populations of Drosophila melanogaster
Source: PeerJ. 2017 Sep 15;5:e3824. doi: 10.7717/peerj.3824 (PMC5602686; doi:10.7717/peerj.3824)
Supplement: File S2 — Zip archive of browser extensible data (BED) files of predicted P element locations in genome sequences from 50 isofemale strains and 6 pool-seq samples from three global regions. Each sample has four BED files corresponding to raw (*raw.bed) and filtered (*nonredundant.bed) output from TEMP and RetroSeq, respectively. BED files for seven isofemale strains from Bergman & Haddrill (2015) are included here that do not have GD data in Ignatenko et al. (2015) but are included in the pool-seq samples, allowing comparisons to be made between isofemale strains and pool-seq samples for the same set of strains. [file peerj-05-3824-s002.zip › bed_files/ERS629885_temp_nonredundant.bed]

track name="ERS629885_TEMP" description="ERS629885_TEMP"
chr2L	249308	249318	P-element_non-reference_ERS629885_temp_sr_263	0	+
chr2L	421536	421544	P-element_non-reference_ERS629885_temp_sr_313	0	-
chr2L	2753087	2753098	P-element_non-reference_ERS629885_temp_sr_678	0	+
chr2L	5000391	5000394	P-element_non-reference_ERS629885_temp_rp_998	0	+
chr2L	7056335	7056344	P-element_non-reference_ERS629885_temp_sr_1301	0	-
chr2L	7422688	7422694	P-element_non-reference_ERS629885_temp_rp_1355	0	+
chr2L	7544877	7544885	P-element_non-reference_ERS629885_temp_sr_1366	0	-
chr2L	7576628	7576638	P-element_non-reference_ERS629885_temp_sr_1372	0	+
chr2L	7809818	7809827	P-element_non-reference_ERS629885_temp_sr_1396	0	-
chr2L	8205461	8205470	P-element_non-reference_ERS629885_temp_rp_1443	0	-
chr2L	9616792	9616802	P-element_non-reference_ERS629885_temp_sr_1625	0	-
chr2L	10616538	10616546	P-element_non-reference_ERS629885_temp_sr_1770	0	-
chr2L	11057380	11057388	P-element_non-reference_ERS629885_temp_rp_1848	0	+
chr2L	15425910	15425992	P-element_non-reference_ERS629885_temp_rp_2491	0	+
chr2L	15762732	15762780	P-element_non-reference_ERS629885_temp_rp_2537	0	-
chr2L	16533007	16533016	P-element_non-reference_ERS629885_temp_sr_2653	0	-
chr2L	16544873	16544884	P-element_non-reference_ERS629885_temp_sr_2657	0	-
chr2L	18571838	18571846	P-element_non-reference_ERS629885_temp_sr_2944	0	-
chr2L	19865840	19865913	P-element_non-reference_ERS629885_temp_rp_3127	0	+
chr2L	21633027	21633035	P-element_non-reference_ERS629885_temp_sr_3757	0	+
chr2L	21866465	21866478	P-element_non-reference_ERS629885_temp_sr_3926	0	+
chr2R	7622921	7622933	P-element_non-reference_ERS629885_temp_sr_14393	0	+
chr2R	9390105	9390158	P-element_non-reference_ERS629885_temp_rp_14700	0	+
chr2R	9400286	9400295	P-element_non-reference_ERS629885_temp_sr_14703	0	-
chr2R	10423396	10423404	P-element_non-reference_ERS629885_temp_sr_14878	0	+
chr2R	10673266	10673274	P-element_non-reference_ERS629885_temp_sr_14925	0	+
chr2R	11222653	11222696	P-element_non-reference_ERS629885_temp_rp_15043	0	-
chr2R	12185374	12185379	P-element_non-reference_ERS629885_temp_rp_15198	0	+
chr2R	12981047	12981102	P-element_non-reference_ERS629885_temp_rp_15316	0	-
chr2R	14001075	14001076	P-element_non-reference_ERS629885_temp_rp_15477	0	-
chr2R	14881521	14881529	P-element_non-reference_ERS629885_temp_sr_15632	0	+
chr2R	14923984	14924190	P-element_non-reference_ERS629885_temp_rp_15637	0	-
chr2R	15350095	15350103	P-element_non-reference_ERS629885_temp_sr_15706	0	-
chr2R	15861713	15861721	P-element_non-reference_ERS629885_temp_sr_15826	0	+
chr2R	16279930	16279938	P-element_non-reference_ERS629885_temp_sr_15875	0	+
chr2R	17548233	17548243	P-element_non-reference_ERS629885_temp_rp_16063	0	-
chr2R	19669714	19669777	P-element_non-reference_ERS629885_temp_rp_16397	0	-
chr2R	21057728	21057779	P-element_non-reference_ERS629885_temp_rp_16607	0	+
chr2R	21501620	21501696	P-element_non-reference_ERS629885_temp_rp_16675	0	-
chr2R	22136890	22136892	P-element_non-reference_ERS629885_temp_rp_16764	0	+
chr2R	23580695	23580859	P-element_non-reference_ERS629885_temp_rp_16971	0	-
chr2R	23580802	23580864	P-element_non-reference_ERS629885_temp_rp_16972	0	+
chr2R	23851440	23851497	P-element_non-reference_ERS629885_temp_rp_17014	0	-
chr3L	225370	225379	P-element_non-reference_ERS629885_temp_rp_17375	0	+
chr3L	1313249	1313258	P-element_non-reference_ERS629885_temp_rp_17551	0	-
chr3L	1517186	1517279	P-element_non-reference_ERS629885_temp_rp_17578	0	+
chr3L	5355333	5355342	P-element_non-reference_ERS629885_temp_rp_18144	0	-
chr3L	7134534	7134571	P-element_non-reference_ERS629885_temp_rp_18451	0	+
chr3L	9137772	9137780	P-element_non-reference_ERS629885_temp_sr_18759	0	-
chr3L	9462124	9462136	P-element_non-reference_ERS629885_temp_sr_18819	0	-
chr3L	11070447	11070544	P-element_non-reference_ERS629885_temp_rp_19103	0	-
chr3L	14274201	14274295	P-element_non-reference_ERS629885_temp_rp_19593	0	-
chr3L	16644894	16644899	P-element_non-reference_ERS629885_temp_rp_19955	0	+
chr3L	18626013	18626084	P-element_non-reference_ERS629885_temp_rp_20281	0	-
chr3L	18765870	18765916	P-element_non-reference_ERS629885_temp_rp_20310	0	-
chr3L	18891001	18891010	P-element_non-reference_ERS629885_temp_sr_20329	0	+
chr3L	19045472	19045536	P-element_non-reference_ERS629885_temp_rp_20356	0	+
chr3L	19079317	19079388	P-element_non-reference_ERS629885_temp_rp_20360	0	+
chr3L	21057636	21057675	P-element_non-reference_ERS629885_temp_rp_20739	0	-
chr3L	22864793	22864873	P-element_non-reference_ERS629885_temp_rp_21162	0	-
chr3L	23143028	23143037	P-element_non-reference_ERS629885_temp_sr_21450	0	-
chr3L	25175811	25176118	P-element_non-reference_ERS629885_temp_rp_24322	0	+
chr3R	8094081	8094202	P-element_non-reference_ERS629885_temp_rp_34349	0	+
chr3R	8477645	8477698	P-element_non-reference_ERS629885_temp_rp_34423	0	+
chr3R	11569141	11569151	P-element_non-reference_ERS629885_temp_rp_34909	0	-
chr3R	11761437	11761445	P-element_non-reference_ERS629885_temp_sr_34933	0	-
chr3R	12280724	12281035	P-element_non-reference_ERS629885_temp_rp_35001	0	+
chr3R	12719895	12719967	P-element_non-reference_ERS629885_temp_rp_35125	0	-
chr3R	13051613	13051674	P-element_non-reference_ERS629885_temp_rp_35167	0	+
chr3R	14482014	14482022	P-element_non-reference_ERS629885_temp_sr_35411	0	+
chr3R	14749233	14749291	P-element_non-reference_ERS629885_temp_rp_35464	0	-
chr3R	15094725	15094734	P-element_non-reference_ERS629885_temp_sr_35507	0	-
chr3R	17686991	17687061	P-element_non-reference_ERS629885_temp_rp_35876	0	-
chr3R	18298895	18298904	P-element_non-reference_ERS629885_temp_rp_35989	0	-
chr3R	19165806	19165844	P-element_non-reference_ERS629885_temp_rp_36143	0	-
chr3R	22019035	22019155	P-element_non-reference_ERS629885_temp_rp_36594	0	-
chr3R	22436172	22436180	P-element_non-reference_ERS629885_temp_sr_36659	0	+
chr3R	22591130	22591141	P-element_non-reference_ERS629885_temp_rp_36687	0	-
chr3R	23175435	23175448	P-element_non-reference_ERS629885_temp_rp_36793	0	+
chr3R	23890423	23890434	P-element_non-reference_ERS629885_temp_sr_36895	0	+
chr3R	23943176	23943185	P-element_non-reference_ERS629885_temp_sr_36907	0	+
chr3R	24051603	24051639	P-element_non-reference_ERS629885_temp_rp_36922	0	-
chr3R	24218897	24218906	P-element_non-reference_ERS629885_temp_rp_36941	0	+
chr3R	24572774	24572823	P-element_non-reference_ERS629885_temp_rp_37016	0	+
chr3R	25594426	25594428	P-element_non-reference_ERS629885_temp_rp_37159	0	+
chr3R	25740434	25740640	P-element_non-reference_ERS629885_temp_rp_37182	0	-
chr3R	26866818	26866853	P-element_non-reference_ERS629885_temp_rp_37354	0	+
chr3R	30004775	30004777	P-element_non-reference_ERS629885_temp_rp_37805	0	-
chr3R	30601428	30601484	P-element_non-reference_ERS629885_temp_rp_37902	0	-
chrX	769932	769938	P-element_non-reference_ERS629885_temp_rp_39839	0	-
chrX	1831177	1831256	P-element_non-reference_ERS629885_temp_rp_40033	0	+
chrX	2156064	2156072	P-element_non-reference_ERS629885_temp_sr_40093	0	+
chrX	2685527	2685622	P-element_non-reference_ERS629885_temp_rp_40171	0	+
chrX	2950502	2950566	P-element_non-reference_ERS629885_temp_rp_40215	0	-
chrX	3176338	3176348	P-element_non-reference_ERS629885_temp_sr_40257	0	-
chrX	3778131	3778140	P-element_non-reference_ERS629885_temp_rp_40369	0	-
chrX	4616784	4616837	P-element_non-reference_ERS629885_temp_rp_40532	0	+
chrX	5094524	5094639	P-element_non-reference_ERS629885_temp_rp_40637	0	+
chrX	5679979	5679987	P-element_non-reference_ERS629885_temp_sr_40757	0	-
chrX	10290098	10290179	P-element_non-reference_ERS629885_temp_rp_41717	0	-
chrX	10904516	10904526	P-element_non-reference_ERS629885_temp_sr_41868	0	+
chrX	11558610	11558663	P-element_non-reference_ERS629885_temp_rp_42030	0	-
chrX	11715992	11716046	P-element_non-reference_ERS629885_temp_rp_42066	0	+
chrX	11776286	11776297	P-element_non-reference_ERS629885_temp_rp_42087	0	-
chrX	11919585	11919767	P-element_non-reference_ERS629885_temp_rp_42145	0	+
chrX	12003969	12003979	P-element_non-reference_ERS629885_temp_sr_42165	0	+
chrX	12087173	12087293	P-element_non-reference_ERS629885_temp_rp_42183	0	+
chrX	13641823	13641831	P-element_non-reference_ERS629885_temp_sr_42463	0	-
chrX	14853589	14853597	P-element_non-reference_ERS629885_temp_sr_42708	0	-
chrX	15079302	15079314	P-element_non-reference_ERS629885_temp_sr_42765	0	+
chrX	16456800	16456846	P-element_non-reference_ERS629885_temp_rp_42973	0	-
chrX	17651330	17651386	P-element_non-reference_ERS629885_temp_rp_43212	0	-
chrX	17710138	17710146	P-element_non-reference_ERS629885_temp_sr_43221	0	+
chrX	17710909	17710917	P-element_non-reference_ERS629885_temp_sr_43222	0	+
chrX	18534573	18534581	P-element_non-reference_ERS629885_temp_sr_43367	0	+
chrX	18647349	18647404	P-element_non-reference_ERS629885_temp_rp_43382	0	+
chrX	20330582	20330583	P-element_non-reference_ERS629885_temp_sr_43748	0	-
chrX	22559503	22559748	P-element_non-reference_ERS629885_temp_rp_45125	0	-
chrX	22918078	22918094	P-element_non-reference_ERS629885_temp_sr_45342	0	-
