# Supplementary material for: Genomic analysis of P elements in natural populations of Drosophila melanogaster
Source: PeerJ. 2017 Sep 15;5:e3824. doi: 10.7717/peerj.3824 (PMC5602686; doi:10.7717/peerj.3824)
Supplement: File S2 — Zip archive of browser extensible data (BED) files of predicted P element locations in genome sequences from 50 isofemale strains and 6 pool-seq samples from three global regions. Each sample has four BED files corresponding to raw (*raw.bed) and filtered (*nonredundant.bed) output from TEMP and RetroSeq, respectively. BED files for seven isofemale strains from Bergman & Haddrill (2015) are included here that do not have GD data in Ignatenko et al. (2015) but are included in the pool-seq samples, allowing comparisons to be made between isofemale strains and pool-seq samples for the same set of strains. [file peerj-05-3824-s002.zip › bed_files/ERS629885_temp_raw.bed]

track name="ERS629885_TEMP" description="ERS629885_TEMP"
chr2L	249308	249318	P-element_non-reference_ERS629885_temp_sr_263	0	+
chr2L	421536	421544	P-element_non-reference_ERS629885_temp_sr_313	0	-
chr2L	471690	471726	P-element_non-reference_ERS629885_temp_rp_323	0	+
chr2L	1090453	1090941	P-element_non-reference_ERS629885_temp_rp_417	0	-
chr2L	2753087	2753098	P-element_non-reference_ERS629885_temp_sr_678	0	+
chr2L	3476223	3476431	P-element_non-reference_ERS629885_temp_rp_789	0	+
chr2L	4891838	4892289	P-element_non-reference_ERS629885_temp_rp_971	0	-
chr2L	4944478	4944966	P-element_non-reference_ERS629885_temp_rp_991	0	-
chr2L	5000391	5000394	P-element_non-reference_ERS629885_temp_rp_998	0	+
chr2L	5092970	5093458	P-element_non-reference_ERS629885_temp_rp_1007	0	-
chr2L	7056335	7056344	P-element_non-reference_ERS629885_temp_sr_1301	0	-
chr2L	7422688	7422694	P-element_non-reference_ERS629885_temp_rp_1355	0	+
chr2L	7544877	7544885	P-element_non-reference_ERS629885_temp_sr_1366	0	-
chr2L	7576628	7576638	P-element_non-reference_ERS629885_temp_sr_1372	0	+
chr2L	7809818	7809827	P-element_non-reference_ERS629885_temp_sr_1396	0	-
chr2L	8002944	8003164	P-element_non-reference_ERS629885_temp_rp_1427	0	-
chr2L	8205461	8205470	P-element_non-reference_ERS629885_temp_rp_1443	0	-
chr2L	9616792	9616802	P-element_non-reference_ERS629885_temp_sr_1625	0	-
chr2L	10616538	10616546	P-element_non-reference_ERS629885_temp_sr_1770	0	-
chr2L	10830303	10830791	P-element_non-reference_ERS629885_temp_rp_1808	0	+
chr2L	11057380	11057388	P-element_non-reference_ERS629885_temp_rp_1848	0	+
chr2L	11200337	11200825	P-element_non-reference_ERS629885_temp_rp_1875	0	-
chr2L	11807985	11808198	P-element_non-reference_ERS629885_temp_rp_1960	0	-
chr2L	11914149	11914637	P-element_non-reference_ERS629885_temp_rp_1980	0	-
chr2L	12484319	12484402	P-element_non-reference_ERS629885_temp_rp_2068	0	+
chr2L	12833945	12834433	P-element_non-reference_ERS629885_temp_rp_2129	0	-
chr2L	13513168	13513682	P-element_non-reference_ERS629885_temp_rp_2237	0	+
chr2L	13835412	13835561	P-element_non-reference_ERS629885_temp_rp_2294	0	-
chr2L	15318952	15319188	P-element_non-reference_ERS629885_temp_rp_2479	0	+
chr2L	15333452	15334019	P-element_non-reference_ERS629885_temp_rp_2482	0	-
chr2L	15425910	15425992	P-element_non-reference_ERS629885_temp_rp_2491	0	+
chr2L	15762732	15762780	P-element_non-reference_ERS629885_temp_rp_2537	0	-
chr2L	16325968	16326053	P-element_non-reference_ERS629885_temp_rp_2624	0	+
chr2L	16533007	16533016	P-element_non-reference_ERS629885_temp_sr_2653	0	-
chr2L	16544873	16544884	P-element_non-reference_ERS629885_temp_sr_2657	0	-
chr2L	18571838	18571846	P-element_non-reference_ERS629885_temp_sr_2944	0	-
chr2L	19454531	19455019	P-element_non-reference_ERS629885_temp_rp_3056	0	+
chr2L	19865840	19865913	P-element_non-reference_ERS629885_temp_rp_3127	0	+
chr2L	20027952	20027962	P-element_non-reference_ERS629885_temp_sr_3155	0	-
chr2L	20316556	20317044	P-element_non-reference_ERS629885_temp_rp_3293	0	+
chr2L	20716116	20716321	P-element_non-reference_ERS629885_temp_rp_3371	0	-
chr2L	21553877	21553885	P-element_non-reference_ERS629885_temp_sr_3683	0	-
chr2L	21633027	21633035	P-element_non-reference_ERS629885_temp_sr_3757	0	+
chr2L	21708112	21708205	P-element_non-reference_ERS629885_temp_rp_3829	0	-
chr2L	21866465	21866478	P-element_non-reference_ERS629885_temp_sr_3926	0	+
chr2L	22119174	22119662	P-element_non-reference_ERS629885_temp_rp_4115	0	+
chr2R	910970	911458	P-element_non-reference_ERS629885_temp_rp_7038	0	-
chr2R	1511101	1511421	P-element_non-reference_ERS629885_temp_rp_7909	0	-
chr2R	6242264	6242272	P-element_non-reference_ERS629885_temp_sr_13942	0	-
chr2R	6501470	6501958	P-element_non-reference_ERS629885_temp_rp_14195	0	-
chr2R	7622921	7622933	P-element_non-reference_ERS629885_temp_sr_14393	0	+
chr2R	8631791	8632279	P-element_non-reference_ERS629885_temp_rp_14557	0	-
chr2R	9186174	9186662	P-element_non-reference_ERS629885_temp_rp_14660	0	-
chr2R	9390105	9390158	P-element_non-reference_ERS629885_temp_rp_14700	0	+
chr2R	9400286	9400295	P-element_non-reference_ERS629885_temp_sr_14703	0	-
chr2R	9552833	9553321	P-element_non-reference_ERS629885_temp_rp_14739	0	-
chr2R	9553061	9553549	P-element_non-reference_ERS629885_temp_rp_14740	0	+
chr2R	10423396	10423404	P-element_non-reference_ERS629885_temp_sr_14878	0	+
chr2R	10428210	10428698	P-element_non-reference_ERS629885_temp_rp_14883	0	-
chr2R	10673266	10673274	P-element_non-reference_ERS629885_temp_sr_14925	0	+
chr2R	11202295	11202658	P-element_non-reference_ERS629885_temp_rp_15032	0	+
chr2R	11222653	11222696	P-element_non-reference_ERS629885_temp_rp_15043	0	-
chr2R	11397665	11397899	P-element_non-reference_ERS629885_temp_rp_15078	0	-
chr2R	11895784	11896272	P-element_non-reference_ERS629885_temp_rp_15158	0	+
chr2R	12185374	12185379	P-element_non-reference_ERS629885_temp_rp_15198	0	+
chr2R	12981047	12981102	P-element_non-reference_ERS629885_temp_rp_15316	0	-
chr2R	14001075	14001076	P-element_non-reference_ERS629885_temp_rp_15477	0	-
chr2R	14881521	14881529	P-element_non-reference_ERS629885_temp_sr_15632	0	+
chr2R	14923984	14924190	P-element_non-reference_ERS629885_temp_rp_15637	0	-
chr2R	14927852	14928340	P-element_non-reference_ERS629885_temp_rp_15638	0	+
chr2R	15153169	15153657	P-element_non-reference_ERS629885_temp_rp_15676	0	+
chr2R	15350095	15350103	P-element_non-reference_ERS629885_temp_sr_15706	0	-
chr2R	15372925	15373413	P-element_non-reference_ERS629885_temp_rp_15711	0	+
chr2R	15861713	15861721	P-element_non-reference_ERS629885_temp_sr_15826	0	+
chr2R	16279930	16279938	P-element_non-reference_ERS629885_temp_sr_15875	0	+
chr2R	16386191	16386679	P-element_non-reference_ERS629885_temp_rp_15889	0	+
chr2R	16828650	16829138	P-element_non-reference_ERS629885_temp_rp_15952	0	+
chr2R	17436453	17437397	P-element_non-reference_ERS629885_temp_rp_16044	0	+
chr2R	17548233	17548243	P-element_non-reference_ERS629885_temp_rp_16063	0	-
chr2R	18171423	18171536	P-element_non-reference_ERS629885_temp_rp_16153	0	-
chr2R	18413858	18414346	P-element_non-reference_ERS629885_temp_rp_16204	0	-
chr2R	19669714	19669777	P-element_non-reference_ERS629885_temp_rp_16397	0	-
chr2R	20835655	20836143	P-element_non-reference_ERS629885_temp_rp_16566	0	+
chr2R	21057728	21057779	P-element_non-reference_ERS629885_temp_rp_16607	0	+
chr2R	21074848	21075336	P-element_non-reference_ERS629885_temp_rp_16609	0	-
chr2R	21497533	21497622	P-element_non-reference_ERS629885_temp_rp_16672	0	+
chr2R	21501620	21501696	P-element_non-reference_ERS629885_temp_rp_16675	0	-
chr2R	21766241	21766729	P-element_non-reference_ERS629885_temp_rp_16712	0	+
chr2R	22136890	22136892	P-element_non-reference_ERS629885_temp_rp_16764	0	+
chr2R	23580695	23580859	P-element_non-reference_ERS629885_temp_rp_16971	0	-
chr2R	23580802	23580864	P-element_non-reference_ERS629885_temp_rp_16972	0	+
chr2R	23851440	23851497	P-element_non-reference_ERS629885_temp_rp_17014	0	-
chr2R	25257992	25258480	P-element_non-reference_ERS629885_temp_rp_17276	0	-
chr3L	225370	225379	P-element_non-reference_ERS629885_temp_rp_17375	0	+
chr3L	749009	749497	P-element_non-reference_ERS629885_temp_rp_17447	0	+
chr3L	1301160	1301648	P-element_non-reference_ERS629885_temp_rp_17547	0	-
chr3L	1313249	1313258	P-element_non-reference_ERS629885_temp_rp_17551	0	-
chr3L	1517186	1517279	P-element_non-reference_ERS629885_temp_rp_17578	0	+
chr3L	2586627	2586744	P-element_non-reference_ERS629885_temp_rp_17701	0	+
chr3L	5355333	5355342	P-element_non-reference_ERS629885_temp_rp_18144	0	-
chr3L	5355714	5355722	P-element_non-reference_ERS629885_temp_sr_18145	0	+
chr3L	7094824	7094836	P-element_non-reference_ERS629885_temp_rp_18444	0	-
chr3L	7134534	7134571	P-element_non-reference_ERS629885_temp_rp_18451	0	+
chr3L	7808952	7809171	P-element_non-reference_ERS629885_temp_rp_18566	0	+
chr3L	8741221	8741301	P-element_non-reference_ERS629885_temp_rp_18706	0	+
chr3L	9137772	9137780	P-element_non-reference_ERS629885_temp_sr_18759	0	-
chr3L	9462124	9462136	P-element_non-reference_ERS629885_temp_sr_18819	0	-
chr3L	11070447	11070544	P-element_non-reference_ERS629885_temp_rp_19103	0	-
chr3L	11346847	11347335	P-element_non-reference_ERS629885_temp_rp_19147	0	+
chr3L	11533797	11534128	P-element_non-reference_ERS629885_temp_rp_19174	0	-
chr3L	11553253	11553434	P-element_non-reference_ERS629885_temp_rp_19180	0	+
chr3L	12515318	12515806	P-element_non-reference_ERS629885_temp_rp_19316	0	+
chr3L	12515902	12515912	P-element_non-reference_ERS629885_temp_rp_19317	0	-
chr3L	13067057	13067545	P-element_non-reference_ERS629885_temp_rp_19409	0	-
chr3L	14274201	14274295	P-element_non-reference_ERS629885_temp_rp_19593	0	-
chr3L	16217404	16217892	P-element_non-reference_ERS629885_temp_rp_19895	0	-
chr3L	16644894	16644899	P-element_non-reference_ERS629885_temp_rp_19955	0	+
chr3L	17577499	17577789	P-element_non-reference_ERS629885_temp_rp_20106	0	-
chr3L	17965505	17965577	P-element_non-reference_ERS629885_temp_rp_20193	0	+
chr3L	18626013	18626084	P-element_non-reference_ERS629885_temp_rp_20281	0	-
chr3L	18765870	18765916	P-element_non-reference_ERS629885_temp_rp_20310	0	-
chr3L	18891001	18891010	P-element_non-reference_ERS629885_temp_sr_20329	0	+
chr3L	19045472	19045536	P-element_non-reference_ERS629885_temp_rp_20356	0	+
chr3L	19079317	19079388	P-element_non-reference_ERS629885_temp_rp_20360	0	+
chr3L	20949946	20950034	P-element_non-reference_ERS629885_temp_rp_20721	0	-
chr3L	21057636	21057675	P-element_non-reference_ERS629885_temp_rp_20739	0	-
chr3L	21701467	21701955	P-element_non-reference_ERS629885_temp_rp_20860	0	-
chr3L	22864793	22864873	P-element_non-reference_ERS629885_temp_rp_21162	0	-
chr3L	23143028	23143037	P-element_non-reference_ERS629885_temp_sr_21450	0	-
chr3L	25175811	25176118	P-element_non-reference_ERS629885_temp_rp_24322	0	+
chr3L	25372798	25373286	P-element_non-reference_ERS629885_temp_rp_24583	0	-
chr3L	25633892	25634091	P-element_non-reference_ERS629885_temp_rp_24887	0	+
chr3L	25846950	25847438	P-element_non-reference_ERS629885_temp_rp_25223	0	+
chr3R	2980425	2980913	P-element_non-reference_ERS629885_temp_rp_31787	0	+
chr3R	4394277	4394669	P-element_non-reference_ERS629885_temp_rp_33503	0	-
chr3R	5368033	5368292	P-element_non-reference_ERS629885_temp_rp_33829	0	+
chr3R	5654798	5655286	P-element_non-reference_ERS629885_temp_rp_33879	0	-
chr3R	7050864	7051352	P-element_non-reference_ERS629885_temp_rp_34141	0	-
chr3R	7491710	7491750	P-element_non-reference_ERS629885_temp_rp_34236	0	+
chr3R	8090580	8091068	P-element_non-reference_ERS629885_temp_rp_34348	0	+
chr3R	8094081	8094202	P-element_non-reference_ERS629885_temp_rp_34349	0	+
chr3R	8477645	8477698	P-element_non-reference_ERS629885_temp_rp_34423	0	+
chr3R	8669538	8669548	P-element_non-reference_ERS629885_temp_rp_34453	0	-
chr3R	9768543	9769031	P-element_non-reference_ERS629885_temp_rp_34620	0	+
chr3R	10272516	10273004	P-element_non-reference_ERS629885_temp_rp_34699	0	-
chr3R	10387752	10388240	P-element_non-reference_ERS629885_temp_rp_34720	0	+
chr3R	11569141	11569151	P-element_non-reference_ERS629885_temp_rp_34909	0	-
chr3R	11761437	11761445	P-element_non-reference_ERS629885_temp_sr_34933	0	-
chr3R	11876802	11877290	P-element_non-reference_ERS629885_temp_rp_34947	0	+
chr3R	12280724	12281035	P-element_non-reference_ERS629885_temp_rp_35001	0	+
chr3R	12441389	12441877	P-element_non-reference_ERS629885_temp_rp_35031	0	+
chr3R	12719895	12719967	P-element_non-reference_ERS629885_temp_rp_35125	0	-
chr3R	13007839	13008327	P-element_non-reference_ERS629885_temp_rp_35166	0	+
chr3R	13051613	13051674	P-element_non-reference_ERS629885_temp_rp_35167	0	+
chr3R	14020858	14020917	P-element_non-reference_ERS629885_temp_rp_35333	0	-
chr3R	14482014	14482022	P-element_non-reference_ERS629885_temp_sr_35411	0	+
chr3R	14652485	14652625	P-element_non-reference_ERS629885_temp_rp_35435	0	+
chr3R	14749233	14749291	P-element_non-reference_ERS629885_temp_rp_35464	0	-
chr3R	15094725	15094734	P-element_non-reference_ERS629885_temp_sr_35507	0	-
chr3R	17428391	17428879	P-element_non-reference_ERS629885_temp_rp_35847	0	+
chr3R	17686991	17687061	P-element_non-reference_ERS629885_temp_rp_35876	0	-
chr3R	17943707	17944195	P-element_non-reference_ERS629885_temp_rp_35923	0	+
chr3R	18049876	18050364	P-element_non-reference_ERS629885_temp_rp_35940	0	+
chr3R	18298895	18298904	P-element_non-reference_ERS629885_temp_rp_35989	0	-
chr3R	19165806	19165844	P-element_non-reference_ERS629885_temp_rp_36143	0	-
chr3R	21252789	21253277	P-element_non-reference_ERS629885_temp_rp_36483	0	-
chr3R	21714682	21715170	P-element_non-reference_ERS629885_temp_rp_36553	0	-
chr3R	22019035	22019155	P-element_non-reference_ERS629885_temp_rp_36594	0	-
chr3R	22042150	22042384	P-element_non-reference_ERS629885_temp_rp_36598	0	-
chr3R	22307814	22308302	P-element_non-reference_ERS629885_temp_rp_36636	0	-
chr3R	22436172	22436180	P-element_non-reference_ERS629885_temp_sr_36659	0	+
chr3R	22591130	22591141	P-element_non-reference_ERS629885_temp_rp_36687	0	-
chr3R	22754470	22754754	P-element_non-reference_ERS629885_temp_rp_36719	0	+
chr3R	22899077	22899229	P-element_non-reference_ERS629885_temp_rp_36745	0	-
chr3R	23175435	23175448	P-element_non-reference_ERS629885_temp_rp_36793	0	+
chr3R	23890423	23890434	P-element_non-reference_ERS629885_temp_sr_36895	0	+
chr3R	23943176	23943185	P-element_non-reference_ERS629885_temp_sr_36907	0	+
chr3R	24051603	24051639	P-element_non-reference_ERS629885_temp_rp_36922	0	-
chr3R	24218897	24218906	P-element_non-reference_ERS629885_temp_rp_36941	0	+
chr3R	24572774	24572823	P-element_non-reference_ERS629885_temp_rp_37016	0	+
chr3R	25594426	25594428	P-element_non-reference_ERS629885_temp_rp_37159	0	+
chr3R	25740434	25740640	P-element_non-reference_ERS629885_temp_rp_37182	0	-
chr3R	26829524	26830012	P-element_non-reference_ERS629885_temp_rp_37348	0	-
chr3R	26866818	26866853	P-element_non-reference_ERS629885_temp_rp_37354	0	+
chr3R	28166428	28166916	P-element_non-reference_ERS629885_temp_rp_37515	0	-
chr3R	28706674	28707162	P-element_non-reference_ERS629885_temp_rp_37609	0	+
chr3R	29365519	29366007	P-element_non-reference_ERS629885_temp_rp_37711	0	-
chr3R	30004775	30004777	P-element_non-reference_ERS629885_temp_rp_37805	0	-
chr3R	30601428	30601484	P-element_non-reference_ERS629885_temp_rp_37902	0	-
chr4	1223113	1223601	P-element_non-reference_ERS629885_temp_rp_39196	0	+
chrM	4019	4507	P-element_non-reference_ERS629885_temp_rp_39379	0	-
chrX	752548	753036	P-element_non-reference_ERS629885_temp_rp_39837	0	-
chrX	769932	769938	P-element_non-reference_ERS629885_temp_rp_39839	0	-
chrX	1831177	1831256	P-element_non-reference_ERS629885_temp_rp_40033	0	+
chrX	2156064	2156072	P-element_non-reference_ERS629885_temp_sr_40093	0	+
chrX	2297267	2297755	P-element_non-reference_ERS629885_temp_rp_40111	0	+
chrX	2685527	2685622	P-element_non-reference_ERS629885_temp_rp_40171	0	+
chrX	2950502	2950566	P-element_non-reference_ERS629885_temp_rp_40215	0	-
chrX	3176338	3176348	P-element_non-reference_ERS629885_temp_sr_40257	0	-
chrX	3778131	3778140	P-element_non-reference_ERS629885_temp_rp_40369	0	-
chrX	4616784	4616837	P-element_non-reference_ERS629885_temp_rp_40532	0	+
chrX	4883238	4883726	P-element_non-reference_ERS629885_temp_rp_40574	0	-
chrX	5094524	5094639	P-element_non-reference_ERS629885_temp_rp_40637	0	+
chrX	5364383	5364550	P-element_non-reference_ERS629885_temp_rp_40699	0	+
chrX	5679979	5679987	P-element_non-reference_ERS629885_temp_sr_40757	0	-
chrX	6221307	6221795	P-element_non-reference_ERS629885_temp_rp_40858	0	-
chrX	6656599	6657087	P-element_non-reference_ERS629885_temp_rp_40943	0	+
chrX	6656913	6656994	P-element_non-reference_ERS629885_temp_rp_40944	0	-
chrX	10290098	10290179	P-element_non-reference_ERS629885_temp_rp_41717	0	-
chrX	10904516	10904526	P-element_non-reference_ERS629885_temp_sr_41868	0	+
chrX	11558610	11558663	P-element_non-reference_ERS629885_temp_rp_42030	0	-
chrX	11715992	11716046	P-element_non-reference_ERS629885_temp_rp_42066	0	+
chrX	11776286	11776297	P-element_non-reference_ERS629885_temp_rp_42087	0	-
chrX	11796348	11796836	P-element_non-reference_ERS629885_temp_rp_42101	0	-
chrX	11919585	11919767	P-element_non-reference_ERS629885_temp_rp_42145	0	+
chrX	12003969	12003979	P-element_non-reference_ERS629885_temp_sr_42165	0	+
chrX	12087173	12087293	P-element_non-reference_ERS629885_temp_rp_42183	0	+
chrX	12121087	12121575	P-element_non-reference_ERS629885_temp_rp_42194	0	-
chrX	13641823	13641831	P-element_non-reference_ERS629885_temp_sr_42463	0	-
chrX	14653967	14654048	P-element_non-reference_ERS629885_temp_rp_42660	0	-
chrX	14853589	14853597	P-element_non-reference_ERS629885_temp_sr_42708	0	-
chrX	15007503	15007991	P-element_non-reference_ERS629885_temp_rp_42740	0	+
chrX	15079302	15079314	P-element_non-reference_ERS629885_temp_sr_42765	0	+
chrX	15630897	15631385	P-element_non-reference_ERS629885_temp_rp_42853	0	-
chrX	15811740	15811964	P-element_non-reference_ERS629885_temp_rp_42877	0	+
chrX	16456800	16456846	P-element_non-reference_ERS629885_temp_rp_42973	0	-
chrX	16552926	16553229	P-element_non-reference_ERS629885_temp_rp_42996	0	-
chrX	16809231	16809719	P-element_non-reference_ERS629885_temp_rp_43039	0	-
chrX	17651330	17651386	P-element_non-reference_ERS629885_temp_rp_43212	0	-
chrX	17710138	17710146	P-element_non-reference_ERS629885_temp_sr_43221	0	+
chrX	17710909	17710917	P-element_non-reference_ERS629885_temp_sr_43222	0	+
chrX	17710909	17710917	P-element_non-reference_ERS629885_temp_sr_43223	0	-
chrX	17878694	17878777	P-element_non-reference_ERS629885_temp_rp_43253	0	-
chrX	18534573	18534581	P-element_non-reference_ERS629885_temp_sr_43367	0	+
chrX	18647349	18647404	P-element_non-reference_ERS629885_temp_rp_43382	0	+
chrX	19898193	19898291	P-element_non-reference_ERS629885_temp_rp_43611	0	-
chrX	20330582	20330583	P-element_non-reference_ERS629885_temp_sr_43747	0	+
chrX	20330582	20330583	P-element_non-reference_ERS629885_temp_sr_43748	0	-
chrX	21520919	21520992	P-element_non-reference_ERS629885_temp_rp_44085	0	+
chrX	22559503	22559748	P-element_non-reference_ERS629885_temp_rp_45125	0	-
chrX	22918078	22918094	P-element_non-reference_ERS629885_temp_sr_45342	0	-
chrY	1054	1542	P-element_non-reference_ERS629885_temp_rp_46053	0	+
chrY	758958	759446	P-element_non-reference_ERS629885_temp_rp_47098	0	-
