# Supplementary material for: Genomic analysis of P elements in natural populations of Drosophila melanogaster
Source: PeerJ. 2017 Sep 15;5:e3824. doi: 10.7717/peerj.3824 (PMC5602686; doi:10.7717/peerj.3824)
Supplement: File S2 — Zip archive of browser extensible data (BED) files of predicted P element locations in genome sequences from 50 isofemale strains and 6 pool-seq samples from three global regions. Each sample has four BED files corresponding to raw (*raw.bed) and filtered (*nonredundant.bed) output from TEMP and RetroSeq, respectively. BED files for seven isofemale strains from Bergman & Haddrill (2015) are included here that do not have GD data in Ignatenko et al. (2015) but are included in the pool-seq samples, allowing comparisons to be made between isofemale strains and pool-seq samples for the same set of strains. [file peerj-05-3824-s002.zip › bed_files/ERS629886_retroseq_nonredundant.bed]

track name="ERS629886_RetroSeq" description="ERS629886_RetroSeq"
chr2L	2494090	2494092	P-element_non-reference_ERS629886_retroseq_rp_28	0	.
chr2L	2753108	2753110	P-element_non-reference_ERS629886_retroseq_rp_31	0	.
chr2L	3059244	3059246	P-element_non-reference_ERS629886_retroseq_rp_35	0	.
chr2L	3632256	3632258	P-element_non-reference_ERS629886_retroseq_rp_40	0	.
chr2L	5108430	5108432	P-element_non-reference_ERS629886_retroseq_rp_59	0	.
chr2L	5724652	5724654	P-element_non-reference_ERS629886_retroseq_rp_66	0	.
chr2L	5943860	5943862	P-element_non-reference_ERS629886_retroseq_rp_69	0	.
chr2L	6178714	6178716	P-element_non-reference_ERS629886_retroseq_rp_72	0	.
chr2L	8124451	8124453	P-element_non-reference_ERS629886_retroseq_rp_99	0	.
chr2L	8951680	8951682	P-element_non-reference_ERS629886_retroseq_rp_106	0	.
chr2L	10506821	10506823	P-element_non-reference_ERS629886_retroseq_rp_125	0	.
chr2L	15068128	15068130	P-element_non-reference_ERS629886_retroseq_rp_167	0	.
chr2L	15911597	15911599	P-element_non-reference_ERS629886_retroseq_rp_176	0	.
chr2L	16286772	16286774	P-element_non-reference_ERS629886_retroseq_rp_181	0	.
chr2L	16351367	16351369	P-element_non-reference_ERS629886_retroseq_rp_182	0	.
chr2L	17290734	17290736	P-element_non-reference_ERS629886_retroseq_rp_201	0	.
chr2L	18823628	18823630	P-element_non-reference_ERS629886_retroseq_rp_231	0	.
chr2L	19572656	19572658	P-element_non-reference_ERS629886_retroseq_rp_237	0	.
chr2L	20027870	20027872	P-element_non-reference_ERS629886_retroseq_rp_244	0	.
chr2L	20085248	20085250	P-element_non-reference_ERS629886_retroseq_rp_245	0	.
chr2L	20918931	20918933	P-element_non-reference_ERS629886_retroseq_rp_269	0	.
chr2R	1012688	1012690	P-element_non-reference_ERS629886_retroseq_rp_376	0	.
chr2R	1338993	1338995	P-element_non-reference_ERS629886_retroseq_rp_390	0	.
chr2R	6740722	6740724	P-element_non-reference_ERS629886_retroseq_rp_593	0	.
chr2R	6992647	6992649	P-element_non-reference_ERS629886_retroseq_rp_599	0	.
chr2R	7187220	7187222	P-element_non-reference_ERS629886_retroseq_rp_602	0	.
chr2R	7699494	7699496	P-element_non-reference_ERS629886_retroseq_rp_610	0	.
chr2R	9136938	9136940	P-element_non-reference_ERS629886_retroseq_rp_631	0	.
chr2R	9414238	9414240	P-element_non-reference_ERS629886_retroseq_rp_634	0	.
chr2R	9553471	9553473	P-element_non-reference_ERS629886_retroseq_rp_635	0	.
chr2R	10263995	10263997	P-element_non-reference_ERS629886_retroseq_rp_647	0	.
chr2R	10810995	10810997	P-element_non-reference_ERS629886_retroseq_rp_660	0	.
chr2R	11197375	11197377	P-element_non-reference_ERS629886_retroseq_rp_669	0	.
chr2R	11648934	11648936	P-element_non-reference_ERS629886_retroseq_rp_678	0	.
chr2R	12049437	12049439	P-element_non-reference_ERS629886_retroseq_rp_680	0	.
chr2R	12172691	12172693	P-element_non-reference_ERS629886_retroseq_rp_681	0	.
chr2R	14007169	14007171	P-element_non-reference_ERS629886_retroseq_rp_700	0	.
chr2R	14458307	14458309	P-element_non-reference_ERS629886_retroseq_rp_704	0	.
chr2R	14713735	14713737	P-element_non-reference_ERS629886_retroseq_rp_711	0	.
chr2R	14942415	14942417	P-element_non-reference_ERS629886_retroseq_rp_716	0	.
chr2R	15613681	15613683	P-element_non-reference_ERS629886_retroseq_rp_731	0	.
chr2R	16386342	16386344	P-element_non-reference_ERS629886_retroseq_rp_737	0	.
chr2R	16957486	16957488	P-element_non-reference_ERS629886_retroseq_rp_757	0	.
chr2R	19178412	19178414	P-element_non-reference_ERS629886_retroseq_rp_795	0	.
chr2R	19356498	19356500	P-element_non-reference_ERS629886_retroseq_rp_796	0	.
chr2R	19424097	19424099	P-element_non-reference_ERS629886_retroseq_rp_798	0	.
chr2R	20313698	20313700	P-element_non-reference_ERS629886_retroseq_rp_806	0	.
chr2R	20536500	20536502	P-element_non-reference_ERS629886_retroseq_rp_810	0	.
chr2R	20836092	20836094	P-element_non-reference_ERS629886_retroseq_rp_816	0	.
chr2R	21101926	21101928	P-element_non-reference_ERS629886_retroseq_rp_824	0	.
chr2R	22136883	22136885	P-element_non-reference_ERS629886_retroseq_rp_841	0	.
chr2R	22886459	22886461	P-element_non-reference_ERS629886_retroseq_rp_847	0	.
chr2R	23551433	23551435	P-element_non-reference_ERS629886_retroseq_rp_860	0	.
chr2R	23666882	23666884	P-element_non-reference_ERS629886_retroseq_rp_862	0	.
chr2R	24305920	24305922	P-element_non-reference_ERS629886_retroseq_rp_873	0	.
chr3L	432593	432595	P-element_non-reference_ERS629886_retroseq_rp_888	0	.
chr3L	708341	708343	P-element_non-reference_ERS629886_retroseq_rp_890	0	.
chr3L	1551328	1551330	P-element_non-reference_ERS629886_retroseq_rp_901	0	.
chr3L	1586592	1586594	P-element_non-reference_ERS629886_retroseq_rp_904	0	.
chr3L	3250656	3250658	P-element_non-reference_ERS629886_retroseq_rp_914	0	.
chr3L	7095042	7095044	P-element_non-reference_ERS629886_retroseq_rp_956	0	.
chr3L	9383530	9383532	P-element_non-reference_ERS629886_retroseq_rp_976	0	.
chr3L	9466140	9466142	P-element_non-reference_ERS629886_retroseq_rp_979	0	.
chr3L	9854523	9854525	P-element_non-reference_ERS629886_retroseq_rp_988	0	.
chr3L	11046761	11046763	P-element_non-reference_ERS629886_retroseq_rp_1010	0	.
chr3L	11070583	11070585	P-element_non-reference_ERS629886_retroseq_rp_1011	0	.
chr3L	11492477	11492479	P-element_non-reference_ERS629886_retroseq_rp_1017	0	.
chr3L	12504303	12504305	P-element_non-reference_ERS629886_retroseq_rp_1035	0	.
chr3L	13114187	13114189	P-element_non-reference_ERS629886_retroseq_rp_1043	0	.
chr3L	13228596	13228598	P-element_non-reference_ERS629886_retroseq_rp_1044	0	.
chr3L	13925409	13925411	P-element_non-reference_ERS629886_retroseq_rp_1060	0	.
chr3L	14077052	14077054	P-element_non-reference_ERS629886_retroseq_rp_1062	0	.
chr3L	14409621	14409623	P-element_non-reference_ERS629886_retroseq_rp_1070	0	.
chr3L	15619936	15619938	P-element_non-reference_ERS629886_retroseq_rp_1086	0	.
chr3L	16050139	16050141	P-element_non-reference_ERS629886_retroseq_rp_1093	0	.
chr3L	16477011	16477013	P-element_non-reference_ERS629886_retroseq_rp_1099	0	.
chr3L	16806706	16806708	P-element_non-reference_ERS629886_retroseq_rp_1105	0	.
chr3L	16891164	16891166	P-element_non-reference_ERS629886_retroseq_rp_1107	0	.
chr3L	17427479	17427481	P-element_non-reference_ERS629886_retroseq_rp_1113	0	.
chr3L	17645029	17645031	P-element_non-reference_ERS629886_retroseq_rp_1116	0	.
chr3L	17855997	17855999	P-element_non-reference_ERS629886_retroseq_rp_1117	0	.
chr3L	18016777	18016779	P-element_non-reference_ERS629886_retroseq_rp_1119	0	.
chr3L	20384126	20384128	P-element_non-reference_ERS629886_retroseq_rp_1163	0	.
chr3L	20401735	20401737	P-element_non-reference_ERS629886_retroseq_rp_1164	0	.
chr3L	21084782	21084784	P-element_non-reference_ERS629886_retroseq_rp_1178	0	.
chr3L	22728121	22728123	P-element_non-reference_ERS629886_retroseq_rp_1211	0	.
chr3L	22864807	22864809	P-element_non-reference_ERS629886_retroseq_rp_1217	0	.
chr3R	4810374	4810376	P-element_non-reference_ERS629886_retroseq_rp_1530	0	.
chr3R	5264974	5264976	P-element_non-reference_ERS629886_retroseq_rp_1539	0	.
chr3R	6350965	6350967	P-element_non-reference_ERS629886_retroseq_rp_1553	0	.
chr3R	6408961	6408963	P-element_non-reference_ERS629886_retroseq_rp_1554	0	.
chr3R	7473205	7473207	P-element_non-reference_ERS629886_retroseq_rp_1569	0	.
chr3R	8955624	8955626	P-element_non-reference_ERS629886_retroseq_rp_1607	0	.
chr3R	9052370	9052372	P-element_non-reference_ERS629886_retroseq_rp_1608	0	.
chr3R	9056339	9056341	P-element_non-reference_ERS629886_retroseq_rp_1609	0	.
chr3R	9227245	9227247	P-element_non-reference_ERS629886_retroseq_rp_1612	0	.
chr3R	12720047	12720049	P-element_non-reference_ERS629886_retroseq_rp_1677	0	.
chr3R	14286609	14286611	P-element_non-reference_ERS629886_retroseq_rp_1706	0	.
chr3R	14591437	14591439	P-element_non-reference_ERS629886_retroseq_rp_1710	0	.
chr3R	16097933	16097935	P-element_non-reference_ERS629886_retroseq_rp_1735	0	.
chr3R	16359978	16359980	P-element_non-reference_ERS629886_retroseq_rp_1738	0	.
chr3R	17043141	17043143	P-element_non-reference_ERS629886_retroseq_rp_1742	0	.
chr3R	19147797	19147799	P-element_non-reference_ERS629886_retroseq_rp_1773	0	.
chr3R	19836862	19836864	P-element_non-reference_ERS629886_retroseq_rp_1783	0	.
chr3R	19890820	19890822	P-element_non-reference_ERS629886_retroseq_rp_1784	0	.
chr3R	21296515	21296517	P-element_non-reference_ERS629886_retroseq_rp_1811	0	.
chr3R	22781581	22781583	P-element_non-reference_ERS629886_retroseq_rp_1829	0	.
chr3R	22899179	22899181	P-element_non-reference_ERS629886_retroseq_rp_1835	0	.
chr3R	23891127	23891129	P-element_non-reference_ERS629886_retroseq_rp_1856	0	.
chr3R	26535366	26535368	P-element_non-reference_ERS629886_retroseq_rp_1893	0	.
chr3R	27504444	27504446	P-element_non-reference_ERS629886_retroseq_rp_1908	0	.
chr3R	29157394	29157396	P-element_non-reference_ERS629886_retroseq_rp_1936	0	.
chr3R	29765804	29765806	P-element_non-reference_ERS629886_retroseq_rp_1948	0	.
chrX	470787	470789	P-element_non-reference_ERS629886_retroseq_rp_1991	0	.
chrX	2298070	2298072	P-element_non-reference_ERS629886_retroseq_rp_2007	0	.
chrX	2714141	2714143	P-element_non-reference_ERS629886_retroseq_rp_2008	0	.
chrX	5895727	5895729	P-element_non-reference_ERS629886_retroseq_rp_2048	0	.
chrX	6344007	6344009	P-element_non-reference_ERS629886_retroseq_rp_2050	0	.
chrX	7938633	7938635	P-element_non-reference_ERS629886_retroseq_rp_2072	0	.
chrX	7995457	7995459	P-element_non-reference_ERS629886_retroseq_rp_2074	0	.
chrX	8682442	8682444	P-element_non-reference_ERS629886_retroseq_rp_2086	0	.
chrX	10290197	10290199	P-element_non-reference_ERS629886_retroseq_rp_2111	0	.
chrX	10738968	10738970	P-element_non-reference_ERS629886_retroseq_rp_2120	0	.
chrX	11805450	11805452	P-element_non-reference_ERS629886_retroseq_rp_2127	0	.
chrX	13641970	13641972	P-element_non-reference_ERS629886_retroseq_rp_2146	0	.
chrX	14321237	14321239	P-element_non-reference_ERS629886_retroseq_rp_2151	0	.
chrX	15023853	15023855	P-element_non-reference_ERS629886_retroseq_rp_2167	0	.
chrX	15163197	15163199	P-element_non-reference_ERS629886_retroseq_rp_2169	0	.
chrX	15319445	15319447	P-element_non-reference_ERS629886_retroseq_rp_2174	0	.
chrX	18535694	18535696	P-element_non-reference_ERS629886_retroseq_rp_2197	0	.
chrX	18832515	18832517	P-element_non-reference_ERS629886_retroseq_rp_2199	0	.
chrX	18986930	18986932	P-element_non-reference_ERS629886_retroseq_rp_2202	0	.
chrX	19663092	19663094	P-element_non-reference_ERS629886_retroseq_rp_2210	0	.
chrX	19877321	19877323	P-element_non-reference_ERS629886_retroseq_rp_2215	0	.
chrX	20330524	20330526	P-element_non-reference_ERS629886_retroseq_rp_2224	0	.
chrX	21184281	21184283	P-element_non-reference_ERS629886_retroseq_rp_2239	0	.
