# Supplementary material for: Genomic analysis of P elements in natural populations of Drosophila melanogaster
Source: PeerJ. 2017 Sep 15;5:e3824. doi: 10.7717/peerj.3824 (PMC5602686; doi:10.7717/peerj.3824)
Supplement: File S2 — Zip archive of browser extensible data (BED) files of predicted P element locations in genome sequences from 50 isofemale strains and 6 pool-seq samples from three global regions. Each sample has four BED files corresponding to raw (*raw.bed) and filtered (*nonredundant.bed) output from TEMP and RetroSeq, respectively. BED files for seven isofemale strains from Bergman & Haddrill (2015) are included here that do not have GD data in Ignatenko et al. (2015) but are included in the pool-seq samples, allowing comparisons to be made between isofemale strains and pool-seq samples for the same set of strains. [file peerj-05-3824-s002.zip › bed_files/ERS629886_temp_nonredundant.bed]

track name="ERS629886_TEMP" description="ERS629886_TEMP"
chr2L	2494024	2494240	P-element_non-reference_ERS629886_temp_rp_531	0	+
chr2L	2753098	2753130	P-element_non-reference_ERS629886_temp_rp_565	0	+
chr2L	3059394	3059402	P-element_non-reference_ERS629886_temp_sr_596	0	-
chr2L	3632190	3632206	P-element_non-reference_ERS629886_temp_sr_688	0	-
chr2L	5000408	5000490	P-element_non-reference_ERS629886_temp_rp_850	0	+
chr2L	5108420	5108457	P-element_non-reference_ERS629886_temp_rp_866	0	+
chr2L	5724648	5724703	P-element_non-reference_ERS629886_temp_rp_976	0	+
chr2L	5943914	5943924	P-element_non-reference_ERS629886_temp_sr_1000	0	-
chr2L	6178792	6178852	P-element_non-reference_ERS629886_temp_rp_1030	0	+
chr2L	8124342	8124382	P-element_non-reference_ERS629886_temp_rp_1311	0	-
chr2L	8951598	8951638	P-element_non-reference_ERS629886_temp_rp_1423	0	+
chr2L	10506778	10506786	P-element_non-reference_ERS629886_temp_sr_1646	0	-
chr2L	15068089	15068095	P-element_non-reference_ERS629886_temp_rp_2272	0	-
chr2L	15911535	15911546	P-element_non-reference_ERS629886_temp_sr_2385	0	+
chr2L	16286749	16286755	P-element_non-reference_ERS629886_temp_rp_2441	0	+
chr2L	17290639	17290652	P-element_non-reference_ERS629886_temp_sr_2606	0	-
chr2L	18444095	18444104	P-element_non-reference_ERS629886_temp_rp_2773	0	-
chr2L	18823574	18823582	P-element_non-reference_ERS629886_temp_sr_2847	0	+
chr2L	19572645	19572704	P-element_non-reference_ERS629886_temp_rp_2955	0	-
chr2L	20027877	20027885	P-element_non-reference_ERS629886_temp_sr_3027	0	+
chr2L	20085180	20085189	P-element_non-reference_ERS629886_temp_sr_3035	0	-
chr2L	20918869	20918877	P-element_non-reference_ERS629886_temp_sr_3286	0	-
chr2R	1012695	1012704	P-element_non-reference_ERS629886_temp_sr_7126	0	+
chr2R	1338958	1339003	P-element_non-reference_ERS629886_temp_rp_7620	0	-
chr2R	6740691	6740702	P-element_non-reference_ERS629886_temp_sr_14246	0	-
chr2R	6992652	6992662	P-element_non-reference_ERS629886_temp_sr_14305	0	-
chr2R	7187191	7187201	P-element_non-reference_ERS629886_temp_sr_14340	0	-
chr2R	7699495	7699503	P-element_non-reference_ERS629886_temp_sr_14429	0	-
chr2R	9136816	9136842	P-element_non-reference_ERS629886_temp_rp_14669	0	-
chr2R	9414241	9414249	P-element_non-reference_ERS629886_temp_sr_14710	0	-
chr2R	9553460	9553471	P-element_non-reference_ERS629886_temp_sr_14728	0	-
chr2R	10263970	10263979	P-element_non-reference_ERS629886_temp_sr_14841	0	+
chr2R	10810960	10811005	P-element_non-reference_ERS629886_temp_rp_14938	0	+
chr2R	11197365	11197373	P-element_non-reference_ERS629886_temp_sr_15013	0	-
chr2R	11648599	11649004	P-element_non-reference_ERS629886_temp_rp_15097	0	-
chr2R	12049376	12049483	P-element_non-reference_ERS629886_temp_rp_15161	0	+
chr2R	12172690	12172733	P-element_non-reference_ERS629886_temp_rp_15177	0	-
chr2R	14007176	14007184	P-element_non-reference_ERS629886_temp_sr_15468	0	-
chr2R	14458202	14458239	P-element_non-reference_ERS629886_temp_rp_15556	0	+
chr2R	14713645	14713659	P-element_non-reference_ERS629886_temp_rp_15591	0	+
chr2R	15613753	15613757	P-element_non-reference_ERS629886_temp_rp_15742	0	-
chr2R	16957489	16957497	P-element_non-reference_ERS629886_temp_sr_15944	0	-
chr2R	19178761	19178765	P-element_non-reference_ERS629886_temp_rp_16275	0	+
chr2R	19356490	19356539	P-element_non-reference_ERS629886_temp_rp_16296	0	-
chr2R	19356830	19356863	P-element_non-reference_ERS629886_temp_rp_16297	0	+
chr2R	19424090	19424142	P-element_non-reference_ERS629886_temp_rp_16310	0	+
chr2R	20313634	20313643	P-element_non-reference_ERS629886_temp_sr_16419	0	-
chr2R	20536513	20536523	P-element_non-reference_ERS629886_temp_sr_16452	0	-
chr2R	20836093	20836104	P-element_non-reference_ERS629886_temp_rp_16490	0	-
chr2R	21101921	21101956	P-element_non-reference_ERS629886_temp_rp_16532	0	-
chr2R	22136889	22136900	P-element_non-reference_ERS629886_temp_rp_16696	0	-
chr2R	22886470	22886478	P-element_non-reference_ERS629886_temp_sr_16801	0	+
chr2R	23666831	23666840	P-element_non-reference_ERS629886_temp_sr_16911	0	+
chr2R	24305839	24305850	P-element_non-reference_ERS629886_temp_sr_17011	0	+
chr3L	432604	432614	P-element_non-reference_ERS629886_temp_rp_17283	0	+
chr3L	708356	708395	P-element_non-reference_ERS629886_temp_rp_17323	0	+
chr3L	1551369	1551377	P-element_non-reference_ERS629886_temp_sr_17427	0	-
chr3L	1586543	1586551	P-element_non-reference_ERS629886_temp_sr_17435	0	+
chr3L	9383539	9383548	P-element_non-reference_ERS629886_temp_rp_18619	0	-
chr3L	9466086	9466172	P-element_non-reference_ERS629886_temp_rp_18630	0	+
chr3L	9854473	9854481	P-element_non-reference_ERS629886_temp_sr_18704	0	+
chr3L	11046670	11046678	P-element_non-reference_ERS629886_temp_sr_18881	0	-
chr3L	11070536	11070545	P-element_non-reference_ERS629886_temp_rp_18884	0	+
chr3L	12080714	12080834	P-element_non-reference_ERS629886_temp_rp_19036	0	-
chr3L	12504313	12504343	P-element_non-reference_ERS629886_temp_rp_19091	0	+
chr3L	13114156	13114164	P-element_non-reference_ERS629886_temp_rp_19178	0	+
chr3L	13925357	13925365	P-element_non-reference_ERS629886_temp_sr_19309	0	+
chr3L	14077027	14077035	P-element_non-reference_ERS629886_temp_sr_19339	0	+
chr3L	14240981	14241023	P-element_non-reference_ERS629886_temp_rp_19358	0	-
chr3L	14409618	14409714	P-element_non-reference_ERS629886_temp_rp_19379	0	-
chr3L	16050153	16050164	P-element_non-reference_ERS629886_temp_rp_19618	0	+
chr3L	16477012	16477022	P-element_non-reference_ERS629886_temp_sr_19681	0	+
chr3L	16806649	16806693	P-element_non-reference_ERS629886_temp_rp_19739	0	+
chr3L	16891127	16891181	P-element_non-reference_ERS629886_temp_rp_19758	0	+
chr3L	17427433	17427441	P-element_non-reference_ERS629886_temp_sr_19837	0	+
chr3L	17645032	17645040	P-element_non-reference_ERS629886_temp_sr_19871	0	-
chr3L	17855940	17855949	P-element_non-reference_ERS629886_temp_sr_19904	0	+
chr3L	18016732	18016740	P-element_non-reference_ERS629886_temp_sr_19942	0	+
chr3L	20384086	20384094	P-element_non-reference_ERS629886_temp_sr_20348	0	+
chr3L	20401809	20401820	P-element_non-reference_ERS629886_temp_sr_20352	0	+
chr3L	21084681	21084691	P-element_non-reference_ERS629886_temp_rp_20472	0	+
chr3L	22728112	22728132	P-element_non-reference_ERS629886_temp_rp_20818	0	-
chr3L	22864799	22864845	P-element_non-reference_ERS629886_temp_rp_20863	0	+
chr3R	4810301	4810346	P-element_non-reference_ERS629886_temp_rp_33581	0	+
chr3R	5264894	5264949	P-element_non-reference_ERS629886_temp_rp_33675	0	-
chr3R	6350937	6350969	P-element_non-reference_ERS629886_temp_rp_33855	0	+
chr3R	6409245	6409260	P-element_non-reference_ERS629886_temp_rp_33867	0	+
chr3R	7473159	7473168	P-element_non-reference_ERS629886_temp_sr_34036	0	+
chr3R	8955653	8955661	P-element_non-reference_ERS629886_temp_sr_34303	0	+
chr3R	9052404	9052422	P-element_non-reference_ERS629886_temp_rp_34316	0	+
chr3R	9056403	9056416	P-element_non-reference_ERS629886_temp_rp_34317	0	+
chr3R	9227246	9227255	P-element_non-reference_ERS629886_temp_sr_34343	0	-
chr3R	12720005	12720013	P-element_non-reference_ERS629886_temp_sr_34893	0	+
chr3R	14286587	14286595	P-element_non-reference_ERS629886_temp_sr_35122	0	+
chr3R	14591422	14591477	P-element_non-reference_ERS629886_temp_rp_35182	0	-
chr3R	15131949	15131968	P-element_non-reference_ERS629886_temp_rp_35257	0	+
chr3R	16359961	16359994	P-element_non-reference_ERS629886_temp_rp_35472	0	-
chr3R	17043105	17043115	P-element_non-reference_ERS629886_temp_sr_35565	0	-
chr3R	19147760	19147878	P-element_non-reference_ERS629886_temp_rp_35873	0	-
chr3R	19836860	19836909	P-element_non-reference_ERS629886_temp_rp_35972	0	+
chr3R	19890808	19890817	P-element_non-reference_ERS629886_temp_rp_35978	0	-
chr3R	21296514	21296519	P-element_non-reference_ERS629886_temp_rp_36200	0	+
chr3R	22781481	22781490	P-element_non-reference_ERS629886_temp_sr_36423	0	+
chr3R	22899166	22899174	P-element_non-reference_ERS629886_temp_rp_36450	0	+
chr3R	23891035	23891046	P-element_non-reference_ERS629886_temp_rp_36600	0	+
chr3R	26535309	26535318	P-element_non-reference_ERS629886_temp_rp_36992	0	+
chr3R	27504432	27504461	P-element_non-reference_ERS629886_temp_rp_37115	0	+
chr3R	29157331	29157339	P-element_non-reference_ERS629886_temp_sr_37359	0	-
chr3R	29765773	29765805	P-element_non-reference_ERS629886_temp_rp_37441	0	+
chrX	470735	470743	P-element_non-reference_ERS629886_temp_sr_39397	0	+
chrX	2297545	2297554	P-element_non-reference_ERS629886_temp_sr_39685	0	+
chrX	2298109	2298117	P-element_non-reference_ERS629886_temp_sr_39686	0	-
chrX	2714093	2714126	P-element_non-reference_ERS629886_temp_rp_39761	0	+
chrX	5895675	5895684	P-element_non-reference_ERS629886_temp_sr_40371	0	-
chrX	6344013	6344022	P-element_non-reference_ERS629886_temp_sr_40443	0	-
chrX	7938638	7938647	P-element_non-reference_ERS629886_temp_sr_40776	0	-
chrX	7995390	7995589	P-element_non-reference_ERS629886_temp_rp_40787	0	-
chrX	8682459	8682496	P-element_non-reference_ERS629886_temp_rp_40946	0	-
chrX	10290179	10290190	P-element_non-reference_ERS629886_temp_sr_41334	0	-
chrX	10738958	10738966	P-element_non-reference_ERS629886_temp_sr_41439	0	+
chrX	11805451	11805459	P-element_non-reference_ERS629886_temp_sr_41680	0	-
chrX	13641972	13641982	P-element_non-reference_ERS629886_temp_rp_42025	0	+
chrX	13642026	13642138	P-element_non-reference_ERS629886_temp_rp_42026	0	-
chrX	14321161	14321170	P-element_non-reference_ERS629886_temp_rp_42138	0	-
chrX	14826162	14826184	P-element_non-reference_ERS629886_temp_rp_42240	0	+
chrX	15023850	15023855	P-element_non-reference_ERS629886_temp_rp_42267	0	+
chrX	15163200	15163212	P-element_non-reference_ERS629886_temp_rp_42298	0	-
chrX	15319454	15319462	P-element_non-reference_ERS629886_temp_sr_42327	0	+
chrX	18535636	18535646	P-element_non-reference_ERS629886_temp_rp_42820	0	+
chrX	18986865	18986938	P-element_non-reference_ERS629886_temp_rp_42903	0	-
chrX	19663000	19663008	P-element_non-reference_ERS629886_temp_sr_43032	0	+
chrX	19877321	19877329	P-element_non-reference_ERS629886_temp_rp_43079	0	-
chrX	20330530	20330539	P-element_non-reference_ERS629886_temp_sr_43239	0	-
chrX	21184096	21184107	P-element_non-reference_ERS629886_temp_rp_43479	0	-
