# Supplementary material for: Genomic analysis of P elements in natural populations of Drosophila melanogaster
Source: PeerJ. 2017 Sep 15;5:e3824. doi: 10.7717/peerj.3824 (PMC5602686; doi:10.7717/peerj.3824)
Supplement: File S2 — Zip archive of browser extensible data (BED) files of predicted P element locations in genome sequences from 50 isofemale strains and 6 pool-seq samples from three global regions. Each sample has four BED files corresponding to raw (*raw.bed) and filtered (*nonredundant.bed) output from TEMP and RetroSeq, respectively. BED files for seven isofemale strains from Bergman & Haddrill (2015) are included here that do not have GD data in Ignatenko et al. (2015) but are included in the pool-seq samples, allowing comparisons to be made between isofemale strains and pool-seq samples for the same set of strains. [file peerj-05-3824-s002.zip › bed_files/ERS629886_temp_raw.bed]

track name="ERS629886_TEMP" description="ERS629886_TEMP"
chr2L	431109	431577	P-element_non-reference_ERS629886_temp_rp_253	0	-
chr2L	1119221	1119458	P-element_non-reference_ERS629886_temp_rp_345	0	+
chr2L	1554922	1555236	P-element_non-reference_ERS629886_temp_rp_418	0	-
chr2L	2178653	2178802	P-element_non-reference_ERS629886_temp_rp_489	0	-
chr2L	2494024	2494240	P-element_non-reference_ERS629886_temp_rp_531	0	+
chr2L	2753098	2753130	P-element_non-reference_ERS629886_temp_rp_565	0	+
chr2L	2955653	2956121	P-element_non-reference_ERS629886_temp_rp_587	0	+
chr2L	3059394	3059402	P-element_non-reference_ERS629886_temp_sr_596	0	-
chr2L	3632190	3632206	P-element_non-reference_ERS629886_temp_sr_688	0	-
chr2L	5000408	5000490	P-element_non-reference_ERS629886_temp_rp_850	0	+
chr2L	5108420	5108457	P-element_non-reference_ERS629886_temp_rp_866	0	+
chr2L	5724648	5724703	P-element_non-reference_ERS629886_temp_rp_976	0	+
chr2L	5868400	5868868	P-element_non-reference_ERS629886_temp_rp_989	0	+
chr2L	5943914	5943924	P-element_non-reference_ERS629886_temp_sr_1000	0	-
chr2L	6178792	6178852	P-element_non-reference_ERS629886_temp_rp_1030	0	+
chr2L	7576539	7576681	P-element_non-reference_ERS629886_temp_rp_1242	0	+
chr2L	8124342	8124382	P-element_non-reference_ERS629886_temp_rp_1311	0	-
chr2L	8382647	8383115	P-element_non-reference_ERS629886_temp_rp_1341	0	-
chr2L	8521866	8522011	P-element_non-reference_ERS629886_temp_rp_1356	0	+
chr2L	8543024	8543492	P-element_non-reference_ERS629886_temp_rp_1361	0	+
chr2L	8951598	8951638	P-element_non-reference_ERS629886_temp_rp_1423	0	+
chr2L	9893420	9893654	P-element_non-reference_ERS629886_temp_rp_1565	0	-
chr2L	10245170	10245638	P-element_non-reference_ERS629886_temp_rp_1614	0	-
chr2L	10506778	10506786	P-element_non-reference_ERS629886_temp_sr_1646	0	-
chr2L	12822452	12822920	P-element_non-reference_ERS629886_temp_rp_1975	0	+
chr2L	14013984	14014084	P-element_non-reference_ERS629886_temp_rp_2131	0	-
chr2L	14262810	14263278	P-element_non-reference_ERS629886_temp_rp_2169	0	+
chr2L	15068089	15068095	P-element_non-reference_ERS629886_temp_rp_2272	0	-
chr2L	15333631	15333946	P-element_non-reference_ERS629886_temp_rp_2307	0	+
chr2L	15762651	15763119	P-element_non-reference_ERS629886_temp_rp_2360	0	-
chr2L	15911535	15911546	P-element_non-reference_ERS629886_temp_sr_2385	0	+
chr2L	16251399	16251867	P-element_non-reference_ERS629886_temp_rp_2433	0	-
chr2L	16286749	16286755	P-element_non-reference_ERS629886_temp_rp_2441	0	+
chr2L	16351160	16351435	P-element_non-reference_ERS629886_temp_rp_2450	0	+
chr2L	17290639	17290652	P-element_non-reference_ERS629886_temp_sr_2606	0	-
chr2L	18444095	18444104	P-element_non-reference_ERS629886_temp_rp_2773	0	-
chr2L	18578003	18578471	P-element_non-reference_ERS629886_temp_rp_2804	0	-
chr2L	18617237	18617304	P-element_non-reference_ERS629886_temp_rp_2810	0	+
chr2L	18823574	18823582	P-element_non-reference_ERS629886_temp_sr_2847	0	+
chr2L	19165341	19165809	P-element_non-reference_ERS629886_temp_rp_2904	0	+
chr2L	19336147	19336615	P-element_non-reference_ERS629886_temp_rp_2919	0	-
chr2L	19572645	19572704	P-element_non-reference_ERS629886_temp_rp_2955	0	-
chr2L	20027877	20027885	P-element_non-reference_ERS629886_temp_sr_3027	0	+
chr2L	20085180	20085189	P-element_non-reference_ERS629886_temp_sr_3035	0	-
chr2L	20918869	20918877	P-element_non-reference_ERS629886_temp_sr_3286	0	-
chr2L	21653046	21653514	P-element_non-reference_ERS629886_temp_rp_3681	0	+
chr2L	21656048	21656516	P-element_non-reference_ERS629886_temp_rp_3687	0	+
chr2L	22018892	22019123	P-element_non-reference_ERS629886_temp_rp_3919	0	-
chr2L	22172446	22172914	P-element_non-reference_ERS629886_temp_rp_4061	0	+
chr2L	23034310	23034778	P-element_non-reference_ERS629886_temp_rp_5344	0	+
chr2R	1012695	1012704	P-element_non-reference_ERS629886_temp_sr_7126	0	+
chr2R	1338958	1339003	P-element_non-reference_ERS629886_temp_rp_7620	0	-
chr2R	5686646	5687114	P-element_non-reference_ERS629886_temp_rp_13660	0	+
chr2R	6220045	6220513	P-element_non-reference_ERS629886_temp_rp_13924	0	+
chr2R	6740691	6740702	P-element_non-reference_ERS629886_temp_sr_14246	0	-
chr2R	6992652	6992662	P-element_non-reference_ERS629886_temp_sr_14305	0	-
chr2R	7187191	7187201	P-element_non-reference_ERS629886_temp_sr_14340	0	-
chr2R	7665516	7665984	P-element_non-reference_ERS629886_temp_rp_14424	0	+
chr2R	7699495	7699503	P-element_non-reference_ERS629886_temp_sr_14429	0	-
chr2R	8581684	8582152	P-element_non-reference_ERS629886_temp_rp_14578	0	+
chr2R	9136816	9136842	P-element_non-reference_ERS629886_temp_rp_14669	0	-
chr2R	9414241	9414249	P-element_non-reference_ERS629886_temp_sr_14710	0	-
chr2R	9477062	9477530	P-element_non-reference_ERS629886_temp_rp_14720	0	+
chr2R	9553460	9553471	P-element_non-reference_ERS629886_temp_sr_14728	0	-
chr2R	9711691	9711753	P-element_non-reference_ERS629886_temp_rp_14743	0	+
chr2R	10030491	10030959	P-element_non-reference_ERS629886_temp_rp_14810	0	+
chr2R	10056620	10056913	P-element_non-reference_ERS629886_temp_rp_14811	0	+
chr2R	10263970	10263979	P-element_non-reference_ERS629886_temp_sr_14841	0	+
chr2R	10559477	10559945	P-element_non-reference_ERS629886_temp_rp_14890	0	+
chr2R	10799202	10799670	P-element_non-reference_ERS629886_temp_rp_14933	0	-
chr2R	10810960	10811005	P-element_non-reference_ERS629886_temp_rp_14938	0	+
chr2R	10874509	10874802	P-element_non-reference_ERS629886_temp_rp_14950	0	+
chr2R	11197365	11197373	P-element_non-reference_ERS629886_temp_sr_15013	0	-
chr2R	11384237	11384438	P-element_non-reference_ERS629886_temp_rp_15056	0	+
chr2R	11634315	11634783	P-element_non-reference_ERS629886_temp_rp_15091	0	+
chr2R	11648599	11649004	P-element_non-reference_ERS629886_temp_rp_15097	0	-
chr2R	12049376	12049483	P-element_non-reference_ERS629886_temp_rp_15161	0	+
chr2R	12172690	12172733	P-element_non-reference_ERS629886_temp_rp_15177	0	-
chr2R	12185374	12185379	P-element_non-reference_ERS629886_temp_rp_15183	0	-
chr2R	12185378	12185846	P-element_non-reference_ERS629886_temp_rp_15184	0	+
chr2R	12188194	12188662	P-element_non-reference_ERS629886_temp_rp_15187	0	-
chr2R	12731171	12731639	P-element_non-reference_ERS629886_temp_rp_15269	0	+
chr2R	12760660	12761128	P-element_non-reference_ERS629886_temp_rp_15275	0	+
chr2R	14007176	14007184	P-element_non-reference_ERS629886_temp_sr_15468	0	-
chr2R	14458202	14458239	P-element_non-reference_ERS629886_temp_rp_15556	0	+
chr2R	14713645	14713659	P-element_non-reference_ERS629886_temp_rp_15591	0	+
chr2R	14942395	14942518	P-element_non-reference_ERS629886_temp_rp_15620	0	-
chr2R	15613753	15613757	P-element_non-reference_ERS629886_temp_rp_15742	0	-
chr2R	16386302	16386508	P-element_non-reference_ERS629886_temp_rp_15855	0	+
chr2R	16607874	16608342	P-element_non-reference_ERS629886_temp_rp_15882	0	-
chr2R	16957489	16957497	P-element_non-reference_ERS629886_temp_sr_15944	0	-
chr2R	18156556	18156818	P-element_non-reference_ERS629886_temp_rp_16098	0	-
chr2R	18568485	18568953	P-element_non-reference_ERS629886_temp_rp_16176	0	-
chr2R	18570041	18570509	P-element_non-reference_ERS629886_temp_rp_16177	0	-
chr2R	19178761	19178765	P-element_non-reference_ERS629886_temp_rp_16275	0	+
chr2R	19356490	19356539	P-element_non-reference_ERS629886_temp_rp_16296	0	-
chr2R	19356830	19356863	P-element_non-reference_ERS629886_temp_rp_16297	0	+
chr2R	19424090	19424142	P-element_non-reference_ERS629886_temp_rp_16310	0	+
chr2R	19631864	19632332	P-element_non-reference_ERS629886_temp_rp_16331	0	-
chr2R	19726438	19726906	P-element_non-reference_ERS629886_temp_rp_16340	0	+
chr2R	19978676	19979144	P-element_non-reference_ERS629886_temp_rp_16361	0	+
chr2R	20313634	20313643	P-element_non-reference_ERS629886_temp_sr_16419	0	-
chr2R	20536513	20536523	P-element_non-reference_ERS629886_temp_sr_16452	0	-
chr2R	20836093	20836104	P-element_non-reference_ERS629886_temp_rp_16490	0	-
chr2R	21101921	21101956	P-element_non-reference_ERS629886_temp_rp_16532	0	-
chr2R	21646563	21646572	P-element_non-reference_ERS629886_temp_rp_16620	0	-
chr2R	22136889	22136900	P-element_non-reference_ERS629886_temp_rp_16696	0	-
chr2R	22325657	22326125	P-element_non-reference_ERS629886_temp_rp_16728	0	+
chr2R	22787697	22788165	P-element_non-reference_ERS629886_temp_rp_16789	0	-
chr2R	22886470	22886478	P-element_non-reference_ERS629886_temp_sr_16801	0	+
chr2R	23067287	23067624	P-element_non-reference_ERS629886_temp_rp_16824	0	-
chr2R	23551396	23551598	P-element_non-reference_ERS629886_temp_rp_16897	0	+
chr2R	23666831	23666840	P-element_non-reference_ERS629886_temp_sr_16911	0	+
chr2R	24305839	24305850	P-element_non-reference_ERS629886_temp_sr_17011	0	+
chr3L	61514	61982	P-element_non-reference_ERS629886_temp_rp_17222	0	-
chr3L	101063	101531	P-element_non-reference_ERS629886_temp_rp_17241	0	-
chr3L	131416	131884	P-element_non-reference_ERS629886_temp_rp_17245	0	+
chr3L	432604	432614	P-element_non-reference_ERS629886_temp_rp_17283	0	+
chr3L	580103	580571	P-element_non-reference_ERS629886_temp_rp_17305	0	-
chr3L	708356	708395	P-element_non-reference_ERS629886_temp_rp_17323	0	+
chr3L	1261952	1262420	P-element_non-reference_ERS629886_temp_rp_17397	0	+
chr3L	1551369	1551377	P-element_non-reference_ERS629886_temp_sr_17427	0	-
chr3L	1586543	1586551	P-element_non-reference_ERS629886_temp_sr_17435	0	+
chr3L	3250460	3250556	P-element_non-reference_ERS629886_temp_rp_17663	0	-
chr3L	3250551	3250686	P-element_non-reference_ERS629886_temp_rp_17664	0	+
chr3L	3471141	3471609	P-element_non-reference_ERS629886_temp_rp_17697	0	+
chr3L	3903270	3903738	P-element_non-reference_ERS629886_temp_rp_17777	0	+
chr3L	7073036	7073504	P-element_non-reference_ERS629886_temp_rp_18263	0	-
chr3L	7094810	7094894	P-element_non-reference_ERS629886_temp_rp_18265	0	-
chr3L	7312112	7312580	P-element_non-reference_ERS629886_temp_rp_18297	0	-
chr3L	7423351	7423819	P-element_non-reference_ERS629886_temp_rp_18310	0	+
chr3L	7865473	7865941	P-element_non-reference_ERS629886_temp_rp_18387	0	+
chr3L	7868710	7869178	P-element_non-reference_ERS629886_temp_rp_18389	0	-
chr3L	9383539	9383548	P-element_non-reference_ERS629886_temp_rp_18619	0	-
chr3L	9466086	9466172	P-element_non-reference_ERS629886_temp_rp_18630	0	+
chr3L	9506554	9507022	P-element_non-reference_ERS629886_temp_rp_18640	0	+
chr3L	9854473	9854481	P-element_non-reference_ERS629886_temp_sr_18704	0	+
chr3L	9986122	9986590	P-element_non-reference_ERS629886_temp_rp_18723	0	-
chr3L	11046670	11046678	P-element_non-reference_ERS629886_temp_sr_18881	0	-
chr3L	11070536	11070545	P-element_non-reference_ERS629886_temp_rp_18884	0	+
chr3L	11251957	11251966	P-element_non-reference_ERS629886_temp_rp_18909	0	-
chr3L	11492425	11492492	P-element_non-reference_ERS629886_temp_rp_18941	0	+
chr3L	12080714	12080834	P-element_non-reference_ERS629886_temp_rp_19036	0	-
chr3L	12181189	12181657	P-element_non-reference_ERS629886_temp_rp_19043	0	-
chr3L	12504313	12504343	P-element_non-reference_ERS629886_temp_rp_19091	0	+
chr3L	12842907	12843154	P-element_non-reference_ERS629886_temp_rp_19132	0	-
chr3L	13114156	13114164	P-element_non-reference_ERS629886_temp_rp_19178	0	+
chr3L	13228366	13228721	P-element_non-reference_ERS629886_temp_rp_19190	0	-
chr3L	13346121	13346589	P-element_non-reference_ERS629886_temp_rp_19212	0	-
chr3L	13756735	13757203	P-element_non-reference_ERS629886_temp_rp_19280	0	-
chr3L	13925357	13925365	P-element_non-reference_ERS629886_temp_sr_19309	0	+
chr3L	14077027	14077035	P-element_non-reference_ERS629886_temp_sr_19339	0	+
chr3L	14209670	14210138	P-element_non-reference_ERS629886_temp_rp_19355	0	+
chr3L	14240981	14241023	P-element_non-reference_ERS629886_temp_rp_19358	0	-
chr3L	14409618	14409714	P-element_non-reference_ERS629886_temp_rp_19379	0	-
chr3L	14815501	14815969	P-element_non-reference_ERS629886_temp_rp_19441	0	+
chr3L	15619780	15619970	P-element_non-reference_ERS629886_temp_rp_19553	0	+
chr3L	16046906	16047374	P-element_non-reference_ERS629886_temp_rp_19617	0	+
chr3L	16050153	16050164	P-element_non-reference_ERS629886_temp_rp_19618	0	+
chr3L	16112736	16113204	P-element_non-reference_ERS629886_temp_rp_19628	0	-
chr3L	16477012	16477022	P-element_non-reference_ERS629886_temp_sr_19681	0	+
chr3L	16806649	16806693	P-element_non-reference_ERS629886_temp_rp_19739	0	+
chr3L	16891127	16891181	P-element_non-reference_ERS629886_temp_rp_19758	0	+
chr3L	17184375	17184843	P-element_non-reference_ERS629886_temp_rp_19806	0	-
chr3L	17339180	17339505	P-element_non-reference_ERS629886_temp_rp_19825	0	-
chr3L	17427433	17427441	P-element_non-reference_ERS629886_temp_sr_19837	0	+
chr3L	17448032	17448500	P-element_non-reference_ERS629886_temp_rp_19839	0	+
chr3L	17645032	17645040	P-element_non-reference_ERS629886_temp_sr_19870	0	+
chr3L	17645032	17645040	P-element_non-reference_ERS629886_temp_sr_19871	0	-
chr3L	17855940	17855949	P-element_non-reference_ERS629886_temp_sr_19904	0	+
chr3L	18016732	18016740	P-element_non-reference_ERS629886_temp_sr_19942	0	+
chr3L	18073501	18073969	P-element_non-reference_ERS629886_temp_rp_19950	0	-
chr3L	18176325	18176793	P-element_non-reference_ERS629886_temp_rp_19967	0	+
chr3L	18625935	18625939	P-element_non-reference_ERS629886_temp_rp_20020	0	+
chr3L	18689464	18689932	P-element_non-reference_ERS629886_temp_rp_20033	0	-
chr3L	19193421	19193463	P-element_non-reference_ERS629886_temp_rp_20117	0	+
chr3L	19323716	19324184	P-element_non-reference_ERS629886_temp_rp_20147	0	+
chr3L	20384086	20384094	P-element_non-reference_ERS629886_temp_sr_20348	0	+
chr3L	20401809	20401820	P-element_non-reference_ERS629886_temp_sr_20352	0	+
chr3L	21084681	21084691	P-element_non-reference_ERS629886_temp_rp_20472	0	+
chr3L	21879304	21879542	P-element_non-reference_ERS629886_temp_rp_20629	0	-
chr3L	21879549	21879730	P-element_non-reference_ERS629886_temp_rp_20630	0	+
chr3L	21942192	21942273	P-element_non-reference_ERS629886_temp_rp_20638	0	-
chr3L	22415111	22415579	P-element_non-reference_ERS629886_temp_rp_20737	0	-
chr3L	22728112	22728132	P-element_non-reference_ERS629886_temp_rp_20818	0	-
chr3L	22864799	22864845	P-element_non-reference_ERS629886_temp_rp_20863	0	+
chr3L	23503761	23504229	P-element_non-reference_ERS629886_temp_rp_21645	0	+
chr3L	23765012	23765480	P-element_non-reference_ERS629886_temp_rp_22097	0	-
chr3L	25664260	25664728	P-element_non-reference_ERS629886_temp_rp_24697	0	-
chr3R	3326113	3326581	P-element_non-reference_ERS629886_temp_rp_32098	0	-
chr3R	4810301	4810346	P-element_non-reference_ERS629886_temp_rp_33581	0	+
chr3R	5264894	5264949	P-element_non-reference_ERS629886_temp_rp_33675	0	-
chr3R	5389924	5390392	P-element_non-reference_ERS629886_temp_rp_33694	0	+
chr3R	6007828	6007833	P-element_non-reference_ERS629886_temp_rp_33809	0	-
chr3R	6350937	6350969	P-element_non-reference_ERS629886_temp_rp_33855	0	+
chr3R	6409245	6409260	P-element_non-reference_ERS629886_temp_rp_33867	0	+
chr3R	7074417	7074885	P-element_non-reference_ERS629886_temp_rp_33957	0	+
chr3R	7473159	7473168	P-element_non-reference_ERS629886_temp_sr_34036	0	+
chr3R	7957020	7957488	P-element_non-reference_ERS629886_temp_rp_34130	0	+
chr3R	7998210	7998678	P-element_non-reference_ERS629886_temp_rp_34140	0	-
chr3R	8090592	8091060	P-element_non-reference_ERS629886_temp_rp_34162	0	+
chr3R	8093602	8094070	P-element_non-reference_ERS629886_temp_rp_34163	0	+
chr3R	8113523	8113991	P-element_non-reference_ERS629886_temp_rp_34167	0	-
chr3R	8177685	8178153	P-element_non-reference_ERS629886_temp_rp_34184	0	-
chr3R	8250412	8250522	P-element_non-reference_ERS629886_temp_rp_34193	0	+
chr3R	8947307	8947775	P-element_non-reference_ERS629886_temp_rp_34300	0	+
chr3R	8955653	8955661	P-element_non-reference_ERS629886_temp_sr_34303	0	+
chr3R	8981254	8981722	P-element_non-reference_ERS629886_temp_rp_34309	0	+
chr3R	9052404	9052422	P-element_non-reference_ERS629886_temp_rp_34316	0	+
chr3R	9056403	9056416	P-element_non-reference_ERS629886_temp_rp_34317	0	+
chr3R	9227246	9227255	P-element_non-reference_ERS629886_temp_sr_34343	0	-
chr3R	9229393	9229649	P-element_non-reference_ERS629886_temp_rp_34345	0	-
chr3R	9460149	9460157	P-element_non-reference_ERS629886_temp_sr_34380	0	+
chr3R	9529606	9530074	P-element_non-reference_ERS629886_temp_rp_34396	0	-
chr3R	9792588	9793056	P-element_non-reference_ERS629886_temp_rp_34438	0	+
chr3R	10875876	10876344	P-element_non-reference_ERS629886_temp_rp_34587	0	-
chr3R	11980257	11980725	P-element_non-reference_ERS629886_temp_rp_34736	0	+
chr3R	12369274	12369742	P-element_non-reference_ERS629886_temp_rp_34800	0	-
chr3R	12372452	12372920	P-element_non-reference_ERS629886_temp_rp_34802	0	-
chr3R	12720005	12720013	P-element_non-reference_ERS629886_temp_sr_34893	0	+
chr3R	12866952	12867420	P-element_non-reference_ERS629886_temp_rp_34915	0	+
chr3R	12961656	12961841	P-element_non-reference_ERS629886_temp_rp_34933	0	+
chr3R	13620901	13621369	P-element_non-reference_ERS629886_temp_rp_35027	0	+
chr3R	14286587	14286595	P-element_non-reference_ERS629886_temp_sr_35122	0	+
chr3R	14591422	14591477	P-element_non-reference_ERS629886_temp_rp_35182	0	-
chr3R	15131949	15131968	P-element_non-reference_ERS629886_temp_rp_35257	0	+
chr3R	15134636	15135104	P-element_non-reference_ERS629886_temp_rp_35258	0	+
chr3R	15337462	15337930	P-element_non-reference_ERS629886_temp_rp_35290	0	+
chr3R	15537097	15537565	P-element_non-reference_ERS629886_temp_rp_35336	0	+
chr3R	16097980	16098019	P-element_non-reference_ERS629886_temp_rp_35421	0	+
chr3R	16305535	16305916	P-element_non-reference_ERS629886_temp_rp_35462	0	-
chr3R	16359961	16359994	P-element_non-reference_ERS629886_temp_rp_35472	0	-
chr3R	16603699	16604167	P-element_non-reference_ERS629886_temp_rp_35507	0	+
chr3R	16994651	16995119	P-element_non-reference_ERS629886_temp_rp_35556	0	+
chr3R	17043105	17043115	P-element_non-reference_ERS629886_temp_sr_35565	0	-
chr3R	19147760	19147878	P-element_non-reference_ERS629886_temp_rp_35873	0	-
chr3R	19215016	19215484	P-element_non-reference_ERS629886_temp_rp_35880	0	+
chr3R	19836625	19837071	P-element_non-reference_ERS629886_temp_rp_35970	0	-
chr3R	19836860	19836909	P-element_non-reference_ERS629886_temp_rp_35972	0	+
chr3R	19890808	19890817	P-element_non-reference_ERS629886_temp_rp_35978	0	-
chr3R	20593077	20593334	P-element_non-reference_ERS629886_temp_rp_36082	0	+
chr3R	20875290	20875758	P-element_non-reference_ERS629886_temp_rp_36124	0	+
chr3R	21296514	21296519	P-element_non-reference_ERS629886_temp_rp_36200	0	+
chr3R	21750242	21750710	P-element_non-reference_ERS629886_temp_rp_36275	0	+
chr3R	22781481	22781490	P-element_non-reference_ERS629886_temp_sr_36423	0	+
chr3R	22898724	22899192	P-element_non-reference_ERS629886_temp_rp_36448	0	-
chr3R	22899166	22899174	P-element_non-reference_ERS629886_temp_rp_36450	0	+
chr3R	23263502	23263970	P-element_non-reference_ERS629886_temp_rp_36500	0	+
chr3R	23891035	23891046	P-element_non-reference_ERS629886_temp_rp_36600	0	+
chr3R	23982399	23982867	P-element_non-reference_ERS629886_temp_rp_36618	0	-
chr3R	24516243	24516711	P-element_non-reference_ERS629886_temp_rp_36697	0	-
chr3R	25414784	25415252	P-element_non-reference_ERS629886_temp_rp_36823	0	+
chr3R	25907789	25908257	P-element_non-reference_ERS629886_temp_rp_36904	0	+
chr3R	26535309	26535318	P-element_non-reference_ERS629886_temp_rp_36992	0	+
chr3R	27151525	27151745	P-element_non-reference_ERS629886_temp_rp_37070	0	-
chr3R	27236696	27237164	P-element_non-reference_ERS629886_temp_rp_37081	0	-
chr3R	27504432	27504461	P-element_non-reference_ERS629886_temp_rp_37115	0	+
chr3R	28064560	28065028	P-element_non-reference_ERS629886_temp_rp_37191	0	-
chr3R	29157331	29157339	P-element_non-reference_ERS629886_temp_sr_37359	0	-
chr3R	29280617	29281085	P-element_non-reference_ERS629886_temp_rp_37368	0	-
chr3R	29377281	29377615	P-element_non-reference_ERS629886_temp_rp_37382	0	+
chr3R	29765773	29765805	P-element_non-reference_ERS629886_temp_rp_37441	0	+
chr3R	29785854	29786322	P-element_non-reference_ERS629886_temp_rp_37447	0	-
chr3R	31824184	31824652	P-element_non-reference_ERS629886_temp_rp_37707	0	-
chrM	4818	5286	P-element_non-reference_ERS629886_temp_rp_39018	0	+
chrX	246828	247296	P-element_non-reference_ERS629886_temp_rp_39341	0	-
chrX	390874	391342	P-element_non-reference_ERS629886_temp_rp_39387	0	-
chrX	470735	470743	P-element_non-reference_ERS629886_temp_sr_39397	0	+
chrX	499051	499187	P-element_non-reference_ERS629886_temp_rp_39400	0	+
chrX	1134739	1134919	P-element_non-reference_ERS629886_temp_rp_39507	0	+
chrX	1963256	1963724	P-element_non-reference_ERS629886_temp_rp_39633	0	-
chrX	2297545	2297554	P-element_non-reference_ERS629886_temp_sr_39685	0	+
chrX	2298109	2298117	P-element_non-reference_ERS629886_temp_sr_39686	0	-
chrX	2517908	2518305	P-element_non-reference_ERS629886_temp_rp_39733	0	-
chrX	2705514	2705982	P-element_non-reference_ERS629886_temp_rp_39758	0	-
chrX	2714093	2714126	P-element_non-reference_ERS629886_temp_rp_39761	0	+
chrX	3513381	3513849	P-element_non-reference_ERS629886_temp_rp_39896	0	+
chrX	3743751	3743886	P-element_non-reference_ERS629886_temp_rp_39940	0	-
chrX	5895675	5895684	P-element_non-reference_ERS629886_temp_sr_40371	0	-
chrX	6344013	6344022	P-element_non-reference_ERS629886_temp_sr_40443	0	-
chrX	6868466	6868934	P-element_non-reference_ERS629886_temp_rp_40570	0	+
chrX	7490478	7490946	P-element_non-reference_ERS629886_temp_rp_40689	0	-
chrX	7938638	7938647	P-element_non-reference_ERS629886_temp_sr_40776	0	-
chrX	7947098	7947301	P-element_non-reference_ERS629886_temp_rp_40777	0	+
chrX	7995390	7995589	P-element_non-reference_ERS629886_temp_rp_40787	0	-
chrX	8682459	8682496	P-element_non-reference_ERS629886_temp_rp_40946	0	-
chrX	9584614	9585082	P-element_non-reference_ERS629886_temp_rp_41180	0	+
chrX	9645666	9646176	P-element_non-reference_ERS629886_temp_rp_41192	0	+
chrX	10290179	10290190	P-element_non-reference_ERS629886_temp_sr_41334	0	-
chrX	10295583	10296051	P-element_non-reference_ERS629886_temp_rp_41336	0	-
chrX	10546578	10547046	P-element_non-reference_ERS629886_temp_rp_41395	0	-
chrX	10738958	10738966	P-element_non-reference_ERS629886_temp_sr_41439	0	+
chrX	11805451	11805459	P-element_non-reference_ERS629886_temp_sr_41680	0	-
chrX	12826279	12826747	P-element_non-reference_ERS629886_temp_rp_41884	0	-
chrX	13394853	13395156	P-element_non-reference_ERS629886_temp_rp_41979	0	+
chrX	13641972	13641982	P-element_non-reference_ERS629886_temp_rp_42025	0	+
chrX	13642026	13642138	P-element_non-reference_ERS629886_temp_rp_42026	0	-
chrX	14321161	14321170	P-element_non-reference_ERS629886_temp_rp_42138	0	-
chrX	14321816	14322284	P-element_non-reference_ERS629886_temp_rp_42140	0	+
chrX	14826162	14826184	P-element_non-reference_ERS629886_temp_rp_42240	0	+
chrX	15008776	15008913	P-element_non-reference_ERS629886_temp_rp_42261	0	-
chrX	15023850	15023855	P-element_non-reference_ERS629886_temp_rp_42267	0	+
chrX	15163200	15163212	P-element_non-reference_ERS629886_temp_rp_42298	0	-
chrX	15164674	15165142	P-element_non-reference_ERS629886_temp_rp_42299	0	+
chrX	15319454	15319462	P-element_non-reference_ERS629886_temp_sr_42327	0	+
chrX	15804315	15804508	P-element_non-reference_ERS629886_temp_rp_42405	0	-
chrX	16073692	16073859	P-element_non-reference_ERS629886_temp_rp_42448	0	+
chrX	16092692	16093000	P-element_non-reference_ERS629886_temp_rp_42450	0	-
chrX	16203344	16203812	P-element_non-reference_ERS629886_temp_rp_42464	0	-
chrX	17208355	17208823	P-element_non-reference_ERS629886_temp_rp_42600	0	-
chrX	18535636	18535646	P-element_non-reference_ERS629886_temp_rp_42820	0	+
chrX	18832502	18832558	P-element_non-reference_ERS629886_temp_rp_42872	0	-
chrX	18986865	18986938	P-element_non-reference_ERS629886_temp_rp_42903	0	-
chrX	19435220	19435688	P-element_non-reference_ERS629886_temp_rp_42985	0	+
chrX	19663000	19663008	P-element_non-reference_ERS629886_temp_sr_43032	0	+
chrX	19730599	19731067	P-element_non-reference_ERS629886_temp_rp_43044	0	+
chrX	19877321	19877329	P-element_non-reference_ERS629886_temp_rp_43079	0	-
chrX	19886981	19887327	P-element_non-reference_ERS629886_temp_rp_43084	0	+
chrX	20330530	20330539	P-element_non-reference_ERS629886_temp_sr_43239	0	-
chrX	21184096	21184107	P-element_non-reference_ERS629886_temp_rp_43479	0	-
chrX	22559439	22559681	P-element_non-reference_ERS629886_temp_rp_44627	0	+
