# Supplementary material for: Genomic analysis of P elements in natural populations of Drosophila melanogaster
Source: PeerJ. 2017 Sep 15;5:e3824. doi: 10.7717/peerj.3824 (PMC5602686; doi:10.7717/peerj.3824)
Supplement: File S3 — Depth of sequencing coverage across the canonical P element sequence from 50 isofemale strains and six pool-seq samples from three global regions. Depth of coverage was computed using SAMtools depth and normalized to coverage in the unique regions of the dm6 reference genome. [file peerj-05-3824-s003.csv]

sample	sra_accession	population	1	2	3	4	5	6	7	8	9	10	11	12	13	14	15	16	17	18	19	20	21	22	23	24	25	26	27	28	29	30	31	32	33	34	35	36	37	38	39	40	41	42	43	44	45	46	47
FR23	ERS629837	Europe	25.40	26.08	26.37	26.87	27.34	27.80	28.27	29.02	29.38	29.78	30.17	30.58	30.89	31.36	31.84	32.22	32.66	33.27	33.67	34.19	34.62	35.00	35.41	35.79	36.29	36.81	37.27	37.79	38.10	38.55	38.98	39.12	39.32	39.55	39.61	39.73	39.80	39.98	40.13	40.09	39.84	39.77	40.20	40.29	40.49	40.52	40.81
FR24	ERS629838	Europe	26.39	26.78	27.21	27.82	28.43	28.88	29.35	29.87	30.28	30.83	31.05	31.46	32.02	32.50	32.93	33.42	33.92	34.51	35.25	35.50	35.84	36.20	36.45	36.81	37.35	37.71	38.08	38.60	38.87	39.28	39.71	39.88	40.16	40.29	40.29	40.40	40.86	40.68	40.84	41.15	40.86	40.75	41.15	41.06	41.10	40.97	41.02
FR25	ERS629839	Europe	30.21	30.75	31.28	31.95	32.61	33.08	33.74	34.28	34.69	35.30	35.91	36.54	36.99	37.67	38.42	39.03	39.55	40.20	40.88	41.49	41.99	42.53	43.09	43.61	44.11	44.47	45.04	45.65	45.94	46.37	46.73	46.76	47.16	47.34	47.39	47.55	47.82	48.14	48.41	48.49	48.45	48.49	48.97	48.93	48.86	48.70	48.90
FR26	ERS629840	Europe	25.01	25.47	26.06	26.48	27.00	27.43	27.79	28.40	28.99	29.53	30.15	30.71	31.25	31.75	32.22	32.63	33.08	33.81	34.28	34.69	35.03	35.57	36.25	36.75	37.26	37.62	38.12	38.73	39.05	39.32	39.64	39.77	39.93	40.04	40.07	40.23	40.54	40.47	40.65	40.66	40.75	40.84	41.33	41.27	41.53	41.47	41.69
FR28	ERS629841	Europe	26.03	26.44	27.00	27.50	27.88	28.36	28.75	29.42	29.85	30.19	30.57	31.10	31.57	31.98	32.43	32.97	33.49	34.19	34.89	35.27	35.68	36.05	36.52	36.90	37.44	37.69	38.19	38.91	39.18	39.45	39.71	39.48	39.64	39.73	39.61	39.80	39.79	40.04	40.23	40.27	39.91	39.88	40.31	40.36	40.13	40.16	40.36
FR29	ERS629842	Europe	26.08	26.51	27.05	27.57	28.14	28.70	29.06	29.62	29.99	30.39	30.83	31.18	31.53	31.93	32.40	32.72	33.26	33.96	34.44	34.78	35.34	35.73	36.07	36.49	36.75	37.04	37.35	37.90	38.30	38.66	38.91	38.96	39.34	39.88	40.00	40.25	40.52	40.45	40.45	40.56	40.41	40.65	41.04	40.77	40.79	40.75	40.75
FR30	ERS629843	Europe	20.66	21.04	21.49	22.01	22.57	22.71	23.00	23.53	23.80	24.20	24.57	24.99	25.40	25.78	26.30	26.71	27.05	27.43	27.71	28.05	28.63	29.13	29.51	29.88	30.31	30.67	31.07	31.39	31.61	31.93	32.29	32.43	32.54	32.70	32.75	32.79	32.83	32.79	32.97	33.06	32.97	33.15	33.78	33.65	33.72	33.74	33.97
FR31	ERS629844	Europe	23.37	23.80	24.20	24.54	25.09	25.35	25.74	26.10	26.35	26.89	27.19	27.64	28.07	28.54	28.90	29.44	29.65	30.14	30.80	31.23	31.64	32.20	32.72	33.08	33.53	33.96	34.37	34.87	35.34	35.80	36.02	36.09	36.29	36.50	36.70	36.99	37.01	37.35	37.40	37.44	37.22	37.44	37.97	38.01	38.15	37.99	38.10
FR32	ERS629845	Europe	21.65	22.06	22.57	23.03	23.35	23.77	24.04	24.65	25.02	25.49	25.79	26.14	26.46	26.94	27.30	27.52	27.96	28.40	28.99	29.47	29.72	30.30	30.64	31.00	31.28	31.66	31.98	32.23	32.59	32.95	33.35	33.54	33.79	33.87	33.94	34.06	34.19	34.31	34.40	34.46	34.67	34.84	35.36	35.16	35.28	35.32	35.39
FR33	ERS629846	Europe	23.86	24.22	24.61	24.88	25.26	25.69	26.17	26.67	27.10	27.50	27.73	28.27	28.57	29.04	29.36	29.78	30.17	30.82	31.36	31.73	32.29	32.74	33.11	33.53	33.94	34.19	34.53	35.23	35.62	35.88	36.36	36.45	36.72	36.81	36.79	36.97	37.20	37.33	37.26	37.35	37.04	36.99	37.49	37.45	37.36	37.62	37.65
FR34	ERS629847	Europe	23.70	24.27	24.59	25.09	25.65	25.99	26.37	26.83	27.14	27.48	27.79	28.20	28.45	28.92	29.29	29.47	29.78	30.17	30.51	31.03	31.71	32.31	32.63	33.08	33.49	33.87	34.26	34.91	35.10	35.34	35.71	35.73	35.86	36.11	36.18	36.22	36.50	36.68	36.95	37.27	37.22	37.36	37.62	37.54	37.60	37.65	37.69
FR35	ERS629848	Europe	20.61	20.99	21.26	21.56	21.81	21.99	22.24	22.64	22.80	23.30	23.64	24.04	24.40	24.68	25.02	25.18	25.67	25.97	26.48	26.66	27.03	27.43	27.61	27.91	28.23	28.56	28.83	29.10	29.27	29.63	29.99	30.06	30.14	30.30	30.42	30.42	30.53	30.53	30.49	30.92	30.75	30.75	31.25	31.23	31.18	31.27	31.53
FR37	ERS629849	Europe	23.73	24.20	24.72	25.17	25.44	25.70	26.06	26.80	27.14	27.62	27.82	28.40	28.70	28.95	29.36	29.60	29.83	30.46	30.91	31.19	31.66	32.27	32.57	32.95	33.26	33.78	34.12	34.55	34.82	35.16	35.28	35.43	35.53	35.62	35.73	35.98	36.25	36.23	36.16	36.18	36.22	36.09	36.61	36.74	36.65	36.56	36.66
FR38	ERS629850	Europe	23.64	24.09	24.31	24.83	25.26	25.67	25.97	26.55	26.87	27.27	27.75	28.22	28.45	28.84	29.22	29.58	30.15	30.80	31.21	31.57	32.04	32.43	32.79	33.31	33.60	34.01	34.35	34.82	35.23	35.57	35.82	35.93	36.09	36.14	36.34	36.47	36.56	36.90	36.95	37.02	36.90	36.93	37.47	37.76	37.47	37.76	38.06
FR39	ERS629851	Europe	21.18	21.51	21.99	22.37	22.78	23.21	23.55	24.13	24.52	24.99	25.38	25.67	26.15	26.58	27.03	27.39	27.84	28.49	28.84	29.40	29.58	29.97	30.49	30.82	31.27	31.55	31.98	32.36	32.77	33.17	33.44	33.74	33.92	34.14	34.15	34.28	34.28	34.14	34.17	34.19	34.03	34.01	34.37	34.31	34.58	34.66	34.87
FR42	ERS629852	Europe	26.01	26.51	27.16	27.73	28.20	28.84	29.22	29.99	30.40	30.98	31.32	31.97	32.49	33.04	33.51	33.94	34.44	35.05	35.55	35.98	36.40	36.93	37.33	37.76	38.37	38.96	39.36	40.04	40.36	40.97	41.36	41.45	41.79	42.10	42.21	42.55	42.84	42.87	43.10	43.25	43.09	43.00	43.45	43.66	43.34	43.30	43.25
FR44	ERS629853	Europe	34.85	35.37	36.00	36.50	37.27	37.83	38.46	39.23	39.73	40.34	40.84	41.33	41.87	42.49	43.21	43.59	44.16	44.81	45.24	45.78	46.39	47.07	47.52	47.95	48.54	49.08	49.62	50.46	50.87	51.28	51.66	51.80	52.16	52.41	52.47	52.72	52.99	52.95	52.97	53.13	52.79	52.93	53.42	53.19	52.88	53.10	53.02
FR45	ERS629854	Europe	27.80	28.18	28.70	28.92	29.38	29.83	30.24	30.91	31.30	31.79	32.31	32.86	33.27	33.78	34.24	34.85	35.34	35.97	36.58	36.93	37.31	37.69	38.30	38.76	39.19	39.68	40.13	40.81	41.08	41.85	42.32	42.37	42.62	42.76	42.78	42.87	42.84	43.01	43.10	43.36	43.01	43.19	43.68	43.64	43.52	43.43	43.66
FR46	ERS629855	Europe	28.97	29.45	29.97	30.60	31.36	31.82	32.32	32.95	33.38	33.74	34.19	34.58	34.94	35.46	36.07	36.47	37.02	37.58	38.17	38.55	38.98	39.73	40.16	40.68	41.10	41.58	42.17	42.57	42.94	43.30	43.43	43.36	43.62	43.97	44.04	44.29	44.40	44.38	44.56	44.38	44.11	44.20	44.79	45.06	45.17	45.42	45.62
FR48	ERS629856	Europe	22.30	22.73	23.18	23.70	24.31	24.65	24.90	25.44	25.79	26.10	26.39	26.85	27.16	27.61	28.09	28.40	28.79	29.22	29.51	29.76	30.21	30.78	31.23	31.55	31.97	32.34	32.86	33.38	33.60	33.87	34.21	34.28	34.57	34.82	34.82	35.05	35.18	35.37	35.39	35.53	35.28	35.09	35.62	35.79	35.64	35.61	35.77
FRpool20	ERS629857	Europe	28.75	29.36	29.74	30.23	30.96	31.34	31.66	32.18	32.65	33.06	33.38	33.74	34.06	34.55	35.09	35.46	35.80	36.38	37.13	37.71	38.15	38.62	39.14	39.61	40.13	40.65	40.92	41.60	41.76	42.15	42.32	42.48	42.60	42.96	43.19	43.19	43.73	43.82	44.09	44.16	43.77	43.86	44.68	44.38	44.32	44.50	44.81
FRpool39	ERS629858	Europe	24.22	24.65	25.02	25.53	26.08	26.51	26.94	27.46	27.86	28.18	28.52	28.99	29.35	29.78	30.12	30.44	31.03	31.77	32.22	32.68	33.10	33.60	33.99	34.35	34.71	35.12	35.61	36.02	36.34	36.70	36.97	37.01	37.33	37.49	37.33	37.63	37.99	38.15	38.32	38.37	38.10	38.05	38.73	38.53	38.42	38.44	38.62
GA01	ERS629859	N. America	17.67	18.03	18.28	18.73	19.01	19.37	19.66	20.09	20.45	20.79	20.99	21.22	21.54	21.79	22.06	22.39	22.75	23.18	23.48	23.68	24.02	24.50	24.95	25.17	25.63	25.90	26.24	26.62	26.80	27.03	27.30	27.36	27.50	27.48	27.21	27.34	27.44	27.52	27.79	27.71	27.57	27.61	27.89	27.93	27.80	27.98	28.09
GA02	ERS629860	N. America	17.76	18.17	18.60	18.87	19.39	19.59	19.80	20.23	20.61	20.97	21.24	21.67	22.03	22.40	22.60	22.94	23.32	23.66	24.09	24.31	24.70	25.04	25.33	25.63	25.96	26.28	26.66	27.16	27.37	27.62	27.71	27.77	27.79	27.82	27.96	28.00	28.13	28.40	28.56	28.52	28.68	28.66	28.59	28.56	28.59	28.65	28.90
GA03	ERS629861	N. America	16.86	17.15	17.38	17.70	17.96	18.31	18.51	18.91	19.12	19.37	19.68	19.82	20.14	20.43	20.66	20.81	21.01	21.31	21.47	21.60	21.87	22.19	22.57	22.80	23.12	23.28	23.53	23.91	24.07	24.36	24.54	24.77	24.92	24.93	24.92	25.01	25.13	25.29	25.20	25.29	25.24	25.33	25.47	25.44	25.47	25.44	25.81
GA04	ERS629862	N. America	19.30	19.62	19.88	20.20	20.61	20.90	21.22	21.56	21.88	22.31	22.49	22.94	23.28	23.57	23.93	24.20	24.59	24.95	25.33	25.70	26.14	26.53	26.83	27.30	27.79	28.07	28.40	28.74	29.04	29.38	29.67	29.83	30.03	30.03	30.14	30.19	30.37	30.40	30.55	30.71	30.66	30.73	30.85	30.96	31.00	31.09	31.30
GA05	ERS629863	N. America	16.65	17.00	17.27	17.69	17.97	18.35	18.64	19.03	19.43	19.62	19.91	20.22	20.56	20.79	21.06	21.31	21.61	22.01	22.39	22.62	23.00	23.37	23.73	23.98	24.36	24.81	25.04	25.31	25.56	25.70	25.90	25.99	26.17	26.30	26.51	26.66	26.78	26.85	26.91	26.96	26.67	26.60	26.75	26.87	26.80	26.87	27.39
GA06	ERS629864	N. America	22.31	22.73	23.32	23.91	24.45	24.74	25.09	25.74	26.06	26.49	26.89	27.25	27.59	28.14	28.52	28.79	29.22	29.70	30.03	30.23	30.66	31.18	31.50	31.80	32.07	32.34	32.84	33.26	33.49	33.87	34.21	34.40	34.62	34.66	34.60	34.80	34.87	34.94	35.10	35.21	35.12	35.14	35.36	35.32	35.34	35.30	35.57
GA07	ERS629865	N. America	18.44	18.83	19.19	19.75	20.07	20.29	20.57	21.08	21.38	21.65	21.94	22.17	22.44	22.78	23.18	23.43	23.86	24.29	24.45	24.84	25.35	25.63	26.05	26.39	26.66	26.85	27.21	27.68	28.04	28.49	28.77	29.20	29.40	29.45	29.62	29.87	29.99	29.97	30.14	30.37	30.33	30.66	31.12	30.98	30.91	31.23	31.37
GA08	ERS629866	N. America	15.87	16.16	16.41	16.66	16.99	17.27	17.53	17.99	18.31	18.62	18.76	19.00	19.12	19.37	19.64	19.89	20.11	20.41	20.72	20.90	21.13	21.53	21.81	22.08	22.31	22.73	23.23	23.50	23.68	23.95	23.98	24.22	24.31	24.54	24.52	24.56	24.70	24.70	24.97	25.08	24.93	24.99	25.27	25.22	25.11	25.17	25.22
GA09	ERS629867	N. America	17.04	17.44	17.85	18.12	18.66	19.10	19.41	19.75	19.98	20.38	20.75	20.92	21.31	21.63	21.97	22.28	22.60	23.03	23.41	23.66	23.93	24.29	24.61	24.95	25.35	25.70	26.10	26.44	26.64	26.94	27.14	27.34	27.66	27.80	27.71	27.96	28.02	28.22	28.34	28.34	28.25	28.22	28.41	28.52	28.61	28.74	28.77
GA10	ERS629868	N. America	21.99	22.28	22.66	23.19	23.62	23.91	24.18	24.65	24.97	25.49	25.81	26.26	26.62	26.94	27.41	27.68	28.11	28.70	29.11	29.38	29.81	30.42	30.82	31.21	31.70	32.00	32.36	32.74	32.84	33.13	33.51	33.54	33.63	33.81	33.60	33.62	33.58	33.78	33.90	33.99	34.01	33.97	33.99	34.08	33.79	33.78	34.15
GA11	ERS629869	N. America	15.28	15.50	15.75	15.98	16.43	16.63	16.79	17.15	17.44	17.65	17.81	18.12	18.42	18.60	18.91	19.23	19.43	19.77	20.09	20.36	20.66	21.06	21.42	21.69	22.10	22.37	22.64	22.98	23.28	23.66	23.80	24.02	23.91	24.00	23.96	24.09	24.00	24.18	24.36	24.56	24.52	24.54	24.56	24.25	24.32	24.52	24.74
GA12	ERS629870	N. America	18.26	18.91	19.23	19.46	19.95	20.29	20.41	20.75	21.08	21.26	21.61	21.85	22.12	22.46	22.85	23.07	23.37	23.80	24.27	24.45	24.77	25.09	25.44	25.87	26.14	26.51	26.83	27.27	27.50	27.82	28.23	28.40	28.52	28.75	28.84	28.88	28.81	28.81	28.97	29.10	28.97	28.81	28.95	28.86	28.81	29.08	29.18
GA13	ERS629871	N. America	21.94	22.46	22.92	23.25	24.04	24.49	24.75	25.20	25.45	26.05	26.35	26.58	26.85	27.23	27.62	27.96	28.22	28.90	29.26	29.65	29.97	30.53	30.98	31.32	31.66	32.07	32.32	32.84	32.97	33.31	33.69	33.79	33.92	33.81	33.97	34.03	34.21	34.19	34.46	34.49	34.33	34.37	34.26	34.53	34.37	34.28	34.42
GA15	ERS629872	N. America	16.57	16.90	17.09	17.45	17.88	18.39	18.73	19.18	19.44	19.82	20.14	20.48	20.84	21.09	21.33	21.61	21.97	22.37	22.91	23.10	23.50	23.89	24.25	24.49	24.79	24.93	25.24	25.60	25.87	26.14	26.48	26.49	26.76	26.92	26.91	26.78	27.07	27.27	27.55	27.68	27.55	27.53	27.73	27.70	27.77	27.95	28.14
GA17	ERS629873	N. America	20.43	20.88	21.29	21.69	22.12	22.51	22.89	23.44	23.73	24.13	24.40	24.75	25.13	25.36	25.70	26.14	26.48	26.92	27.64	28.04	28.38	28.86	29.13	29.47	29.85	30.17	30.55	30.87	31.28	31.57	31.73	31.79	31.84	31.77	31.80	31.97	32.09	31.98	32.07	32.13	32.09	32.02	32.29	32.11	32.02	32.34	32.32
GApool15	ERS629874	N. America	20.41	20.86	21.18	21.60	22.10	22.64	22.98	23.34	23.62	23.86	24.18	24.52	24.84	25.17	25.62	25.88	26.28	26.85	27.25	27.44	27.91	28.31	28.68	29.17	29.67	30.03	30.42	30.78	31.12	31.39	31.61	31.79	32.02	32.13	32.18	32.34	32.57	32.74	32.77	32.83	32.81	32.79	32.83	32.99	33.01	33.08	33.31
GApool30	ERS629875	N. America	19.53	19.86	20.11	20.45	20.84	21.29	21.60	22.01	22.26	22.49	22.80	23.16	23.59	24.02	24.41	24.70	25.13	25.70	26.12	26.39	26.71	27.16	27.59	27.95	28.36	28.63	28.97	29.53	29.74	30.17	30.33	30.44	30.66	30.75	30.78	30.82	30.96	31.10	31.23	31.10	31.05	31.25	31.28	31.25	31.34	31.44	31.61
GH01	ERS629876	Africa	29.97	30.53	30.98	31.66	32.29	32.88	33.26	33.78	34.19	34.78	35.36	35.86	36.40	36.84	37.27	37.67	38.32	39.03	39.46	39.82	40.31	40.93	41.49	42.08	42.58	42.82	43.19	43.75	44.14	44.63	44.59	44.63	45.01	45.17	45.20	45.35	45.81	46.05	46.35	46.32	46.35	46.35	46.53	46.66	46.35	46.48	46.69
GH02	ERS629877	Africa	34.66	35.50	36.13	36.93	37.92	38.44	39.12	39.86	40.61	41.17	41.81	42.46	43.05	43.66	44.43	44.90	45.72	46.55	47.28	47.86	48.50	49.24	49.90	50.58	51.16	51.71	52.29	53.31	53.80	54.41	54.49	54.49	55.14	55.48	55.64	55.79	56.00	55.95	56.06	56.23	55.91	56.13	56.59	56.49	56.68	56.83	57.10
GH04	ERS629878	Africa	29.29	29.58	29.96	30.39	30.89	31.37	31.82	32.45	33.06	33.67	34.10	34.69	35.23	35.84	36.27	36.74	37.20	37.81	38.26	38.73	39.09	39.66	40.25	40.61	41.11	41.60	42.14	42.78	43.12	43.53	43.93	44.09	44.32	44.63	44.68	45.06	45.35	45.29	45.29	45.36	45.26	45.20	45.38	45.31	45.33	45.31	45.63
GH05	ERS629879	Africa	24.72	25.29	25.81	26.31	26.82	27.12	27.41	27.95	28.34	28.84	29.17	29.63	30.01	30.53	30.92	31.30	31.79	32.31	32.70	32.86	33.27	33.78	34.30	34.73	35.16	35.66	36.13	36.47	36.70	37.08	37.27	37.13	37.29	37.29	37.24	37.31	37.44	37.49	37.62	37.72	37.60	37.88	37.78	37.81	37.90	37.69	37.83
GH06	ERS629880	Africa	25.79	26.30	26.71	27.12	27.68	27.98	28.49	29.01	29.53	30.12	30.40	31.10	31.55	32.07	32.52	33.01	33.54	34.30	34.98	35.37	35.89	36.47	36.99	37.47	38.08	38.44	38.89	39.45	39.82	40.25	40.58	40.68	40.65	40.86	41.11	41.36	41.74	41.96	42.28	42.39	42.21	42.15	42.46	42.46	42.44	42.60	42.80
GH08	ERS629881	Africa	22.33	22.87	23.27	23.71	24.27	24.68	25.13	25.65	25.96	26.37	26.83	27.28	27.62	27.91	28.34	28.74	29.15	29.65	30.28	30.69	31.19	31.70	32.16	32.50	33.02	33.47	34.06	34.57	34.82	35.21	35.48	35.46	35.80	36.09	36.27	36.45	36.86	37.10	37.27	37.38	37.24	37.17	37.35	37.17	37.06	37.02	37.06
GH09	ERS629882	Africa	23.79	24.14	24.49	25.09	25.60	25.92	26.39	26.91	27.18	27.52	27.86	28.25	28.52	28.97	29.40	29.85	30.19	30.89	31.46	31.75	32.34	32.83	33.38	33.87	34.30	34.75	35.25	35.91	36.23	36.72	37.04	36.93	36.93	37.24	37.40	37.54	37.71	37.92	38.26	38.55	38.49	38.53	38.94	38.82	38.91	39.12	39.59
GH10	ERS629883	Africa	23.84	24.34	24.61	25.22	25.70	26.15	26.55	27.19	27.59	28.13	28.54	28.86	29.20	29.49	29.88	30.33	31.03	31.50	31.84	32.27	32.63	33.11	33.58	34.08	34.51	34.80	35.28	35.66	35.79	36.20	36.54	36.59	36.99	37.11	37.08	37.45	37.78	37.76	37.94	38.05	37.96	37.97	38.17	38.26	38.19	38.21	38.35
GH11	ERS629884	Africa	25.04	25.40	25.85	26.42	27.39	27.86	28.20	28.83	29.15	29.72	30.17	30.58	31.03	31.46	31.98	32.57	33.02	33.56	34.40	34.91	35.28	35.80	36.45	36.92	37.36	37.85	38.26	38.85	39.18	39.53	39.84	40.04	40.11	40.31	40.34	40.56	40.86	40.79	41.06	41.27	41.20	41.60	41.79	41.83	41.94	41.87	42.26
GH12	ERS629885	Africa	25.97	26.31	26.73	27.30	27.89	28.27	28.74	29.44	29.78	30.33	30.73	31.18	31.52	31.80	32.20	32.52	32.97	33.71	34.15	34.44	34.91	35.34	35.91	36.34	36.77	37.26	37.76	38.42	38.60	39.03	39.50	39.39	39.36	39.43	39.64	39.71	39.80	39.93	40.22	40.41	40.29	40.23	40.32	40.34	40.29	40.49	40.88
GH14	ERS629886	Africa	31.01	31.79	32.27	32.92	33.69	34.51	34.98	35.79	36.47	37.06	37.53	38.35	38.92	39.77	40.41	40.95	41.31	42.37	42.96	43.37	44.00	44.72	45.38	45.90	46.39	46.84	47.32	48.02	48.40	48.86	49.17	49.35	49.63	49.96	49.99	50.37	50.84	51.10	51.27	51.32	51.19	51.05	51.41	51.30	51.41	51.55	51.95
GH15	ERS629887	Africa	25.99	26.51	27.01	27.43	28.00	28.23	28.77	29.33	29.56	29.99	30.33	30.62	31.03	31.59	32.00	32.36	32.77	33.31	33.74	34.08	34.57	35.18	35.71	36.22	36.81	37.11	37.65	38.17	38.48	38.82	39.23	39.25	39.43	39.68	39.80	39.95	40.16	40.14	40.32	40.09	40.22	40.50	40.72	40.75	40.84	40.93	41.49
GH16	ERS629888	Africa	30.15	30.73	31.28	31.68	32.18	32.77	33.26	34.08	34.60	35.27	35.80	36.32	36.77	37.27	37.90	38.35	39.01	39.86	40.27	40.63	41.29	42.10	42.75	43.28	43.93	44.45	45.13	45.90	46.17	46.69	46.82	46.94	47.41	47.86	47.77	47.98	48.27	48.22	48.50	48.58	48.29	48.31	48.38	48.49	48.38	48.47	48.52
GH17	ERS629889	Africa	31.07	31.50	32.05	32.70	33.22	33.69	34.10	34.78	35.18	35.75	36.16	36.54	37.08	37.54	38.15	38.75	39.43	40.23	40.79	41.49	42.05	42.73	43.28	43.79	44.23	44.70	45.20	45.78	46.06	46.40	46.58	46.53	46.93	46.94	46.96	47.18	47.34	47.23	47.28	47.23	47.25	47.00	47.23	47.23	47.41	47.52	47.64
GH18	ERS629890	Africa	26.01	26.64	27.07	27.36	28.34	28.68	29.02	29.63	30.17	30.69	31.01	31.46	31.84	32.27	32.81	33.33	33.97	34.55	34.87	35.25	35.77	36.18	36.58	37.24	37.78	38.10	38.60	39.25	39.64	40.14	40.41	40.66	40.99	41.38	41.38	41.56	41.81	41.97	42.03	42.33	41.97	42.10	42.42	42.37	42.26	42.51	42.51
GHpool15	ERS629891	Africa	30.12	30.64	31.12	31.66	32.41	32.97	33.31	33.99	34.42	34.92	35.30	35.75	36.29	36.84	37.53	38.08	38.42	39.19	39.59	39.95	40.50	41.13	41.62	42.10	42.64	43.30	43.91	44.66	45.13	45.45	45.76	46.03	46.32	46.46	46.57	46.67	46.85	47.07	47.50	47.50	47.18	47.18	47.43	47.45	47.45	47.30	47.45
GHpool32	ERS629892	Africa	27.43	27.95	28.41	28.77	29.42	29.85	30.26	30.96	31.39	31.91	32.16	32.74	33.22	33.85	34.53	34.98	35.52	36.13	36.59	37.17	37.79	38.39	39.05	39.66	40.25	40.68	41.24	41.97	42.37	42.82	43.05	42.98	43.23	43.43	43.62	43.98	44.29	44.59	44.79	44.74	44.79	44.68	44.65	44.58	44.45	44.50	44.65
[truncated: 2,860 more columns]
